# Supplementary material for: Integrated Transcriptome Analysis Reveals the Crucial mRNAs and miRNAs Related to Fecundity in the Hypothalamus of Yunshang Black Goats during the Luteal Phase
Source: Animals (Basel). 2022 Dec 2;12(23):3397. doi: 10.3390/ani12233397 (PMC9738480; doi:10.3390/ani12233397)
Supplement: Supplementary file 1 [file animals-12-03397-s001.zip]

Archive with 14 entries (14 files):
- Supplementary Table captions.pdf
- Supplementary Table S1.xlsx
- Supplementary Table S10.xlsx
- Supplementary Table S11.xlsx
- Supplementary Table S12.xlsx
- Supplementary Table S13.xlsx
- Supplementary Table S2.xlsx
- Supplementary Table S3.xlsx
- Supplementary Table S4.xlsx
- Supplementary Table S5.xlsx
- Supplementary Table S6.xlsx
- Supplementary Table S7.xlsx
- Supplementary Table S8.xlsx
- Supplementary Table S9.xlsx
