# Supplementary material for: Integrated Transcriptome Analysis Reveals the Crucial mRNAs and miRNAs Related to Fecundity in the Hypothalamus of Yunshang Black Goats during the Luteal Phase
Source: Animals (Basel). 2022 Dec 2;12(23):3397. doi: 10.3390/ani12233397 (PMC9738480; doi:10.3390/ani12233397)
Supplement: Supplementary file 1 [file animals-12-03397-s001.zip › Supplementary Table S1.xlsx]

## Sheet: mRNA
mRNA_ID	mRNA_Gene_ID	mRNA_Gene_Name	Gene_Type	Status	Chromosome	Position	Start	End	Strand	Exon_number	Length
XR_311353.3	gene-LOC102169098	LOC102169098	protein_coding	mRNA	NW_017189661.1	Unknown	23375	30264	+	12	2215
XR_311186.3	gene-RPS24	RPS24	protein_coding	mRNA	NC_030835.1	chr28	11927127	11932483	-	7	1120
XR_310978.3	gene-LZTFL1	LZTFL1	protein_coding	mRNA	NC_030829.1	chr22	53487551	53506754	+	11	2042
XR_310961.3	gene-RFT1	RFT1	protein_coding	mRNA	NC_030829.1	chr22	47726990	47766964	+	14	3616
XR_310802.3	gene-CDK12	CDK12	protein_coding	mRNA	NC_030826.1	chr19	39519102	39577311	+	17	5364
XR_310764.3	gene-SRSF1	SRSF1	protein_coding	mRNA	NC_030826.1	chr19	8406426	8412299	-	5	3978
XR_310720.3	gene-DMKN	DMKN	protein_coding	mRNA	NC_030825.1	chr18	46988813	47002033	-	20	2043
XR_310607.3	gene-TARDBP	TARDBP	protein_coding	mRNA	NC_030823.1	chr16	41097063	41103700	-	7	2180
XR_310525.3	gene-TRMT12	TRMT12	protein_coding	mRNA	NC_030821.1	chr14	66408337	66414020	+	2	3348
XR_310524.3	gene-TRMT12	TRMT12	protein_coding	mRNA	NC_030821.1	chr14	66408337	66414020	+	2	3745
XR_310467.3	gene-TASP1	TASP1	protein_coding	mRNA	NC_030820.1	chr13	6777551	7042292	-	14	2319
XR_310402.3	gene-NAIF1	NAIF1	protein_coding	mRNA	NC_030818.1	chr11	98252592	98257583	-	3	2138
XR_310401.3	gene-NAIF1	NAIF1	protein_coding	mRNA	NC_030818.1	chr11	98252592	98257583	-	3	2981
XR_310363.2	gene-MRPL30	MRPL30	protein_coding	mRNA	NC_030818.1	chr11	4256000	4273956	+	7	2388
XR_310306.3	gene-PARP6	PARP6	protein_coding	mRNA	NC_030817.1	chr10	82206197	82232562	+	22	3713
XR_310305.3	gene-PARP6	PARP6	protein_coding	mRNA	NC_030817.1	chr10	82206196	82232562	+	22	3717
XR_310296.3	gene-DRD1	DRD1	protein_coding	mRNA	NC_030817.1	chr10	95514212	95518301	-	3	3360
XR_310281.3	gene-BCLAF1	BCLAF1	protein_coding	mRNA	NC_030816.1	chr9	61372635	61403913	-	14	5936
XR_310280.3	gene-BCLAF1	BCLAF1	protein_coding	mRNA	NC_030816.1	chr9	61372631	61403911	-	14	4670
XR_310266.2	gene-TUBE1	TUBE1	protein_coding	mRNA	NC_030816.1	chr9	25676711	25697892	+	12	1468
XR_310249.3	gene-LOC102182036	LOC102182036	protein_coding	mRNA	NC_030815.1	chr8	109928349	109945628	+	4	2865
XR_310243.3	gene-FAM206A	FAM206A	protein_coding	mRNA	NC_030815.1	chr8	98299207	98305812	+	7	1192
XR_310199.3	gene-LOC102171788	LOC102171788	protein_coding	mRNA	NC_030815.1	chr8	5851237	5860349	+	5	741
XR_309964.3	gene-SLC35B4	SLC35B4	protein_coding	mRNA	NC_030811.1	chr4	22202792	22244198	+	11	6157
XR_309952.3	gene-HNRNPA2B1	HNRNPA2B1	protein_coding	mRNA	NC_030811.1	chr4	50469479	50479254	-	13	1964
XR_309901.3	gene-FUBP1	FUBP1	protein_coding	mRNA	NC_030810.1	chr3	54456075	54490808	-	24	4747
XR_309900.3	gene-FUBP1	FUBP1	protein_coding	mRNA	NC_030810.1	chr3	54456075	54490808	-	23	5626
XR_309870.3	gene-LOC102185235	LOC102185235	protein_coding	mRNA	NW_017216023.1	Unknown	15139	16734	+	2	718
XR_309869.3	gene-LOC102185235	LOC102185235	protein_coding	mRNA	NW_017216023.1	Unknown	14580	16734	+	2	766
XR_309852.3	gene-LOC102182927	LOC102182927	protein_coding	mRNA	NC_030810.1	chr3	107007810	107023662	+	8	5909
XR_309851.3	gene-LOC102182927	LOC102182927	protein_coding	mRNA	NC_030810.1	chr3	107007810	107027403	+	8	4940
XR_309850.3	gene-LOC102182927	LOC102182927	protein_coding	mRNA	NC_030810.1	chr3	107007810	107027403	+	8	4944
XR_309793.3	gene-NABP1	NABP1	protein_coding	mRNA	NC_030809.1	chr2	55721534	55733944	-	7	3581
XR_309773.3	gene-POLR2D	POLR2D	protein_coding	mRNA	NC_030809.1	chr2	131891594	131902837	-	5	599
XR_309749.3	gene-MLF1	MLF1	protein_coding	mRNA	NC_030808.1	chr1	108466500	108497214	-	9	2532
XR_001920008.1	gene-ALS2CL	ALS2CL	protein_coding	mRNA	NC_030829.1	chr22	52820960	52844971	+	27	5082
XR_001920004.1	gene-GLB1	GLB1	protein_coding	mRNA	NC_030829.1	chr22	7233436	7333999	-	17	2146
XR_001919994.1	gene-NR2C2	NR2C2	protein_coding	mRNA	NC_030829.1	chr22	57233011	57341054	-	15	1918
XR_001919990.1	gene-LOC102177570	LOC102177570	protein_coding	mRNA	NC_030829.1	chr22	16267364	16284793	+	5	5583
XR_001919986.1	gene-UROC1	UROC1	protein_coding	mRNA	NC_030829.1	chr22	60068878	60095342	+	21	2364
XR_001919964.1	gene-SETD2	SETD2	protein_coding	mRNA	NC_030829.1	chr22	52463029	52522347	+	14	6465
XR_001919959.1	gene-DALRD3	DALRD3	protein_coding	mRNA	NC_030829.1	chr22	51044077	51048084	+	12	1496
XR_001919953.1	gene-USP19	USP19	protein_coding	mRNA	NC_030829.1	chr22	50970475	50981249	+	27	4691
XR_001919952.1	gene-USP19	USP19	protein_coding	mRNA	NC_030829.1	chr22	50970475	50981895	+	27	4687
XR_001919931.1	gene-DET1	DET1	protein_coding	mRNA	NC_030828.1	chr21	18802230	18826121	-	6	2210
XR_001919930.1	gene-LINGO1	LINGO1	protein_coding	mRNA	NC_030828.1	chr21	32473079	32558067	-	4	568
XR_001919929.1	gene-LINGO1	LINGO1	protein_coding	mRNA	NC_030828.1	chr21	32520483	32558067	-	3	1188
XR_001919928.1	gene-LINGO1	LINGO1	protein_coding	mRNA	NC_030828.1	chr21	32426663	32558067	-	4	489
XR_001919904.1	gene-NUBPL	NUBPL	protein_coding	mRNA	NC_030828.1	chr21	41487656	41718305	+	12	1096
XR_001919901.1	gene-KLHL28	KLHL28	protein_coding	mRNA	NC_030828.1	chr21	54202981	54230395	-	4	3516
XR_001919897.1	gene-LOC102188534	LOC102188534	protein_coding	mRNA	NC_030828.1	chr21	1168478	1262354	+	22	2598
XR_001919896.1	gene-LOC102188534	LOC102188534	protein_coding	mRNA	NC_030828.1	chr21	1168478	1283333	+	26	3927
XR_001919895.1	gene-LOC102188534	LOC102188534	protein_coding	mRNA	NC_030828.1	chr21	1168478	1283333	+	25	3785
XR_001919894.1	gene-LOC102188534	LOC102188534	protein_coding	mRNA	NC_030828.1	chr21	1168478	1283333	+	25	3790
XR_001919893.1	gene-LOC102188534	LOC102188534	protein_coding	mRNA	NC_030828.1	chr21	1168478	1283333	+	24	3667
XR_001919892.1	gene-LOC102188534	LOC102188534	protein_coding	mRNA	NC_030828.1	chr21	1168478	1283333	+	25	3790
XR_001919891.1	gene-LOC102188534	LOC102188534	protein_coding	mRNA	NC_030828.1	chr21	1168478	1283333	+	26	3852
XR_001919890.1	gene-LOC102188534	LOC102188534	protein_coding	mRNA	NC_030828.1	chr21	1168478	1283333	+	26	3934
XR_001919889.1	gene-LOC102188534	LOC102188534	protein_coding	mRNA	NC_030828.1	chr21	1170116	1283333	+	24	3991
XR_001919888.1	gene-LOC102188534	LOC102188534	protein_coding	mRNA	NC_030828.1	chr21	1170116	1283333	+	25	4000
XR_001919887.1	gene-LOC102188534	LOC102188534	protein_coding	mRNA	NC_030828.1	chr21	1168478	1283333	+	27	4111
XR_001919886.1	gene-LOC102188534	LOC102188534	protein_coding	mRNA	NC_030828.1	chr21	1168478	1283333	+	25	3921
XR_001919885.1	gene-LOC102188534	LOC102188534	protein_coding	mRNA	NC_030828.1	chr21	1135590	1283333	+	26	4266
XR_001919884.1	gene-LOC102188534	LOC102188534	protein_coding	mRNA	NC_030828.1	chr21	1161908	1283333	+	26	6430
XR_001919883.1	gene-LOC102188534	LOC102188534	protein_coding	mRNA	NC_030828.1	chr21	1168478	1283333	+	27	4061
XR_001919882.1	gene-LOC102188534	LOC102188534	protein_coding	mRNA	NC_030828.1	chr21	1168478	1283333	+	26	3930
XR_001919874.1	gene-ULK3	ULK3	protein_coding	mRNA	NC_030828.1	chr21	33290091	33297203	+	15	2562
XR_001919872.1	gene-ARHGAP5	ARHGAP5	protein_coding	mRNA	NC_030828.1	chr21	41926030	41996061	+	7	4678
XR_001919870.1	gene-GDPGP1	GDPGP1	protein_coding	mRNA	NC_030828.1	chr21	20911932	20924555	+	4	1974
XR_001919869.1	gene-POLG	POLG	protein_coding	mRNA	NC_030828.1	chr21	20084053	20101193	-	23	4764
XR_001919868.1	gene-NRG4	NRG4	protein_coding	mRNA	NC_030828.1	chr21	30820794	30884061	-	6	644
XR_001919862.1	gene-CDC42BPB	CDC42BPB	protein_coding	mRNA	NC_030828.1	chr21	66889429	66989684	-	33	4679
XR_001919860.1	gene-EVL	EVL	protein_coding	mRNA	NC_030828.1	chr21	64261371	64365527	+	14	1665
XR_001919850.1	gene-LOC102191280	LOC102191280	protein_coding	mRNA	NC_030828.1	chr21	64994967	65019148	+	7	9231
XR_001919845.1	gene-CHD2	CHD2	protein_coding	mRNA	NC_030828.1	chr21	13333297	13418708	-	34	4926
XR_001919837.1	gene-ADAL	ADAL	protein_coding	mRNA	NC_030828.1	chr21	54591613	54627271	+	14	2472
XR_001919836.1	gene-PGPEP1L	PGPEP1L	protein_coding	mRNA	NC_030828.1	chr21	7413249	7417293	-	2	1061
XR_001919819.1	gene-TEX22	TEX22	protein_coding	mRNA	NC_030828.1	chr21	68527288	68536921	+	3	744
XR_001919818.1	gene-TEX22	TEX22	protein_coding	mRNA	NC_030828.1	chr21	68527288	68536412	+	3	852
XR_001919817.1	gene-LOC102185402	LOC102185402	protein_coding	mRNA	NC_030828.1	chr21	68586327	68597417	+	17	3598
XR_001919801.1	gene-FASTKD3	FASTKD3	protein_coding	mRNA	NC_030827.1	chr20	65318052	65328866	+	7	2462
XR_001919798.1	gene-SMIM15	SMIM15	protein_coding	mRNA	NC_030827.1	chr20	18192619	18199619	+	3	4464
XR_001919797.1	gene-SRD5A1	SRD5A1	protein_coding	mRNA	NC_030827.1	chr20	66521371	66557879	-	7	2053
XR_001919796.1	gene-SRD5A1	SRD5A1	protein_coding	mRNA	NC_030827.1	chr20	66521371	66557879	-	6	2134
XR_001919790.1	gene-OSGEPL1	OSGEPL1	protein_coding	mRNA	NC_030809.1	chr2	129910222	129926443	-	9	3408
XR_001919789.1	gene-CCDC125	CCDC125	protein_coding	mRNA	NC_030827.1	chr20	10406494	10443354	+	14	2472
XR_001919788.1	gene-ASNSD1	ASNSD1	protein_coding	mRNA	NC_030809.1	chr2	129844234	129852965	+	7	2201
XR_001919786.1	gene-TRIO	TRIO	protein_coding	mRNA	NC_030827.1	chr20	58583503	58927944	-	50	7323
XR_001919778.1	gene-EFCAB9	EFCAB9	protein_coding	mRNA	NC_030827.1	chr20	4044492	4051625	+	2	1732
XR_001919769.1	gene-B3GNTL1	B3GNTL1	protein_coding	mRNA	NC_030826.1	chr19	49229926	49326448	+	12	1104
XR_001919766.1	gene-ITGA4	ITGA4	protein_coding	mRNA	NC_030809.1	chr2	121173323	121219980	+	11	1530
XR_001919757.1	gene-BRCA1	BRCA1	protein_coding	mRNA	NC_030826.1	chr19	42743869	42809204	-	21	5509
XR_001919756.1	gene-RND2	RND2	protein_coding	mRNA	NC_030826.1	chr19	42725571	42729050	+	7	996
XR_001919754.1	gene-PLEKHH3	PLEKHH3	protein_coding	mRNA	NC_030826.1	chr19	42374168	42383065	-	13	3104
XR_001919753.1	gene-PLEKHH3	PLEKHH3	protein_coding	mRNA	NC_030826.1	chr19	42374173	42383065	-	12	3189
XR_001919748.1	gene-KRT39	KRT39	protein_coding	mRNA	NC_030826.1	chr19	40805676	40814724	-	8	2661
XR_001919744.1	gene-CDK12	CDK12	protein_coding	mRNA	NC_030826.1	chr19	39519102	39577307	+	17	4733
XR_001919743.1	gene-CDK12	CDK12	protein_coding	mRNA	NC_030826.1	chr19	39519102	39577311	+	17	4857
XR_001919742.1	gene-HOXD3	HOXD3	protein_coding	mRNA	NC_030809.1	chr2	115559953	115580673	+	5	2731
XR_001919739.1	gene-OSBPL7	OSBPL7	protein_coding	mRNA	NC_030826.1	chr19	38267465	38278380	+	23	2651
XR_001919727.1	gene-RSAD1	RSAD1	protein_coding	mRNA	NC_030826.1	chr19	35875833	35885032	-	10	1920
XR_001919725.1	gene-CACNA1G	CACNA1G	protein_coding	mRNA	NC_030826.1	chr19	35747144	35808272	-	35	6878
XR_001919723.1	gene-ABCC3	ABCC3	protein_coding	mRNA	NC_030826.1	chr19	35714077	35737963	-	15	2059
XR_001919720.1	gene-CENPV	CENPV	protein_coding	mRNA	NC_030826.1	chr19	32953550	32972874	+	8	1375
XR_001919719.1	gene-CENPV	CENPV	protein_coding	mRNA	NC_030826.1	chr19	32953550	32972874	+	9	1443
XR_001919718.1	gene-CENPV	CENPV	protein_coding	mRNA	NC_030826.1	chr19	32953551	32972874	+	8	1461
XR_001919717.1	gene-CENPV	CENPV	protein_coding	mRNA	NC_030826.1	chr19	32953550	32972874	+	7	1454
XR_001919716.1	gene-CENPV	CENPV	protein_coding	mRNA	NC_030826.1	chr19	32953550	32972874	+	8	1522
XR_001919715.1	gene-PIGL	PIGL	protein_coding	mRNA	NC_030826.1	chr19	32957156	33007614	-	8	897
XR_001919714.1	gene-PIGL	PIGL	protein_coding	mRNA	NC_030826.1	chr19	32955747	33007614	-	8	1318
XR_001919713.1	gene-PIGL	PIGL	protein_coding	mRNA	NC_030826.1	chr19	32955745	33007614	-	9	1058
XR_001919696.1	gene-DLG4	DLG4	protein_coding	mRNA	NC_030826.1	chr19	26721621	26743862	-	19	2531
XR_001919695.1	gene-METTL8	METTL8	protein_coding	mRNA	NC_030809.1	chr2	111186623	111270066	-	11	1437
XR_001919689.1	gene-SPNS2	SPNS2	protein_coding	mRNA	NC_030826.1	chr19	24790970	24828698	+	13	3530
XR_001919682.1	gene-KIAA0100	KIAA0100	protein_coding	mRNA	NC_030826.1	chr19	19890470	19917783	-	39	6656
XR_001919680.1	gene-LYRM9	LYRM9	protein_coding	mRNA	NC_030826.1	chr19	19266037	19325380	-	6	1033
XR_001919669.1	gene-LOC102179590	LOC102179590	protein_coding	mRNA	NC_030826.1	chr19	13884721	13921463	+	5	564
XR_001919665.1	gene-TOM1L1	TOM1L1	protein_coding	mRNA	NC_030826.1	chr19	4697340	4759673	+	14	1979
XR_001919648.1	gene-CEP112	CEP112	protein_coding	mRNA	NC_030826.1	chr19	61678244	61744941	-	12	1366
XR_001919647.1	gene-CEP112	CEP112	protein_coding	mRNA	NC_030826.1	chr19	61592609	61744933	-	19	2101
XR_001919645.1	gene-FAM20A	FAM20A	protein_coding	mRNA	NC_030826.1	chr19	60875461	60918456	+	12	3075
XR_001919644.1	gene-FAM20A	FAM20A	protein_coding	mRNA	NC_030826.1	chr19	60875461	60918456	+	12	4985
XR_001919635.1	gene-GGA3	GGA3	protein_coding	mRNA	NC_030826.1	chr19	55453234	55467347	+	17	3682
XR_001919633.1	gene-TSEN54	TSEN54	protein_coding	mRNA	NC_030826.1	chr19	55244089	55250593	-	11	2065
XR_001919632.1	gene-UNC13D	UNC13D	protein_coding	mRNA	NC_030826.1	chr19	54992346	55007199	+	32	3824
XR_001919628.1	gene-METTL23	METTL23	protein_coding	mRNA	NC_030826.1	chr19	54260197	54265175	-	5	897
XR_001919627.1	gene-SRSF2	SRSF2	protein_coding	mRNA	NC_030826.1	chr19	54255909	54260305	+	5	2745
XR_001919626.1	gene-SRSF2	SRSF2	protein_coding	mRNA	NC_030826.1	chr19	54255911	54260305	+	4	2639
XR_001919625.1	gene-SRSF2	SRSF2	protein_coding	mRNA	NC_030826.1	chr19	54255909	54260285	+	4	3241
XR_001919624.1	gene-JMJD6	JMJD6	protein_coding	mRNA	NC_030826.1	chr19	54265369	54271193	+	7	1779
XR_001919623.1	gene-JMJD6	JMJD6	protein_coding	mRNA	NC_030826.1	chr19	54265369	54271193	+	7	1784
XR_001919615.1	gene-PGS1	PGS1	protein_coding	mRNA	NC_030826.1	chr19	52994117	53030458	-	10	2189
XR_001919614.1	gene-PGS1	PGS1	protein_coding	mRNA	NC_030826.1	chr19	52994117	53030458	-	9	2113
XR_001919612.1	gene-NDUFAF8	NDUFAF8	protein_coding	mRNA	NC_030826.1	chr19	50849563	50851720	-	4	868
XR_001919608.1	gene-ZNF446	ZNF446	protein_coding	mRNA	NC_030825.1	chr18	67150424	67158521	+	7	6060
XR_001919607.1	gene-ZNF446	ZNF446	protein_coding	mRNA	NC_030825.1	chr18	67150424	67158521	+	7	6173
XR_001919606.1	gene-LOC102172294	LOC102172294	protein_coding	mRNA	NC_030825.1	chr18	67140181	67147450	+	5	2658
XR_001919605.1	gene-ZNF71	ZNF71	protein_coding	mRNA	NC_030825.1	chr18	65290816	65312098	-	3	2090
XR_001919604.1	gene-ZNF71	ZNF71	protein_coding	mRNA	NC_030825.1	chr18	65291828	65312098	-	3	1074
XR_001919603.1	gene-LOC102174870	LOC102174870	protein_coding	mRNA	NC_030825.1	chr18	66060593	66075852	-	9	4376
XR_001919602.1	gene-LOC102174870	LOC102174870	protein_coding	mRNA	NC_030825.1	chr18	66060593	66075852	-	10	4084
XR_001919601.1	gene-LOC102174870	LOC102174870	protein_coding	mRNA	NC_030825.1	chr18	66060593	66075852	-	9	3995
XR_001919600.1	gene-LOC102174870	LOC102174870	protein_coding	mRNA	NC_030825.1	chr18	66060593	66075852	-	10	4478
XR_001919599.1	gene-LOC106501822	LOC106501822	protein_coding	mRNA	NC_030825.1	chr18	64754762	64780996	+	12	2173
XR_001919578.1	gene-NR4A2	NR4A2	protein_coding	mRNA	NC_030809.1	chr2	96249714	96256483	-	8	1879
XR_001919574.1	gene-LOC108638051	LOC108638051	protein_coding	mRNA	NC_030825.1	chr18	64113780	64120199	+	7	1643
XR_001919573.1	gene-LOC108638051	LOC108638051	protein_coding	mRNA	NC_030825.1	chr18	64113780	64120199	+	6	1709
XR_001919569.1	gene-HSPBP1	HSPBP1	protein_coding	mRNA	NC_030825.1	chr18	63953430	63964942	+	8	1719
XR_001919567.1	gene-ARL5A	ARL5A	protein_coding	mRNA	NC_030809.1	chr2	91769084	91826397	-	12	1919
XR_001919566.1	gene-ARL5A	ARL5A	protein_coding	mRNA	NC_030809.1	chr2	91784017	91826397	-	9	1389
XR_001919565.1	gene-ARL5A	ARL5A	protein_coding	mRNA	NC_030809.1	chr2	91769084	91826397	-	11	1845
XR_001919564.1	gene-ARL5A	ARL5A	protein_coding	mRNA	NC_030809.1	chr2	91769084	91826397	-	11	1660
XR_001919563.1	gene-ARL5A	ARL5A	protein_coding	mRNA	NC_030809.1	chr2	91797857	91826397	-	7	1885
XR_001919561.1	gene-ARL5A	ARL5A	protein_coding	mRNA	NC_030809.1	chr2	91769084	91826397	-	12	1923
XR_001919549.1	gene-LOC106503894	LOC106503894	protein_coding	mRNA	NC_030825.1	chr18	59531308	59547588	+	4	1083
XR_001919548.1	gene-LOC106503894	LOC106503894	protein_coding	mRNA	NC_030825.1	chr18	59531308	59564534	+	4	1470
XR_001919547.1	gene-LOC102178939	LOC102178939	protein_coding	mRNA	NC_030825.1	chr18	59323165	59342794	+	8	2153
XR_001919546.1	gene-LOC102178939	LOC102178939	protein_coding	mRNA	NC_030825.1	chr18	59323165	59342794	+	7	2073
XR_001919544.1	gene-RIF1	RIF1	protein_coding	mRNA	NC_030809.1	chr2	91489142	91540910	+	33	7489
XR_001919543.1	gene-SHANK1	SHANK1	protein_coding	mRNA	NC_030825.1	chr18	57849411	57898882	-	26	6559
XR_001919541.1	gene-IRF3	IRF3	protein_coding	mRNA	NC_030825.1	chr18	57069646	57075139	-	7	2439
XR_001919540.1	gene-TRPM4	TRPM4	protein_coding	mRNA	NC_030825.1	chr18	56672874	56713405	+	25	4144
XR_001919539.1	gene-LIN7B	LIN7B	protein_coding	mRNA	NC_030825.1	chr18	56641152	56644772	+	6	812
XR_001919538.1	gene-LIN7B	LIN7B	protein_coding	mRNA	NC_030825.1	chr18	56641152	56644772	+	6	816
XR_001919535.1	gene-LIG1	LIG1	protein_coding	mRNA	NC_030825.1	chr18	55903284	55929693	-	28	3115
XR_001919534.1	gene-SLC8A2	SLC8A2	protein_coding	mRNA	NC_030825.1	chr18	55438405	55478684	-	11	5350
XR_001919533.1	gene-SLC8A2	SLC8A2	protein_coding	mRNA	NC_030825.1	chr18	55438405	55478684	-	11	5360
XR_001919532.1	gene-DHX34	DHX34	protein_coding	mRNA	NC_030825.1	chr18	55376843	55405242	+	18	4710
XR_001919531.1	gene-DHX34	DHX34	protein_coding	mRNA	NC_030825.1	chr18	55376843	55407769	+	18	4104
XR_001919529.1	gene-PTGIR	PTGIR	protein_coding	mRNA	NC_030825.1	chr18	54793328	54799774	-	4	3579
XR_001919528.1	gene-CCDC61	CCDC61	protein_coding	mRNA	NC_030825.1	chr18	54549497	54562962	+	13	1827
XR_001919527.1	gene-CCDC61	CCDC61	protein_coding	mRNA	NC_030825.1	chr18	54541214	54562962	+	15	2046
XR_001919526.1	gene-CCDC61	CCDC61	protein_coding	mRNA	NC_030825.1	chr18	54541214	54562962	+	15	2049
XR_001919521.1	gene-CLASRP	CLASRP	protein_coding	mRNA	NC_030825.1	chr18	53781677	53803589	+	17	2285
XR_001919520.1	gene-CLASRP	CLASRP	protein_coding	mRNA	NC_030825.1	chr18	53781660	53806126	+	20	2082
XR_001919519.1	gene-CLASRP	CLASRP	protein_coding	mRNA	NC_030825.1	chr18	53781672	53806534	+	20	2505
XR_001919518.1	gene-CLASRP	CLASRP	protein_coding	mRNA	NC_030825.1	chr18	53781677	53806534	+	20	2716
XR_001919509.1	gene-IRGQ	IRGQ	protein_coding	mRNA	NC_030825.1	chr18	52886872	52895927	-	5	6703
XR_001919508.1	gene-IRGQ	IRGQ	protein_coding	mRNA	NC_030825.1	chr18	52884642	52895927	-	5	5922
XR_001919504.1	gene-LOC108637990	LOC108637990	protein_coding	mRNA	NC_030825.1	chr18	52416155	52428670	+	6	1474
XR_001919502.1	gene-LOC108633280	LOC108633280	protein_coding	mRNA	NC_030825.1	chr18	52396477	52403848	-	8	1853
XR_001919501.1	gene-LOC102172184	LOC102172184	protein_coding	mRNA	NC_030825.1	chr18	51711487	51726544	+	7	2576
XR_001919485.1	gene-CATSPERG	CATSPERG	protein_coding	mRNA	NC_030825.1	chr18	49043805	49070572	+	22	3087
XR_001919484.1	gene-DPF1	DPF1	protein_coding	mRNA	NC_030825.1	chr18	48927375	48948331	-	14	3183
XR_001919483.1	gene-DPF1	DPF1	protein_coding	mRNA	NC_030825.1	chr18	48927375	48948331	-	14	3213
XR_001919482.1	gene-LOC102168380	LOC102168380	protein_coding	mRNA	NC_030825.1	chr18	46259922	46262159	+	2	331
XR_001919478.1	gene-LSM14A	LSM14A	protein_coding	mRNA	NC_030825.1	chr18	45648488	45699864	+	12	1739
XR_001919476.1	gene-TSHZ3	TSHZ3	protein_coding	mRNA	NC_030825.1	chr18	43078399	43086926	-	2	1149
XR_001919474.1	gene-ZFP90	ZFP90	protein_coding	mRNA	NC_030825.1	chr18	37150541	37181164	+	5	1739
XR_001919473.1	gene-ZFP90	ZFP90	protein_coding	mRNA	NC_030825.1	chr18	37150541	37179981	+	5	1909
XR_001919472.1	gene-ZFP90	ZFP90	protein_coding	mRNA	NC_030825.1	chr18	37150541	37182715	+	6	824
XR_001919468.1	gene-CCNT2	CCNT2	protein_coding	mRNA	NC_030809.1	chr2	73880643	73906815	+	7	1047
XR_001919466.1	gene-TK2	TK2	protein_coding	mRNA	NC_030825.1	chr18	35525831	35550015	-	11	1005
XR_001919465.1	gene-BEAN1	BEAN1	protein_coding	mRNA	NC_030825.1	chr18	35470412	35475529	+	3	1411
XR_001919464.1	gene-BEAN1	BEAN1	protein_coding	mRNA	NC_030825.1	chr18	35470412	35475529	+	3	1403
XR_001919463.1	gene-BEAN1	BEAN1	protein_coding	mRNA	NC_030825.1	chr18	35470412	35475529	+	4	1467
XR_001919462.1	gene-BEAN1	BEAN1	protein_coding	mRNA	NC_030825.1	chr18	35470412	35475529	+	4	1475
XR_001919461.1	gene-SLC38A7	SLC38A7	protein_coding	mRNA	NC_030825.1	chr18	27772408	27785565	-	13	2795
XR_001919454.1	gene-ADGRG5	ADGRG5	protein_coding	mRNA	NC_030825.1	chr18	26875361	26902254	+	13	2615
XR_001919453.1	gene-NLRC5	NLRC5	protein_coding	mRNA	NC_030825.1	chr18	26375696	26464740	+	48	5900
XR_001919452.1	gene-NLRC5	NLRC5	protein_coding	mRNA	NC_030825.1	chr18	26375696	26466167	+	48	5903
XR_001919446.1	gene-IRX3	IRX3	protein_coding	mRNA	NC_030825.1	chr18	24000825	24003874	-	4	2634
XR_001919444.1	gene-MYLK3	MYLK3	protein_coding	mRNA	NC_030825.1	chr18	22202637	22245672	+	12	2246
XR_001919443.1	gene-LOC108637964	LOC108637964	protein_coding	mRNA	NC_030825.1	chr18	21857487	21900508	-	2	4151
XR_001919442.1	gene-LOC108637964	LOC108637964	protein_coding	mRNA	NC_030825.1	chr18	21822968	21828695	-	4	957
XR_001919438.1	gene-SPIRE2	SPIRE2	protein_coding	mRNA	NC_030825.1	chr18	16051447	16077405	+	14	2030
XR_001919437.1	gene-CTU2	CTU2	protein_coding	mRNA	NC_030825.1	chr18	15334009	15341306	+	16	1757
XR_001919434.1	gene-FBXO31	FBXO31	protein_coding	mRNA	NC_030825.1	chr18	14317743	14359400	-	11	4671
XR_001919428.1	gene-TLDC1	TLDC1	protein_coding	mRNA	NC_030825.1	chr18	12079026	12096046	-	8	5578
XR_001919421.1	gene-LDHD	LDHD	protein_coding	mRNA	NC_030825.1	chr18	3694393	3698425	-	11	1758
XR_001919419.1	gene-GPLD1	GPLD1	protein_coding	mRNA	NC_030825.1	chr18	121318	173699	+	26	2719
XR_001919418.1	gene-GPLD1	GPLD1	protein_coding	mRNA	NC_030825.1	chr18	121321	178404	+	27	4229
XR_001919411.1	gene-ARHGAP10	ARHGAP10	protein_coding	mRNA	NC_030824.1	chr17	60490156	60871416	+	25	3225
XR_001919409.1	gene-SLC10A7	SLC10A7	protein_coding	mRNA	NC_030824.1	chr17	58951423	59195740	-	6	830
XR_001919405.1	gene-JADE1	JADE1	protein_coding	mRNA	NC_030824.1	chr17	41736402	41784401	+	10	1887
XR_001919404.1	gene-FNIP2	FNIP2	protein_coding	mRNA	NC_030824.1	chr17	30872604	30952209	+	17	3445
XR_001919402.1	gene-ZNF605	ZNF605	protein_coding	mRNA	NC_030824.1	chr17	27154052	27265305	+	4	1015
XR_001919401.1	gene-ZNF605	ZNF605	protein_coding	mRNA	NC_030824.1	chr17	27154052	27160827	+	4	447
XR_001919400.1	gene-PGAM5	PGAM5	protein_coding	mRNA	NC_030824.1	chr17	26699809	26705554	+	7	1309
XR_001919399.1	gene-PGAM5	PGAM5	protein_coding	mRNA	NC_030824.1	chr17	26699796	26705554	+	7	1325
XR_001919398.1	gene-DDX51	DDX51	protein_coding	mRNA	NC_030824.1	chr17	26178813	26189030	-	15	6611
XR_001919385.1	gene-SF3B1	SF3B1	protein_coding	mRNA	NC_030809.1	chr2	49952119	50006335	+	24	3461
XR_001919384.1	gene-SF3B1	SF3B1	protein_coding	mRNA	NC_030809.1	chr2	49952119	50007579	+	25	3719
XR_001919380.1	gene-TMEM120B	TMEM120B	protein_coding	mRNA	NC_030824.1	chr17	17663093	17707127	+	13	2420
XR_001919373.1	gene-TPCN1	TPCN1	protein_coding	mRNA	NC_030824.1	chr17	9866375	9906791	-	28	2925
XR_001919369.1	gene-BICDL1	BICDL1	protein_coding	mRNA	NC_030824.1	chr17	8651194	8729589	-	12	2010
XR_001919368.1	gene-PXN	PXN	protein_coding	mRNA	NC_030824.1	chr17	8544630	8554088	+	8	3908
XR_001919367.1	gene-PXN	PXN	protein_coding	mRNA	NC_030824.1	chr17	8541743	8554088	+	8	3907
XR_001919366.1	gene-PXN	PXN	protein_coding	mRNA	NC_030824.1	chr17	8515969	8554088	+	8	4028
XR_001919364.1	gene-SGSM1	SGSM1	protein_coding	mRNA	NC_030824.1	chr17	5995354	6070444	-	27	4764
XR_001919363.1	gene-HPS4	HPS4	protein_coding	mRNA	NC_030824.1	chr17	4941343	4968725	+	15	4403
XR_001919358.1	gene-MN1	MN1	protein_coding	mRNA	NC_030824.1	chr17	3858742	3908136	+	3	7854
XR_001919357.1	gene-MN1	MN1	protein_coding	mRNA	NC_030824.1	chr17	3858742	3908136	+	3	7156
XR_001919355.1	gene-EMID1	EMID1	protein_coding	mRNA	NC_030824.1	chr17	2716065	2752271	-	16	1837
XR_001919353.1	gene-MORC2	MORC2	protein_coding	mRNA	NC_030824.1	chr17	1486379	1529426	+	27	6850
XR_001919352.1	gene-MORC2	MORC2	protein_coding	mRNA	NC_030824.1	chr17	1486378	1529426	+	26	6941
XR_001919351.1	gene-MORC2	MORC2	protein_coding	mRNA	NC_030824.1	chr17	1486378	1527824	+	26	5027
XR_001919350.1	gene-MORC2	MORC2	protein_coding	mRNA	NC_030824.1	chr17	1486378	1529426	+	27	6537
XR_001919349.1	gene-MORC2	MORC2	protein_coding	mRNA	NC_030824.1	chr17	1486378	1529426	+	27	6544
XR_001919347.1	gene-ZNF70	ZNF70	protein_coding	mRNA	NC_030824.1	chr17	146867	147915	+	3	403
XR_001919346.1	gene-PPP1R12B	PPP1R12B	protein_coding	mRNA	NC_030823.1	chr16	78717930	78784271	-	15	3691
XR_001919345.1	gene-PPP1R12B	PPP1R12B	protein_coding	mRNA	NC_030823.1	chr16	78716365	78784271	-	14	1974
XR_001919344.1	gene-PPP1R12B	PPP1R12B	protein_coding	mRNA	NC_030823.1	chr16	78717930	78784271	-	15	3799
XR_001919343.1	gene-PPP1R12B	PPP1R12B	protein_coding	mRNA	NC_030823.1	chr16	78717930	78784271	-	14	4776
XR_001919331.1	gene-TMEM206	TMEM206	protein_coding	mRNA	NC_030823.1	chr16	69800710	69834107	+	9	2382
XR_001919318.1	gene-KIAA1614	KIAA1614	protein_coding	mRNA	NC_030823.1	chr16	60625914	60661611	+	8	3875
XR_001919308.1	gene-SCNN1D	SCNN1D	protein_coding	mRNA	NC_030823.1	chr16	49732205	49737246	-	12	1908
XR_001919306.1	gene-LOC102189890	LOC102189890	protein_coding	mRNA	NC_030823.1	chr16	49584379	49601117	-	16	2666
XR_001919305.1	gene-FAAP20	FAAP20	protein_coding	mRNA	NC_030823.1	chr16	49086724	49095337	+	7	2599
XR_001919304.1	gene-FAAP20	FAAP20	protein_coding	mRNA	NC_030823.1	chr16	49086724	49095337	+	8	2762
XR_001919303.1	gene-FAAP20	FAAP20	protein_coding	mRNA	NC_030823.1	chr16	49086724	49095337	+	9	2915
XR_001919302.1	gene-FAAP20	FAAP20	protein_coding	mRNA	NC_030823.1	chr16	49086724	49095337	+	9	3933
XR_001919301.1	gene-FAAP20	FAAP20	protein_coding	mRNA	NC_030823.1	chr16	49086724	49093218	+	7	2048
XR_001919300.1	gene-PANK4	PANK4	protein_coding	mRNA	NC_030823.1	chr16	48837013	48852188	+	19	3208
XR_001919299.1	gene-ARHGEF16	ARHGEF16	protein_coding	mRNA	NC_030823.1	chr16	48109753	48132323	-	14	2172
XR_001919298.1	gene-TPRG1L	TPRG1L	protein_coding	mRNA	NC_030823.1	chr16	47983831	47987524	-	7	1337
XR_001919295.1	gene-PER3	PER3	protein_coding	mRNA	NC_030823.1	chr16	44079717	44149380	-	22	5411
XR_001919294.1	gene-PER3	PER3	protein_coding	mRNA	NC_030823.1	chr16	44079717	44149387	-	24	5407
XR_001919285.1	gene-MASP2	MASP2	protein_coding	mRNA	NC_030823.1	chr16	41080217	41089677	+	7	949
XR_001919284.1	gene-LOC102186533	LOC102186533	protein_coding	mRNA	NC_030809.1	chr2	39967881	40010127	-	3	2167
XR_001919283.1	gene-CLCN6	CLCN6	protein_coding	mRNA	NC_030823.1	chr16	40333000	40359776	-	22	2606
XR_001919280.1	gene-LOC102188068	LOC102188068	protein_coding	mRNA	NC_030823.1	chr16	27061434	27064924	+	5	1625
XR_001919279.1	gene-LOC102188068	LOC102188068	protein_coding	mRNA	NC_030823.1	chr16	27061434	27064924	+	4	1751
XR_001919277.1	gene-TAF1A	TAF1A	protein_coding	mRNA	NC_030823.1	chr16	24552676	24583583	-	12	1596
XR_001919276.1	gene-MARK1	MARK1	protein_coding	mRNA	NC_030823.1	chr16	22543893	22646607	+	8	913
XR_001919269.1	gene-LOC108637764	LOC108637764	protein_coding	mRNA	NC_030823.1	chr16	3168584	3191675	+	7	1413
XR_001919268.1	gene-SLC26A9	SLC26A9	protein_coding	mRNA	NC_030823.1	chr16	3033399	3057020	-	19	2968
XR_001919267.1	gene-MDM4	MDM4	protein_coding	mRNA	NC_030823.1	chr16	1637835	1674455	+	10	1329
XR_001919250.1	gene-TLR5	TLR5	protein_coding	mRNA	NC_030823.1	chr16	25122548	25124280	-	2	896
XR_001919248.1	gene-TLR5	TLR5	protein_coding	mRNA	NC_030823.1	chr16	25111851	25124298	-	3	762
XR_001919246.1	gene-CCDC82	CCDC82	protein_coding	mRNA	NC_030822.1	chr15	68493158	68511775	-	7	1791
XR_001919233.1	gene-RIC3	RIC3	protein_coding	mRNA	NC_030822.1	chr15	37958884	38017634	-	7	2002
XR_001919227.1	gene-PLCD4	PLCD4	protein_coding	mRNA	NC_030809.1	chr2	29201683	29226845	-	16	4400
XR_001919226.1	gene-RNF121	RNF121	protein_coding	mRNA	NC_030822.1	chr15	31788430	31874308	-	8	3281
XR_001919223.1	gene-LOC102173955	LOC102173955	protein_coding	mRNA	NC_030822.1	chr15	30939508	30962764	+	19	2051
XR_001919222.1	gene-LOC102173955	LOC102173955	protein_coding	mRNA	NC_030822.1	chr15	30939508	30962764	+	19	2096
XR_001919212.1	gene-SLC5A12	SLC5A12	protein_coding	mRNA	NC_030822.1	chr15	25543650	25589879	+	14	2547
XR_001919203.1	gene-EXT2	EXT2	protein_coding	mRNA	NC_030822.1	chr15	8665894	8798520	-	13	2948
XR_001919202.1	gene-MADD	MADD	protein_coding	mRNA	NC_030822.1	chr15	5808109	5848657	-	36	7715
XR_001919201.1	gene-MADD	MADD	protein_coding	mRNA	NC_030822.1	chr15	5808109	5848657	-	36	7718
XR_001919200.1	gene-MADD	MADD	protein_coding	mRNA	NC_030822.1	chr15	5808109	5848657	-	36	7754
XR_001919199.1	gene-MADD	MADD	protein_coding	mRNA	NC_030822.1	chr15	5808109	5848657	-	37	7769
XR_001919198.1	gene-MADD	MADD	protein_coding	mRNA	NC_030822.1	chr15	5808109	5848658	-	37	7779
XR_001919197.1	gene-MADD	MADD	protein_coding	mRNA	NC_030822.1	chr15	5808109	5848658	-	37	7782
XR_001919194.1	gene-SERPING1	SERPING1	protein_coding	mRNA	NC_030822.1	chr15	2420352	2435055	-	9	2074
XR_001919193.1	gene-MED19	MED19	protein_coding	mRNA	NC_030822.1	chr15	2345656	2354216	+	6	1701
XR_001919177.1	gene-ADCK5	ADCK5	protein_coding	mRNA	NC_030821.1	chr14	81372721	81386128	+	15	1992
XR_001919176.1	gene-SCX	SCX	protein_coding	mRNA	NC_030821.1	chr14	81295505	81297079	+	2	1469
XR_001919175.1	gene-MROH6	MROH6	protein_coding	mRNA	NC_030821.1	chr14	80909219	80916176	-	14	4193
XR_001919174.1	gene-MROH6	MROH6	protein_coding	mRNA	NC_030821.1	chr14	80911065	80916176	-	10	3013
XR_001919173.1	gene-LOC102175041	LOC102175041	protein_coding	mRNA	NC_030821.1	chr14	80416400	80436238	+	5	1064
XR_001919172.1	gene-LOC102175041	LOC102175041	protein_coding	mRNA	NC_030821.1	chr14	80416400	80436238	+	5	1112
XR_001919171.1	gene-LOC102175041	LOC102175041	protein_coding	mRNA	NC_030821.1	chr14	80416400	80436238	+	4	1935
XR_001919170.1	gene-LOC102175041	LOC102175041	protein_coding	mRNA	NC_030821.1	chr14	80416400	80436238	+	5	2303
XR_001919169.1	gene-LOC102175041	LOC102175041	protein_coding	mRNA	NC_030821.1	chr14	80416400	80436238	+	4	2983
XR_001919167.1	gene-LOC102177047	LOC102177047	protein_coding	mRNA	NC_030821.1	chr14	77366133	77432750	-	14	1794
XR_001919166.1	gene-LOC102177047	LOC102177047	protein_coding	mRNA	NC_030821.1	chr14	77367310	77391422	-	11	3190
XR_001919165.1	gene-LOC102177047	LOC102177047	protein_coding	mRNA	NC_030821.1	chr14	77367310	77391422	-	10	4689
XR_001919164.1	gene-LOC102177047	LOC102177047	protein_coding	mRNA	NC_030821.1	chr14	77366133	77432750	-	14	2560
XR_001919163.1	gene-LOC102177047	LOC102177047	protein_coding	mRNA	NC_030821.1	chr14	77367310	77432750	-	14	2262
XR_001919162.1	gene-KHDRBS3	KHDRBS3	protein_coding	mRNA	NC_030821.1	chr14	75429006	75587273	+	11	1484
XR_001919153.1	gene-TRMT12	TRMT12	protein_coding	mRNA	NC_030821.1	chr14	66408337	66414020	+	2	3928
XR_001919147.1	gene-ARFGEF1	ARFGEF1	protein_coding	mRNA	NC_030821.1	chr14	50666226	50796706	+	39	5625
XR_001919125.1	gene-VPS13B	VPS13B	protein_coding	mRNA	NC_030821.1	chr14	16964332	17458828	+	34	5651
XR_001919121.1	gene-DIS3L2	DIS3L2	protein_coding	mRNA	NC_030809.1	chr2	15939871	16107496	-	10	1390
XR_001919120.1	gene-TMEM55A	TMEM55A	protein_coding	mRNA	NC_030821.1	chr14	8780217	8852470	-	8	2924
XR_001919118.1	gene-WWP1	WWP1	protein_coding	mRNA	NC_030821.1	chr14	5830910	5981784	+	25	8002
XR_001919110.1	gene-MTBP	MTBP	protein_coding	mRNA	NC_030821.1	chr14	366728	431866	-	21	2624
XR_001919091.1	gene-TSHZ2	TSHZ2	protein_coding	mRNA	NC_030820.1	chr13	80110699	80604713	+	4	7233
XR_001919084.1	gene-SLC9A8	SLC9A8	protein_coding	mRNA	NC_030820.1	chr13	77434658	77509156	+	17	4789
XR_001919082.1	gene-STAU1	STAU1	protein_coding	mRNA	NC_030820.1	chr13	76766037	76827992	-	17	3839
XR_001919079.1	gene-SYS1	SYS1	protein_coding	mRNA	NC_030820.1	chr13	73183878	73201085	+	5	792
XR_001919078.1	gene-PABPC1L	PABPC1L	protein_coding	mRNA	NC_030820.1	chr13	72845843	72864934	+	8	1250
XR_001919076.1	gene-L3MBTL1	L3MBTL1	protein_coding	mRNA	NC_030820.1	chr13	71672515	71692931	+	19	2425
XR_001919072.1	gene-ADIG	ADIG	protein_coding	mRNA	NC_030820.1	chr13	67056518	67059585	+	3	710
XR_001919071.1	gene-ADIG	ADIG	protein_coding	mRNA	NC_030820.1	chr13	67048461	67059356	+	3	3768
XR_001919069.1	gene-LOC106502790	LOC106502790	protein_coding	mRNA	NC_030820.1	chr13	66934351	66940569	+	5	863
XR_001919061.1	gene-LOC108637417	LOC108637417	protein_coding	mRNA	NC_030820.1	chr13	62968004	62968575	-	2	402
XR_001919060.1	gene-LOC108637417	LOC108637417	protein_coding	mRNA	NC_030820.1	chr13	62968004	62969046	-	2	471
XR_001919053.1	gene-PLAGL2	PLAGL2	protein_coding	mRNA	NC_030820.1	chr13	60988184	61002424	-	4	3282
XR_001919051.1	gene-C13H20orf96	C13H20orf96	protein_coding	mRNA	NC_030820.1	chr13	60040189	60061424	+	11	2364
XR_001919050.1	gene-C13H20orf96	C13H20orf96	protein_coding	mRNA	NC_030820.1	chr13	60040187	60061424	+	12	2570
XR_001919049.1	gene-RBCK1	RBCK1	protein_coding	mRNA	NC_030820.1	chr13	59919483	59936560	-	12	1754
XR_001919046.1	gene-LOC102191534	LOC102191534	protein_coding	mRNA	NC_030820.1	chr13	57359503	57431417	+	7	1644
XR_001919045.1	gene-LOC102191534	LOC102191534	protein_coding	mRNA	NC_030820.1	chr13	57359503	57431417	+	8	1778
XR_001919044.1	gene-LOC102191534	LOC102191534	protein_coding	mRNA	NC_030820.1	chr13	57359503	57431417	+	9	1852
XR_001919043.1	gene-LOC102191534	LOC102191534	protein_coding	mRNA	NC_030820.1	chr13	57359503	57431417	+	10	3418
XR_001919042.1	gene-LOC102191534	LOC102191534	protein_coding	mRNA	NC_030820.1	chr13	57359503	57431417	+	10	2406
XR_001919041.1	gene-LOC102191534	LOC102191534	protein_coding	mRNA	NC_030820.1	chr13	57359503	57431417	+	10	5462
XR_001919040.1	gene-LOC102191534	LOC102191534	protein_coding	mRNA	NC_030820.1	chr13	57359503	57431417	+	9	5379
XR_001919039.1	gene-PRELID3B	PRELID3B	protein_coding	mRNA	NC_030820.1	chr13	56659675	56667436	+	7	946
XR_001919038.1	gene-KHDRBS1	KHDRBS1	protein_coding	mRNA	NC_030809.1	chr2	14233540	14269213	+	11	2137
XR_001919034.1	gene-RTEL1	RTEL1	protein_coding	mRNA	NC_030820.1	chr13	53379390	53399107	-	34	3895
XR_001919033.1	gene-DNAJC5	DNAJC5	protein_coding	mRNA	NC_030820.1	chr13	53228440	53257795	-	6	4582
XR_001919032.1	gene-DNAJC5	DNAJC5	protein_coding	mRNA	NC_030820.1	chr13	53228440	53257795	-	6	4307
XR_001919030.1	gene-UCKL1	UCKL1	protein_coding	mRNA	NC_030820.1	chr13	53211523	53222894	+	15	1868
XR_001919025.1	gene-IDH3B	IDH3B	protein_coding	mRNA	NC_030820.1	chr13	51862917	51867872	+	13	1478
XR_001919024.1	gene-EBF4	EBF4	protein_coding	mRNA	NC_030820.1	chr13	51763651	51823639	-	17	2657
XR_001919023.1	gene-VPS16	VPS16	protein_coding	mRNA	NC_030820.1	chr13	51660124	51686297	-	23	2466
XR_001919022.1	gene-PANK2	PANK2	protein_coding	mRNA	NC_030820.1	chr13	50640424	50669437	-	7	1963
XR_001919021.1	gene-CRLS1	CRLS1	protein_coding	mRNA	NC_030820.1	chr13	47713968	47736274	+	6	1878
XR_001919020.1	gene-MCM8	MCM8	protein_coding	mRNA	NC_030820.1	chr13	47627290	47682808	+	18	2665
XR_001919014.1	gene-PYGB	PYGB	protein_coding	mRNA	NC_030820.1	chr13	42116120	42147428	+	18	2484
XR_001918998.1	gene-KIAA1462	KIAA1462	protein_coding	mRNA	NC_030820.1	chr13	34389359	34427170	-	5	5892
XR_001918996.1	gene-OPTN	OPTN	protein_coding	mRNA	NC_030820.1	chr13	27167076	27208032	+	16	3181
XR_001918994.1	gene-MLLT10	MLLT10	protein_coding	mRNA	NC_030820.1	chr13	22144562	22355957	+	20	4579
XR_001918993.1	gene-MLLT10	MLLT10	protein_coding	mRNA	NC_030820.1	chr13	22144560	22355957	+	23	4797
XR_001918992.1	gene-MLLT10	MLLT10	protein_coding	mRNA	NC_030820.1	chr13	22159860	22355957	+	21	4708
XR_001918991.1	gene-MLLT10	MLLT10	protein_coding	mRNA	NC_030820.1	chr13	22144561	22355957	+	21	5150
XR_001918990.1	gene-MLLT10	MLLT10	protein_coding	mRNA	NC_030820.1	chr13	22144561	22355957	+	22	5195
XR_001918989.1	gene-MLLT10	MLLT10	protein_coding	mRNA	NC_030820.1	chr13	22144561	22355957	+	23	5103
XR_001918988.1	gene-MLLT10	MLLT10	protein_coding	mRNA	NC_030820.1	chr13	22144561	22355957	+	23	5202
XR_001918987.1	gene-MLLT10	MLLT10	protein_coding	mRNA	NC_030820.1	chr13	22144561	22355957	+	23	5228
XR_001918986.1	gene-LOC102175492	LOC102175492	protein_coding	mRNA	NC_030820.1	chr13	16959437	17025383	-	31	4902
XR_001918985.1	gene-TASP1	TASP1	protein_coding	mRNA	NC_030820.1	chr13	6778515	7042292	-	15	1436
XR_001918961.1	gene-TSC22D1	TSC22D1	protein_coding	mRNA	NC_030819.1	chr12	71744972	71775284	+	3	3295
XR_001918960.1	gene-TSC22D1	TSC22D1	protein_coding	mRNA	NC_030819.1	chr12	71744972	71775294	+	3	3292
XR_001918957.1	gene-NUDT15	NUDT15	protein_coding	mRNA	NC_030819.1	chr12	68677276	68683467	-	3	647
XR_001918951.1	gene-INTS6	INTS6	protein_coding	mRNA	NC_030819.1	chr12	65699442	65804613	+	20	3863
XR_001918950.1	gene-INTS6	INTS6	protein_coding	mRNA	NC_030819.1	chr12	65699442	65804613	+	21	3965
XR_001918949.1	gene-ALG11	ALG11	protein_coding	mRNA	NC_030819.1	chr12	65179503	65192218	-	5	3703
XR_001918948.1	gene-ALG11	ALG11	protein_coding	mRNA	NC_030819.1	chr12	65179583	65192218	-	5	3863
XR_001918945.1	gene-SERTM1	SERTM1	protein_coding	mRNA	NC_030819.1	chr12	61773281	61798552	+	4	3914
XR_001918941.1	gene-B3GLCT	B3GLCT	protein_coding	mRNA	NC_030819.1	chr12	56961185	57071683	+	16	2617
XR_001918940.1	gene-PAN3	PAN3	protein_coding	mRNA	NC_030819.1	chr12	54770580	54892816	+	17	5340
XR_001918935.1	gene-IL17D	IL17D	protein_coding	mRNA	NC_030819.1	chr12	50908157	50937211	+	3	2104
XR_001918934.1	gene-IL17D	IL17D	protein_coding	mRNA	NC_030819.1	chr12	50933587	50937211	+	2	216
XR_001918926.1	gene-LOC106502720	LOC106502720	protein_coding	mRNA	NC_030819.1	chr12	16854680	16857541	-	3	2471
XR_001918925.1	gene-CLYBL	CLYBL	protein_coding	mRNA	NC_030819.1	chr12	9645150	9878794	-	10	5110
XR_001918923.1	gene-TPP2	TPP2	protein_coding	mRNA	NC_030819.1	chr12	7368209	7427027	-	30	4863
XR_001918911.1	gene-CNKSR1	CNKSR1	protein_coding	mRNA	NC_030809.1	chr2	9032241	9044079	+	21	2361
XR_001918910.1	gene-RNASEH2B	RNASEH2B	protein_coding	mRNA	NC_030819.1	chr12	66176093	66252092	-	11	1610
XR_001918907.1	gene-SAPCD2	SAPCD2	protein_coding	mRNA	NC_030818.1	chr11	106171736	106179322	+	7	3161
XR_001918906.1	gene-SAPCD2	SAPCD2	protein_coding	mRNA	NC_030818.1	chr11	106171736	106179322	+	7	2437
XR_001918905.1	gene-GRIN1	GRIN1	protein_coding	mRNA	NC_030818.1	chr11	106078770	106106341	-	19	4794
XR_001918904.1	gene-GRIN1	GRIN1	protein_coding	mRNA	NC_030818.1	chr11	106078771	106106341	-	19	4904
XR_001918903.1	gene-GRIN1	GRIN1	protein_coding	mRNA	NC_030818.1	chr11	106078770	106106341	-	17	4914
XR_001918902.1	gene-GRIN1	GRIN1	protein_coding	mRNA	NC_030818.1	chr11	106078770	106106342	-	18	4978
XR_001918901.1	gene-SLC34A3	SLC34A3	protein_coding	mRNA	NC_030818.1	chr11	106028016	106032580	-	4	3864
XR_001918900.1	gene-PNPLA7	PNPLA7	protein_coding	mRNA	NC_030818.1	chr11	105785240	105869847	+	35	4671
XR_001918899.1	gene-PNPLA7	PNPLA7	protein_coding	mRNA	NC_030818.1	chr11	105785240	105869847	+	36	4887
XR_001918898.1	gene-EHMT1	EHMT1	protein_coding	mRNA	NC_030818.1	chr11	105614715	105725662	-	27	4866
XR_001918897.1	gene-EHMT1	EHMT1	protein_coding	mRNA	NC_030818.1	chr11	105614715	105725662	-	27	4887
XR_001918892.1	gene-PAQR7	PAQR7	protein_coding	mRNA	NC_030809.1	chr2	8729696	8732902	-	2	1428
XR_001918881.1	gene-EGFL7	EGFL7	protein_coding	mRNA	NC_030818.1	chr11	103496628	103505661	+	10	1532
XR_001918880.1	gene-EGFL7	EGFL7	protein_coding	mRNA	NC_030818.1	chr11	103493921	103505661	+	10	1459
XR_001918879.1	gene-EGFL7	EGFL7	protein_coding	mRNA	NC_030818.1	chr11	103496630	103505661	+	11	1626
XR_001918878.1	gene-EGFL7	EGFL7	protein_coding	mRNA	NC_030818.1	chr11	103496626	103505661	+	11	1744
XR_001918877.1	gene-SEC16A	SEC16A	protein_coding	mRNA	NC_030818.1	chr11	103304047	103330279	-	29	8669
XR_001918876.1	gene-SEC16A	SEC16A	protein_coding	mRNA	NC_030818.1	chr11	103304047	103330279	-	30	8729
XR_001918875.1	gene-CARD9	CARD9	protein_coding	mRNA	NC_030818.1	chr11	103242254	103250502	-	12	2824
XR_001918874.1	gene-CARD9	CARD9	protein_coding	mRNA	NC_030818.1	chr11	103242254	103250504	-	13	2907
XR_001918872.1	gene-RSRP1	RSRP1	protein_coding	mRNA	NC_030809.1	chr2	8252202	8256213	-	5	1987
XR_001918871.1	gene-RSRP1	RSRP1	protein_coding	mRNA	NC_030809.1	chr2	8252202	8256213	-	5	2257
XR_001918870.1	gene-UCK1	UCK1	protein_coding	mRNA	NC_030818.1	chr11	101107831	101111649	-	6	1614
XR_001918869.1	gene-UCK1	UCK1	protein_coding	mRNA	NC_030818.1	chr11	101107831	101111649	-	6	2177
XR_001918868.1	gene-USP20	USP20	protein_coding	mRNA	NC_030818.1	chr11	99694314	99739148	+	25	2890
XR_001918866.1	gene-CERCAM	CERCAM	protein_coding	mRNA	NC_030818.1	chr11	98537630	98549524	+	13	2283
XR_001918863.1	gene-DNM1	DNM1	protein_coding	mRNA	NC_030818.1	chr11	98364795	98405861	+	22	2648
XR_001918862.1	gene-DNM1	DNM1	protein_coding	mRNA	NC_030818.1	chr11	98364795	98407546	+	22	2694
XR_001918861.1	gene-DNM1	DNM1	protein_coding	mRNA	NC_030818.1	chr11	98364795	98408086	+	22	3230
XR_001918860.1	gene-DNM1	DNM1	protein_coding	mRNA	NC_030818.1	chr11	98364795	98408086	+	22	3890
XR_001918857.1	gene-SRSF10	SRSF10	protein_coding	mRNA	NC_030809.1	chr2	6994725	7007167	-	7	2414
XR_001918850.1	gene-MBOAT2	MBOAT2	protein_coding	mRNA	NC_030818.1	chr11	87971837	88073044	+	14	3142
XR_001918846.1	gene-ATP6V1C2	ATP6V1C2	protein_coding	mRNA	NC_030818.1	chr11	86487988	86542900	-	13	1325
XR_001918845.1	gene-PQLC3	PQLC3	protein_coding	mRNA	NC_030818.1	chr11	86216760	86228657	-	8	1872
XR_001918844.1	gene-GREB1	GREB1	protein_coding	mRNA	NC_030818.1	chr11	85856421	85955242	-	19	4088
XR_001918843.1	gene-GREB1	GREB1	protein_coding	mRNA	NC_030818.1	chr11	85853110	85955242	-	22	4792
XR_001918842.1	gene-GREB1	GREB1	protein_coding	mRNA	NC_030818.1	chr11	85838619	85955242	-	26	5539
XR_001918841.1	gene-GREB1	GREB1	protein_coding	mRNA	NC_030818.1	chr11	85838661	85955242	-	26	5546
XR_001918836.1	gene-DNMT3A	DNMT3A	protein_coding	mRNA	NC_030818.1	chr11	73680435	73784188	+	24	5509
XR_001918835.1	gene-DNMT3A	DNMT3A	protein_coding	mRNA	NC_030818.1	chr11	73680435	73784188	+	24	6108
XR_001918834.1	gene-DNMT3A	DNMT3A	protein_coding	mRNA	NC_030818.1	chr11	73680435	73784188	+	24	8801
XR_001918831.1	gene-AGBL5	AGBL5	protein_coding	mRNA	NC_030818.1	chr11	72288945	72306705	-	16	3312
XR_001918830.1	gene-AGBL5	AGBL5	protein_coding	mRNA	NC_030818.1	chr11	72288947	72308004	-	16	3574
XR_001918829.1	gene-AGBL5	AGBL5	protein_coding	mRNA	NC_030818.1	chr11	72288947	72306705	-	15	3613
XR_001918827.1	gene-CAD	CAD	protein_coding	mRNA	NC_030818.1	chr11	72118594	72139080	-	41	6516
XR_001918821.1	gene-CAPN13	CAPN13	protein_coding	mRNA	NC_030818.1	chr11	68814472	68902387	+	24	2853
XR_001918815.1	gene-B3GNT2	B3GNT2	protein_coding	mRNA	NC_030818.1	chr11	60411149	60548762	+	3	585
XR_001918813.1	gene-USP34	USP34	protein_coding	mRNA	NC_030818.1	chr11	59559005	59785583	-	76	9598
XR_001918808.1	gene-CHCHD5	CHCHD5	protein_coding	mRNA	NC_030818.1	chr11	45919193	45925332	+	5	748
XR_001918792.1	gene-RAP1GAP	RAP1GAP	protein_coding	mRNA	NC_030809.1	chr2	4794212	4829855	-	25	2450
XR_001918791.1	gene-RAP1GAP	RAP1GAP	protein_coding	mRNA	NC_030809.1	chr2	4793303	4829855	-	26	3377
XR_001918782.1	gene-SRSF7	SRSF7	protein_coding	mRNA	NC_030818.1	chr11	20926874	20932173	-	8	1760
XR_001918781.1	gene-SRSF7	SRSF7	protein_coding	mRNA	NC_030818.1	chr11	20926874	20932173	-	8	1769
XR_001918780.1	gene-CDC42EP3	CDC42EP3	protein_coding	mRNA	NC_030818.1	chr11	19948649	19973749	-	2	1250
XR_001918779.1	gene-BIRC6	BIRC6	protein_coding	mRNA	NC_030818.1	chr11	14814336	15000362	+	68	13846
XR_001918776.1	gene-PAIP2B	PAIP2B	protein_coding	mRNA	NC_030818.1	chr11	13218947	13262652	+	5	3081
XR_001918772.1	gene-AUP1	AUP1	protein_coding	mRNA	NC_030818.1	chr11	9954781	9957954	+	12	1698
XR_001918771.1	gene-DQX1	DQX1	protein_coding	mRNA	NC_030818.1	chr11	9958060	9965075	+	11	3354
XR_001918769.1	gene-REV1	REV1	protein_coding	mRNA	NC_030818.1	chr11	4452095	4530631	-	24	4124
XR_001918768.1	gene-KANSL3	KANSL3	protein_coding	mRNA	NC_030818.1	chr11	2508186	2549209	-	23	5224
XR_001918767.1	gene-TMCO4	TMCO4	protein_coding	mRNA	NC_030809.1	chr2	2971348	3083049	-	17	6261
XR_001918764.1	gene-STARD7	STARD7	protein_coding	mRNA	NC_030818.1	chr11	2246337	2276645	-	9	1816
XR_001918763.1	gene-PROM2	PROM2	protein_coding	mRNA	NC_030818.1	chr11	1959707	1973697	+	21	2516
XR_001918742.1	gene-TSSK4	TSSK4	protein_coding	mRNA	NC_030817.1	chr10	80471219	80480281	+	2	850
XR_001918741.1	gene-TSSK4	TSSK4	protein_coding	mRNA	NC_030817.1	chr10	80471219	80477039	+	2	1596
XR_001918738.1	gene-PPP1R3E	PPP1R3E	protein_coding	mRNA	NC_030817.1	chr10	79827817	79836243	-	3	7837
XR_001918736.1	gene-FAM131C	FAM131C	protein_coding	mRNA	NC_030809.1	chr2	93310	118428	-	8	1255
XR_001918735.1	gene-FAM131C	FAM131C	protein_coding	mRNA	NC_030809.1	chr2	93642	118428	-	8	1279
XR_001918730.1	gene-ZNF219	ZNF219	protein_coding	mRNA	NC_030817.1	chr10	76920129	76928410	-	4	7469
XR_001918729.1	gene-LOC106503629	LOC106503629	protein_coding	mRNA	NC_030809.1	chr2	33974	39232	-	4	449
XR_001918728.1	gene-LOC106503629	LOC106503629	protein_coding	mRNA	NC_030809.1	chr2	17360	39209	-	4	1432
XR_001918727.1	gene-LOC106503629	LOC106503629	protein_coding	mRNA	NC_030809.1	chr2	17360	39216	-	5	1566
XR_001918726.1	gene-LOC106503629	LOC106503629	protein_coding	mRNA	NC_030809.1	chr2	17360	39222	-	6	1727
XR_001918716.1	gene-LOC106503629	LOC106503629	protein_coding	mRNA	NC_030809.1	chr2	17360	39225	-	6	1982
XR_001918715.1	gene-TEP1	TEP1	protein_coding	mRNA	NC_030817.1	chr10	76242117	76283013	-	55	8311
XR_001918714.1	gene-LOC106503629	LOC106503629	protein_coding	mRNA	NC_030809.1	chr2	17360	39216	-	6	1651
XR_001918713.1	gene-LOC106503629	LOC106503629	protein_coding	mRNA	NC_030809.1	chr2	17360	39219	-	6	1737
XR_001918712.1	gene-LOC106503629	LOC106503629	protein_coding	mRNA	NC_030809.1	chr2	17360	39220	-	4	1865
XR_001918711.1	gene-LOC106503629	LOC106503629	protein_coding	mRNA	NC_030809.1	chr2	17360	35865	-	5	2047
XR_001918710.1	gene-LOC106503629	LOC106503629	protein_coding	mRNA	NC_030809.1	chr2	17360	39225	-	5	2074
XR_001918709.1	gene-LOC106503629	LOC106503629	protein_coding	mRNA	NC_030809.1	chr2	17360	39223	-	5	1995
XR_001918708.1	gene-LOC106503629	LOC106503629	protein_coding	mRNA	NC_030809.1	chr2	17360	39224	-	5	2079
XR_001918695.1	gene-LOC102175216	LOC102175216	protein_coding	mRNA	NC_030817.1	chr10	65831496	65840504	-	10	1089
XR_001918694.1	gene-LOC102175216	LOC102175216	protein_coding	mRNA	NC_030817.1	chr10	65831776	65840504	-	11	1856
XR_001918693.1	gene-VPS39	VPS39	protein_coding	mRNA	NC_030817.1	chr10	65464581	65510729	+	26	4736
XR_001918692.1	gene-GANC	GANC	protein_coding	mRNA	NC_030817.1	chr10	65358798	65422084	-	21	2784
XR_001918683.1	gene-LACTB	LACTB	protein_coding	mRNA	NC_030817.1	chr10	56193274	56208713	+	6	1715
XR_001918679.1	gene-FAM63B	FAM63B	protein_coding	mRNA	NC_030817.1	chr10	51645713	51727216	+	10	5561
XR_001918678.1	gene-NEDD4	NEDD4	protein_coding	mRNA	NC_030817.1	chr10	48641168	48710269	-	15	3315
XR_001918677.1	gene-FAM214A	FAM214A	protein_coding	mRNA	NC_030817.1	chr10	45391252	45476915	-	12	5208
XR_001918673.1	gene-DUOX2	DUOX2	protein_coding	mRNA	NC_030817.1	chr10	37856315	37872879	-	31	4302
XR_001918670.1	gene-FBXO34	FBXO34	protein_coding	mRNA	NC_030817.1	chr10	35412578	35471511	-	3	864
XR_001918666.1	gene-MNAT1	MNAT1	protein_coding	mRNA	NC_030817.1	chr10	30069697	30295943	-	9	1149
XR_001918665.1	gene-SNAPC1	SNAPC1	protein_coding	mRNA	NC_030817.1	chr10	29258252	29284400	-	11	1387
XR_001918654.1	gene-MAX	MAX	protein_coding	mRNA	NC_030817.1	chr10	25900233	25923154	+	6	773
XR_001918648.1	gene-MED6	MED6	protein_coding	mRNA	NC_030817.1	chr10	20863362	20882762	+	9	839
XR_001918644.1	gene-YLPM1	YLPM1	protein_coding	mRNA	NC_030817.1	chr10	17038321	17101128	-	20	7261
XR_001918643.1	gene-RPS6KL1	RPS6KL1	protein_coding	mRNA	NC_030817.1	chr10	16950788	16965821	+	11	2959
XR_001918640.1	gene-GPATCH2L	GPATCH2L	protein_coding	mRNA	NC_030817.1	chr10	15556852	15616526	-	11	2958
XR_001918634.1	gene-TDP1	TDP1	protein_coding	mRNA	NC_030817.1	chr10	1507357	1580301	-	16	2465
XR_001918628.1	gene-PATL2	PATL2	protein_coding	mRNA	NC_030817.1	chr10	211781	214447	+	3	536
XR_001918613.1	gene-HRH2	HRH2	protein_coding	mRNA	NC_030817.1	chr10	95729965	95766388	+	4	3176
XR_001918612.1	gene-HRH2	HRH2	protein_coding	mRNA	NC_030817.1	chr10	95729965	95766841	+	4	1977
XR_001918611.1	gene-HRH2	HRH2	protein_coding	mRNA	NC_030817.1	chr10	95729965	95776712	+	4	1995
XR_001918610.1	gene-HRH2	HRH2	protein_coding	mRNA	NC_030817.1	chr10	95729964	95769519	+	4	4464
XR_001918605.1	gene-LHFPL2	LHFPL2	protein_coding	mRNA	NC_030817.1	chr10	91494173	91544846	+	3	1569
XR_001918602.1	gene-RASL12	RASL12	protein_coding	mRNA	NC_030817.1	chr10	89261528	89277906	+	6	2106
XR_001918600.1	gene-DPP8	DPP8	protein_coding	mRNA	NC_030817.1	chr10	88840275	88885120	+	18	4473
XR_001918598.1	gene-CLN6	CLN6	protein_coding	mRNA	NC_030817.1	chr10	86222282	86237551	+	8	1043
XR_001918591.1	gene-SENP8	SENP8	protein_coding	mRNA	NC_030817.1	chr10	82333056	82335360	-	2	177
XR_001918589.1	gene-PARP6	PARP6	protein_coding	mRNA	NC_030817.1	chr10	82206093	82232562	+	23	2565
XR_001918588.1	gene-PARP6	PARP6	protein_coding	mRNA	NC_030817.1	chr10	82206198	82232562	+	22	3652
XR_001918587.1	gene-PARP6	PARP6	protein_coding	mRNA	NC_030817.1	chr10	82206197	82232562	+	22	3656
XR_001918566.1	gene-QKI	QKI	protein_coding	mRNA	NC_030816.1	chr9	86121272	86278122	+	8	7870
XR_001918564.1	gene-RSPH3	RSPH3	protein_coding	mRNA	NC_030816.1	chr9	82594723	82633536	-	7	3253
XR_001918563.1	gene-RSPH3	RSPH3	protein_coding	mRNA	NC_030816.1	chr9	82596821	82633536	-	9	2590
XR_001918562.1	gene-RSPH3	RSPH3	protein_coding	mRNA	NC_030816.1	chr9	82594739	82633536	-	10	3428
XR_001918561.1	gene-RSPH3	RSPH3	protein_coding	mRNA	NC_030816.1	chr9	82594730	82633536	-	9	3534
XR_001918557.1	gene-SCAF8	SCAF8	protein_coding	mRNA	NC_030816.1	chr9	78704612	78923189	+	23	7595
XR_001918550.1	gene-AHI1	AHI1	protein_coding	mRNA	NC_030816.1	chr9	60460887	60641931	-	23	3629
XR_001918549.1	gene-AHI1	AHI1	protein_coding	mRNA	NC_030816.1	chr9	60483731	60641931	-	23	3869
XR_001918544.1	gene-PLCL2	PLCL2	protein_coding	mRNA	NC_030808.1	chr1	153722829	153934884	+	5	3222
XR_001918543.1	gene-SRSF12	SRSF12	protein_coding	mRNA	NC_030816.1	chr9	48298195	48312811	+	5	1273
XR_001918539.1	gene-RFTN1	RFTN1	protein_coding	mRNA	NC_030808.1	chr1	153165651	153399285	-	11	2645
XR_001918536.1	gene-PNISR	PNISR	protein_coding	mRNA	NC_030816.1	chr9	37621355	37645597	+	11	1493
XR_001918535.1	gene-LACE1	LACE1	protein_coding	mRNA	NC_030816.1	chr9	28951988	29151750	-	14	5836
XR_001918534.1	gene-PPIL6	PPIL6	protein_coding	mRNA	NC_030816.1	chr9	28022791	28033637	+	4	2721
XR_001918533.1	gene-ZBTB24	ZBTB24	protein_coding	mRNA	NC_030816.1	chr9	27989453	27995408	+	5	1410
XR_001918532.1	gene-ZBTB24	ZBTB24	protein_coding	mRNA	NC_030816.1	chr9	27989453	27995528	+	5	1450
XR_001918531.1	gene-ZBTB24	ZBTB24	protein_coding	mRNA	NC_030816.1	chr9	27989453	27998306	+	7	2202
XR_001918526.1	gene-WISP3	WISP3	protein_coding	mRNA	NC_030816.1	chr9	25699274	25714487	-	6	1270
XR_001918521.1	gene-FAM184A	FAM184A	protein_coding	mRNA	NC_030816.1	chr9	19161450	19323440	+	19	4253
XR_001918519.1	gene-TRDN	TRDN	protein_coding	mRNA	NC_030816.1	chr9	14947170	15248395	+	21	1675
XR_001918518.1	gene-TRDN	TRDN	protein_coding	mRNA	NC_030816.1	chr9	14947170	15315643	+	31	2092
XR_001918517.1	gene-TRDN	TRDN	protein_coding	mRNA	NC_030816.1	chr9	14947170	15317025	+	33	2144
XR_001918516.1	gene-TRDN	TRDN	protein_coding	mRNA	NC_030816.1	chr9	14947170	15323241	+	35	2189
XR_001918515.1	gene-TRDN	TRDN	protein_coding	mRNA	NC_030816.1	chr9	14947170	15317025	+	32	2120
XR_001918513.1	gene-HDDC2	HDDC2	protein_coding	mRNA	NC_030816.1	chr9	13208879	13226405	+	7	866
XR_001918492.1	gene-SIM2	SIM2	protein_coding	mRNA	NC_030808.1	chr1	148856421	148906415	+	12	4299
XR_001918488.1	gene-DOPEY2	DOPEY2	protein_coding	mRNA	NC_030808.1	chr1	148340460	148471183	+	36	6726
XR_001918487.1	gene-PXDN	PXDN	protein_coding	mRNA	NC_030815.1	chr8	111777937	111843714	+	24	6133
XR_001918486.1	gene-PXDN	PXDN	protein_coding	mRNA	NC_030815.1	chr8	111777937	111843714	+	24	6159
XR_001918485.1	gene-LOC102182036	LOC102182036	protein_coding	mRNA	NC_030815.1	chr8	109928349	109945628	+	6	3074
XR_001918483.1	gene-COL27A1	COL27A1	protein_coding	mRNA	NC_030815.1	chr8	103098032	103246343	+	61	5927
XR_001918462.1	gene-FAM160B2	FAM160B2	protein_coding	mRNA	NC_030815.1	chr8	69072725	69088685	+	18	3285
XR_001918461.1	gene-FAM160B2	FAM160B2	protein_coding	mRNA	NC_030815.1	chr8	69072725	69088685	+	18	3685
XR_001918454.1	gene-XPA	XPA	protein_coding	mRNA	NC_030815.1	chr8	62538433	62570678	-	7	3132
XR_001918453.1	gene-DCAF10	DCAF10	protein_coding	mRNA	NC_030815.1	chr8	61568793	61626752	+	8	3259
XR_001918452.1	gene-ADARB1	ADARB1	protein_coding	mRNA	NC_030808.1	chr1	144900022	144986251	+	11	2463
XR_001918449.1	gene-FANCG	FANCG	protein_coding	mRNA	NC_030815.1	chr8	59129775	59135947	-	13	2989
XR_001918448.1	gene-FANCG	FANCG	protein_coding	mRNA	NC_030815.1	chr8	59129772	59135947	-	13	2991
XR_001918412.1	gene-SAP30	SAP30	protein_coding	mRNA	NC_030815.1	chr8	5708109	5771506	+	6	1383
XR_001918411.1	gene-SAP30	SAP30	protein_coding	mRNA	NC_030815.1	chr8	5708109	5771506	+	7	1509
XR_001918410.1	gene-SAP30	SAP30	protein_coding	mRNA	NC_030815.1	chr8	5708109	5801970	+	8	1834
XR_001918409.1	gene-SAP30	SAP30	protein_coding	mRNA	NC_030815.1	chr8	5708109	5771506	+	7	1488
XR_001918408.1	gene-SAP30	SAP30	protein_coding	mRNA	NC_030815.1	chr8	5708109	5771506	+	8	1614
XR_001918405.1	gene-PLIN2	PLIN2	protein_coding	mRNA	NC_030815.1	chr8	24993362	25008062	+	9	1719
XR_001918390.1	gene-RASGEF1C	RASGEF1C	protein_coding	mRNA	NC_030814.1	chr7	107671198	107771561	-	16	2595
XR_001918389.1	gene-RASGEF1C	RASGEF1C	protein_coding	mRNA	NC_030814.1	chr7	107671198	107771561	-	17	2751
XR_001918378.1	gene-LOC102176218	LOC102176218	protein_coding	mRNA	NC_030814.1	chr7	106324485	106350588	+	8	1218
XR_001918377.1	gene-CILP2	CILP2	protein_coding	mRNA	NC_030814.1	chr7	104958937	104968479	+	9	4423
XR_001918376.1	gene-BORCS8	BORCS8	protein_coding	mRNA	NC_030814.1	chr7	104673797	104685013	-	6	1224
XR_001918375.1	gene-ASTE1	ASTE1	protein_coding	mRNA	NC_030808.1	chr1	138467437	138489551	+	8	2753
XR_001918374.1	gene-ASTE1	ASTE1	protein_coding	mRNA	NC_030808.1	chr1	138467437	138489557	+	8	2756
XR_001918372.1	gene-JAM2	JAM2	protein_coding	mRNA	NC_030808.1	chr1	9118654	9198873	-	10	1697
XR_001918370.1	gene-KCNN1	KCNN1	protein_coding	mRNA	NC_030814.1	chr7	103584629	103612687	+	11	1760
XR_001918369.1	gene-ANO8	ANO8	protein_coding	mRNA	NC_030814.1	chr7	102979236	102989566	-	18	4089
XR_001918368.1	gene-DNAJC13	DNAJC13	protein_coding	mRNA	NC_030808.1	chr1	136681443	136839191	-	57	7852
XR_001918367.1	gene-AKAP8L	AKAP8L	protein_coding	mRNA	NC_030814.1	chr7	100941927	100972882	-	14	2049
XR_001918366.1	gene-AKAP8L	AKAP8L	protein_coding	mRNA	NC_030814.1	chr7	100941927	100972882	-	15	2176
XR_001918365.1	gene-AKAP8L	AKAP8L	protein_coding	mRNA	NC_030814.1	chr7	100941927	100972882	-	14	2169
XR_001918364.1	gene-AKAP8L	AKAP8L	protein_coding	mRNA	NC_030814.1	chr7	100941927	100972882	-	15	2094
XR_001918363.1	gene-KLF1	KLF1	protein_coding	mRNA	NC_030814.1	chr7	98045383	98046506	+	2	722
XR_001918353.1	gene-DOCK6	DOCK6	protein_coding	mRNA	NC_030814.1	chr7	95485960	95531651	-	45	6445
XR_001918350.1	gene-LOC102186002	LOC102186002	protein_coding	mRNA	NC_030814.1	chr7	95244204	95249095	-	5	1271
XR_001918349.1	gene-LOC102179374	LOC102179374	protein_coding	mRNA	NC_030814.1	chr7	94514583	94544354	+	41	5122
XR_001918339.1	gene-SAFB2	SAFB2	protein_coding	mRNA	NC_030814.1	chr7	91813060	91841596	-	20	3037
XR_001918336.1	gene-ARRDC5	ARRDC5	protein_coding	mRNA	NC_030814.1	chr7	91280070	91292091	-	2	298
XR_001918335.1	gene-DPP9	DPP9	protein_coding	mRNA	NC_030814.1	chr7	91080574	91118493	-	23	4109
XR_001918334.1	gene-ZFR2	ZFR2	protein_coding	mRNA	NC_030814.1	chr7	90382803	90427427	-	19	3162
XR_001918321.1	gene-RAB24	RAB24	protein_coding	mRNA	NC_030814.1	chr7	71844983	71850099	+	9	1422
XR_001918320.1	gene-RAB24	RAB24	protein_coding	mRNA	NC_030814.1	chr7	71844983	71850097	+	10	1612
XR_001918319.1	gene-RAB24	RAB24	protein_coding	mRNA	NC_030814.1	chr7	71844983	71850099	+	9	1774
XR_001918318.1	gene-PHYKPL	PHYKPL	protein_coding	mRNA	NC_030814.1	chr7	71310090	71335207	+	13	3152
XR_001918314.1	gene-STK11	STK11	protein_coding	mRNA	NC_030814.1	chr7	66811876	66828692	-	10	4448
XR_001918313.1	gene-LOC102191038	LOC102191038	protein_coding	mRNA	NC_030814.1	chr7	66679441	66695674	-	13	3355
XR_001918312.1	gene-LOC102191038	LOC102191038	protein_coding	mRNA	NC_030814.1	chr7	66679441	66696724	-	15	3577
XR_001918311.1	gene-LOC102191038	LOC102191038	protein_coding	mRNA	NC_030814.1	chr7	66679441	66696783	-	15	3495
XR_001918308.1	gene-TCF3	TCF3	protein_coding	mRNA	NC_030814.1	chr7	66462979	66495635	+	20	4542
XR_001918307.1	gene-TCF3	TCF3	protein_coding	mRNA	NC_030814.1	chr7	66462979	66495635	+	20	4545
XR_001918305.1	gene-TCF7	TCF7	protein_coding	mRNA	NC_030814.1	chr7	64703281	64735552	-	12	2740
XR_001918298.1	gene-SLC4A9	SLC4A9	protein_coding	mRNA	NC_030814.1	chr7	58928643	58941008	-	21	3290
XR_001918297.1	gene-SLC4A9	SLC4A9	protein_coding	mRNA	NC_030814.1	chr7	58927092	58941009	-	22	3567
XR_001918296.1	gene-TMCO6	TMCO6	protein_coding	mRNA	NC_030814.1	chr7	58720332	58725881	-	11	1676
XR_001918292.1	gene-PPARGC1B	PPARGC1B	protein_coding	mRNA	NC_030814.1	chr7	49232800	49345243	-	11	2973
XR_001918291.1	gene-SLC26A2	SLC26A2	protein_coding	mRNA	NC_030814.1	chr7	49103643	49133638	-	6	7129
XR_001918289.1	gene-LOC102191423	LOC102191423	protein_coding	mRNA	NC_030814.1	chr7	47724828	47760069	-	11	3134
XR_001918271.1	gene-LOC102179763	LOC102179763	protein_coding	mRNA	NC_030814.1	chr7	17503924	17666480	+	5	3112
XR_001918270.1	gene-LOC102179763	LOC102179763	protein_coding	mRNA	NC_030814.1	chr7	17503924	17666480	+	7	2812
XR_001918269.1	gene-LOC102179763	LOC102179763	protein_coding	mRNA	NC_030814.1	chr7	17503924	17666480	+	6	3252
XR_001918268.1	gene-LOC102179763	LOC102179763	protein_coding	mRNA	NC_030814.1	chr7	17503924	17666480	+	7	3557
XR_001918267.1	gene-LOC102179763	LOC102179763	protein_coding	mRNA	NC_030814.1	chr7	17503924	17666480	+	8	3611
XR_001918266.1	gene-LOC102179763	LOC102179763	protein_coding	mRNA	NC_030814.1	chr7	17503924	17666480	+	7	3373
XR_001918265.1	gene-LOC102179763	LOC102179763	protein_coding	mRNA	NC_030814.1	chr7	17503924	17666480	+	8	3051
XR_001918261.1	gene-FAM174A	FAM174A	protein_coding	mRNA	NC_030814.1	chr7	10821558	10845967	-	3	1875
XR_001918255.1	gene-ARMC8	ARMC8	protein_coding	mRNA	NC_030808.1	chr1	130407617	130507386	-	22	2927
XR_001918239.1	gene-IDUA	IDUA	protein_coding	mRNA	NC_030813.1	chr6	117246614	117260545	-	13	2056
XR_001918238.1	gene-IDUA	IDUA	protein_coding	mRNA	NC_030813.1	chr6	117246768	117260544	-	13	1946
XR_001918237.1	gene-IDUA	IDUA	protein_coding	mRNA	NC_030813.1	chr6	117246768	117260544	-	14	2027
XR_001918235.1	gene-LOC108636246	LOC108636246	protein_coding	mRNA	NC_030813.1	chr6	117096035	117102357	-	2	706
XR_001918234.1	gene-LOC108636246	LOC108636246	protein_coding	mRNA	NC_030813.1	chr6	117096035	117118140	-	2	2446
XR_001918232.1	gene-GRK4	GRK4	protein_coding	mRNA	NC_030813.1	chr6	116763444	116815092	+	17	3033
XR_001918231.1	gene-GRK4	GRK4	protein_coding	mRNA	NC_030813.1	chr6	116763410	116815092	+	17	3053
XR_001918230.1	gene-GRK4	GRK4	protein_coding	mRNA	NC_030813.1	chr6	116761787	116815092	+	16	2957
XR_001918229.1	gene-GRK4	GRK4	protein_coding	mRNA	NC_030813.1	chr6	116761787	116815092	+	17	3026
XR_001918228.1	gene-GRK4	GRK4	protein_coding	mRNA	NC_030813.1	chr6	116761787	116815092	+	17	3050
XR_001918227.1	gene-NOP14	NOP14	protein_coding	mRNA	NC_030813.1	chr6	116746191	116761030	-	18	2944
XR_001918225.1	gene-MXD4	MXD4	protein_coding	mRNA	NC_030813.1	chr6	116174981	116188696	-	7	3286
XR_001918224.1	gene-SLC25A36	SLC25A36	protein_coding	mRNA	NC_030808.1	chr1	127519797	127554598	-	8	4942
XR_001918223.1	gene-WHSC1	WHSC1	protein_coding	mRNA	NC_030813.1	chr6	115871766	115939268	+	19	3953
XR_001918222.1	gene-SLC25A36	SLC25A36	protein_coding	mRNA	NC_030808.1	chr1	127519797	127554593	-	8	3228
XR_001918220.1	gene-ACOX3	ACOX3	protein_coding	mRNA	NC_030813.1	chr6	114820421	114870707	-	17	2109
XR_001918216.1	gene-ZNF518B	ZNF518B	protein_coding	mRNA	NC_030813.1	chr6	105771948	105789004	-	3	4676
XR_001918215.1	gene-EVC	EVC	protein_coding	mRNA	NC_030813.1	chr6	103775764	103856569	-	15	2219
XR_001918211.1	gene-HNRNPDL	HNRNPDL	protein_coding	mRNA	NC_030813.1	chr6	97670034	97677073	-	9	3627
XR_001918210.1	gene-HNRNPD	HNRNPD	protein_coding	mRNA	NC_030813.1	chr6	97606903	97623936	-	9	1689
XR_001918209.1	gene-HNRNPD	HNRNPD	protein_coding	mRNA	NC_030813.1	chr6	97606903	97623937	-	10	1837
XR_001918208.1	gene-PAQR3	PAQR3	protein_coding	mRNA	NC_030813.1	chr6	94114533	94144297	-	8	1387
XR_001918207.1	gene-PAQR3	PAQR3	protein_coding	mRNA	NC_030813.1	chr6	94113120	94144297	-	8	2856
XR_001918206.1	gene-PAQR3	PAQR3	protein_coding	mRNA	NC_030813.1	chr6	94112490	94144297	-	8	3411
XR_001918205.1	gene-ART3	ART3	protein_coding	mRNA	NC_030813.1	chr6	91478275	91510277	+	12	1414
XR_001918204.1	gene-ART3	ART3	protein_coding	mRNA	NC_030813.1	chr6	91478275	91510238	+	13	1405
XR_001918201.1	gene-LOC102185163	LOC102185163	protein_coding	mRNA	NC_030813.1	chr6	84214574	84229541	-	2	129
XR_001918190.1	gene-ZAR1	ZAR1	protein_coding	mRNA	NC_030813.1	chr6	67713659	67730971	+	7	4283
XR_001918189.1	gene-FRYL	FRYL	protein_coding	mRNA	NC_030813.1	chr6	67736696	67978332	-	58	9103
XR_001918165.1	gene-LOC102190672	LOC102190672	protein_coding	mRNA	NC_030813.1	chr6	3827875	3838584	+	4	1725
XR_001918164.1	gene-LOC102190672	LOC102190672	protein_coding	mRNA	NC_030813.1	chr6	3831214	3838584	+	4	2811
XR_001918161.1	gene-TLR6	TLR6	protein_coding	mRNA	NC_030813.1	chr6	58641692	58666652	-	3	2937
XR_001918158.1	gene-HLTF	HLTF	protein_coding	mRNA	NC_030808.1	chr1	118659774	118719526	+	26	5338
XR_001918157.1	gene-HPS3	HPS3	protein_coding	mRNA	NC_030808.1	chr1	118591599	118633980	-	17	4287
XR_001918156.1	gene-HPS3	HPS3	protein_coding	mRNA	NC_030808.1	chr1	118591599	118633980	-	17	4322
XR_001918144.1	gene-TSC22D2	TSC22D2	protein_coding	mRNA	NC_030808.1	chr1	117249468	117300327	-	5	10640
XR_001918143.1	gene-TSC22D2	TSC22D2	protein_coding	mRNA	NC_030808.1	chr1	117256806	117300326	-	5	3221
XR_001918140.1	gene-TUBGCP6	TUBGCP6	protein_coding	mRNA	NC_030812.1	chr5	118547743	118570711	-	24	5074
XR_001918139.1	gene-TTC38	TTC38	protein_coding	mRNA	NC_030812.1	chr5	115520160	115544909	+	15	3474
XR_001918134.1	gene-SULT4A1	SULT4A1	protein_coding	mRNA	NC_030812.1	chr5	113501172	113527744	-	8	1024
XR_001918132.1	gene-CCDC134	CCDC134	protein_coding	mRNA	NC_030812.1	chr5	111750716	111767962	+	9	1618
XR_001918131.1	gene-CCDC134	CCDC134	protein_coding	mRNA	NC_030812.1	chr5	111750716	111767252	+	8	1538
XR_001918130.1	gene-DESI1	DESI1	protein_coding	mRNA	NC_030812.1	chr5	111613736	111634861	-	7	3011
XR_001918129.1	gene-PMM1	PMM1	protein_coding	mRNA	NC_030812.1	chr5	111585565	111595858	-	9	1623
XR_001918128.1	gene-MBNL1	MBNL1	protein_coding	mRNA	NC_030808.1	chr1	114974326	115165384	-	12	5699
XR_001918125.1	gene-LOC102180576	LOC102180576	protein_coding	mRNA	NC_030812.1	chr5	108975966	108994337	-	8	1664
XR_001918124.1	gene-PLA2G6	PLA2G6	protein_coding	mRNA	NC_030812.1	chr5	108820983	108877727	-	17	2646
XR_001918121.1	gene-ARHGEF26	ARHGEF26	protein_coding	mRNA	NC_030808.1	chr1	113019116	113161308	-	15	5523
XR_001918120.1	gene-BCL2L13	BCL2L13	protein_coding	mRNA	NC_030812.1	chr5	108006807	108053042	+	6	793
XR_001918119.1	gene-BCL2L13	BCL2L13	protein_coding	mRNA	NC_030812.1	chr5	108006807	108043889	+	6	698
XR_001918107.1	gene-CCNL1	CCNL1	protein_coding	mRNA	NC_030808.1	chr1	110007825	110020844	+	13	2713
XR_001918106.1	gene-GPR19	GPR19	protein_coding	mRNA	NC_030812.1	chr5	95767954	95783873	+	5	2515
XR_001918100.1	gene-ITPR2	ITPR2	protein_coding	mRNA	NC_030812.1	chr5	81579061	82175622	+	58	9682
XR_001918096.1	gene-KIAA1551	KIAA1551	protein_coding	mRNA	NC_030812.1	chr5	76481662	76512519	-	6	5438
XR_001918084.1	gene-HMGXB4	HMGXB4	protein_coding	mRNA	NC_030812.1	chr5	72192910	72226690	+	12	3693
XR_001918083.1	gene-RIC8B	RIC8B	protein_coding	mRNA	NC_030812.1	chr5	68751879	68856215	+	12	5814
XR_001918082.1	gene-RIC8B	RIC8B	protein_coding	mRNA	NC_030812.1	chr5	68751879	68856215	+	13	5898
XR_001918081.1	gene-C5H12orf75	C5H12orf75	protein_coding	mRNA	NC_030812.1	chr5	67513057	67558418	+	7	1508
XR_001918080.1	gene-C5H12orf75	C5H12orf75	protein_coding	mRNA	NC_030812.1	chr5	67513057	67558418	+	7	1503
XR_001918078.1	gene-CHPT1	CHPT1	protein_coding	mRNA	NC_030812.1	chr5	64162443	64190773	+	9	1632
XR_001918076.1	gene-CFAP54	CFAP54	protein_coding	mRNA	NC_030812.1	chr5	59425232	59693096	+	62	8625
XR_001918069.1	gene-MBD6	MBD6	protein_coding	mRNA	NC_030812.1	chr5	55273092	55280421	-	14	4031
XR_001918067.1	gene-CTDSP2	CTDSP2	protein_coding	mRNA	NC_030812.1	chr5	54975054	54998111	+	9	4562
XR_001918065.1	gene-USP15	USP15	protein_coding	mRNA	NC_030812.1	chr5	50492111	50577877	-	9	2466
XR_001918064.1	gene-PPM1H	PPM1H	protein_coding	mRNA	NC_030812.1	chr5	49940241	50235020	+	11	6015
XR_001918062.1	gene-LOC102186190	LOC102186190	protein_coding	mRNA	NC_030812.1	chr5	43803368	43808072	-	3	788
XR_001918061.1	gene-LOC102186190	LOC102186190	protein_coding	mRNA	NC_030812.1	chr5	43803368	43808072	-	3	805
XR_001918058.1	gene-FRS2	FRS2	protein_coding	mRNA	NC_030812.1	chr5	43377315	43487700	-	10	5960
XR_001918057.1	gene-RAB3IP	RAB3IP	protein_coding	mRNA	NC_030812.1	chr5	43129121	43194365	-	11	1625
XR_001918056.1	gene-RAB3IP	RAB3IP	protein_coding	mRNA	NC_030812.1	chr5	43124717	43194366	-	11	1920
XR_001918055.1	gene-RAB3IP	RAB3IP	protein_coding	mRNA	NC_030812.1	chr5	43129121	43194365	-	11	1634
XR_001918052.1	gene-YAF2	YAF2	protein_coding	mRNA	NC_030812.1	chr5	37955528	38028819	+	4	736
XR_001918050.1	gene-PCED1B	PCED1B	protein_coding	mRNA	NC_030812.1	chr5	32534123	32584379	-	4	1112
XR_001918049.1	gene-PCED1B	PCED1B	protein_coding	mRNA	NC_030812.1	chr5	32530917	32721069	-	10	4029
XR_001918048.1	gene-PCED1B	PCED1B	protein_coding	mRNA	NC_030812.1	chr5	32534123	32721069	-	9	1217
XR_001918046.1	gene-LOC102182479	LOC102182479	protein_coding	mRNA	NC_030812.1	chr5	30651075	30690118	-	3	709
XR_001918045.1	gene-LOC102182479	LOC102182479	protein_coding	mRNA	NC_030812.1	chr5	30651075	30689949	-	3	750
XR_001918043.1	gene-PRPF40B	PRPF40B	protein_coding	mRNA	NC_030812.1	chr5	29857189	29876897	-	25	2818
XR_001918042.1	gene-PRPF40B	PRPF40B	protein_coding	mRNA	NC_030812.1	chr5	29857189	29876898	-	25	2831
XR_001918041.1	gene-LOC102170668	LOC102170668	protein_coding	mRNA	NC_030812.1	chr5	29435837	29440153	-	3	713
XR_001918040.1	gene-LOC102170668	LOC102170668	protein_coding	mRNA	NC_030812.1	chr5	29435837	29440153	-	4	824
XR_001918039.1	gene-LOC102170668	LOC102170668	protein_coding	mRNA	NC_030812.1	chr5	29435837	29437720	-	3	849
XR_001918038.1	gene-PLD1	PLD1	protein_coding	mRNA	NC_030808.1	chr1	95239335	95522763	+	28	4337
XR_001918036.1	gene-BIN2	BIN2	protein_coding	mRNA	NC_030812.1	chr5	28159068	28196851	+	13	2280
XR_001918032.1	gene-MAP3K12	MAP3K12	protein_coding	mRNA	NC_030812.1	chr5	26269262	26283943	+	15	4234
XR_001918028.1	gene-HOXC4	HOXC4	protein_coding	mRNA	NC_030812.1	chr5	25716980	25719368	-	5	1080
XR_001918021.1	gene-PTHLH	PTHLH	protein_coding	mRNA	NC_030812.1	chr5	80444534	80446954	+	2	2089
XR_001918020.1	gene-PTHLH	PTHLH	protein_coding	mRNA	NC_030812.1	chr5	80444535	80446954	+	2	2104
XR_001918010.1	gene-TTC14	TTC14	protein_coding	mRNA	NC_030808.1	chr1	86087259	86095985	-	12	2434
XR_001918006.1	gene-NPSR1	NPSR1	protein_coding	mRNA	NC_030811.1	chr4	57906596	58064793	+	10	1268
XR_001917993.1	gene-YEATS2	YEATS2	protein_coding	mRNA	NC_030808.1	chr1	83002887	83104794	-	27	3964
XR_001917979.1	gene-ORC5	ORC5	protein_coding	mRNA	NC_030811.1	chr4	74896005	74970526	+	15	2240
XR_001917974.1	gene-GPR85	GPR85	protein_coding	mRNA	NC_030811.1	chr4	64861461	64865911	-	4	2036
XR_001917960.1	gene-C1H3orf70	C1H3orf70	protein_coding	mRNA	NC_030808.1	chr1	81664025	81788108	+	3	4620
XR_001917954.1	gene-SENP2	SENP2	protein_coding	mRNA	NC_030808.1	chr1	81240819	81293171	-	18	2628
XR_001917953.1	gene-SENP2	SENP2	protein_coding	mRNA	NC_030808.1	chr1	81252933	81293171	-	18	2346
XR_001917952.1	gene-STRIP2	STRIP2	protein_coding	mRNA	NC_030811.1	chr4	26751962	26799129	-	22	3863
XR_001917944.1	gene-SLC35B4	SLC35B4	protein_coding	mRNA	NC_030811.1	chr4	22202792	22244198	+	11	6188
XR_001917943.1	gene-CALD1	CALD1	protein_coding	mRNA	NC_030811.1	chr4	21523659	21725862	-	16	2960
XR_001917940.1	gene-EIF4A2	EIF4A2	protein_coding	mRNA	NC_030808.1	chr1	80141693	80148253	-	12	2241
XR_001917939.1	gene-EIF4A2	EIF4A2	protein_coding	mRNA	NC_030808.1	chr1	80141693	80148253	-	12	2245
XR_001917935.1	gene-ZNF862	ZNF862	protein_coding	mRNA	NC_030811.1	chr4	7955496	7991832	-	9	6461
XR_001917934.1	gene-ZNF862	ZNF862	protein_coding	mRNA	NC_030811.1	chr4	7955496	7991832	-	9	6468
XR_001917929.1	gene-ATG9B	ATG9B	protein_coding	mRNA	NC_030811.1	chr4	6307692	6316318	+	15	3420
XR_001917928.1	gene-ATG9B	ATG9B	protein_coding	mRNA	NC_030811.1	chr4	6307692	6316498	+	15	3412
XR_001917926.1	gene-KMT2C	KMT2C	protein_coding	mRNA	NC_030811.1	chr4	5019795	5265482	+	53	13033
XR_001917924.1	gene-DNAJB6	DNAJB6	protein_coding	mRNA	NC_030811.1	chr4	1243736	1266789	-	8	3309
XR_001917917.1	gene-HRASLS	HRASLS	protein_coding	mRNA	NC_030808.1	chr1	73865749	73920247	-	6	2157
XR_001917916.1	gene-HRASLS	HRASLS	protein_coding	mRNA	NC_030808.1	chr1	73868544	73920247	-	6	931
XR_001917901.1	gene-C3H1orf185	C3H1orf185	protein_coding	mRNA	NC_030810.1	chr3	25637924	25682802	+	2	125
XR_001917892.1	gene-ACAP2	ACAP2	protein_coding	mRNA	NC_030808.1	chr1	71889654	72050613	+	24	8356
XR_001917891.1	gene-ACAP2	ACAP2	protein_coding	mRNA	NC_030808.1	chr1	71889654	72050613	+	25	8377
XR_001917889.1	gene-FAM78B	FAM78B	protein_coding	mRNA	NC_030810.1	chr3	117363001	117382546	-	4	443
XR_001917886.1	gene-LOC102186356	LOC102186356	protein_coding	mRNA	NC_030810.1	chr3	112211889	112228899	+	9	1703
XR_001917884.1	gene-SLAMF6	SLAMF6	protein_coding	mRNA	NC_030810.1	chr3	110756790	110774578	-	5	1607
XR_001917883.1	gene-DCAF8	DCAF8	protein_coding	mRNA	NC_030810.1	chr3	110464550	110504816	-	15	3997
XR_001917878.1	gene-BGLAP	BGLAP	protein_coding	mRNA	NC_030810.1	chr3	105572527	105573363	+	3	495
XR_001917874.1	gene-PGLYRP3	PGLYRP3	protein_coding	mRNA	NC_030810.1	chr3	103009685	103031118	-	10	2306
XR_001917871.1	gene-SNX27	SNX27	protein_coding	mRNA	NC_030810.1	chr3	100985467	101068608	+	13	5531
XR_001917869.1	gene-PSMB4	PSMB4	protein_coding	mRNA	NC_030810.1	chr3	100780450	100782778	+	6	1150
XR_001917868.1	gene-CDC42SE1	CDC42SE1	protein_coding	mRNA	NC_030810.1	chr3	100429665	100437079	-	5	2843
XR_001917867.1	gene-ANKRD35	ANKRD35	protein_coding	mRNA	NC_030810.1	chr3	99039995	99056118	-	15	3241
XR_001917860.1	gene-CD58	CD58	protein_coding	mRNA	NC_030810.1	chr3	93758719	93828819	-	7	2376
XR_001917854.1	gene-PHTF1	PHTF1	protein_coding	mRNA	NC_030810.1	chr3	90860394	90932291	-	22	5044
XR_001917853.1	gene-PHTF1	PHTF1	protein_coding	mRNA	NC_030810.1	chr3	90860394	90932291	-	23	5131
XR_001917845.1	gene-RNPC3	RNPC3	protein_coding	mRNA	NC_030810.1	chr3	80656950	80688529	+	16	6287
XR_001917837.1	gene-RPAP2	RPAP2	protein_coding	mRNA	NC_030810.1	chr3	69456248	69543321	+	13	2235
XR_001917835.1	gene-RPAP2	RPAP2	protein_coding	mRNA	NC_030810.1	chr3	69456248	69569760	+	14	3175
XR_001917834.1	gene-C3H1orf146	C3H1orf146	protein_coding	mRNA	NC_030810.1	chr3	69399206	69409176	+	3	419
XR_001917826.1	gene-IFI44	IFI44	protein_coding	mRNA	NC_030810.1	chr3	55187646	55206942	+	10	3689
XR_001917825.1	gene-IFI44L	IFI44L	protein_coding	mRNA	NC_030810.1	chr3	55152019	55171814	+	8	2452
XR_001917809.1	gene-LOC102172050	LOC102172050	protein_coding	mRNA	NW_017217452.1	Unknown	1326	19907	-	5	599
XR_001917789.1	gene-LOC108635355	LOC108635355	protein_coding	mRNA	NW_017214216.1	Unknown	11613	12590	-	2	312
XR_001917788.1	gene-LOC108635355	LOC108635355	protein_coding	mRNA	NW_017214216.1	Unknown	11612	12590	-	2	294
XR_001917770.1	gene-LOC102184677	LOC102184677	protein_coding	mRNA	NW_017212253.1	Unknown	2019	8362	+	4	1439
XR_001917760.1	gene-LOC102183503	LOC102183503	protein_coding	mRNA	NW_017210437.1	Unknown	2897	11926	-	4	442
XR_001917741.1	gene-FAM50A	FAM50A	protein_coding	mRNA	NW_017201244.1	Unknown	23404	29196	-	12	1488
XR_001917698.1	gene-LOC106501861	LOC106501861	protein_coding	mRNA	NW_017190143.1	Unknown	5864	9238	+	3	783
XR_001917697.1	gene-LOC106501861	LOC106501861	protein_coding	mRNA	NW_017190143.1	Unknown	5895	9235	+	3	866
XR_001917689.1	gene-TMEM255B	TMEM255B	protein_coding	mRNA	NW_017189962.1	Unknown	326211	348359	+	10	1352
XR_001917688.1	gene-GRTP1	GRTP1	protein_coding	mRNA	NW_017189962.1	Unknown	158818	177110	-	9	1344
XR_001917683.1	gene-LOC102181295	LOC102181295	protein_coding	mRNA	NW_017189930.1	Unknown	9019	13908	+	4	597
XR_001917668.1	gene-LOC102173185	LOC102173185	protein_coding	mRNA	NW_017189722.1	Unknown	4282	19409	+	6	1408
XR_001917657.1	gene-LOC102189749	LOC102189749	protein_coding	mRNA	NW_017189644.1	Unknown	24326	40933	+	7	802
XR_001917644.1	gene-DHRSX	DHRSX	protein_coding	mRNA	NW_017189541.1	Unknown	328987	511230	-	9	1295
XR_001917643.1	gene-DHRSX	DHRSX	protein_coding	mRNA	NW_017189541.1	Unknown	328987	511230	-	10	1426
XR_001917642.1	gene-PPIL2	PPIL2	protein_coding	mRNA	NW_017189530.1	Unknown	356741	375958	-	21	2655
XR_001917640.1	gene-TMEM175	TMEM175	protein_coding	mRNA	NW_017189525.1	Unknown	16243	37848	-	12	2613
XR_001917620.1	gene-RBMX2	RBMX2	protein_coding	mRNA	NW_017189517.1	X	13326536	13338132	-	6	1170
XR_001917619.1	gene-RBMX2	RBMX2	protein_coding	mRNA	NW_017189517.1	X	13326536	13338132	-	6	1128
XR_001917616.1	gene-DOCK11	DOCK11	protein_coding	mRNA	NW_017189517.1	X	26649876	26862859	+	51	10097
XR_001917611.1	gene-CC2D1B	CC2D1B	protein_coding	mRNA	NC_030810.1	chr3	26803715	26820863	-	26	5171
XR_001917609.1	gene-ARMCX5	ARMCX5	protein_coding	mRNA	NW_017189517.1	X	41396256	41445018	+	3	824
XR_001917575.1	gene-PRRG1	PRRG1	protein_coding	mRNA	NW_017189516.1	X	34984546	35048392	-	2	4265
XR_001917574.1	gene-CXHXorf23	CXHXorf23	protein_coding	mRNA	NW_017189516.1	X	50040371	50096851	+	14	3612
XR_001917573.1	gene-CXHXorf23	CXHXorf23	protein_coding	mRNA	NW_017189516.1	X	50040371	50096851	+	14	3615
XR_001917572.1	gene-AP1S2	AP1S2	protein_coding	mRNA	NW_017189516.1	X	54445566	54462566	+	6	2913
XR_001917571.1	gene-AP1S2	AP1S2	protein_coding	mRNA	NW_017189516.1	X	54445566	54471207	+	7	923
XR_001917570.1	gene-AP1S2	AP1S2	protein_coding	mRNA	NW_017189516.1	X	54445566	54471218	+	6	925
XR_001917560.1	gene-PUDP	PUDP	protein_coding	mRNA	NW_017189516.1	X	62322017	62381731	+	5	1850
XR_001917559.1	gene-PUDP	PUDP	protein_coding	mRNA	NW_017189516.1	X	62322017	62381731	+	5	1769
XR_001917558.1	gene-PUDP	PUDP	protein_coding	mRNA	NW_017189516.1	X	62322017	62381731	+	5	1862
XR_001917556.1	gene-LOC102173731	LOC102173731	protein_coding	mRNA	NW_017189516.1	X	22427429	22515795	+	3	3155
XR_001917550.1	gene-LOC108634329	LOC108634329	protein_coding	mRNA	NW_017189516.1	X	61513012	61603817	-	3	1761
XR_001917549.1	gene-LOC108634329	LOC108634329	protein_coding	mRNA	NW_017189516.1	X	61426107	61603817	-	5	2071
XR_001917548.1	gene-LOC108634329	LOC108634329	protein_coding	mRNA	NW_017189516.1	X	61324341	61604071	-	7	1740
XR_001917547.1	gene-LOC108634329	LOC108634329	protein_coding	mRNA	NW_017189516.1	X	61324341	61603817	-	6	2511
XR_001917546.1	gene-LOC108634329	LOC108634329	protein_coding	mRNA	NW_017189516.1	X	61324341	61603817	-	6	2514
XR_001917536.1	gene-LURAP1	LURAP1	protein_coding	mRNA	NC_030810.1	chr3	20875738	20893167	+	3	7242
XR_001917535.1	gene-LURAP1	LURAP1	protein_coding	mRNA	NC_030810.1	chr3	20875738	20893167	+	3	4716
XR_001917533.1	gene-ITSN1	ITSN1	protein_coding	mRNA	NC_030808.1	chr1	108482	333854	-	32	4437
XR_001917524.1	gene-MAJIN	MAJIN	protein_coding	mRNA	NC_030836.1	chr29	43589214	43609570	-	7	725
XR_001917523.1	gene-MAJIN	MAJIN	protein_coding	mRNA	NC_030836.1	chr29	43589381	43589860	-	2	114
XR_001917522.1	gene-MAJIN	MAJIN	protein_coding	mRNA	NC_030836.1	chr29	43592616	43629517	-	3	125
XR_001917521.1	gene-NAALAD2	NAALAD2	protein_coding	mRNA	NC_030836.1	chr29	4648144	4690936	-	19	2140
XR_001917518.1	gene-LOC106503744	LOC106503744	protein_coding	mRNA	NC_030836.1	chr29	41484960	41488279	-	11	1025
XR_001917514.1	gene-PTCH2	PTCH2	protein_coding	mRNA	NC_030810.1	chr3	19571322	19586439	-	21	4009
XR_001917505.1	gene-PANX1	PANX1	protein_coding	mRNA	NC_030836.1	chr29	118502	174104	-	6	2213
XR_001917504.1	gene-MED17	MED17	protein_coding	mRNA	NC_030836.1	chr29	510005	542430	-	13	3677
XR_001917501.1	gene-TPCN2	TPCN2	protein_coding	mRNA	NC_030836.1	chr29	47425081	47452493	+	22	2047
XR_001917500.1	gene-NADSYN1	NADSYN1	protein_coding	mRNA	NC_030836.1	chr29	49339819	49366759	+	23	2727
XR_001917499.1	gene-TIRAP	TIRAP	protein_coding	mRNA	NC_030836.1	chr29	28968490	28986264	+	7	3235
XR_001917497.1	gene-BRSK2	BRSK2	protein_coding	mRNA	NC_030836.1	chr29	51049057	51067663	-	22	2085
XR_001917496.1	gene-BRSK2	BRSK2	protein_coding	mRNA	NC_030836.1	chr29	51048993	51067663	-	22	2101
XR_001917495.1	gene-BRSK2	BRSK2	protein_coding	mRNA	NC_030836.1	chr29	51047154	51067663	-	22	3522
XR_001917494.1	gene-CTSC	CTSC	protein_coding	mRNA	NC_030836.1	chr29	6804349	6816096	+	4	3093
XR_001917492.1	gene-MSANTD2	MSANTD2	protein_coding	mRNA	NC_030836.1	chr29	27573590	27603884	-	5	2734
XR_001917489.1	gene-C29H11orf95	C29H11orf95	protein_coding	mRNA	NC_030836.1	chr29	42500076	42508593	-	6	4501
XR_001917488.1	gene-FADD	FADD	protein_coding	mRNA	NC_030836.1	chr29	48424355	48431159	+	3	5223
XR_001917487.1	gene-LOC102180829	LOC102180829	protein_coding	mRNA	NC_030836.1	chr29	45159850	45247612	+	22	2554
XR_001917485.1	gene-LOC102180196	LOC102180196	protein_coding	mRNA	NC_030836.1	chr29	45081312	45091108	-	5	1935
XR_001917484.1	gene-LOC102180196	LOC102180196	protein_coding	mRNA	NC_030836.1	chr29	45081312	45091112	-	5	2058
XR_001917482.1	gene-LOC102180196	LOC102180196	protein_coding	mRNA	NC_030836.1	chr29	45081312	45091112	-	5	2139
XR_001917480.1	gene-ANKRD42	ANKRD42	protein_coding	mRNA	NC_030836.1	chr29	11880313	11939121	-	11	3460
XR_001917478.1	gene-LOC102179921	LOC102179921	protein_coding	mRNA	NC_030836.1	chr29	45042860	45060238	+	3	875
XR_001917477.1	gene-TAF1D	TAF1D	protein_coding	mRNA	NC_030836.1	chr29	584389	594519	+	11	1094
XR_001917476.1	gene-TAF1D	TAF1D	protein_coding	mRNA	NC_030836.1	chr29	582822	593240	+	10	1257
XR_001917475.1	gene-TAF1D	TAF1D	protein_coding	mRNA	NC_030836.1	chr29	582822	593240	+	11	1295
XR_001917474.1	gene-TAF1D	TAF1D	protein_coding	mRNA	NC_030836.1	chr29	582822	593240	+	11	1309
XR_001917473.1	gene-TAF1D	TAF1D	protein_coding	mRNA	NC_030836.1	chr29	582822	594744	+	13	1714
XR_001917472.1	gene-TAF1D	TAF1D	protein_coding	mRNA	NC_030836.1	chr29	582823	594744	+	14	1735
XR_001917471.1	gene-TAF1D	TAF1D	protein_coding	mRNA	NC_030836.1	chr29	582822	594744	+	13	1728
XR_001917470.1	gene-TAF1D	TAF1D	protein_coding	mRNA	NC_030836.1	chr29	582822	594744	+	14	1766
XR_001917469.1	gene-TAF1D	TAF1D	protein_coding	mRNA	NC_030836.1	chr29	582821	594744	+	13	1724
XR_001917468.1	gene-TAF1D	TAF1D	protein_coding	mRNA	NC_030836.1	chr29	582822	594744	+	14	1780
XR_001917467.1	gene-CEP295	CEP295	protein_coding	mRNA	NC_030836.1	chr29	595177	640524	-	26	7333
XR_001917465.1	gene-TAF6L	TAF6L	protein_coding	mRNA	NC_030836.1	chr29	41416175	41428132	+	16	2960
XR_001917464.1	gene-SZT2	SZT2	protein_coding	mRNA	NC_030810.1	chr3	18135373	18183441	+	67	9419
XR_001917462.1	gene-EHBP1L1	EHBP1L1	protein_coding	mRNA	NC_030836.1	chr29	44174580	44187842	+	15	4758
XR_001917460.1	gene-TIE1	TIE1	protein_coding	mRNA	NC_030810.1	chr3	18048961	18069122	+	22	3877
XR_001917456.1	gene-VEGFB	VEGFB	protein_coding	mRNA	NC_030836.1	chr29	42961073	42964454	+	7	1377
XR_001917450.1	gene-PIDD1	PIDD1	protein_coding	mRNA	NC_030836.1	chr29	45711598	45717576	+	16	3402
XR_001917449.1	gene-PPCS	PPCS	protein_coding	mRNA	NC_030810.1	chr3	17083553	17087031	+	3	1819
XR_001917436.1	gene-TSNAX	TSNAX	protein_coding	mRNA	NC_030835.1	chr28	40992084	41024712	-	7	903
XR_001917433.1	gene-CHST3	CHST3	protein_coding	mRNA	NC_030835.1	chr28	17528889	17559746	-	5	1221
XR_001917432.1	gene-CHST3	CHST3	protein_coding	mRNA	NC_030835.1	chr28	17528889	17559746	-	4	1044
XR_001917431.1	gene-CHST3	CHST3	protein_coding	mRNA	NC_030835.1	chr28	17537810	17559746	-	5	1315
XR_001917430.1	gene-CHST3	CHST3	protein_coding	mRNA	NC_030835.1	chr28	17528889	17559746	-	5	1251
XR_001917429.1	gene-CHST3	CHST3	protein_coding	mRNA	NC_030835.1	chr28	17537810	17559746	-	4	1456
XR_001917428.1	gene-CHST3	CHST3	protein_coding	mRNA	NC_030835.1	chr28	17537810	17559746	-	4	1138
XR_001917427.1	gene-CHST3	CHST3	protein_coding	mRNA	NC_030835.1	chr28	17537810	17559746	-	5	1345
XR_001917426.1	gene-CHST3	CHST3	protein_coding	mRNA	NC_030835.1	chr28	17537810	17559746	-	3	1279
XR_001917425.1	gene-CHST3	CHST3	protein_coding	mRNA	NC_030835.1	chr28	17537810	17559746	-	4	1486
XR_001917424.1	gene-CTPS1	CTPS1	protein_coding	mRNA	NC_030810.1	chr3	15594936	15625865	+	20	2937
XR_001917423.1	gene-SLC29A3	SLC29A3	protein_coding	mRNA	NC_030835.1	chr28	18118133	18165003	-	7	3426
XR_001917415.1	gene-TARBP1	TARBP1	protein_coding	mRNA	NC_030835.1	chr28	38084894	38141299	+	26	4203
XR_001917414.1	gene-TARBP1	TARBP1	protein_coding	mRNA	NC_030835.1	chr28	38084894	38143119	+	26	4868
XR_001917413.1	gene-TARBP1	TARBP1	protein_coding	mRNA	NC_030835.1	chr28	38084894	38143214	+	28	4450
XR_001917412.1	gene-TARBP1	TARBP1	protein_coding	mRNA	NC_030835.1	chr28	38084894	38143119	+	27	4950
XR_001917411.1	gene-TARBP1	TARBP1	protein_coding	mRNA	NC_030835.1	chr28	38084894	38149947	+	30	4713
XR_001917410.1	gene-TARBP1	TARBP1	protein_coding	mRNA	NC_030835.1	chr28	38084894	38143119	+	26	5155
XR_001917409.1	gene-LOC102185625	LOC102185625	protein_coding	mRNA	NC_030810.1	chr3	15179041	15204335	+	5	1511
XR_001917399.1	gene-CAMK2G	CAMK2G	protein_coding	mRNA	NC_030835.1	chr28	15875396	15930501	+	23	3945
XR_001917397.1	gene-CCSER2	CCSER2	protein_coding	mRNA	NC_030835.1	chr28	6310633	6438713	-	9	2435
XR_001917385.1	gene-PABPC4	PABPC4	protein_coding	mRNA	NC_030810.1	chr3	14301025	14313982	-	11	2673
XR_001917384.1	gene-PABPC4	PABPC4	protein_coding	mRNA	NC_030810.1	chr3	14299568	14313982	-	15	3323
XR_001917382.1	gene-PABPC4	PABPC4	protein_coding	mRNA	NC_030810.1	chr3	14301025	14313982	-	11	2721
XR_001917379.1	gene-PABPC4	PABPC4	protein_coding	mRNA	NC_030810.1	chr3	14299568	14313982	-	15	3371
XR_001917371.1	gene-TTI2	TTI2	protein_coding	mRNA	NC_030834.1	chr27	16415853	16427780	+	9	3259
XR_001917370.1	gene-TTI2	TTI2	protein_coding	mRNA	NC_030834.1	chr27	16416460	16427780	+	7	3940
XR_001917366.1	gene-MFHAS1	MFHAS1	protein_coding	mRNA	NC_030834.1	chr27	20648690	20757838	+	4	5829
XR_001917360.1	gene-FAT1	FAT1	protein_coding	mRNA	NC_030834.1	chr27	29007830	29129310	+	30	13683
XR_001917325.1	gene-LOC102177399	LOC102177399	protein_coding	mRNA	NC_030833.1	chr26	36377425	36417382	+	14	1363
XR_001917324.1	gene-ADAM12	ADAM12	protein_coding	mRNA	NC_030833.1	chr26	6141678	6535833	+	24	5620
XR_001917323.1	gene-LOC102183566	LOC102183566	protein_coding	mRNA	NC_030833.1	chr26	2665120	2692352	+	6	1577
XR_001917322.1	gene-LOC102183566	LOC102183566	protein_coding	mRNA	NC_030833.1	chr26	2664802	2692352	+	6	1380
XR_001917321.1	gene-SEC31B	SEC31B	protein_coding	mRNA	NC_030833.1	chr26	30269597	30300136	+	27	4422
XR_001917317.1	gene-KIAA0319L	KIAA0319L	protein_coding	mRNA	NC_030810.1	chr3	10516299	10633738	-	22	3766
XR_001917316.1	gene-KIAA0319L	KIAA0319L	protein_coding	mRNA	NC_030810.1	chr3	10533030	10633738	-	22	4373
XR_001917315.1	gene-RPP30	RPP30	protein_coding	mRNA	NC_030833.1	chr26	38829564	38857098	-	11	1169
XR_001917312.1	gene-HPS1	HPS1	protein_coding	mRNA	NC_030833.1	chr26	32097774	32125328	+	20	2177
XR_001917310.1	gene-MMS19	MMS19	protein_coding	mRNA	NC_030833.1	chr26	32909860	32943064	+	29	3015
XR_001917308.1	gene-ENTPD7	ENTPD7	protein_coding	mRNA	NC_030833.1	chr26	30978528	31020564	-	14	8757
XR_001917304.1	gene-BORCS7	BORCS7	protein_coding	mRNA	NC_030833.1	chr26	28238861	28248949	-	6	1185
XR_001917303.1	gene-AS3MT	AS3MT	protein_coding	mRNA	NC_030833.1	chr26	28205373	28232976	-	13	2456
XR_001917300.1	gene-CC2D2B	CC2D2B	protein_coding	mRNA	NC_030833.1	chr26	34227584	34228002	-	2	281
XR_001917299.1	gene-GIGYF2	GIGYF2	protein_coding	mRNA	NC_030810.1	chr3	8232245	8358225	-	27	3807
XR_001917282.1	gene-NPTX2	NPTX2	protein_coding	mRNA	NC_030832.1	chr25	38370832	38382924	-	6	2323
XR_001917281.1	gene-NPTX2	NPTX2	protein_coding	mRNA	NC_030832.1	chr25	38370835	38382924	-	6	2563
XR_001917279.1	gene-STX1A	STX1A	protein_coding	mRNA	NC_030832.1	chr25	33347640	33365339	+	10	2340
XR_001917277.1	gene-CTF1	CTF1	protein_coding	mRNA	NC_030832.1	chr25	26884343	26887583	+	3	748
XR_001917276.1	gene-LOC108633909	LOC108633909	protein_coding	mRNA	NC_030832.1	chr25	26293798	26297559	-	6	984
XR_001917272.1	gene-NAA60	NAA60	protein_coding	mRNA	NC_030832.1	chr25	2767266	2784703	+	7	2434
XR_001917262.1	gene-SDK1	SDK1	protein_coding	mRNA	NC_030832.1	chr25	40308632	41044374	-	46	7561
XR_001917259.1	gene-ARHGAP17	ARHGAP17	protein_coding	mRNA	NC_030832.1	chr25	22515144	22611581	-	22	3610
XR_001917256.1	gene-IFT140	IFT140	protein_coding	mRNA	NC_030832.1	chr25	1098180	1153346	-	31	4614
XR_001917255.1	gene-TNRC6A	TNRC6A	protein_coding	mRNA	NC_030832.1	chr25	22324873	22419726	+	25	5987
XR_001917253.1	gene-ZNF12	ZNF12	protein_coding	mRNA	NC_030832.1	chr25	39349715	39381633	-	6	6531
XR_001917252.1	gene-ZNF12	ZNF12	protein_coding	mRNA	NC_030832.1	chr25	39349715	39381633	-	6	6528
XR_001917246.1	gene-LRWD1	LRWD1	protein_coding	mRNA	NC_030832.1	chr25	35492896	35499257	-	16	2353
XR_001917245.1	gene-LRWD1	LRWD1	protein_coding	mRNA	NC_030832.1	chr25	35492896	35499257	-	15	2516
XR_001917240.1	gene-AMDHD2	AMDHD2	protein_coding	mRNA	NC_030832.1	chr25	1915270	1921345	+	10	1225
XR_001917237.1	gene-PER2	PER2	protein_coding	mRNA	NC_030810.1	chr3	3132903	3168545	+	22	4008
XR_001917236.1	gene-PER2	PER2	protein_coding	mRNA	NC_030810.1	chr3	3132903	3168528	+	22	4049
XR_001917234.1	gene-ATXN2L	ATXN2L	protein_coding	mRNA	NC_030832.1	chr25	25882230	25893940	-	23	4175
XR_001917231.1	gene-SRRM2	SRRM2	protein_coding	mRNA	NC_030832.1	chr25	2186559	2192889	-	8	1310
XR_001917230.1	gene-SRRM2	SRRM2	protein_coding	mRNA	NC_030832.1	chr25	2174775	2192887	-	16	9873
XR_001917229.1	gene-SRRM2	SRRM2	protein_coding	mRNA	NC_030832.1	chr25	2174775	2192887	-	14	9513
XR_001917228.1	gene-SRRM2	SRRM2	protein_coding	mRNA	NC_030832.1	chr25	2174775	2192887	-	14	9505
XR_001917227.1	gene-SRRM2	SRRM2	protein_coding	mRNA	NC_030832.1	chr25	2174775	2192887	-	15	9541
XR_001917226.1	gene-SRRM2	SRRM2	protein_coding	mRNA	NC_030832.1	chr25	2174775	2192887	-	15	9775
XR_001917225.1	gene-SRRM2	SRRM2	protein_coding	mRNA	NC_030832.1	chr25	2175451	2192887	-	15	9040
XR_001917224.1	gene-SRRM2	SRRM2	protein_coding	mRNA	NC_030832.1	chr25	2175675	2192887	-	14	8969
XR_001917223.1	gene-SRRM2	SRRM2	protein_coding	mRNA	NC_030832.1	chr25	2175428	2192887	-	14	9213
XR_001917222.1	gene-SRRM2	SRRM2	protein_coding	mRNA	NC_030832.1	chr25	2174775	2192887	-	16	9628
XR_001917221.1	gene-SRRM2	SRRM2	protein_coding	mRNA	NC_030832.1	chr25	2174775	2192877	-	15	9776
XR_001917220.1	gene-SRRM2	SRRM2	protein_coding	mRNA	NC_030832.1	chr25	2174775	2192887	-	15	9778
XR_001917218.1	gene-NPRL3	NPRL3	protein_coding	mRNA	NC_030832.1	chr25	98776	131096	-	13	2121
XR_001917217.1	gene-NPRL3	NPRL3	protein_coding	mRNA	NC_030832.1	chr25	98776	131096	-	13	2117
XR_001917214.1	gene-DUSP28	DUSP28	protein_coding	mRNA	NC_030810.1	chr3	1127184	1131136	-	3	3661
XR_001917212.1	gene-STX4	STX4	protein_coding	mRNA	NC_030832.1	chr25	27029613	27041801	+	12	1633
XR_001917210.1	gene-PIGQ	PIGQ	protein_coding	mRNA	NC_030832.1	chr25	437412	449696	+	11	3259
XR_001917207.1	gene-LOC102173992	LOC102173992	protein_coding	mRNA	NC_030832.1	chr25	42389578	42406647	-	5	8920
XR_001917206.1	gene-LOC102173992	LOC102173992	protein_coding	mRNA	NC_030832.1	chr25	42389578	42406647	-	8	8998
XR_001917205.1	gene-LOC102173992	LOC102173992	protein_coding	mRNA	NC_030832.1	chr25	42389578	42406647	-	7	9184
XR_001917204.1	gene-LOC102173992	LOC102173992	protein_coding	mRNA	NC_030832.1	chr25	42389578	42406647	-	7	10546
XR_001917203.1	gene-LOC102173992	LOC102173992	protein_coding	mRNA	NC_030832.1	chr25	42389578	42406647	-	7	10529
XR_001917202.1	gene-LOC102173992	LOC102173992	protein_coding	mRNA	NC_030832.1	chr25	42389578	42406647	-	7	9252
XR_001917201.1	gene-LOC102173992	LOC102173992	protein_coding	mRNA	NC_030832.1	chr25	42389578	42406647	-	6	10215
XR_001917200.1	gene-LOC102173992	LOC102173992	protein_coding	mRNA	NC_030832.1	chr25	42389578	42406647	-	7	10381
XR_001917199.1	gene-LOC102173992	LOC102173992	protein_coding	mRNA	NC_030832.1	chr25	42389578	42406647	-	6	10732
XR_001917196.1	gene-ZSCAN25	ZSCAN25	protein_coding	mRNA	NC_030832.1	chr25	37690256	37701762	-	8	4770
XR_001917195.1	gene-AP4M1	AP4M1	protein_coding	mRNA	NC_030832.1	chr25	37214215	37223185	-	19	2531
XR_001917194.1	gene-SNED1	SNED1	protein_coding	mRNA	NC_030810.1	chr3	781526	851283	-	29	4506
XR_001917187.1	gene-ONECUT2	ONECUT2	protein_coding	mRNA	NC_030831.1	chr24	56886495	56945623	+	3	8437
XR_001917186.1	gene-C24H18orf21	C24H18orf21	protein_coding	mRNA	NC_030831.1	chr24	21447764	21456918	-	6	1388
XR_001917185.1	gene-ABHD3	ABHD3	protein_coding	mRNA	NC_030831.1	chr24	34879919	34939679	+	10	1832
XR_001917184.1	gene-TMEM241	TMEM241	protein_coding	mRNA	NC_030831.1	chr24	33492547	33606854	+	16	1055
XR_001917180.1	gene-PIK3C3	PIK3C3	protein_coding	mRNA	NC_030831.1	chr24	14064528	14217759	-	23	4854
XR_001917179.1	gene-KCTD1	KCTD1	protein_coding	mRNA	NC_030831.1	chr24	30663056	30763467	+	4	3518
XR_001917178.1	gene-LOC102182746	LOC102182746	protein_coding	mRNA	NC_030810.1	chr3	270478	272238	-	2	806
XR_001917174.1	gene-PTPN2	PTPN2	protein_coding	mRNA	NC_030831.1	chr24	43436686	43502637	-	12	1919
XR_001917173.1	gene-PTPN2	PTPN2	protein_coding	mRNA	NC_030831.1	chr24	43436686	43502637	-	11	1826
XR_001917170.1	gene-ESCO1	ESCO1	protein_coding	mRNA	NC_030831.1	chr24	34961002	34992501	+	11	3167
XR_001917163.1	gene-KIAA1468	KIAA1468	protein_coding	mRNA	NC_030831.1	chr24	60777649	60884795	+	28	5843
XR_001917161.1	gene-ZNF532	ZNF532	protein_coding	mRNA	NC_030831.1	chr24	58125497	58234710	+	10	5126
XR_001917159.1	gene-PIAS2	PIAS2	protein_coding	mRNA	NC_030831.1	chr24	46753798	46854848	-	15	2532
XR_001917157.1	gene-SLC2A1	SLC2A1	protein_coding	mRNA	NC_030810.1	chr3	17438803	17472481	-	11	6514
XR_001917151.1	gene-PRELID3A	PRELID3A	protein_coding	mRNA	NC_030831.1	chr24	43218390	43248187	+	8	2943
XR_001917150.1	gene-PRELID3A	PRELID3A	protein_coding	mRNA	NC_030831.1	chr24	43218390	43246617	+	7	2186
XR_001917148.1	gene-FAM210A	FAM210A	protein_coding	mRNA	NC_030831.1	chr24	43802788	43825139	-	5	9482
XR_001917135.1	gene-CD83	CD83	protein_coding	mRNA	NC_030830.1	chr23	7662629	7687922	+	6	1390
XR_001917133.1	gene-PNPLA1	PNPLA1	protein_coding	mRNA	NC_030830.1	chr23	38486662	38537555	-	11	2210
XR_001917132.1	gene-PNPLA1	PNPLA1	protein_coding	mRNA	NC_030830.1	chr23	38486662	38538190	-	10	2699
XR_001917130.1	gene-TFAP2A	TFAP2A	protein_coding	mRNA	NC_030830.1	chr23	4707509	4725826	-	8	2752
XR_001917127.1	gene-RNF8	RNF8	protein_coding	mRNA	NC_030830.1	chr23	37497233	37533222	-	8	1697
XR_001917126.1	gene-RNF8	RNF8	protein_coding	mRNA	NC_030830.1	chr23	37497233	37533222	-	9	1805
XR_001917124.1	gene-ICK	ICK	protein_coding	mRNA	NC_030830.1	chr23	23884601	23927361	+	13	2265
XR_001917123.1	gene-ICK	ICK	protein_coding	mRNA	NC_030830.1	chr23	23884600	23931719	+	16	2811
XR_001917122.1	gene-SYNGAP1	SYNGAP1	protein_coding	mRNA	NC_030830.1	chr23	41054320	41082378	-	20	4072
XR_001917121.1	gene-SYNGAP1	SYNGAP1	protein_coding	mRNA	NC_030830.1	chr23	41054287	41082378	-	20	4092
XR_001917120.1	gene-ZBTB9	ZBTB9	protein_coding	mRNA	NC_030830.1	chr23	41015857	41051701	-	2	362
XR_001917119.1	gene-TAF8	TAF8	protein_coding	mRNA	NC_030830.1	chr23	32993093	33011336	-	9	1050
XR_001917116.1	gene-C23H6orf62	C23H6orf62	protein_coding	mRNA	NC_030830.1	chr23	16901518	16913921	-	6	2896
XR_001917115.1	gene-PRPF4B	PRPF4B	protein_coding	mRNA	NC_030830.1	chr23	15558483	15585754	+	18	6686
XR_001917114.1	gene-PRPF4B	PRPF4B	protein_coding	mRNA	NC_030830.1	chr23	15558483	15585754	+	19	5710
XR_001917113.1	gene-PRPF4B	PRPF4B	protein_coding	mRNA	NC_030830.1	chr23	15558483	15585754	+	18	6499
XR_001917112.1	gene-PRPF4B	PRPF4B	protein_coding	mRNA	NC_030830.1	chr23	15558483	15585754	+	17	6070
XR_001917111.1	gene-PRPF4B	PRPF4B	protein_coding	mRNA	NC_030830.1	chr23	15558483	15585754	+	17	7012
XR_001917110.1	gene-PRPF4B	PRPF4B	protein_coding	mRNA	NC_030830.1	chr23	15558483	15585754	+	17	7193
XR_001917109.1	gene-PRPF4B	PRPF4B	protein_coding	mRNA	NC_030830.1	chr23	15558483	15585754	+	18	6217
XR_001917108.1	gene-PRPF4B	PRPF4B	protein_coding	mRNA	NC_030830.1	chr23	15558483	15585754	+	18	6747
XR_001917107.1	gene-PRPF4B	PRPF4B	protein_coding	mRNA	NC_030830.1	chr23	15558483	15585754	+	18	6803
XR_001917106.1	gene-PRPF4B	PRPF4B	protein_coding	mRNA	NC_030830.1	chr23	15558483	15585754	+	17	7006
XR_001917105.1	gene-PRPF4B	PRPF4B	protein_coding	mRNA	NC_030830.1	chr23	15558483	15585754	+	17	6730
XR_001917104.1	gene-PRPF4B	PRPF4B	protein_coding	mRNA	NC_030830.1	chr23	15558483	15585754	+	17	7062
XR_001917103.1	gene-PRPF4B	PRPF4B	protein_coding	mRNA	NC_030830.1	chr23	15558483	15585754	+	17	7260
XR_001917101.1	gene-CUL9	CUL9	protein_coding	mRNA	NC_030830.1	chr23	32019310	32062780	-	41	7989
XR_001917090.1	gene-LOC102171392	LOC102171392	protein_coding	mRNA	NC_030830.1	chr23	22141096	22146848	-	3	1397
XR_001917089.1	gene-LOC102171392	LOC102171392	protein_coding	mRNA	NC_030830.1	chr23	22141096	22148694	-	4	1126
XR_001917088.1	gene-LOC102171392	LOC102171392	protein_coding	mRNA	NC_030830.1	chr23	22141096	22146848	-	2	4080
XR_001917085.1	gene-VARS2	VARS2	protein_coding	mRNA	NC_030830.1	chr23	21833819	21846143	+	29	3237
XR_001917078.1	gene-LOC106503510	LOC106503510	protein_coding	mRNA	NC_030830.1	chr23	10614471	10636425	+	3	3569
XR_001917077.1	gene-LOC106503510	LOC106503510	protein_coding	mRNA	NC_030830.1	chr23	10616121	10639976	+	3	1025
XR_001917076.1	gene-LOC106503510	LOC106503510	protein_coding	mRNA	NC_030830.1	chr23	10616121	10639976	+	4	1116
XR_001917075.1	gene-LOC106503510	LOC106503510	protein_coding	mRNA	NC_030830.1	chr23	10616121	10639976	+	3	1474
XR_001917074.1	gene-LOC106503510	LOC106503510	protein_coding	mRNA	NC_030830.1	chr23	10616121	10639976	+	3	1582
XR_001917067.1	gene-LOC102190831	LOC102190831	protein_coding	mRNA	NC_030830.1	chr23	38099125	38103973	-	3	518
XR_001917063.1	gene-VWA7	VWA7	protein_coding	mRNA	NC_030830.1	chr23	22409339	22417215	-	14	2714
XR_001917059.1	gene-ZBTB22	ZBTB22	protein_coding	mRNA	NC_030830.1	chr23	41195675	41199273	+	4	2111
XR_001917057.1	gene-VPS52	VPS52	protein_coding	mRNA	NC_030830.1	chr23	41236460	41251744	+	20	2375
XR_001917041.1	gene-OXTR	OXTR	protein_coding	mRNA	NC_030829.1	chr22	17600709	17603235	+	2	232
XR_001917040.1	gene-OXTR	OXTR	protein_coding	mRNA	NC_030829.1	chr22	17596585	17603243	+	2	198
XR_001917039.1	gene-OXTR	OXTR	protein_coding	mRNA	NC_030829.1	chr22	17596480	17603242	+	2	167
XR_001917027.1	gene-RTP3	RTP3	protein_coding	mRNA	NC_030829.1	chr22	52953886	52955753	-	2	919
XR_001917026.1	gene-EOGT	EOGT	protein_coding	mRNA	NC_030829.1	chr22	32480843	32536608	+	18	2105
XR_001917025.1	gene-MOBP	MOBP	protein_coding	mRNA	NC_030829.1	chr22	12584148	12628591	+	6	3612
XR_001917024.1	gene-MOBP	MOBP	protein_coding	mRNA	NC_030829.1	chr22	12584140	12628591	+	7	3872
XR_001917023.1	gene-MOBP	MOBP	protein_coding	mRNA	NC_030829.1	chr22	12584139	12628591	+	7	3913
XR_001917022.1	gene-MOBP	MOBP	protein_coding	mRNA	NC_030829.1	chr22	12584140	12628591	+	7	3866
XR_001917019.1	gene-TATDN2	TATDN2	protein_coding	mRNA	NC_030829.1	chr22	16457358	16476805	-	8	2945
XR_001917017.1	gene-EXOG	EXOG	protein_coding	mRNA	NC_030829.1	chr22	11739729	11764881	+	7	5719
XR_001917016.1	gene-EXOG	EXOG	protein_coding	mRNA	NC_030829.1	chr22	11739542	11771734	+	7	1790
XR_001917015.1	gene-EXOG	EXOG	protein_coding	mRNA	NC_030829.1	chr22	11739542	11764881	+	8	5896
XR_001917014.1	gene-EXOG	EXOG	protein_coding	mRNA	NC_030829.1	chr22	11739542	11764881	+	7	6013
XR_001917013.1	gene-EXOG	EXOG	protein_coding	mRNA	NC_030829.1	chr22	11739542	11764881	+	7	5988
XR_001917012.1	gene-EXOG	EXOG	protein_coding	mRNA	NC_030829.1	chr22	11739542	11764881	+	7	5995
XR_001917011.1	gene-SLC26A6	SLC26A6	protein_coding	mRNA	NC_030829.1	chr22	51318803	51329817	+	21	2646
XR_001917010.1	gene-TSEN2	TSEN2	protein_coding	mRNA	NC_030829.1	chr22	56589535	56628582	-	13	1826
XR_001917007.1	gene-EIF4E3	EIF4E3	protein_coding	mRNA	NC_030829.1	chr22	29839410	29882570	+	8	1257
XR_001917002.1	gene-IFT122	IFT122	protein_coding	mRNA	NC_030829.1	chr22	56220642	56286505	-	30	4165
XR_001917001.1	gene-IFT122	IFT122	protein_coding	mRNA	NC_030829.1	chr22	56221565	56286506	-	28	3890
XR_001297592.2	gene-LOC102169753	LOC102169753	protein_coding	mRNA	NC_030830.1	chr23	22005606	22009317	-	9	1874
XR_001297591.2	gene-LOC102169753	LOC102169753	protein_coding	mRNA	NC_030830.1	chr23	22005606	22009317	-	8	1981
XR_001297575.2	gene-LOC106503894	LOC106503894	protein_coding	mRNA	NC_030825.1	chr18	59531308	59564534	+	4	4253
XR_001297572.2	gene-CSF2RA	CSF2RA	protein_coding	mRNA	NW_017190147.1	Unknown	574497	600887	+	12	1705
XR_001297566.2	gene-SNURF	SNURF	protein_coding	mRNA	NC_030828.1	chr21	1092003	1113163	+	6	740
XR_001297549.2	gene-KIAA0907	KIAA0907	protein_coding	mRNA	NC_030810.1	chr3	105267058	105282927	-	14	1758
XR_001297548.2	gene-KIAA0907	KIAA0907	protein_coding	mRNA	NC_030810.1	chr3	105265927	105282927	-	14	2990
XR_001297541.1	gene-PIGA	PIGA	protein_coding	mRNA	NW_017189516.1	X	54944272	54955791	+	7	1581
XR_001297465.2	gene-RBM4	RBM4	protein_coding	mRNA	NC_030836.1	chr29	45058845	45066267	+	5	1087
XR_001297464.2	gene-RBM4	RBM4	protein_coding	mRNA	NC_030836.1	chr29	45058826	45066161	+	5	1606
XR_001297382.2	gene-LOC102186356	LOC102186356	protein_coding	mRNA	NC_030810.1	chr3	112211890	112228899	+	8	1642
XR_001297381.2	gene-LOC102186356	LOC102186356	protein_coding	mRNA	NC_030810.1	chr3	112211890	112228899	+	8	1645
XR_001297379.2	gene-LOC102186356	LOC102186356	protein_coding	mRNA	NC_030810.1	chr3	112211889	112228899	+	9	1700
XR_001297373.2	gene-TTI2	TTI2	protein_coding	mRNA	NC_030834.1	chr27	16415853	16427780	+	8	4112
XR_001297362.2	gene-HSD17B7	HSD17B7	protein_coding	mRNA	NC_030810.1	chr3	113497720	113516213	+	6	737
XR_001297361.2	gene-CCDC190	CCDC190	protein_coding	mRNA	NC_030810.1	chr3	113590849	113598576	-	3	825
XR_001297353.2	gene-ERICH1	ERICH1	protein_coding	mRNA	NC_030834.1	chr27	44104292	44149592	+	7	2032
XR_001297325.2	gene-BORCS7	BORCS7	protein_coding	mRNA	NC_030833.1	chr26	28238861	28249324	-	6	1150
XR_001297311.2	gene-LOC106503629	LOC106503629	protein_coding	mRNA	NC_030809.1	chr2	17360	19816	-	3	1601
XR_001297309.2	gene-LOC106503629	LOC106503629	protein_coding	mRNA	NC_030809.1	chr2	17360	39228	-	6	2203
XR_001297293.2	gene-AP4M1	AP4M1	protein_coding	mRNA	NC_030832.1	chr25	37214215	37223185	-	17	2520
XR_001297292.2	gene-AP4M1	AP4M1	protein_coding	mRNA	NC_030832.1	chr25	37214215	37223185	-	17	2566
XR_001297291.2	gene-AP4M1	AP4M1	protein_coding	mRNA	NC_030832.1	chr25	37214215	37223185	-	18	2697
XR_001297238.2	gene-PRELID3A	PRELID3A	protein_coding	mRNA	NC_030831.1	chr24	43218390	43248187	+	9	3048
XR_001297237.2	gene-PRELID3A	PRELID3A	protein_coding	mRNA	NC_030831.1	chr24	43218390	43248187	+	10	3100
XR_001297236.2	gene-PRELID3A	PRELID3A	protein_coding	mRNA	NC_030831.1	chr24	43218390	43248187	+	9	3225
XR_001297216.2	gene-MTFR1L	MTFR1L	protein_coding	mRNA	NC_030809.1	chr2	8696829	8712828	+	8	1859
XR_001297213.2	gene-MTFR1L	MTFR1L	protein_coding	mRNA	NC_030809.1	chr2	8696829	8712327	+	8	1384
XR_001297176.2	gene-ABCC10	ABCC10	protein_coding	mRNA	NC_030830.1	chr23	31830995	31850827	-	22	4898
XR_001297168.2	gene-GMEB1	GMEB1	protein_coding	mRNA	NC_030809.1	chr2	11169604	11203769	+	10	9166
XR_001297163.2	gene-MAD2L1BP	MAD2L1BP	protein_coding	mRNA	NC_030830.1	chr23	31679213	31685280	-	4	2077
XR_001297145.2	gene-LOC102173135	LOC102173135	protein_coding	mRNA	NC_030829.1	chr22	46931701	46937993	+	4	783
XR_001297144.2	gene-RFT1	RFT1	protein_coding	mRNA	NC_030829.1	chr22	47726990	47770765	+	14	1927
XR_001297143.2	gene-RFT1	RFT1	protein_coding	mRNA	NC_030829.1	chr22	47726990	47770765	+	14	2073
XR_001297142.2	gene-RFT1	RFT1	protein_coding	mRNA	NC_030829.1	chr22	47726990	47773810	+	16	3118
XR_001297141.2	gene-RFT1	RFT1	protein_coding	mRNA	NC_030829.1	chr22	47726990	47770765	+	15	2214
XR_001297127.2	gene-ITIH4	ITIH4	protein_coding	mRNA	NC_030829.1	chr22	47969323	47984330	+	22	2732
XR_001297097.2	gene-TCAIM	TCAIM	protein_coding	mRNA	NC_030829.1	chr22	16082798	16118091	+	11	1812
XR_001297045.2	gene-TUBGCP4	TUBGCP4	protein_coding	mRNA	NC_030828.1	chr21	54629585	54670486	+	17	2008
XR_001297026.2	gene-NRG4	NRG4	protein_coding	mRNA	NC_030828.1	chr21	30820794	30884051	-	7	712
XR_001297025.2	gene-NRG4	NRG4	protein_coding	mRNA	NC_030828.1	chr21	30820794	30884061	-	7	738
XR_001297021.2	gene-C21H15orf40	C21H15orf40	protein_coding	mRNA	NC_030828.1	chr21	22550365	22555562	-	5	711
XR_001297020.2	gene-C21H15orf40	C21H15orf40	protein_coding	mRNA	NC_030828.1	chr21	22550224	22555559	-	4	719
XR_001296935.2	gene-C19H17orf80	C19H17orf80	protein_coding	mRNA	NC_030826.1	chr19	57275454	57285276	-	6	2488
XR_001296879.2	gene-CDK12	CDK12	protein_coding	mRNA	NC_030826.1	chr19	39519102	39577311	+	16	5284
XR_001296867.2	gene-RPAIN	RPAIN	protein_coding	mRNA	NC_030826.1	chr19	25929715	25940617	-	8	2517
XR_001296793.2	gene-LOC102186533	LOC102186533	protein_coding	mRNA	NC_030809.1	chr2	39967881	40010126	-	4	2289
XR_001296792.2	gene-LOC102186533	LOC102186533	protein_coding	mRNA	NC_030809.1	chr2	39967881	40010127	-	4	2287
XR_001296787.2	gene-CREB1	CREB1	protein_coding	mRNA	NC_030809.1	chr2	40028473	40084533	-	10	6157
XR_001296769.2	gene-DMKN	DMKN	protein_coding	mRNA	NC_030825.1	chr18	46988813	47002032	-	19	2000
XR_001296712.2	gene-ATP2A2	ATP2A2	protein_coding	mRNA	NC_030824.1	chr17	16960000	17016769	-	21	5882
XR_001296702.2	gene-NABP1	NABP1	protein_coding	mRNA	NC_030809.1	chr2	55721533	55733944	-	7	3643
XR_001296683.1	gene-PRMT9	PRMT9	protein_coding	mRNA	NC_030824.1	chr17	60399949	60434947	-	11	2634
XR_001296670.2	gene-SEC16B	SEC16B	protein_coding	mRNA	NC_030823.1	chr16	57872887	57991312	-	29	3621
XR_001296649.2	gene-PER3	PER3	protein_coding	mRNA	NC_030823.1	chr16	44079717	44149380	-	23	5594
XR_001296573.2	gene-LOC102169116	LOC102169116	protein_coding	mRNA	NC_030822.1	chr15	31947901	31951735	-	5	907
XR_001296552.2	gene-MARCH7	2020-03-07	protein_coding	mRNA	NC_030809.1	chr2	99549269	99596845	+	11	3719
XR_001296492.2	gene-TRMT12	TRMT12	protein_coding	mRNA	NC_030821.1	chr14	66408337	66414020	+	3	3625
XR_001296470.2	gene-PHOSPHO2	PHOSPHO2	protein_coding	mRNA	NC_030809.1	chr2	109676287	109679111	+	4	719
XR_001296444.2	gene-LOC106502790	LOC106502790	protein_coding	mRNA	NC_030820.1	chr13	66934513	66940569	+	6	1195
XR_001296443.2	gene-LOC106502790	LOC106502790	protein_coding	mRNA	NC_030820.1	chr13	66934351	66940569	+	6	1238
XR_001296442.2	gene-IFT52	IFT52	protein_coding	mRNA	NC_030820.1	chr13	71735451	71764299	+	14	1709
XR_001296430.2	gene-LOC106502777	LOC106502777	protein_coding	mRNA	NC_030820.1	chr13	61754282	61766767	+	4	2926
XR_001296420.2	gene-HM13	HM13	protein_coding	mRNA	NC_030820.1	chr13	60417054	60455714	+	13	1481
XR_001296419.2	gene-HM13	HM13	protein_coding	mRNA	NC_030820.1	chr13	60417060	60455714	+	13	1529
XR_001296411.2	gene-TMEM230	TMEM230	protein_coding	mRNA	NC_030820.1	chr13	46856288	46864133	-	5	1548
XR_001296314.2	gene-TTF1	TTF1	protein_coding	mRNA	NC_030818.1	chr11	101903297	101931459	-	12	2634
XR_001296257.2	gene-ABCG8	ABCG8	protein_coding	mRNA	NC_030818.1	chr11	25943456	25961693	+	13	2305
XR_001296256.2	gene-MTA3	MTA3	protein_coding	mRNA	NC_030818.1	chr11	24766566	24980279	+	18	2147
XR_001296248.2	gene-SRSF7	SRSF7	protein_coding	mRNA	NC_030818.1	chr11	20926874	20932170	-	9	1174
XR_001296230.2	gene-MRPL30	MRPL30	protein_coding	mRNA	NC_030818.1	chr11	4256000	4280488	+	7	865
XR_001296226.2	gene-EFCAB11	EFCAB11	protein_coding	mRNA	NC_030817.1	chr10	1581717	1756477	+	7	790
XR_001296162.2	gene-GANC	GANC	protein_coding	mRNA	NC_030817.1	chr10	65374060	65422084	-	17	2319
XR_001296161.2	gene-GANC	GANC	protein_coding	mRNA	NC_030817.1	chr10	65372835	65422084	-	17	2392
XR_001296160.2	gene-GANC	GANC	protein_coding	mRNA	NC_030817.1	chr10	65357380	65422084	-	20	2837
XR_001296111.2	gene-RSPH3	RSPH3	protein_coding	mRNA	NC_030816.1	chr9	82594748	82633536	-	10	3156
XR_001296104.2	gene-OPRM1	OPRM1	protein_coding	mRNA	NC_030816.1	chr9	78093780	78145558	+	5	1804
XR_001296092.2	gene-EYA4	EYA4	protein_coding	mRNA	NC_030816.1	chr9	58526789	58849729	+	20	5660
XR_001296084.2	gene-MAP3K7	MAP3K7	protein_coding	mRNA	NC_030816.1	chr9	46961207	47035416	+	19	3187
XR_001296083.2	gene-MAP3K7	MAP3K7	protein_coding	mRNA	NC_030816.1	chr9	46961207	47035416	+	18	4206
XR_001296081.2	gene-MAP3K7	MAP3K7	protein_coding	mRNA	NC_030816.1	chr9	46961207	47035416	+	18	3979
XR_001296074.2	gene-RTN4IP1	RTN4IP1	protein_coding	mRNA	NC_030816.1	chr9	30607262	30660233	+	10	2193
XR_001296068.2	gene-FAM229B	FAM229B	protein_coding	mRNA	NC_030816.1	chr9	25667120	25676625	-	4	621
XR_001296067.2	gene-FAM229B	FAM229B	protein_coding	mRNA	NC_030816.1	chr9	25667120	25676646	-	4	631
XR_001296066.2	gene-FAM229B	FAM229B	protein_coding	mRNA	NC_030816.1	chr9	25667120	25676637	-	4	636
XR_001296063.2	gene-PLN	PLN	protein_coding	mRNA	NC_030816.1	chr9	19628785	19641427	-	3	2262
XR_001296049.2	gene-NKAIN2	NKAIN2	protein_coding	mRNA	NC_030816.1	chr9	13605925	14790514	-	8	3392
XR_001296041.2	gene-ACP1	ACP1	protein_coding	mRNA	NC_030815.1	chr8	112441785	112455620	-	6	691
XR_001296018.1	gene-CARD19	CARD19	protein_coding	mRNA	NC_030815.1	chr8	84239383	84252249	+	6	757
XR_001295995.2	gene-ZBTB5	ZBTB5	protein_coding	mRNA	NC_030815.1	chr8	61218770	61250589	-	3	4361
XR_001295975.2	gene-MAMDC2	MAMDC2	protein_coding	mRNA	NC_030815.1	chr8	46025962	46189704	+	14	3400
XR_001295944.2	gene-AADAT	AADAT	protein_coding	mRNA	NC_030815.1	chr8	1828385	1849884	-	12	1558
XR_001295919.2	gene-TCERG1	TCERG1	protein_coding	mRNA	NC_030814.1	chr7	52778096	52829989	-	25	4793
XR_001295906.2	gene-LOC102191038	LOC102191038	protein_coding	mRNA	NC_030814.1	chr7	66679441	66694894	-	13	3711
XR_001295858.2	gene-MLF1	MLF1	protein_coding	mRNA	NC_030808.1	chr1	108466500	108497214	-	8	2490
XR_001295842.2	gene-GUK1	GUK1	protein_coding	mRNA	NC_030814.1	chr7	105828236	105835006	+	7	1302
XR_001295800.2	gene-PHC3	PHC3	protein_coding	mRNA	NC_030808.1	chr1	96736216	96807340	+	17	3177
XR_001295787.2	gene-PPM1K	PPM1K	protein_coding	mRNA	NC_030813.1	chr6	36961143	36984590	+	8	3470
XR_001295766.2	gene-TET2	TET2	protein_coding	mRNA	NC_030813.1	chr6	20223669	20352863	-	9	4869
XR_001295751.2	gene-BBS7	BBS7	protein_coding	mRNA	NC_030813.1	chr6	3723117	3762886	+	21	3015
XR_001295734.2	gene-GPR19	GPR19	protein_coding	mRNA	NC_030812.1	chr5	95767958	95782669	+	4	1408
XR_001295733.2	gene-GPR19	GPR19	protein_coding	mRNA	NC_030812.1	chr5	95767959	95783873	+	4	2354
XR_001295727.2	gene-ETFRF1	ETFRF1	protein_coding	mRNA	NC_030812.1	chr5	83412581	83419556	-	3	1313
XR_001295711.2	gene-CLCN2	CLCN2	protein_coding	mRNA	NC_030808.1	chr1	82511212	82525567	+	24	3396
XR_001295667.2	gene-SOAT2	SOAT2	protein_coding	mRNA	NC_030812.1	chr5	26598561	26608650	-	15	2186
XR_001295666.2	gene-SOAT2	SOAT2	protein_coding	mRNA	NC_030812.1	chr5	26599873	26608650	-	14	2500
XR_001295657.2	gene-HNRNPA1	HNRNPA1	protein_coding	mRNA	NC_030812.1	chr5	25518228	25524609	-	11	1309
XR_001295656.2	gene-HNRNPA1	HNRNPA1	protein_coding	mRNA	NC_030812.1	chr5	25518228	25524609	-	12	1468
XR_001295652.2	gene-METTL25	METTL25	protein_coding	mRNA	NC_030812.1	chr5	11694260	11824770	+	14	3361
XR_001295635.2	gene-TMEM178B	TMEM178B	protein_coding	mRNA	NC_030811.1	chr4	15699525	16105157	-	5	5131
XR_001295631.2	gene-SLC35B4	SLC35B4	protein_coding	mRNA	NC_030811.1	chr4	22202792	22244198	+	12	4751
XR_001295630.2	gene-SLC35B4	SLC35B4	protein_coding	mRNA	NC_030811.1	chr4	22202792	22244198	+	11	4879
XR_001295618.2	gene-MUC20	MUC20	protein_coding	mRNA	NC_030808.1	chr1	70225887	70241268	+	5	3392
XR_001295570.2	gene-SON	SON	protein_coding	mRNA	NC_030808.1	chr1	380424	411662	-	13	8568
XR_001295553.2	gene-USP40	USP40	protein_coding	mRNA	NC_030810.1	chr3	7545239	7627846	+	33	5626
XR_001295552.2	gene-USP40	USP40	protein_coding	mRNA	NC_030810.1	chr3	7545240	7621837	+	29	3367
XR_001295551.2	gene-USP40	USP40	protein_coding	mRNA	NC_030810.1	chr3	7545239	7619385	+	28	3393
XR_001295550.2	gene-USP40	USP40	protein_coding	mRNA	NC_030810.1	chr3	7545240	7627846	+	32	5634
XR_001295520.2	gene-SLC1A7	SLC1A7	protein_coding	mRNA	NC_030810.1	chr3	27651823	27705802	-	11	5270
XR_001295516.2	gene-EFCAB7	EFCAB7	protein_coding	mRNA	NC_030810.1	chr3	38864799	38923984	+	14	2207
XR_001295506.2	gene-ZRANB2	ZRANB2	protein_coding	mRNA	NC_030810.1	chr3	46723085	46740955	-	11	3081
XR_001295499.2	gene-FUBP1	FUBP1	protein_coding	mRNA	NC_030810.1	chr3	54456951	54490896	-	21	4726
XR_001295498.2	gene-FUBP1	FUBP1	protein_coding	mRNA	NC_030810.1	chr3	54456951	54490808	-	23	4773
XR_001295484.2	gene-RNPC3	RNPC3	protein_coding	mRNA	NC_030810.1	chr3	80656950	80688529	+	16	6500
XR_001295483.2	gene-RNPC3	RNPC3	protein_coding	mRNA	NC_030810.1	chr3	80656950	80688529	+	16	6515
XR_001295482.2	gene-RNPC3	RNPC3	protein_coding	mRNA	NC_030810.1	chr3	80656950	80688529	+	16	6283
XR_001295467.2	gene-PHTF1	PHTF1	protein_coding	mRNA	NC_030810.1	chr3	90860394	90932291	-	23	4586
XR_001295466.2	gene-PHTF1	PHTF1	protein_coding	mRNA	NC_030810.1	chr3	90860394	90932291	-	24	4673
XR_001295454.2	gene-HAO2	HAO2	protein_coding	mRNA	NC_030810.1	chr3	96792491	96828594	+	9	1297
XR_001295453.2	gene-HAO2	HAO2	protein_coding	mRNA	NC_030810.1	chr3	96792491	96827512	+	9	1274
XR_001295452.2	gene-PDE4DIP	PDE4DIP	protein_coding	mRNA	NC_030810.1	chr3	97642129	97724114	+	41	9107
XR_001295444.2	gene-VPS45	VPS45	protein_coding	mRNA	NC_030810.1	chr3	99608165	99643457	+	15	1896
XM_018067250.1	gene-PLXNB1	PLXNB1	protein_coding	mRNA	NC_030829.1	chr22	51492750	51522784	+	38	7339
XM_018067249.1	gene-PLXNB1	PLXNB1	protein_coding	mRNA	NC_030829.1	chr22	51493739	51522784	+	38	7161
XM_018067248.1	gene-PLXNB1	PLXNB1	protein_coding	mRNA	NC_030829.1	chr22	51492750	51522784	+	39	7344
XM_018067247.1	gene-PLXNB1	PLXNB1	protein_coding	mRNA	NC_030829.1	chr22	51493821	51522784	+	38	7235
XM_018067246.1	gene-PLXNB1	PLXNB1	protein_coding	mRNA	NC_030829.1	chr22	51492898	51522784	+	38	7349
XM_018067245.1	gene-PLXNB1	PLXNB1	protein_coding	mRNA	NC_030829.1	chr22	51492750	51522784	+	39	7392
XM_018067244.1	gene-CSRNP1	CSRNP1	protein_coding	mRNA	NC_030829.1	chr22	12327297	12340853	-	5	3125
XM_018067243.1	gene-CSRNP1	CSRNP1	protein_coding	mRNA	NC_030829.1	chr22	12327297	12339741	-	5	3164
XM_018067242.1	gene-PRSS56	PRSS56	protein_coding	mRNA	NC_030809.1	chr2	15571596	15577152	-	13	2267
XM_018067241.1	gene-XIRP1	XIRP1	protein_coding	mRNA	NC_030829.1	chr22	12356509	12365780	-	2	6298
XM_018067240.1	gene-XIRP1	XIRP1	protein_coding	mRNA	NC_030829.1	chr22	12356509	12365780	-	2	6301
XM_018067239.1	gene-TXNRD3	TXNRD3	protein_coding	mRNA	NC_030829.1	chr22	60030344	60048745	+	12	1900
XM_018067238.1	gene-TXNRD3	TXNRD3	protein_coding	mRNA	NC_030829.1	chr22	60023447	60046006	+	14	5459
XM_018067237.1	gene-TXNRD3	TXNRD3	protein_coding	mRNA	NC_030829.1	chr22	60023449	60048745	+	16	4371
XM_018067236.1	gene-TXNRD3	TXNRD3	protein_coding	mRNA	NC_030829.1	chr22	60023449	60048745	+	16	4173
XM_018067235.1	gene-TXNRD3	TXNRD3	protein_coding	mRNA	NC_030829.1	chr22	60023449	60048745	+	16	4547
XM_018067234.1	gene-TXNRD3	TXNRD3	protein_coding	mRNA	NC_030829.1	chr22	60017733	60048745	+	16	3790
XM_018067233.1	gene-TXNRD3	TXNRD3	protein_coding	mRNA	NC_030829.1	chr22	60023449	60048745	+	15	4911
XM_018067232.1	gene-CHRNG	CHRNG	protein_coding	mRNA	NC_030809.1	chr2	15552610	15558204	-	11	1626
XM_018067231.1	gene-CAMKV	CAMKV	protein_coding	mRNA	NC_030829.1	chr22	50467442	50472980	+	10	3953
XM_018067230.1	gene-SLC6A6	SLC6A6	protein_coding	mRNA	NC_030829.1	chr22	57729666	57790723	-	14	5972
XM_018067229.1	gene-SLC6A6	SLC6A6	protein_coding	mRNA	NC_030829.1	chr22	57729666	57811270	-	16	5892
XM_018067228.1	gene-SLC6A6	SLC6A6	protein_coding	mRNA	NC_030829.1	chr22	57729666	57811264	-	15	5770
XM_018067227.1	gene-CHRNG	CHRNG	protein_coding	mRNA	NC_030809.1	chr2	15552610	15558204	-	12	1779
XM_018067226.1	gene-SLC6A6	SLC6A6	protein_coding	mRNA	NC_030829.1	chr22	57729666	57811270	-	15	5772
XM_018067225.1	gene-SLC6A6	SLC6A6	protein_coding	mRNA	NC_030829.1	chr22	57729666	57811463	-	14	5931
XM_018067224.1	gene-RPN1	RPN1	protein_coding	mRNA	NC_030829.1	chr22	59192234	59204302	+	11	2219
XM_018067223.1	gene-PLXND1	PLXND1	protein_coding	mRNA	NC_030829.1	chr22	56116495	56164864	+	37	6809
XM_018067222.1	gene-SLC4A7	SLC4A7	protein_coding	mRNA	NC_030829.1	chr22	1657128	1781809	-	26	8078
XM_018067221.1	gene-SLC4A7	SLC4A7	protein_coding	mRNA	NC_030829.1	chr22	1670328	1781809	-	23	3577
XM_018067220.1	gene-CHRNG	CHRNG	protein_coding	mRNA	NC_030809.1	chr2	15552610	15558204	-	12	1782
XM_018067219.1	gene-SLC4A7	SLC4A7	protein_coding	mRNA	NC_030829.1	chr22	1661077	1781809	-	24	3652
XM_018067218.1	gene-SLC4A7	SLC4A7	protein_coding	mRNA	NC_030829.1	chr22	1657128	1781809	-	25	7709
XM_018067217.1	gene-TGFBR2	TGFBR2	protein_coding	mRNA	NC_030829.1	chr22	5019184	5109134	+	8	4569
XM_018067216.1	gene-SPICE1	SPICE1	protein_coding	mRNA	NC_030808.1	chr1	57914336	57965490	-	18	3050
XM_018067215.1	gene-IQSEC1	IQSEC1	protein_coding	mRNA	NC_030829.1	chr22	58781103	58829938	+	13	3061
XM_018067214.1	gene-IQSEC1	IQSEC1	protein_coding	mRNA	NC_030829.1	chr22	58781103	58833109	+	14	4297
XM_018067213.1	gene-IQSEC1	IQSEC1	protein_coding	mRNA	NC_030829.1	chr22	58696229	58831914	+	14	5274
XM_018067212.1	gene-IQSEC1	IQSEC1	protein_coding	mRNA	NC_030829.1	chr22	58781101	58831914	+	14	5089
XM_018067211.1	gene-UBA3	UBA3	protein_coding	mRNA	NC_030829.1	chr22	32409992	32437453	+	17	2088
XM_018067210.1	gene-UBA3	UBA3	protein_coding	mRNA	NC_030829.1	chr22	32410000	32437457	+	18	2123
XM_018067209.1	gene-UBA3	UBA3	protein_coding	mRNA	NC_030829.1	chr22	32410000	32437457	+	18	2126
XM_018067208.1	gene-ITGA9	ITGA9	protein_coding	mRNA	NC_030829.1	chr22	10780757	11147531	+	28	3812
XM_018067207.1	gene-ALS2CL	ALS2CL	protein_coding	mRNA	NC_030829.1	chr22	52821584	52844971	+	26	5355
XM_018067206.1	gene-ALS2CL	ALS2CL	protein_coding	mRNA	NC_030829.1	chr22	52821025	52844971	+	26	4942
XM_018067205.1	gene-ALS2CL	ALS2CL	protein_coding	mRNA	NC_030829.1	chr22	52820959	52844971	+	26	4941
XM_018067204.1	gene-ALS2CL	ALS2CL	protein_coding	mRNA	NC_030829.1	chr22	52820960	52844971	+	27	5068
XM_018067203.1	gene-DBNL	DBNL	protein_coding	mRNA	NC_030829.1	chr22	281050	306809	+	11	1559
XM_018067202.1	gene-DBNL	DBNL	protein_coding	mRNA	NC_030829.1	chr22	281050	293777	+	13	2284
XM_018067201.1	gene-DBNL	DBNL	protein_coding	mRNA	NC_030829.1	chr22	281050	293777	+	13	2287
XM_018067200.1	gene-DBNL	DBNL	protein_coding	mRNA	NC_030829.1	chr22	281050	293777	+	13	2302
XM_018067199.1	gene-DBNL	DBNL	protein_coding	mRNA	NC_030829.1	chr22	281050	293777	+	13	2305
XM_018067198.1	gene-DBNL	DBNL	protein_coding	mRNA	NC_030829.1	chr22	281050	296101	+	14	1508
XM_018067197.1	gene-DBNL	DBNL	protein_coding	mRNA	NC_030829.1	chr22	281047	306806	+	13	1747
XM_018067196.1	gene-DBNL	DBNL	protein_coding	mRNA	NC_030829.1	chr22	281049	306798	+	14	1863
XM_018067195.1	gene-DBNL	DBNL	protein_coding	mRNA	NC_030829.1	chr22	281049	306799	+	14	1867
XM_018067194.1	gene-DBNL	DBNL	protein_coding	mRNA	NC_030829.1	chr22	281049	306799	+	14	1882
XM_018067193.1	gene-DBNL	DBNL	protein_coding	mRNA	NC_030829.1	chr22	281049	306799	+	14	1885
XM_018067192.1	gene-TRNT1	TRNT1	protein_coding	mRNA	NC_030829.1	chr22	23000824	23021886	-	8	1823
XM_018067191.1	gene-TRNT1	TRNT1	protein_coding	mRNA	NC_030829.1	chr22	23000824	23021954	-	8	1865
XM_018067190.1	gene-TRNT1	TRNT1	protein_coding	mRNA	NC_030829.1	chr22	23000824	23021933	-	8	1896
XM_018067189.1	gene-TRNT1	TRNT1	protein_coding	mRNA	NC_030829.1	chr22	23000824	23021962	-	8	1899
XM_018067188.1	gene-CRBN	CRBN	protein_coding	mRNA	NC_030829.1	chr22	22977603	22999209	+	11	2069
XM_018067187.1	gene-HESX1	HESX1	protein_coding	mRNA	NC_030829.1	chr22	43819575	43827318	+	4	6854
XM_018067186.1	gene-HESX1	HESX1	protein_coding	mRNA	NC_030829.1	chr22	43804865	43827315	+	7	1228
XM_018067185.1	gene-APPL1	APPL1	protein_coding	mRNA	NC_030829.1	chr22	43771706	43804763	-	22	5740
XM_018067184.1	gene-NCKIPSD	NCKIPSD	protein_coding	mRNA	NC_030829.1	chr22	51270498	51283070	+	13	2994
XM_018067183.1	gene-IP6K2	IP6K2	protein_coding	mRNA	NC_030829.1	chr22	51254285	51268675	+	6	1701
XM_018067182.1	gene-TRANK1	TRANK1	protein_coding	mRNA	NC_030829.1	chr22	10468418	10564309	+	26	10729
XM_018067181.1	gene-RBM6	RBM6	protein_coding	mRNA	NC_030829.1	chr22	50327716	50410936	-	22	3879
XM_018067180.1	gene-RBM6	RBM6	protein_coding	mRNA	NC_030829.1	chr22	50327716	50410936	-	21	3707
XM_018067179.1	gene-XYLB	XYLB	protein_coding	mRNA	NC_030829.1	chr22	11650110	11691296	+	19	2056
XM_018067178.1	gene-DLEC1	DLEC1	protein_coding	mRNA	NC_030829.1	chr22	11369750	11460169	+	37	5530
XM_018067177.1	gene-ACAA1	ACAA1	protein_coding	mRNA	NC_030829.1	chr22	11460323	11484652	-	12	1615
XM_018067176.1	gene-PDCD6IP	PDCD6IP	protein_coding	mRNA	NC_030829.1	chr22	7900851	7970944	+	18	6111
XM_018067175.1	gene-TMCC1	TMCC1	protein_coding	mRNA	NC_030829.1	chr22	56039427	56085783	+	4	5613
XM_018067174.1	gene-MATN1	MATN1	protein_coding	mRNA	NC_030809.1	chr2	13106396	13116309	-	8	1840
XM_018067173.1	gene-TMCC1	TMCC1	protein_coding	mRNA	NC_030829.1	chr22	56004049	56085783	+	4	6268
XM_018067172.1	gene-TMCC1	TMCC1	protein_coding	mRNA	NC_030829.1	chr22	55929449	56085783	+	9	6050
XM_018067171.1	gene-TMCC1	TMCC1	protein_coding	mRNA	NC_030829.1	chr22	55929453	56085783	+	7	6335
XM_018067170.1	gene-TMCC1	TMCC1	protein_coding	mRNA	NC_030829.1	chr22	55929449	56085783	+	8	6463
XM_018067169.1	gene-TMCC1	TMCC1	protein_coding	mRNA	NC_030829.1	chr22	55929449	56085783	+	8	6460
XM_018067168.1	gene-TMCC1	TMCC1	protein_coding	mRNA	NC_030829.1	chr22	55929449	56085783	+	8	6354
XM_018067167.1	gene-TMPPE	TMPPE	protein_coding	mRNA	NC_030829.1	chr22	7330185	7333888	-	2	1965
XM_018067166.1	gene-TMPPE	TMPPE	protein_coding	mRNA	NC_030829.1	chr22	7330185	7333607	-	2	1956
XM_018067165.1	gene-TMPPE	TMPPE	protein_coding	mRNA	NC_030829.1	chr22	7330185	7334011	-	2	1805
XM_018067164.1	gene-GLB1	GLB1	protein_coding	mRNA	NC_030829.1	chr22	7232972	7333999	-	16	2315
XM_018067163.1	gene-QRICH1	QRICH1	protein_coding	mRNA	NC_030829.1	chr22	50993271	51035261	+	11	3298
XM_018067162.1	gene-QRICH1	QRICH1	protein_coding	mRNA	NC_030829.1	chr22	50992533	51035261	+	10	3538
XM_018067161.1	gene-MITF	MITF	protein_coding	mRNA	NC_030829.1	chr22	31524691	31755106	-	10	4791
XM_018067160.1	gene-MITF	MITF	protein_coding	mRNA	NC_030829.1	chr22	31524691	31733044	-	10	4659
XM_018067159.1	gene-MITF	MITF	protein_coding	mRNA	NC_030829.1	chr22	31524691	31635288	-	10	5340
XM_018067158.1	gene-MITF	MITF	protein_coding	mRNA	NC_030829.1	chr22	31524691	31631007	-	10	5599
XM_018067157.1	gene-MITF	MITF	protein_coding	mRNA	NC_030829.1	chr22	31524691	31734255	-	10	5619
XM_018067156.1	gene-CLASP2	CLASP2	protein_coding	mRNA	NC_030829.1	chr22	7636479	7763064	-	34	5723
XM_018067155.1	gene-CLASP2	CLASP2	protein_coding	mRNA	NC_030829.1	chr22	7636479	7816513	-	38	6152
XM_018067154.1	gene-CLASP2	CLASP2	protein_coding	mRNA	NC_030829.1	chr22	7636479	7763064	-	33	5696
XM_018067153.1	gene-CLASP2	CLASP2	protein_coding	mRNA	NC_030829.1	chr22	7636479	7763064	-	34	5699
XM_018067152.1	gene-CLASP2	CLASP2	protein_coding	mRNA	NC_030829.1	chr22	7636479	7782256	-	34	6052
XM_018067151.1	gene-CLASP2	CLASP2	protein_coding	mRNA	NC_030829.1	chr22	7636479	7763064	-	35	5762
XM_018067150.1	gene-CLASP2	CLASP2	protein_coding	mRNA	NC_030829.1	chr22	7636479	7782022	-	37	5920
XM_018067149.1	gene-CLASP2	CLASP2	protein_coding	mRNA	NC_030829.1	chr22	7636479	7763064	-	37	5840
XM_018067148.1	gene-CLASP2	CLASP2	protein_coding	mRNA	NC_030829.1	chr22	7636479	7816821	-	39	6475
XM_018067147.1	gene-SPICE1	SPICE1	protein_coding	mRNA	NC_030808.1	chr1	57914336	57965490	-	19	3146
XM_018067146.1	gene-CLASP2	CLASP2	protein_coding	mRNA	NC_030829.1	chr22	7636479	7816513	-	40	6194
XM_018067145.1	gene-CLASP2	CLASP2	protein_coding	mRNA	NC_030829.1	chr22	7636479	7816821	-	39	6559
XM_018067144.1	gene-CLASP2	CLASP2	protein_coding	mRNA	NC_030829.1	chr22	7636479	7816821	-	40	6583
XM_018067143.1	gene-CLASP2	CLASP2	protein_coding	mRNA	NC_030829.1	chr22	7636479	7816512	-	40	6277
XM_018067142.1	gene-CLASP2	CLASP2	protein_coding	mRNA	NC_030829.1	chr22	7636479	7816512	-	40	6298
XM_018067141.1	gene-CLASP2	CLASP2	protein_coding	mRNA	NC_030829.1	chr22	7636479	7816821	-	40	6622
XM_018067140.1	gene-CLASP2	CLASP2	protein_coding	mRNA	NC_030829.1	chr22	7636479	7816512	-	42	6352
XM_018067139.1	gene-CLASP2	CLASP2	protein_coding	mRNA	NC_030829.1	chr22	7636479	7816513	-	41	6362
XM_018067138.1	gene-CLASP2	CLASP2	protein_coding	mRNA	NC_030829.1	chr22	7636479	7816513	-	42	6365
XM_018067137.1	gene-CLASP2	CLASP2	protein_coding	mRNA	NC_030829.1	chr22	7636479	7816513	-	41	6374
XM_018067136.1	gene-CLASP2	CLASP2	protein_coding	mRNA	NC_030829.1	chr22	7636479	7816821	-	42	6697
XM_018067135.1	gene-CLASP2	CLASP2	protein_coding	mRNA	NC_030829.1	chr22	7636479	7816513	-	42	6392
XM_018067134.1	gene-CLASP2	CLASP2	protein_coding	mRNA	NC_030829.1	chr22	7636479	7816513	-	42	6413
XM_018067133.1	gene-CLASP2	CLASP2	protein_coding	mRNA	NC_030829.1	chr22	7636479	7816513	-	43	6416
XM_018067132.1	gene-SEMA3F	SEMA3F	protein_coding	mRNA	NC_030829.1	chr22	50242489	50260717	-	18	3210
XM_018067131.1	gene-SEMA3F	SEMA3F	protein_coding	mRNA	NC_030829.1	chr22	50242489	50266718	-	17	3255
XM_018067130.1	gene-SEMA3F	SEMA3F	protein_coding	mRNA	NC_030829.1	chr22	50242489	50266718	-	18	3348
XM_018067129.1	gene-GNAT1	GNAT1	protein_coding	mRNA	NC_030829.1	chr22	50234957	50241832	-	9	1779
XM_018067128.1	gene-SLC38A3	SLC38A3	protein_coding	mRNA	NC_030829.1	chr22	50212955	50227828	-	16	3023
XM_018067127.1	gene-THOC7	THOC7	protein_coding	mRNA	NC_030829.1	chr22	37591662	37610154	+	7	887
XM_018067126.1	gene-THOC7	THOC7	protein_coding	mRNA	NC_030829.1	chr22	37591632	37610155	+	8	1005
XM_018067125.1	gene-ATXN7	ATXN7	protein_coding	mRNA	NC_030829.1	chr22	37451982	37485891	-	8	9126
XM_018067124.1	gene-ATXN7	ATXN7	protein_coding	mRNA	NC_030829.1	chr22	37451982	37549277	-	11	9565
XM_018067123.1	gene-ATXN7	ATXN7	protein_coding	mRNA	NC_030829.1	chr22	37451982	37591459	-	12	9391
XM_018067122.1	gene-ATXN7	ATXN7	protein_coding	mRNA	NC_030829.1	chr22	37451982	37548711	-	10	9413
XM_018067121.1	gene-KLF15	KLF15	protein_coding	mRNA	NC_030829.1	chr22	60214786	60227252	+	3	2205
XM_018067120.1	gene-KLF15	KLF15	protein_coding	mRNA	NC_030829.1	chr22	60214178	60227252	+	3	2217
XM_018067119.1	gene-KLF15	KLF15	protein_coding	mRNA	NC_030829.1	chr22	60211119	60227252	+	3	2341
XM_018067118.1	gene-KLF15	KLF15	protein_coding	mRNA	NC_030829.1	chr22	60215501	60227252	+	3	4308
XM_018067117.1	gene-KLF15	KLF15	protein_coding	mRNA	NC_030829.1	chr22	60214800	60227255	+	3	2287
XM_018067116.1	gene-KLF15	KLF15	protein_coding	mRNA	NC_030829.1	chr22	60219636	60280020	+	16	2025
XM_018067115.1	gene-KLF15	KLF15	protein_coding	mRNA	NC_030829.1	chr22	60254399	60280020	+	17	2103
XM_018067114.1	gene-KLF15	KLF15	protein_coding	mRNA	NC_030829.1	chr22	60219655	60280020	+	17	2114
XM_018067113.1	gene-CSPG5	CSPG5	protein_coding	mRNA	NC_030829.1	chr22	52131688	52144680	+	5	2817
XM_018067112.1	gene-SMARCC1	SMARCC1	protein_coding	mRNA	NC_030829.1	chr22	52003931	52126402	+	28	5781
XM_018067111.1	gene-LIN28A	LIN28A	protein_coding	mRNA	NC_030809.1	chr2	9253296	9266759	+	4	630
XM_018067110.1	gene-LOC102191468	LOC102191468	protein_coding	mRNA	NC_030829.1	chr22	13174279	13200096	+	5	3583
XM_018067109.1	gene-LOC102191468	LOC102191468	protein_coding	mRNA	NC_030829.1	chr22	13174279	13200096	+	5	3341
XM_018067108.1	gene-LOC102190827	LOC102190827	protein_coding	mRNA	NC_030829.1	chr22	13223583	13239692	+	5	3901
XM_018067107.1	gene-LOC102190827	LOC102190827	protein_coding	mRNA	NC_030829.1	chr22	13223544	13239692	+	5	3696
XM_018067106.1	gene-ZNF619	ZNF619	protein_coding	mRNA	NC_030829.1	chr22	13160388	13170598	+	4	2289
XM_018067105.1	gene-RPL14	RPL14	protein_coding	mRNA	NC_030829.1	chr22	13153142	13156751	+	6	799
XM_018067104.1	gene-SLMAP	SLMAP	protein_coding	mRNA	NC_030829.1	chr22	43261057	43291974	-	9	2938
XM_018067103.1	gene-SLMAP	SLMAP	protein_coding	mRNA	NC_030829.1	chr22	43261057	43291985	-	10	3072
XM_018067102.1	gene-SLMAP	SLMAP	protein_coding	mRNA	NC_030829.1	chr22	43261057	43421560	-	19	4471
XM_018067101.1	gene-SLMAP	SLMAP	protein_coding	mRNA	NC_030829.1	chr22	43261057	43421560	-	20	4534
XM_018067100.1	gene-MUSTN1	MUSTN1	protein_coding	mRNA	NC_030829.1	chr22	47965082	47966999	+	3	1310
XM_018067099.1	gene-LOC102171745	LOC102171745	protein_coding	mRNA	NC_030829.1	chr22	47933324	47964154	+	8	4669
XM_018067098.1	gene-LOC102171745	LOC102171745	protein_coding	mRNA	NC_030829.1	chr22	47910144	47964154	+	8	4662
XM_018067097.1	gene-ZMYND10	ZMYND10	protein_coding	mRNA	NC_030829.1	chr22	50083381	50087423	+	12	1596
XM_018067096.1	gene-CACNA2D2	CACNA2D2	protein_coding	mRNA	NC_030829.1	chr22	49928448	50067976	+	38	5693
XM_018067095.1	gene-SPICE1	SPICE1	protein_coding	mRNA	NC_030808.1	chr1	57914336	57965490	-	19	3161
XM_018067094.1	gene-CACNA2D2	CACNA2D2	protein_coding	mRNA	NC_030829.1	chr22	49928448	50067869	+	38	5589
XM_018067093.1	gene-RPL32	RPL32	protein_coding	mRNA	NC_030829.1	chr22	56322333	56326488	+	4	554
XM_018067092.1	gene-CAND2	CAND2	protein_coding	mRNA	NC_030829.1	chr22	56327073	56354886	-	16	4522
XM_018067091.1	gene-CAND2	CAND2	protein_coding	mRNA	NC_030829.1	chr22	56327073	56354953	-	15	4506
XM_018067090.1	gene-DCAF1	DCAF1	protein_coding	mRNA	NC_030829.1	chr22	49370188	49429927	+	18	3921
XM_018067089.1	gene-DCAF1	DCAF1	protein_coding	mRNA	NC_030829.1	chr22	49375671	49450779	+	24	5474
XM_018067088.1	gene-DCAF1	DCAF1	protein_coding	mRNA	NC_030829.1	chr22	49370193	49450779	+	24	5586
XM_018067087.1	gene-PDZRN3	PDZRN3	protein_coding	mRNA	NC_030829.1	chr22	28274220	28335003	+	8	3563
XM_018067086.1	gene-PDZRN3	PDZRN3	protein_coding	mRNA	NC_030829.1	chr22	28067012	28335004	+	10	4543
XM_018067085.1	gene-CXCR6	CXCR6	protein_coding	mRNA	NC_030829.1	chr22	53387501	53393001	-	2	2078
XM_018067084.1	gene-FYCO1	FYCO1	protein_coding	mRNA	NC_030829.1	chr22	53340191	53420386	+	17	8450
XM_018067083.1	gene-FYCO1	FYCO1	protein_coding	mRNA	NC_030829.1	chr22	53344902	53420386	+	18	8306
XM_018067082.1	gene-FYCO1	FYCO1	protein_coding	mRNA	NC_030829.1	chr22	53350182	53420386	+	18	8237
XM_018067081.1	gene-LACTBL1	LACTBL1	protein_coding	mRNA	NC_030809.1	chr2	6079780	6099174	-	7	1736
XM_018067080.1	gene-FYCO1	FYCO1	protein_coding	mRNA	NC_030829.1	chr22	53349628	53420386	+	18	8202
XM_018067079.1	gene-FYCO1	FYCO1	protein_coding	mRNA	NC_030829.1	chr22	53340192	53420386	+	18	8545
XM_018067078.1	gene-GORASP1	GORASP1	protein_coding	mRNA	NC_030829.1	chr22	12279763	12296102	-	11	3463
XM_018067077.1	gene-GORASP1	GORASP1	protein_coding	mRNA	NC_030829.1	chr22	12279763	12290607	-	9	3716
XM_018067076.1	gene-GORASP1	GORASP1	protein_coding	mRNA	NC_030829.1	chr22	12279763	12295257	-	11	3657
XM_018067075.1	gene-GORASP1	GORASP1	protein_coding	mRNA	NC_030829.1	chr22	12279763	12296102	-	12	3571
XM_018067074.1	gene-GORASP1	GORASP1	protein_coding	mRNA	NC_030829.1	chr22	12279763	12290862	-	9	3245
XM_018067073.1	gene-TTC21A	TTC21A	protein_coding	mRNA	NC_030829.1	chr22	12290972	12323176	+	26	4306
XM_018067072.1	gene-SCAP	SCAP	protein_coding	mRNA	NC_030829.1	chr22	52203017	52300515	+	25	4475
XM_018067071.1	gene-SCAP	SCAP	protein_coding	mRNA	NC_030829.1	chr22	52203016	52300515	+	24	4400
XM_018067070.1	gene-SCAP	SCAP	protein_coding	mRNA	NC_030829.1	chr22	52203000	52300515	+	23	4184
XM_018067069.1	gene-SCAP	SCAP	protein_coding	mRNA	NC_030829.1	chr22	52207219	52300515	+	24	4623
XM_018067068.1	gene-SCAP	SCAP	protein_coding	mRNA	NC_030829.1	chr22	52203016	52300515	+	25	4479
XM_018067067.1	gene-PTPN23	PTPN23	protein_coding	mRNA	NC_030829.1	chr22	52300773	52322975	-	25	5144
XM_018067066.1	gene-MRPS25	MRPS25	protein_coding	mRNA	NC_030829.1	chr22	57176338	57225897	+	4	726
XM_018067065.1	gene-NR2C2	NR2C2	protein_coding	mRNA	NC_030829.1	chr22	57232826	57341054	-	14	3515
XM_018067064.1	gene-NR2C2	NR2C2	protein_coding	mRNA	NC_030829.1	chr22	57227469	57341327	-	14	7687
XM_018067063.1	gene-NR2C2	NR2C2	protein_coding	mRNA	NC_030829.1	chr22	57227469	57340185	-	14	7690
XM_018067062.1	gene-NR2C2	NR2C2	protein_coding	mRNA	NC_030829.1	chr22	57227469	57325414	-	15	7478
XM_018067061.1	gene-NR2C2	NR2C2	protein_coding	mRNA	NC_030829.1	chr22	57227469	57340185	-	15	7774
XM_018067060.1	gene-NR2C2	NR2C2	protein_coding	mRNA	NC_030829.1	chr22	57227469	57341054	-	15	7498
XM_018067059.1	gene-ABTB1	ABTB1	protein_coding	mRNA	NC_030829.1	chr22	59737958	59742700	-	11	2309
XM_018067058.1	gene-MGLL	MGLL	protein_coding	mRNA	NC_030829.1	chr22	59644864	59732736	+	8	3049
XM_018067057.1	gene-MGLL	MGLL	protein_coding	mRNA	NC_030829.1	chr22	59645179	59732736	+	8	3391
XM_018067056.1	gene-MGLL	MGLL	protein_coding	mRNA	NC_030829.1	chr22	59645168	59732736	+	10	3456
XM_018067055.1	gene-MGLL	MGLL	protein_coding	mRNA	NC_030829.1	chr22	59645176	59732736	+	9	3472
XM_018067054.1	gene-PLA2G5	PLA2G5	protein_coding	mRNA	NC_030809.1	chr2	3345282	3354651	+	5	928
XM_018067053.1	gene-MGLL	MGLL	protein_coding	mRNA	NC_030829.1	chr22	59645175	59732736	+	9	3506
XM_018067052.1	gene-MGLL	MGLL	protein_coding	mRNA	NC_030829.1	chr22	59645172	59732736	+	10	3587
XM_018067051.1	gene-PRKCD	PRKCD	protein_coding	mRNA	NC_030829.1	chr22	47664068	47694990	-	19	2937
XM_018067050.1	gene-PRKCD	PRKCD	protein_coding	mRNA	NC_030829.1	chr22	47664068	47694990	-	19	2946
XM_018067049.1	gene-TKT	TKT	protein_coding	mRNA	NC_030829.1	chr22	47621855	47644986	+	14	2130
XM_018067048.1	gene-CCDC66	CCDC66	protein_coding	mRNA	NC_030829.1	chr22	44319174	44368596	-	18	4155
XM_018067047.1	gene-RBMS3	RBMS3	protein_coding	mRNA	NC_030829.1	chr22	3764017	4552550	+	13	2386
XM_018067046.1	gene-RBMS3	RBMS3	protein_coding	mRNA	NC_030829.1	chr22	3764017	4577516	+	14	2965
XM_018067045.1	gene-RBMS3	RBMS3	protein_coding	mRNA	NC_030829.1	chr22	3764019	4577516	+	16	2892
XM_018067044.1	gene-EGFR	EGFR	protein_coding	mRNA	NC_030829.1	chr22	769419	982124	-	28	10219
XM_018067043.1	gene-CHDH	CHDH	protein_coding	mRNA	NC_030829.1	chr22	46974939	47077249	+	8	3512
XM_018067042.1	gene-LOC102170564	LOC102170564	protein_coding	mRNA	NC_030809.1	chr2	3256655	3277762	-	5	793
XM_018067041.1	gene-CHDH	CHDH	protein_coding	mRNA	NC_030829.1	chr22	46974939	47077249	+	9	3595
XM_018067040.1	gene-CPNE9	CPNE9	protein_coding	mRNA	NC_030829.1	chr22	16810349	16826679	-	17	1509
XM_018067039.1	gene-CPNE9	CPNE9	protein_coding	mRNA	NC_030829.1	chr22	16806649	16826585	-	20	2071
XM_018067038.1	gene-CPNE9	CPNE9	protein_coding	mRNA	NC_030829.1	chr22	16806646	16826584	-	21	2076
XM_018067037.1	gene-BRPF1	BRPF1	protein_coding	mRNA	NC_030829.1	chr22	16788964	16804596	-	13	4398
XM_018067036.1	gene-BRPF1	BRPF1	protein_coding	mRNA	NC_030829.1	chr22	16788964	16804596	-	12	4518
XM_018067035.1	gene-BRPF1	BRPF1	protein_coding	mRNA	NC_030829.1	chr22	16788964	16804596	-	14	4683
XM_018067034.1	gene-BRPF1	BRPF1	protein_coding	mRNA	NC_030829.1	chr22	16788964	16804596	-	13	4785
XM_018067033.1	gene-BRPF1	BRPF1	protein_coding	mRNA	NC_030829.1	chr22	16788964	16804596	-	13	4803
XM_018067032.1	gene-RNF186	RNF186	protein_coding	mRNA	NC_030809.1	chr2	3108601	3109991	-	1	1391
XM_018067031.1	gene-CMC1	CMC1	protein_coding	mRNA	NC_030829.1	chr22	2582220	2664523	+	4	623
XM_018067030.1	gene-AZI2	AZI2	protein_coding	mRNA	NC_030829.1	chr22	2667955	2704394	-	9	3135
XM_018067029.1	gene-AZI2	AZI2	protein_coding	mRNA	NC_030829.1	chr22	2668716	2704389	-	9	2365
XM_018067028.1	gene-SHISA5	SHISA5	protein_coding	mRNA	NC_030829.1	chr22	51452776	51456011	+	4	1534
XM_018067027.1	gene-SHISA5	SHISA5	protein_coding	mRNA	NC_030829.1	chr22	51433223	51456011	+	5	1734
XM_018067026.1	gene-SHISA5	SHISA5	protein_coding	mRNA	NC_030829.1	chr22	51433224	51456011	+	6	1784
XM_018067025.1	gene-TREX1	TREX1	protein_coding	mRNA	NC_030829.1	chr22	51456132	51457983	-	2	1561
XM_018067024.1	gene-ATRIP	ATRIP	protein_coding	mRNA	NC_030829.1	chr22	51458072	51475819	-	13	2557
XM_018067023.1	gene-ATRIP	ATRIP	protein_coding	mRNA	NC_030829.1	chr22	51458062	51475819	-	13	2586
XM_018067022.1	gene-ATRIP	ATRIP	protein_coding	mRNA	NC_030829.1	chr22	51458062	51475819	-	13	2589
XM_018067021.1	gene-PFKFB4	PFKFB4	protein_coding	mRNA	NC_030829.1	chr22	51393857	51424724	+	14	3495
XM_018067020.1	gene-PFKFB4	PFKFB4	protein_coding	mRNA	NC_030829.1	chr22	51394110	51424724	+	14	3293
XM_018067019.1	gene-PFKFB4	PFKFB4	protein_coding	mRNA	NC_030829.1	chr22	51385555	51424724	+	14	3255
XM_018067018.1	gene-PFKFB4	PFKFB4	protein_coding	mRNA	NC_030829.1	chr22	51385545	51424724	+	14	3319
XM_018067017.1	gene-MRPS24	MRPS24	protein_coding	mRNA	NC_030829.1	chr22	112273	122555	-	4	800
XM_018067016.1	gene-TAS1R2	TAS1R2	protein_coding	mRNA	NC_030809.1	chr2	2236326	2251645	-	6	2520
XM_018067015.1	gene-LOC102191467	LOC102191467	protein_coding	mRNA	NC_030829.1	chr22	129892	142365	-	4	3547
XM_018067014.1	gene-LOC102191467	LOC102191467	protein_coding	mRNA	NC_030829.1	chr22	129892	163357	-	5	3666
XM_018067013.1	gene-FBXL2	FBXL2	protein_coding	mRNA	NC_030829.1	chr22	7516568	7547916	+	12	3630
XM_018067012.1	gene-FBXL2	FBXL2	protein_coding	mRNA	NC_030829.1	chr22	7471140	7547715	+	15	3563
XM_018067011.1	gene-FBXL2	FBXL2	protein_coding	mRNA	NC_030829.1	chr22	7471140	7547916	+	16	3885
XM_018067010.1	gene-UBP1	UBP1	protein_coding	mRNA	NC_030829.1	chr22	7547344	7611461	-	15	3546
XM_018067009.1	gene-UBP1	UBP1	protein_coding	mRNA	NC_030829.1	chr22	7551558	7611463	-	13	2331
XM_018067008.1	gene-UBP1	UBP1	protein_coding	mRNA	NC_030829.1	chr22	7547344	7611461	-	16	3654
XM_018067007.1	gene-UBP1	UBP1	protein_coding	mRNA	NC_030829.1	chr22	7551558	7611464	-	14	2440
XM_018067006.1	gene-ZDHHC3	ZDHHC3	protein_coding	mRNA	NC_030829.1	chr22	54207968	54254977	+	7	2694
XM_018067005.1	gene-ZDHHC3	ZDHHC3	protein_coding	mRNA	NC_030829.1	chr22	54207966	54254978	+	8	2793
XM_018067004.1	gene-ZDHHC3	ZDHHC3	protein_coding	mRNA	NC_030829.1	chr22	54207966	54268648	+	7	3448
XM_018067003.1	gene-ZDHHC3	ZDHHC3	protein_coding	mRNA	NC_030829.1	chr22	54207966	54268648	+	8	3553
XM_018067002.1	gene-ZDHHC3	ZDHHC3	protein_coding	mRNA	NC_030829.1	chr22	54207966	54268648	+	8	3544
XM_018067001.1	gene-CLEC3B	CLEC3B	protein_coding	mRNA	NC_030829.1	chr22	54161564	54167766	-	3	945
XM_018067000.1	gene-SLC25A26	SLC25A26	protein_coding	mRNA	NC_030829.1	chr22	35071869	35213694	-	9	1344
XM_018066999.1	gene-LRIG1	LRIG1	protein_coding	mRNA	NC_030829.1	chr22	34955277	35068897	+	18	3550
XM_018066998.1	gene-LRIG1	LRIG1	protein_coding	mRNA	NC_030829.1	chr22	34955277	35071089	+	19	5300
XM_018066997.1	gene-LOC102177570	LOC102177570	protein_coding	mRNA	NC_030829.1	chr22	16267364	16284793	+	4	10941
XM_018066996.1	gene-LOC102177570	LOC102177570	protein_coding	mRNA	NC_030829.1	chr22	16204212	16218558	+	3	2718
XM_018066995.1	gene-LOC102177570	LOC102177570	protein_coding	mRNA	NC_030829.1	chr22	16204213	16218558	+	4	2995
XM_018066994.1	gene-TRAK1	TRAK1	protein_coding	mRNA	NC_030829.1	chr22	14342105	14392130	+	13	4823
XM_018066993.1	gene-TRAK1	TRAK1	protein_coding	mRNA	NC_030829.1	chr22	14349750	14392130	+	13	4800
XM_018066992.1	gene-TRAK1	TRAK1	protein_coding	mRNA	NC_030829.1	chr22	14305776	14399842	+	17	4351
XM_018066991.1	gene-TRAK1	TRAK1	protein_coding	mRNA	NC_030829.1	chr22	14305776	14398054	+	16	2831
XM_018066990.1	gene-TRAK1	TRAK1	protein_coding	mRNA	NC_030829.1	chr22	14342105	14402711	+	15	5094
XM_018066989.1	gene-TRAK1	TRAK1	protein_coding	mRNA	NC_030829.1	chr22	14305776	14402711	+	16	5073
XM_018066988.1	gene-TRAK1	TRAK1	protein_coding	mRNA	NC_030829.1	chr22	14349747	14402711	+	15	5074
XM_018066987.1	gene-TRAK1	TRAK1	protein_coding	mRNA	NC_030829.1	chr22	14305776	14402711	+	16	5136
XM_018066986.1	gene-TRAK1	TRAK1	protein_coding	mRNA	NC_030829.1	chr22	14305776	14402711	+	16	5259
XM_018066985.1	gene-VGLL4	VGLL4	protein_coding	mRNA	NC_030829.1	chr22	55563845	55581607	-	4	3031
XM_018066984.1	gene-VGLL4	VGLL4	protein_coding	mRNA	NC_030829.1	chr22	55563845	55719449	-	6	3496
XM_018066983.1	gene-VGLL4	VGLL4	protein_coding	mRNA	NC_030829.1	chr22	55563845	55636504	-	5	3760
XM_018066982.1	gene-VGLL4	VGLL4	protein_coding	mRNA	NC_030829.1	chr22	55563845	55717593	-	7	3420
XM_018066981.1	gene-VGLL4	VGLL4	protein_coding	mRNA	NC_030829.1	chr22	55563845	55718178	-	7	3497
XM_018066980.1	gene-VGLL4	VGLL4	protein_coding	mRNA	NC_030829.1	chr22	55563845	55719453	-	7	3695
XM_018066979.1	gene-VGLL4	VGLL4	protein_coding	mRNA	NC_030829.1	chr22	55563845	55636504	-	6	3955
XM_018066978.1	gene-ATG7	ATG7	protein_coding	mRNA	NC_030829.1	chr22	55294546	55454875	+	20	3157
XM_018066977.1	gene-ATG7	ATG7	protein_coding	mRNA	NC_030829.1	chr22	55294547	55564331	+	19	3699
XM_018066976.1	gene-ATG7	ATG7	protein_coding	mRNA	NC_030829.1	chr22	55316114	55564331	+	20	3838
XM_018066975.1	gene-ATG7	ATG7	protein_coding	mRNA	NC_030829.1	chr22	55294728	55564331	+	20	3747
XM_018066974.1	gene-ATG7	ATG7	protein_coding	mRNA	NC_030829.1	chr22	55294821	55564331	+	21	4651
XM_018066973.1	gene-ATG7	ATG7	protein_coding	mRNA	NC_030829.1	chr22	55294548	55564331	+	21	4010
XM_018066972.1	gene-ATG7	ATG7	protein_coding	mRNA	NC_030829.1	chr22	55294548	55564331	+	20	3844
XM_018066971.1	gene-HRH1	HRH1	protein_coding	mRNA	NC_030829.1	chr22	55280291	55283153	+	1	2863
XM_018066970.1	gene-PLCD1	PLCD1	protein_coding	mRNA	NC_030829.1	chr22	11337411	11359212	-	15	2670
XM_018066969.1	gene-PLCD1	PLCD1	protein_coding	mRNA	NC_030829.1	chr22	11337411	11355372	-	15	2740
XM_018066968.1	gene-CTDSPL	CTDSPL	protein_coding	mRNA	NC_030829.1	chr22	11187226	11311455	+	8	4412
XM_018066967.1	gene-VILL	VILL	protein_coding	mRNA	NC_030829.1	chr22	11316862	11337078	+	20	2891
XM_018066966.1	gene-VILL	VILL	protein_coding	mRNA	NC_030829.1	chr22	11316379	11337078	+	22	3405
XM_018066965.1	gene-MKRN2OS	MKRN2OS	protein_coding	mRNA	NC_030829.1	chr22	56575223	56581441	+	4	865
XM_018066964.1	gene-MKRN2	MKRN2	protein_coding	mRNA	NC_030829.1	chr22	56517910	56561497	-	8	2244
XM_018066963.1	gene-RAF1	RAF1	protein_coding	mRNA	NC_030829.1	chr22	56484252	56517701	+	17	2811
XM_018066962.1	gene-RAF1	RAF1	protein_coding	mRNA	NC_030829.1	chr22	56443969	56517701	+	17	3068
XM_018066961.1	gene-RAF1	RAF1	protein_coding	mRNA	NC_030829.1	chr22	56483496	56517701	+	17	2874
XM_018066960.1	gene-RAF1	RAF1	protein_coding	mRNA	NC_030829.1	chr22	56443884	56517701	+	19	3474
XM_018066959.1	gene-RAF1	RAF1	protein_coding	mRNA	NC_030829.1	chr22	56443884	56517701	+	19	3485
XM_018066958.1	gene-RAF1	RAF1	protein_coding	mRNA	NC_030829.1	chr22	56443884	56517703	+	18	3351
XM_018066957.1	gene-SLC41A3	SLC41A3	protein_coding	mRNA	NC_030829.1	chr22	60124513	60140156	-	10	6384
XM_018066956.1	gene-SLC41A3	SLC41A3	protein_coding	mRNA	NC_030829.1	chr22	60124513	60149314	-	10	3679
XM_018066955.1	gene-SLC41A3	SLC41A3	protein_coding	mRNA	NC_030829.1	chr22	60124513	60146666	-	11	2522
XM_018066954.1	gene-SLC41A3	SLC41A3	protein_coding	mRNA	NC_030829.1	chr22	60124513	60149314	-	11	3932
XM_018066953.1	gene-SLC41A3	SLC41A3	protein_coding	mRNA	NC_030829.1	chr22	60124513	60145615	-	11	2492
XM_018066952.1	gene-ZXDC	ZXDC	protein_coding	mRNA	NC_030829.1	chr22	60101388	60121105	+	8	2228
XM_018066951.1	gene-ZXDC	ZXDC	protein_coding	mRNA	NC_030829.1	chr22	60101388	60121011	+	8	2597
XM_018066950.1	gene-ZXDC	ZXDC	protein_coding	mRNA	NC_030829.1	chr22	60101388	60125092	+	10	3308
XM_018066949.1	gene-ALDH1L1	ALDH1L1	protein_coding	mRNA	NC_030829.1	chr22	60149958	60174419	-	23	3344
XM_018066948.1	gene-ALDH1L1	ALDH1L1	protein_coding	mRNA	NC_030829.1	chr22	60149958	60174004	-	23	3529
XM_018066947.1	gene-UROC1	UROC1	protein_coding	mRNA	NC_030829.1	chr22	60068878	60095342	+	20	2267
XM_018066946.1	gene-ANO10	ANO10	protein_coding	mRNA	NC_030829.1	chr22	15152632	15364683	-	13	2388
XM_018066945.1	gene-ANO10	ANO10	protein_coding	mRNA	NC_030829.1	chr22	15152632	15364699	-	13	2395
XM_018066944.1	gene-SNRK	SNRK	protein_coding	mRNA	NC_030829.1	chr22	15074856	15143363	+	9	5257
XM_018066943.1	gene-SNRK	SNRK	protein_coding	mRNA	NC_030829.1	chr22	15074856	15143363	+	6	5083
XM_018066942.1	gene-SNRK	SNRK	protein_coding	mRNA	NC_030829.1	chr22	15074856	15143363	+	8	5195
XM_018066941.1	gene-SNRK	SNRK	protein_coding	mRNA	NC_030829.1	chr22	15074856	15143363	+	7	5145
XM_018066940.1	gene-SNRK	SNRK	protein_coding	mRNA	NC_030829.1	chr22	15074856	15143363	+	8	5352
XM_018066939.1	gene-WDR82	WDR82	protein_coding	mRNA	NC_030829.1	chr22	48718135	48735557	+	9	4049
XM_018066938.1	gene-TWF2	TWF2	protein_coding	mRNA	NC_030829.1	chr22	48751706	48760850	+	9	1686
XM_018066937.1	gene-PPM1M	PPM1M	protein_coding	mRNA	NC_030829.1	chr22	48737453	48742007	-	10	2189
XM_018066936.1	gene-GLYCTK	GLYCTK	protein_coding	mRNA	NC_030829.1	chr22	48686847	48691788	-	5	3290
XM_018066935.1	gene-PTPRG	PTPRG	protein_coding	mRNA	NC_030829.1	chr22	39010886	39783533	-	29	9524
XM_018066934.1	gene-PTPRG	PTPRG	protein_coding	mRNA	NC_030829.1	chr22	39010886	39693957	-	30	8879
XM_018066933.1	gene-LOC108638618	LOC108638618	protein_coding	mRNA	NC_030809.1	chr2	131385301	131397632	-	3	885
XM_018066932.1	gene-PTPRG	PTPRG	protein_coding	mRNA	NC_030829.1	chr22	39010886	39783533	-	30	9608
XM_018066931.1	gene-PTPRG	PTPRG	protein_coding	mRNA	NC_030829.1	chr22	39010886	39783533	-	30	9611
XM_018066930.1	gene-LOC102184009	LOC102184009	protein_coding	mRNA	NC_030829.1	chr22	16714648	16736585	-	15	2821
XM_018066929.1	gene-ARPC4	ARPC4	protein_coding	mRNA	NC_030829.1	chr22	16739519	16749345	-	6	1590
XM_018066928.1	gene-RPUSD3	RPUSD3	protein_coding	mRNA	NC_030829.1	chr22	16704276	16713792	+	10	2319
XM_018066927.1	gene-TADA3	TADA3	protein_coding	mRNA	NC_030829.1	chr22	16749540	16757741	+	10	1537
XM_018066926.1	gene-TADA3	TADA3	protein_coding	mRNA	NC_030829.1	chr22	16749550	16760007	+	10	1957
XM_018066925.1	gene-TADA3	TADA3	protein_coding	mRNA	NC_030829.1	chr22	16749775	16760007	+	10	1870
XM_018066924.1	gene-TADA3	TADA3	protein_coding	mRNA	NC_030829.1	chr22	16749550	16760007	+	10	1961
XM_018066923.1	gene-PARP3	PARP3	protein_coding	mRNA	NC_030829.1	chr22	49073353	49080654	-	10	1680
XM_018066922.1	gene-GPR62	GPR62	protein_coding	mRNA	NC_030829.1	chr22	49066876	49073343	-	5	2373
XM_018066921.1	gene-PCBP4	PCBP4	protein_coding	mRNA	NC_030829.1	chr22	49056912	49066926	+	15	2048
XM_018066920.1	gene-PCBP4	PCBP4	protein_coding	mRNA	NC_030829.1	chr22	49056912	49066926	+	15	2138
XM_018066919.1	gene-PCBP4	PCBP4	protein_coding	mRNA	NC_030829.1	chr22	49056913	49066926	+	14	2154
XM_018066918.1	gene-PCBP4	PCBP4	protein_coding	mRNA	NC_030829.1	chr22	49056913	49066926	+	13	2065
XM_018066917.1	gene-PCBP4	PCBP4	protein_coding	mRNA	NC_030829.1	chr22	49056913	49066926	+	14	2155
XM_018066916.1	gene-PCBP4	PCBP4	protein_coding	mRNA	NC_030829.1	chr22	49056913	49066926	+	15	2240
XM_018066915.1	gene-PCBP4	PCBP4	protein_coding	mRNA	NC_030829.1	chr22	49056913	49066926	+	15	2244
XM_018066914.1	gene-ABHD14A	ABHD14A	protein_coding	mRNA	NC_030829.1	chr22	49045163	49052339	-	6	2060
XM_018066913.1	gene-ACY1	ACY1	protein_coding	mRNA	NC_030829.1	chr22	49038666	49043724	-	15	1634
XM_018066912.1	gene-ACY1	ACY1	protein_coding	mRNA	NC_030829.1	chr22	49038666	49043723	-	15	1594
XM_018066911.1	gene-RPL29	RPL29	protein_coding	mRNA	NC_030829.1	chr22	49035712	49037993	+	4	724
XM_018066910.1	gene-FAM198A	FAM198A	protein_coding	mRNA	NC_030829.1	chr22	14830909	14880557	+	5	2543
XM_018066909.1	gene-FAM198A	FAM198A	protein_coding	mRNA	NC_030829.1	chr22	14804391	14880557	+	6	2333
XM_018066908.1	gene-ZNF662	ZNF662	protein_coding	mRNA	NC_030829.1	chr22	14790432	14795938	+	7	2825
XM_018066907.1	gene-LOC102173047	LOC102173047	protein_coding	mRNA	NC_030829.1	chr22	14764480	14776142	+	2	4032
XM_018066906.1	gene-HIGD1A	HIGD1A	protein_coding	mRNA	NC_030829.1	chr22	14716416	14722961	-	4	1341
XM_018066905.1	gene-HIGD1A	HIGD1A	protein_coding	mRNA	NC_030829.1	chr22	14716416	14722999	-	4	1383
XM_018066904.1	gene-CCDC13	CCDC13	protein_coding	mRNA	NC_030829.1	chr22	14670889	14705247	-	15	3816
XM_018066903.1	gene-KLHL40	KLHL40	protein_coding	mRNA	NC_030829.1	chr22	14650734	14657893	+	6	2372
XM_018066902.1	gene-COPG1	COPG1	protein_coding	mRNA	NC_030829.1	chr22	59071573	59089993	+	24	3088
XM_018066901.1	gene-CNBP	CNBP	protein_coding	mRNA	NC_030829.1	chr22	59012878	59022358	-	5	1606
XM_018066900.1	gene-CNBP	CNBP	protein_coding	mRNA	NC_030829.1	chr22	59012878	59017585	-	5	1783
XM_018066899.1	gene-CNBP	CNBP	protein_coding	mRNA	NC_030829.1	chr22	59012878	59071016	-	5	1519
XM_018066898.1	gene-CNBP	CNBP	protein_coding	mRNA	NC_030829.1	chr22	59012878	59022358	-	5	1627
XM_018066897.1	gene-CTNNB1	CTNNB1	protein_coding	mRNA	NC_030829.1	chr22	13670718	13719352	+	16	4615
XM_018066896.1	gene-CTNNB1	CTNNB1	protein_coding	mRNA	NC_030829.1	chr22	13670718	13716817	+	16	3206
XM_018066895.1	gene-CTNNB1	CTNNB1	protein_coding	mRNA	NC_030829.1	chr22	13670687	13716817	+	16	3231
XM_018066894.1	gene-CTNNB1	CTNNB1	protein_coding	mRNA	NC_030829.1	chr22	13670687	13716817	+	16	3390
XM_018066893.1	gene-ULK4	ULK4	protein_coding	mRNA	NC_030829.1	chr22	13722447	14212746	-	37	5392
XM_018066892.1	gene-ULK4	ULK4	protein_coding	mRNA	NC_030829.1	chr22	13722447	14221226	-	38	5637
XM_018066891.1	gene-ULK4	ULK4	protein_coding	mRNA	NC_030829.1	chr22	13722447	14212746	-	37	5449
XM_018066890.1	gene-CHCHD4	CHCHD4	protein_coding	mRNA	NC_030829.1	chr22	58020864	58026018	+	3	1272
XM_018066889.1	gene-CHCHD4	CHCHD4	protein_coding	mRNA	NC_030829.1	chr22	58019976	58026018	+	3	1345
XM_018066888.1	gene-TMEM43	TMEM43	protein_coding	mRNA	NC_030829.1	chr22	57999570	58019838	-	12	2083
XM_018066887.1	gene-TMEM43	TMEM43	protein_coding	mRNA	NC_030829.1	chr22	58001649	58019837	-	12	2589
XM_018066886.1	gene-XPC	XPC	protein_coding	mRNA	NC_030829.1	chr22	57976195	57999603	+	17	3393
XM_018066885.1	gene-LSM3	LSM3	protein_coding	mRNA	NC_030829.1	chr22	57937795	57976034	-	4	526
XM_018066884.1	gene-LRRFIP2	LRRFIP2	protein_coding	mRNA	NC_030829.1	chr22	10234169	10343472	+	13	1672
XM_018066883.1	gene-LRRFIP2	LRRFIP2	protein_coding	mRNA	NC_030829.1	chr22	10234148	10343326	+	14	1619
XM_018066882.1	gene-FSIP2	FSIP2	protein_coding	mRNA	NC_030809.1	chr2	125758664	125900376	+	23	20856
XM_018066881.1	gene-LRRFIP2	LRRFIP2	protein_coding	mRNA	NC_030829.1	chr22	10234143	10344479	+	25	3401
XM_018066880.1	gene-LRRFIP2	LRRFIP2	protein_coding	mRNA	NC_030829.1	chr22	10234144	10344479	+	26	3472
XM_018066879.1	gene-LRRFIP2	LRRFIP2	protein_coding	mRNA	NC_030829.1	chr22	10234143	10344479	+	26	3560
XM_018066878.1	gene-LRRFIP2	LRRFIP2	protein_coding	mRNA	NC_030829.1	chr22	10234143	10344479	+	27	3575
XM_018066877.1	gene-LRRFIP2	LRRFIP2	protein_coding	mRNA	NC_030829.1	chr22	10234143	10344479	+	27	3578
XM_018066876.1	gene-LRRFIP2	LRRFIP2	protein_coding	mRNA	NC_030829.1	chr22	10234142	10344479	+	27	3597
XM_018066875.1	gene-LRRFIP2	LRRFIP2	protein_coding	mRNA	NC_030829.1	chr22	10234143	10344479	+	27	3623
XM_018066874.1	gene-LRRFIP2	LRRFIP2	protein_coding	mRNA	NC_030829.1	chr22	10234143	10344479	+	28	3665
XM_018066873.1	gene-LRRFIP2	LRRFIP2	protein_coding	mRNA	NC_030829.1	chr22	10234143	10344479	+	28	3668
XM_018066872.1	gene-ITPR1	ITPR1	protein_coding	mRNA	NC_030829.1	chr22	21367531	21718321	-	61	9796
XM_018066871.1	gene-MAGI1	MAGI1	protein_coding	mRNA	NC_030829.1	chr22	35374300	36024006	+	22	7776
XM_018066870.1	gene-MAGI1	MAGI1	protein_coding	mRNA	NC_030829.1	chr22	35374293	36018175	+	23	6123
XM_018066869.1	gene-MAGI1	MAGI1	protein_coding	mRNA	NC_030829.1	chr22	35374293	36020614	+	25	4600
XM_018066868.1	gene-MAGI1	MAGI1	protein_coding	mRNA	NC_030829.1	chr22	35374292	36020614	+	25	4604
XM_018066867.1	gene-MAGI1	MAGI1	protein_coding	mRNA	NC_030829.1	chr22	35374292	36020614	+	25	4607
XM_018066866.1	gene-MAGI1	MAGI1	protein_coding	mRNA	NC_030829.1	chr22	35374298	36024006	+	23	7811
XM_018066865.1	gene-MAGI1	MAGI1	protein_coding	mRNA	NC_030829.1	chr22	35374300	36024006	+	23	7818
XM_018066864.1	gene-MAGI1	MAGI1	protein_coding	mRNA	NC_030829.1	chr22	35374300	36024006	+	23	7860
XM_018066863.1	gene-MAGI1	MAGI1	protein_coding	mRNA	NC_030829.1	chr22	35374299	36024006	+	23	7864
XM_018066862.1	gene-MAGI1	MAGI1	protein_coding	mRNA	NC_030829.1	chr22	35374300	36024006	+	24	7863
XM_018066861.1	gene-MAGI1	MAGI1	protein_coding	mRNA	NC_030829.1	chr22	35374300	36024006	+	24	7866
XM_018066860.1	gene-MAGI1	MAGI1	protein_coding	mRNA	NC_030829.1	chr22	35374299	36024006	+	24	7900
XM_018066859.1	gene-MAGI1	MAGI1	protein_coding	mRNA	NC_030829.1	chr22	35374299	36024006	+	24	7900
XM_018066858.1	gene-MAGI1	MAGI1	protein_coding	mRNA	NC_030829.1	chr22	35374299	36024006	+	24	7903
XM_018066857.1	gene-KLHL18	KLHL18	protein_coding	mRNA	NC_030829.1	chr22	52341892	52392407	-	10	7166
XM_018066856.1	gene-KLHL18	KLHL18	protein_coding	mRNA	NC_030829.1	chr22	52341892	52392407	-	10	7181
XM_018066855.1	gene-KIF9	KIF9	protein_coding	mRNA	NC_030829.1	chr22	52394371	52429335	+	21	2722
XM_018066854.1	gene-KIF9	KIF9	protein_coding	mRNA	NC_030829.1	chr22	52392466	52429335	+	21	2988
XM_018066853.1	gene-KIF9	KIF9	protein_coding	mRNA	NC_030829.1	chr22	52392466	52429335	+	22	3228
XM_018066852.1	gene-KIF9	KIF9	protein_coding	mRNA	NC_030829.1	chr22	52392466	52429335	+	23	3417
XM_018066851.1	gene-KIF9	KIF9	protein_coding	mRNA	NC_030829.1	chr22	52392466	52429335	+	23	3420
XM_018066850.1	gene-SETD2	SETD2	protein_coding	mRNA	NC_030829.1	chr22	52463146	52539491	+	21	8406
XM_018066849.1	gene-SETD2	SETD2	protein_coding	mRNA	NC_030829.1	chr22	52463029	52539491	+	21	8547
XM_018066848.1	gene-IL17RE	IL17RE	protein_coding	mRNA	NC_030829.1	chr22	16665446	16676433	-	14	2932
XM_018066847.1	gene-IL17RE	IL17RE	protein_coding	mRNA	NC_030829.1	chr22	16665446	16676596	-	13	3079
XM_018066846.1	gene-IL17RE	IL17RE	protein_coding	mRNA	NC_030829.1	chr22	16665446	16676596	-	15	3193
XM_018066845.1	gene-IL17RE	IL17RE	protein_coding	mRNA	NC_030829.1	chr22	16665446	16676596	-	16	3313
XM_018066844.1	gene-IL17RE	IL17RE	protein_coding	mRNA	NC_030829.1	chr22	16665446	16676596	-	16	3316
XM_018066843.1	gene-CRELD1	CRELD1	protein_coding	mRNA	NC_030829.1	chr22	16646026	16653853	-	11	1665
XM_018066842.1	gene-IL17RC	IL17RC	protein_coding	mRNA	NC_030829.1	chr22	16653881	16665408	-	19	2408
XM_018066841.1	gene-IL17RC	IL17RC	protein_coding	mRNA	NC_030829.1	chr22	16653881	16665408	-	18	2374
XM_018066840.1	gene-IL17RC	IL17RC	protein_coding	mRNA	NC_030829.1	chr22	16653881	16665408	-	18	2380
XM_018066839.1	gene-IL17RC	IL17RC	protein_coding	mRNA	NC_030829.1	chr22	16653881	16665053	-	17	2275
XM_018066838.1	gene-IL17RC	IL17RC	protein_coding	mRNA	NC_030829.1	chr22	16653881	16665409	-	18	2434
XM_018066837.1	gene-IL17RC	IL17RC	protein_coding	mRNA	NC_030829.1	chr22	16653881	16665064	-	17	2542
XM_018066836.1	gene-IL17RC	IL17RC	protein_coding	mRNA	NC_030829.1	chr22	16653881	16665409	-	18	2616
XM_018066835.1	gene-IL17RC	IL17RC	protein_coding	mRNA	NC_030829.1	chr22	16653881	16665053	-	17	2290
XM_018066834.1	gene-IL17RC	IL17RC	protein_coding	mRNA	NC_030829.1	chr22	16653881	16665408	-	19	2419
XM_018066833.1	gene-IL17RC	IL17RC	protein_coding	mRNA	NC_030829.1	chr22	16653881	16665053	-	18	2335
XM_018066832.1	gene-IL17RC	IL17RC	protein_coding	mRNA	NC_030829.1	chr22	16653881	16665053	-	16	2503
XM_018066831.1	gene-IL17RC	IL17RC	protein_coding	mRNA	NC_030829.1	chr22	16653881	16665409	-	18	2627
XM_018066830.1	gene-IL17RC	IL17RC	protein_coding	mRNA	NC_030829.1	chr22	16653881	16665053	-	17	2542
XM_018066829.1	gene-PRRT3	PRRT3	protein_coding	mRNA	NC_030829.1	chr22	16637743	16644601	+	4	3480
XM_018066828.1	gene-FANCD2	FANCD2	protein_coding	mRNA	NC_030829.1	chr22	16565691	16614573	-	44	4786
XM_018066827.1	gene-FANCD2	FANCD2	protein_coding	mRNA	NC_030829.1	chr22	16565691	16614573	-	44	4789
XM_018066826.1	gene-ZBTB47	ZBTB47	protein_coding	mRNA	NC_030829.1	chr22	14634880	14644906	+	6	3943
XM_018066825.1	gene-ZBTB47	ZBTB47	protein_coding	mRNA	NC_030829.1	chr22	14632642	14644906	+	6	4064
XM_018066824.1	gene-NKTR	NKTR	protein_coding	mRNA	NC_030829.1	chr22	14594119	14626156	+	15	6947
XM_018066823.1	gene-NKTR	NKTR	protein_coding	mRNA	NC_030829.1	chr22	14583568	14626156	+	17	7169
XM_018066822.1	gene-SEC22C	SEC22C	protein_coding	mRNA	NC_030829.1	chr22	14550297	14569059	-	7	1468
XM_018066821.1	gene-LSMEM2	LSMEM2	protein_coding	mRNA	NC_030829.1	chr22	50149119	50152338	-	5	728
XM_018066820.1	gene-HYAL3	HYAL3	protein_coding	mRNA	NC_030829.1	chr22	50114280	50119914	+	3	1677
XM_018066819.1	gene-HYAL3	HYAL3	protein_coding	mRNA	NC_030829.1	chr22	50114280	50119914	+	4	1767
XM_018066818.1	gene-IFRD2	IFRD2	protein_coding	mRNA	NC_030829.1	chr22	50120205	50148713	+	11	1842
XM_018066817.1	gene-IFRD2	IFRD2	protein_coding	mRNA	NC_030829.1	chr22	50120208	50148713	+	12	1945
XM_018066816.1	gene-SEMA3B	SEMA3B	protein_coding	mRNA	NC_030829.1	chr22	50165470	50172265	-	17	2696
XM_018066815.1	gene-SEMA3B	SEMA3B	protein_coding	mRNA	NC_030829.1	chr22	50165470	50172585	-	17	2994
XM_018066814.1	gene-SEMA3B	SEMA3B	protein_coding	mRNA	NC_030829.1	chr22	50165470	50172586	-	17	2998
XM_018066813.1	gene-SEMA3B	SEMA3B	protein_coding	mRNA	NC_030829.1	chr22	50165470	50172585	-	17	2997
XM_018066812.1	gene-SEMA3B	SEMA3B	protein_coding	mRNA	NC_030829.1	chr22	50165470	50175429	-	18	4370
XM_018066811.1	gene-SEMA3B	SEMA3B	protein_coding	mRNA	NC_030829.1	chr22	50165470	50175429	-	18	4385
XM_018066810.1	gene-SEMA3B	SEMA3B	protein_coding	mRNA	NC_030829.1	chr22	50165470	50175429	-	19	4462
XM_018066809.1	gene-SEMA3B	SEMA3B	protein_coding	mRNA	NC_030829.1	chr22	50165470	50175429	-	19	4477
XM_018066808.1	gene-LOC108638609	LOC108638609	protein_coding	mRNA	NC_030829.1	chr22	29979738	29981333	-	2	868
XM_018066807.1	gene-FOXP1	FOXP1	protein_coding	mRNA	NC_030829.1	chr22	30497414	30604512	+	15	6449
XM_018066806.1	gene-FOXP1	FOXP1	protein_coding	mRNA	NC_030829.1	chr22	30428383	30604512	+	16	6448
XM_018066805.1	gene-FOXP1	FOXP1	protein_coding	mRNA	NC_030829.1	chr22	29979884	30604512	+	21	7159
XM_018066804.1	gene-FOXP1	FOXP1	protein_coding	mRNA	NC_030829.1	chr22	29979884	30604512	+	21	7159
XM_018066803.1	gene-FOXP1	FOXP1	protein_coding	mRNA	NC_030829.1	chr22	30319192	30604512	+	17	6636
XM_018066802.1	gene-FOXP1	FOXP1	protein_coding	mRNA	NC_030829.1	chr22	30209425	30604512	+	19	6791
XM_018066801.1	gene-FOXP1	FOXP1	protein_coding	mRNA	NC_030829.1	chr22	30029579	30604512	+	20	8016
XM_018066800.1	gene-FOXP1	FOXP1	protein_coding	mRNA	NC_030829.1	chr22	30035048	30604512	+	20	6925
XM_018066799.1	gene-FOXP1	FOXP1	protein_coding	mRNA	NC_030829.1	chr22	30015615	30604512	+	20	6926
XM_018066798.1	gene-BOC	BOC	protein_coding	mRNA	NC_030808.1	chr1	57744586	57782188	+	18	3857
XM_018066797.1	gene-FOXP1	FOXP1	protein_coding	mRNA	NC_030829.1	chr22	29981643	30604512	+	21	7067
XM_018066796.1	gene-FOXP1	FOXP1	protein_coding	mRNA	NC_030829.1	chr22	29981338	30604512	+	21	7141
XM_018066795.1	gene-FOXP1	FOXP1	protein_coding	mRNA	NC_030829.1	chr22	29981681	30604512	+	20	7258
XM_018066794.1	gene-FOXP1	FOXP1	protein_coding	mRNA	NC_030829.1	chr22	30269990	30604512	+	17	6711
XM_018066793.1	gene-FOXP1	FOXP1	protein_coding	mRNA	NC_030829.1	chr22	29979884	30604512	+	21	7162
XM_018066792.1	gene-DHX30	DHX30	protein_coding	mRNA	NC_030829.1	chr22	51956502	51971238	-	20	3829
XM_018066791.1	gene-DHX30	DHX30	protein_coding	mRNA	NC_030829.1	chr22	51956502	51985690	-	23	4089
XM_018066790.1	gene-DHX30	DHX30	protein_coding	mRNA	NC_030829.1	chr22	51956502	51985512	-	23	3989
XM_018066789.1	gene-DHX30	DHX30	protein_coding	mRNA	NC_030829.1	chr22	51956502	51983774	-	21	3990
XM_018066788.1	gene-DHX30	DHX30	protein_coding	mRNA	NC_030829.1	chr22	51956502	51985690	-	22	4060
XM_018066787.1	gene-DHX30	DHX30	protein_coding	mRNA	NC_030829.1	chr22	51956502	51971564	-	19	3798
XM_018066786.1	gene-DHX30	DHX30	protein_coding	mRNA	NC_030829.1	chr22	51956502	51985489	-	25	4104
XM_018066785.1	gene-DHX30	DHX30	protein_coding	mRNA	NC_030829.1	chr22	51956502	51985498	-	24	4091
XM_018066784.1	gene-DHX30	DHX30	protein_coding	mRNA	NC_030829.1	chr22	51956502	51985512	-	24	4018
XM_018066783.1	gene-MAP4	MAP4	protein_coding	mRNA	NC_030829.1	chr22	51861867	51956060	+	17	5377
XM_018066782.1	gene-MYO3B	MYO3B	protein_coding	mRNA	NC_030809.1	chr2	110071275	110525479	+	39	4091
XM_018066781.1	gene-MAP4	MAP4	protein_coding	mRNA	NC_030829.1	chr22	51861867	51953764	+	16	3328
XM_018066780.1	gene-MAP4	MAP4	protein_coding	mRNA	NC_030829.1	chr22	51861867	51956060	+	18	5593
XM_018066779.1	gene-MAP4	MAP4	protein_coding	mRNA	NC_030829.1	chr22	51861867	51956060	+	17	8719
XM_018066778.1	gene-MAP4	MAP4	protein_coding	mRNA	NC_030829.1	chr22	51855643	51954026	+	19	6749
XM_018066777.1	gene-MAP4	MAP4	protein_coding	mRNA	NC_030829.1	chr22	51861867	51956060	+	18	8812
XM_018066776.1	gene-MAP4	MAP4	protein_coding	mRNA	NC_030829.1	chr22	51861867	51956060	+	18	8833
XM_018066775.1	gene-MAP4	MAP4	protein_coding	mRNA	NC_030829.1	chr22	51855644	51953995	+	20	6831
XM_018066774.1	gene-MAP4	MAP4	protein_coding	mRNA	NC_030829.1	chr22	51861867	51956060	+	19	8926
XM_018066773.1	gene-RPP14	RPP14	protein_coding	mRNA	NC_030829.1	chr22	42946849	42958450	-	6	6607
XM_018066772.1	gene-PXK	PXK	protein_coding	mRNA	NC_030829.1	chr22	42864818	42945857	-	19	1780
XM_018066771.1	gene-PXK	PXK	protein_coding	mRNA	NC_030829.1	chr22	42864841	42945857	-	19	1752
XM_018066770.1	gene-PXK	PXK	protein_coding	mRNA	NC_030829.1	chr22	42864818	42945857	-	19	1780
XM_018066769.1	gene-PXK	PXK	protein_coding	mRNA	NC_030829.1	chr22	42864719	42945857	-	19	1877
XM_018066768.1	gene-PXK	PXK	protein_coding	mRNA	NC_030829.1	chr22	42863625	42945857	-	19	2976
XM_018066767.1	gene-PXK	PXK	protein_coding	mRNA	NC_030829.1	chr22	42863625	42945857	-	18	2935
XM_018066766.1	gene-PXK	PXK	protein_coding	mRNA	NC_030829.1	chr22	42863625	42945857	-	18	2938
XM_018066765.1	gene-KCTD6	KCTD6	protein_coding	mRNA	NC_030829.1	chr22	42809366	42857518	-	4	1783
XM_018066764.1	gene-KCTD6	KCTD6	protein_coding	mRNA	NC_030829.1	chr22	42809366	42819312	-	3	1583
XM_018066763.1	gene-ACOX2	ACOX2	protein_coding	mRNA	NC_030829.1	chr22	42777115	42806994	+	15	2741
XM_018066762.1	gene-ACOX2	ACOX2	protein_coding	mRNA	NC_030829.1	chr22	42778248	42806994	+	15	2846
XM_018066761.1	gene-ACOX2	ACOX2	protein_coding	mRNA	NC_030829.1	chr22	42777132	42806994	+	15	2767
XM_018066760.1	gene-ACOX2	ACOX2	protein_coding	mRNA	NC_030829.1	chr22	42777136	42806994	+	15	2981
XM_018066759.1	gene-ACOX2	ACOX2	protein_coding	mRNA	NC_030829.1	chr22	42777132	42806994	+	15	2770
XM_018066758.1	gene-ARIH2OS	ARIH2OS	protein_coding	mRNA	NC_030829.1	chr22	51109494	51110935	+	3	1440
XM_018066757.1	gene-P4HTM	P4HTM	protein_coding	mRNA	NC_030829.1	chr22	51056662	51070400	-	10	1730
XM_018066756.1	gene-ARIH2	ARIH2	protein_coding	mRNA	NC_030829.1	chr22	51071531	51109942	-	17	4068
XM_018066755.1	gene-ARIH2	ARIH2	protein_coding	mRNA	NC_030829.1	chr22	51071531	51109942	-	17	4101
XM_018066754.1	gene-ARIH2	ARIH2	protein_coding	mRNA	NC_030829.1	chr22	51071531	51109942	-	16	4022
XM_018066753.1	gene-ARIH2	ARIH2	protein_coding	mRNA	NC_030829.1	chr22	51071531	51109942	-	16	4111
XM_018066752.1	gene-ARIH2	ARIH2	protein_coding	mRNA	NC_030829.1	chr22	51071531	51109446	-	16	3960
XM_018066751.1	gene-ARIH2	ARIH2	protein_coding	mRNA	NC_030829.1	chr22	51071531	51109942	-	16	4055
XM_018066750.1	gene-DALRD3	DALRD3	protein_coding	mRNA	NC_030829.1	chr22	51044077	51048358	+	13	1627
XM_018066749.1	gene-DALRD3	DALRD3	protein_coding	mRNA	NC_030829.1	chr22	51045502	51048476	+	12	1786
XM_018066748.1	gene-DALRD3	DALRD3	protein_coding	mRNA	NC_030829.1	chr22	51044077	51048371	+	13	1742
XM_018066747.1	gene-WDR6	WDR6	protein_coding	mRNA	NC_030829.1	chr22	51047975	51056547	-	7	4090
XM_018066746.1	gene-TRIM71	TRIM71	protein_coding	mRNA	NC_030829.1	chr22	7097748	7159685	+	4	3159
XM_018066745.1	gene-FANCD2OS	FANCD2OS	protein_coding	mRNA	NC_030829.1	chr22	16561758	16565016	+	2	1038
XM_018066744.1	gene-FANCD2OS	FANCD2OS	protein_coding	mRNA	NC_030829.1	chr22	16561690	16565016	+	2	883
XM_018066743.1	gene-NISCH	NISCH	protein_coding	mRNA	NC_030829.1	chr22	48507904	48529529	-	14	2735
XM_018066742.1	gene-NISCH	NISCH	protein_coding	mRNA	NC_030829.1	chr22	48472266	48529484	-	21	5211
XM_018066741.1	gene-NISCH	NISCH	protein_coding	mRNA	NC_030829.1	chr22	48472266	48529529	-	21	5289
XM_018066740.1	gene-NT5DC2	NT5DC2	protein_coding	mRNA	NC_030829.1	chr22	48196086	48247959	+	14	1781
XM_018066739.1	gene-LOC108638604	LOC108638604	protein_coding	mRNA	NC_030829.1	chr22	48247857	48254402	-	26	3261
XM_018066738.1	gene-LOC102172305	LOC102172305	protein_coding	mRNA	NC_030829.1	chr22	48453789	48470182	-	35	3928
XM_018066737.1	gene-PRSS45	PRSS45	protein_coding	mRNA	NC_030829.1	chr22	52760945	52768863	+	6	1258
XM_018066736.1	gene-EFCAB12	EFCAB12	protein_coding	mRNA	NC_030829.1	chr22	56299875	56320752	+	9	1761
XM_018066735.1	gene-PTH1R	PTH1R	protein_coding	mRNA	NC_030829.1	chr22	52629895	52650251	-	14	2774
XM_018066734.1	gene-PTH1R	PTH1R	protein_coding	mRNA	NC_030829.1	chr22	52629890	52651713	-	15	2155
XM_018066733.1	gene-PTH1R	PTH1R	protein_coding	mRNA	NC_030829.1	chr22	52629890	52655274	-	16	2161
XM_018066732.1	gene-BOC	BOC	protein_coding	mRNA	NC_030808.1	chr1	57707836	57782191	+	20	4199
XM_018066731.1	gene-PTH1R	PTH1R	protein_coding	mRNA	NC_030829.1	chr22	52629895	52651719	-	14	2033
XM_018066730.1	gene-PTH1R	PTH1R	protein_coding	mRNA	NC_030829.1	chr22	52629895	52651590	-	15	2066
XM_018066729.1	gene-PTH1R	PTH1R	protein_coding	mRNA	NC_030829.1	chr22	52629895	52650664	-	14	2165
XM_018066728.1	gene-NBEAL2	NBEAL2	protein_coding	mRNA	NC_030829.1	chr22	52550024	52576179	-	43	7101
XM_018066727.1	gene-NBEAL2	NBEAL2	protein_coding	mRNA	NC_030829.1	chr22	52545826	52576172	-	53	8764
XM_018066726.1	gene-CCDC148	CCDC148	protein_coding	mRNA	NC_030809.1	chr2	97989039	98211940	-	14	1868
XM_018066725.1	gene-NBEAL2	NBEAL2	protein_coding	mRNA	NC_030829.1	chr22	52545826	52571800	-	54	8605
XM_018066724.1	gene-NBEAL2	NBEAL2	protein_coding	mRNA	NC_030829.1	chr22	52541883	52576172	-	58	9908
XM_018066723.1	gene-GLT8D1	GLT8D1	protein_coding	mRNA	NC_030829.1	chr22	48068359	48078558	+	10	1783
XM_018066722.1	gene-PBRM1	PBRM1	protein_coding	mRNA	NC_030829.1	chr22	48085497	48187031	+	30	7324
XM_018066721.1	gene-PBRM1	PBRM1	protein_coding	mRNA	NC_030829.1	chr22	48085545	48187396	+	30	7629
XM_018066720.1	gene-PBRM1	PBRM1	protein_coding	mRNA	NC_030829.1	chr22	48085545	48187396	+	31	7674
XM_018066719.1	gene-PBRM1	PBRM1	protein_coding	mRNA	NC_030829.1	chr22	48085545	48187396	+	30	7689
XM_018066718.1	gene-PBRM1	PBRM1	protein_coding	mRNA	NC_030829.1	chr22	48085545	48187396	+	31	7785
XM_018066717.1	gene-PBRM1	PBRM1	protein_coding	mRNA	NC_030829.1	chr22	48085545	48187396	+	32	7830
XM_018066716.1	gene-PBRM1	PBRM1	protein_coding	mRNA	NC_030829.1	chr22	48085545	48187396	+	32	7839
XM_018066715.1	gene-PBRM1	PBRM1	protein_coding	mRNA	NC_030829.1	chr22	48085545	48187396	+	32	7899
XM_018066714.1	gene-PBRM1	PBRM1	protein_coding	mRNA	NC_030829.1	chr22	48085497	48187396	+	33	8052
XM_018066713.1	gene-PBRM1	PBRM1	protein_coding	mRNA	NC_030829.1	chr22	48085478	48187031	+	32	7568
XM_018066712.1	gene-PBRM1	PBRM1	protein_coding	mRNA	NC_030829.1	chr22	48085497	48187396	+	33	8055
XM_018066711.1	gene-PBRM1	PBRM1	protein_coding	mRNA	NC_030829.1	chr22	48085463	48187396	+	32	7951
XM_018066710.1	gene-PBRM1	PBRM1	protein_coding	mRNA	NC_030829.1	chr22	48085545	48187396	+	32	7950
XM_018066709.1	gene-PBRM1	PBRM1	protein_coding	mRNA	NC_030829.1	chr22	48085545	48187396	+	33	7995
XM_018066708.1	gene-NEK4	NEK4	protein_coding	mRNA	NC_030829.1	chr22	48034948	48064610	+	15	4176
XM_018066707.1	gene-NEK4	NEK4	protein_coding	mRNA	NC_030829.1	chr22	48034946	48064610	+	14	4032
XM_018066706.1	gene-NEK4	NEK4	protein_coding	mRNA	NC_030829.1	chr22	48034946	48064610	+	15	4131
XM_018066705.1	gene-NEK4	NEK4	protein_coding	mRNA	NC_030829.1	chr22	48034947	48064610	+	15	4181
XM_018066704.1	gene-LOC108638602	LOC108638602	protein_coding	mRNA	NC_030829.1	chr22	31209420	31318008	+	3	570
XM_018066703.1	gene-LOC108638602	LOC108638602	protein_coding	mRNA	NC_030829.1	chr22	31209420	31318008	+	4	609
XM_018066702.1	gene-LOC102170003	LOC102170003	protein_coding	mRNA	NC_030829.1	chr22	51700752	51702390	-	4	571
XM_018066701.1	gene-LOC108638600	LOC108638600	protein_coding	mRNA	NC_030809.1	chr2	92117595	92120633	-	4	703
XM_018066700.1	gene-RHO	RHO	protein_coding	mRNA	NC_030829.1	chr22	56206467	56212924	-	5	2571
XM_018066699.1	gene-SETD5	SETD5	protein_coding	mRNA	NC_030829.1	chr22	16950606	17030658	-	25	7030
XM_018066698.1	gene-SETD5	SETD5	protein_coding	mRNA	NC_030829.1	chr22	16950606	17030658	-	23	6766
XM_018066697.1	gene-SETD5	SETD5	protein_coding	mRNA	NC_030829.1	chr22	16950609	17030501	-	23	6663
XM_018066696.1	gene-SETD5	SETD5	protein_coding	mRNA	NC_030829.1	chr22	16950600	16989600	-	23	7118
XM_018066695.1	gene-SETD5	SETD5	protein_coding	mRNA	NC_030829.1	chr22	16950606	16989598	-	22	7110
XM_018066694.1	gene-SETD5	SETD5	protein_coding	mRNA	NC_030829.1	chr22	16950600	16989598	-	22	7134
XM_018066693.1	gene-SETD5	SETD5	protein_coding	mRNA	NC_030829.1	chr22	16950600	17030501	-	25	6768
XM_018066692.1	gene-SETD5	SETD5	protein_coding	mRNA	NC_030829.1	chr22	16950600	17030501	-	26	6961
XM_018066691.1	gene-SETD5	SETD5	protein_coding	mRNA	NC_030829.1	chr22	16950600	17030501	-	27	7186
XM_018066690.1	gene-SETD5	SETD5	protein_coding	mRNA	NC_030829.1	chr22	16950600	16989600	-	23	7175
XM_018066689.1	gene-PROK2	PROK2	protein_coding	mRNA	NC_030829.1	chr22	29776862	29790660	+	3	1786
XM_018066688.1	gene-PROK2	PROK2	protein_coding	mRNA	NC_030829.1	chr22	29776862	29789409	+	4	595
XM_018066687.1	gene-LOC108638599	LOC108638599	protein_coding	mRNA	NC_030829.1	chr22	59438739	59441913	-	3	1170
XM_018066686.1	gene-HMCES	HMCES	protein_coding	mRNA	NC_030829.1	chr22	59090824	59105442	+	10	1582
XM_018066685.1	gene-FBLN2	FBLN2	protein_coding	mRNA	NC_030829.1	chr22	58262272	58285170	-	16	3029
XM_018066684.1	gene-C22H3orf20	C22H3orf20	protein_coding	mRNA	NC_030829.1	chr22	57516080	57566015	-	15	3156
XM_018066683.1	gene-LOC108638597	LOC108638597	protein_coding	mRNA	NC_030829.1	chr22	56354880	56355789	+	2	822
XM_018066682.1	gene-LOC108638596	LOC108638596	protein_coding	mRNA	NC_030829.1	chr22	56168763	56195088	-	6	1127
XM_018066681.1	gene-LOC106503427	LOC106503427	protein_coding	mRNA	NC_030829.1	chr22	52861920	52890928	-	3	1136
XM_018066680.1	gene-BOC	BOC	protein_coding	mRNA	NC_030808.1	chr1	57707836	57782188	+	20	4196
XM_018066679.1	gene-PRSS50	PRSS50	protein_coding	mRNA	NC_030829.1	chr22	52800945	52806375	+	6	1383
XM_018066678.1	gene-LOC102184481	LOC102184481	protein_coding	mRNA	NC_030829.1	chr22	52733334	52739707	+	7	894
XM_018066677.1	gene-LOC108638595	LOC108638595	protein_coding	mRNA	NC_030829.1	chr22	52722921	52726767	+	5	1236
XM_018066676.1	gene-LOC102183373	LOC102183373	protein_coding	mRNA	NC_030829.1	chr22	52542203	52544061	-	4	690
XM_018066675.1	gene-LOC108638594	LOC108638594	protein_coding	mRNA	NC_030829.1	chr22	48256046	48261677	+	6	629
XM_018066674.1	gene-CACNA1D	CACNA1D	protein_coding	mRNA	NC_030829.1	chr22	47079797	47249209	-	46	7788
XM_018066673.1	gene-DNAH12	DNAH12	protein_coding	mRNA	NC_030829.1	chr22	43583687	43754860	+	74	12065
XM_018066672.1	gene-WNT7A	WNT7A	protein_coding	mRNA	NC_030829.1	chr22	58082523	58146522	+	4	1349
XM_018066671.1	gene-TMIE	TMIE	protein_coding	mRNA	NC_030829.1	chr22	52807573	52816552	-	4	1953
XM_018066670.1	gene-LOC108638591	LOC108638591	protein_coding	mRNA	NC_030809.1	chr2	84174715	84175864	-	2	646
XM_018066669.1	gene-DAG1	DAG1	protein_coding	mRNA	NC_030829.1	chr22	50689263	50738318	-	3	5587
XM_018066668.1	gene-DAG1	DAG1	protein_coding	mRNA	NC_030829.1	chr22	50689263	50738318	-	3	5410
XM_018066667.1	gene-DAG1	DAG1	protein_coding	mRNA	NC_030829.1	chr22	50689263	50738318	-	3	5729
XM_018066666.1	gene-BSN	BSN	protein_coding	mRNA	NC_030829.1	chr22	50601578	50679505	-	12	15885
XM_018066665.1	gene-GMPPB	GMPPB	protein_coding	mRNA	NC_030829.1	chr22	50556680	50558888	+	9	1340
XM_018066664.1	gene-GMPPB	GMPPB	protein_coding	mRNA	NC_030829.1	chr22	50556682	50559124	+	9	1578
XM_018066663.1	gene-GMPPB	GMPPB	protein_coding	mRNA	NC_030829.1	chr22	50556679	50559119	+	8	1651
XM_018066662.1	gene-IP6K1	IP6K1	protein_coding	mRNA	NC_030829.1	chr22	50518440	50556354	+	5	4189
XM_018066661.1	gene-IP6K1	IP6K1	protein_coding	mRNA	NC_030829.1	chr22	50518440	50556354	+	5	4522
XM_018066660.1	gene-IP6K1	IP6K1	protein_coding	mRNA	NC_030829.1	chr22	50518405	50556354	+	6	4575
XM_018066659.1	gene-MST1	MST1	protein_coding	mRNA	NC_030829.1	chr22	50585422	50590395	+	16	2058
XM_018066658.1	gene-MST1	MST1	protein_coding	mRNA	NC_030829.1	chr22	50585463	50590395	+	18	2251
XM_018066657.1	gene-APEH	APEH	protein_coding	mRNA	NC_030829.1	chr22	50590820	50599211	-	20	2193
XM_018066656.1	gene-APEH	APEH	protein_coding	mRNA	NC_030829.1	chr22	50590816	50599395	-	22	2433
XM_018066655.1	gene-RNF123	RNF123	protein_coding	mRNA	NC_030829.1	chr22	50559094	50584636	-	39	4200
XM_018066654.1	gene-RNF123	RNF123	protein_coding	mRNA	NC_030829.1	chr22	50559094	50586854	-	39	4312
XM_018066653.1	gene-RNF123	RNF123	protein_coding	mRNA	NC_030829.1	chr22	50559094	50584613	-	39	4260
XM_018066652.1	gene-RNF123	RNF123	protein_coding	mRNA	NC_030829.1	chr22	50559094	50585073	-	39	4297
XM_018066651.1	gene-RNF123	RNF123	protein_coding	mRNA	NC_030829.1	chr22	50559094	50586854	-	39	4319
XM_018066650.1	gene-RNF123	RNF123	protein_coding	mRNA	NC_030829.1	chr22	50559094	50584636	-	39	4290
XM_018066649.1	gene-LOC106503428	LOC106503428	protein_coding	mRNA	NC_030829.1	chr22	50951198	50957545	+	7	2247
XM_018066648.1	gene-USP19	USP19	protein_coding	mRNA	NC_030829.1	chr22	50973662	50981249	+	21	3748
XM_018066647.1	gene-USP19	USP19	protein_coding	mRNA	NC_030829.1	chr22	50970478	50981895	+	27	4682
XM_018066646.1	gene-USP19	USP19	protein_coding	mRNA	NC_030829.1	chr22	50970477	50981895	+	27	4686
XM_018066645.1	gene-USP19	USP19	protein_coding	mRNA	NC_030829.1	chr22	50970478	50981895	+	27	4688
XM_018066644.1	gene-USP19	USP19	protein_coding	mRNA	NC_030829.1	chr22	50970475	50981249	+	27	4689
XM_018066643.1	gene-USP19	USP19	protein_coding	mRNA	NC_030829.1	chr22	50970475	50981249	+	27	4692
XM_018066642.1	gene-USP19	USP19	protein_coding	mRNA	NC_030829.1	chr22	50970475	50981249	+	27	4695
XM_018066641.1	gene-LOC102183372	LOC102183372	protein_coding	mRNA	NC_030829.1	chr22	50958107	50970278	+	33	5620
XM_018066640.1	gene-LOC102183372	LOC102183372	protein_coding	mRNA	NC_030829.1	chr22	50958107	50970278	+	33	5626
XM_018066639.1	gene-CCDC71	CCDC71	protein_coding	mRNA	NC_030829.1	chr22	50937193	50941018	+	2	1829
XM_018066638.1	gene-CCDC71	CCDC71	protein_coding	mRNA	NC_030829.1	chr22	50937211	50941018	+	2	1804
XM_018066637.1	gene-KLHDC8B	KLHDC8B	protein_coding	mRNA	NC_030829.1	chr22	50929046	50934194	-	6	2303
XM_018066636.1	gene-C22H3orf62	C22H3orf62	protein_coding	mRNA	NC_030829.1	chr22	50878238	50887571	+	4	3951
XM_018066635.1	gene-CCDC36	CCDC36	protein_coding	mRNA	NC_030829.1	chr22	50888345	50913794	-	8	2952
XM_018066634.1	gene-USP4	USP4	protein_coding	mRNA	NC_030829.1	chr22	50839144	50877889	+	22	3217
XM_018066633.1	gene-USP4	USP4	protein_coding	mRNA	NC_030829.1	chr22	50838522	50877889	+	21	3228
XM_018066632.1	gene-USP4	USP4	protein_coding	mRNA	NC_030829.1	chr22	50838521	50877889	+	22	3370
XM_018066631.1	gene-LOC108638589	LOC108638589	protein_coding	mRNA	NC_030829.1	chr22	14218617	14220876	+	3	2033
XM_018066630.1	gene-SLC22A13	SLC22A13	protein_coding	mRNA	NC_030829.1	chr22	11601371	11614814	+	12	4762
XM_018066629.1	gene-BOC	BOC	protein_coding	mRNA	NC_030808.1	chr1	57707838	57782188	+	22	4417
XM_018066628.1	gene-DCLK3	DCLK3	protein_coding	mRNA	NC_030829.1	chr22	10587039	10629524	+	5	2836
XM_018066627.1	gene-LOC108638587	LOC108638587	protein_coding	mRNA	NC_030829.1	chr22	3111788	3113061	+	4	807
XM_018066626.1	gene-ZCWPW2	ZCWPW2	protein_coding	mRNA	NC_030829.1	chr22	2704097	2853095	+	10	1958
XM_018066625.1	gene-NAT6	NAT6	protein_coding	mRNA	NC_030829.1	chr22	50114480	50117170	+	5	1416
XM_018066624.1	gene-ACVR2B	ACVR2B	protein_coding	mRNA	NC_030829.1	chr22	11704742	11736866	+	11	12047
XM_018066623.1	gene-ACVR2B	ACVR2B	protein_coding	mRNA	NC_030829.1	chr22	11699816	11736866	+	10	11961
XM_018066622.1	gene-ACVR2B	ACVR2B	protein_coding	mRNA	NC_030829.1	chr22	11704735	11736866	+	10	12132
XM_018066621.1	gene-RAB7A	RAB7A	protein_coding	mRNA	NC_030829.1	chr22	59104356	59149578	-	6	1999
XM_018066620.1	gene-BOC	BOC	protein_coding	mRNA	NC_030808.1	chr1	57707836	57782188	+	20	4199
XM_018066619.1	gene-CCDC33	CCDC33	protein_coding	mRNA	NC_030828.1	chr21	33788908	33813615	-	9	1734
XM_018066618.1	gene-FOXG1	FOXG1	protein_coding	mRNA	NC_030828.1	chr21	38664839	38668189	+	1	3351
XM_018066617.1	gene-LOC102179419	LOC102179419	protein_coding	mRNA	NC_030828.1	chr21	19217679	19220302	-	1	2624
XM_018066616.1	gene-LOC102170554	LOC102170554	protein_coding	mRNA	NC_030828.1	chr21	33373494	33379035	-	6	1726
XM_018066615.1	gene-MESP2	MESP2	protein_coding	mRNA	NC_030828.1	chr21	20478189	20480866	+	2	1539
XM_018066614.1	gene-RTL1	RTL1	protein_coding	mRNA	NC_030828.1	chr21	65048890	65053914	-	1	5025
XM_018066613.1	gene-ACAN	ACAN	protein_coding	mRNA	NC_030828.1	chr21	19677141	19744901	+	18	8282
XM_018066612.1	gene-SLC25A47	SLC25A47	protein_coding	mRNA	NC_030828.1	chr21	64504498	64512295	+	7	2072
XM_018066611.1	gene-AGBL1	AGBL1	protein_coding	mRNA	NC_030828.1	chr21	16295916	17139899	+	21	5751
XM_018066610.1	gene-ASPG	ASPG	protein_coding	mRNA	NC_030828.1	chr21	67890024	67912928	+	16	1971
XM_018066609.1	gene-ASPG	ASPG	protein_coding	mRNA	NC_030828.1	chr21	67890024	67912783	+	16	1869
XM_018066608.1	gene-ASPG	ASPG	protein_coding	mRNA	NC_030828.1	chr21	67890024	67912933	+	16	2056
XM_018066607.1	gene-MAGEL2	MAGEL2	protein_coding	mRNA	NC_030828.1	chr21	418902	423047	-	1	4146
XM_018066606.1	gene-BEGAIN	BEGAIN	protein_coding	mRNA	NC_030828.1	chr21	64694097	64739803	-	7	2642
XM_018066605.1	gene-BEGAIN	BEGAIN	protein_coding	mRNA	NC_030828.1	chr21	64694097	64739803	-	8	2732
XM_018066604.1	gene-GABRA5	GABRA5	protein_coding	mRNA	NC_030828.1	chr21	3436727	3532085	+	10	2541
XM_018066603.1	gene-GABRA5	GABRA5	protein_coding	mRNA	NC_030828.1	chr21	3436869	3532087	+	10	2666
XM_018066602.1	gene-GABRA5	GABRA5	protein_coding	mRNA	NC_030828.1	chr21	3436895	3531714	+	11	2326
XM_018066601.1	gene-GABRA5	GABRA5	protein_coding	mRNA	NC_030828.1	chr21	3436752	3532085	+	11	2575
XM_018066600.1	gene-LOC108638538	LOC108638538	protein_coding	mRNA	NC_030828.1	chr21	22853361	22858753	+	3	642
XM_018066599.1	gene-LOC102174020	LOC102174020	protein_coding	mRNA	NC_030828.1	chr21	19115867	19120218	-	2	3228
XM_018066598.1	gene-C21H14orf180	C21H14orf180	protein_coding	mRNA	NC_030828.1	chr21	68289781	68296459	+	5	749
XM_018066597.1	gene-CCDC150	CCDC150	protein_coding	mRNA	NC_030809.1	chr2	50639117	50732171	-	27	3629
XM_018066596.1	gene-TMEM179	TMEM179	protein_coding	mRNA	NC_030828.1	chr21	68297904	68309591	-	4	2736
XM_018066595.1	gene-LOC102190176	LOC102190176	protein_coding	mRNA	NC_030828.1	chr21	69230776	69251754	+	3	803
XM_018066594.1	gene-SV2B	SV2B	protein_coding	mRNA	NC_030828.1	chr21	15120908	15368481	-	13	5667
XM_018066593.1	gene-BNC1	BNC1	protein_coding	mRNA	NC_030828.1	chr21	24191923	24220410	+	5	4420
XM_018066592.1	gene-MEX3B	MEX3B	protein_coding	mRNA	NC_030828.1	chr21	23314666	23317865	-	2	2379
XM_018066591.1	gene-LOC102183271	LOC102183271	protein_coding	mRNA	NC_030828.1	chr21	27595027	27724771	+	14	3548
XM_018066590.1	gene-LOC102183271	LOC102183271	protein_coding	mRNA	NC_030828.1	chr21	27595028	27724771	+	14	3652
XM_018066589.1	gene-LOC102183271	LOC102183271	protein_coding	mRNA	NC_030828.1	chr21	27595028	27724771	+	14	3584
XM_018066588.1	gene-C2H2orf66	C2H2orf66	protein_coding	mRNA	NC_030809.1	chr2	50555931	50557715	+	3	375
XM_018066587.1	gene-LOC102183271	LOC102183271	protein_coding	mRNA	NC_030828.1	chr21	27595028	27724771	+	15	3688
XM_018066586.1	gene-GPR132	GPR132	protein_coding	mRNA	NC_030828.1	chr21	68844403	68853448	-	3	2239
XM_018066585.1	gene-GPR132	GPR132	protein_coding	mRNA	NC_030828.1	chr21	68844403	68853444	-	3	2244
XM_018066584.1	gene-PLD4	PLD4	protein_coding	mRNA	NC_030828.1	chr21	68751257	68759023	+	10	1885
XM_018066583.1	gene-PLD4	PLD4	protein_coding	mRNA	NC_030828.1	chr21	68751257	68759023	+	10	1891
XM_018066582.1	gene-NDUFB1	NDUFB1	protein_coding	mRNA	NC_030828.1	chr21	56276942	56287889	-	3	356
XM_018066581.1	gene-SLC28A1	SLC28A1	protein_coding	mRNA	NC_030828.1	chr21	21810781	21885933	+	15	1839
XM_018066580.1	gene-SLC28A1	SLC28A1	protein_coding	mRNA	NC_030828.1	chr21	21810782	21885933	+	17	2237
XM_018066579.1	gene-SLC28A1	SLC28A1	protein_coding	mRNA	NC_030828.1	chr21	21810783	21885933	+	18	2335
XM_018066578.1	gene-ZSCAN2	ZSCAN2	protein_coding	mRNA	NC_030828.1	chr21	21561594	21576685	+	3	3315
XM_018066577.1	gene-OTUD7A	OTUD7A	protein_coding	mRNA	NC_030828.1	chr21	29456680	29839803	+	14	3526
XM_018066576.1	gene-SSTR1	SSTR1	protein_coding	mRNA	NC_030828.1	chr21	47759312	47764443	+	2	4313
XM_018066575.1	gene-SSTR1	SSTR1	protein_coding	mRNA	NC_030828.1	chr21	47759871	47764443	+	1	4573
XM_018066574.1	gene-CHRNA7	CHRNA7	protein_coding	mRNA	NC_030828.1	chr21	29124656	29281050	-	11	4347
XM_018066573.1	gene-CHRNA5	CHRNA5	protein_coding	mRNA	NC_030828.1	chr21	30546846	30573009	+	6	1863
XM_018066572.1	gene-CHRNA3	CHRNA3	protein_coding	mRNA	NC_030828.1	chr21	30576443	30593160	-	6	2690
XM_018066571.1	gene-LOC102178217	LOC102178217	protein_coding	mRNA	NC_030828.1	chr21	63951704	63980945	+	15	2196
XM_018066570.1	gene-PLIN1	PLIN1	protein_coding	mRNA	NC_030828.1	chr21	20374402	20385016	-	6	2973
XM_018066569.1	gene-PLIN1	PLIN1	protein_coding	mRNA	NC_030828.1	chr21	20374402	20389135	-	9	3262
XM_018066568.1	gene-PLIN1	PLIN1	protein_coding	mRNA	NC_030828.1	chr21	20374402	20389135	-	10	3445
XM_018066567.1	gene-PLIN1	PLIN1	protein_coding	mRNA	NC_030828.1	chr21	20374402	20389135	-	10	3508
XM_018066566.1	gene-VIMP	VIMP	protein_coding	mRNA	NC_030828.1	chr21	4468898	4477633	+	6	1291
XM_018066565.1	gene-LOC102172107	LOC102172107	protein_coding	mRNA	NC_030809.1	chr2	46173222	46180049	-	4	651
XM_018066564.1	gene-LRFN5	LRFN5	protein_coding	mRNA	NC_030828.1	chr21	50718230	51023798	+	3	2816
XM_018066563.1	gene-LRFN5	LRFN5	protein_coding	mRNA	NC_030828.1	chr21	50764331	51023798	+	4	2898
XM_018066562.1	gene-LRFN5	LRFN5	protein_coding	mRNA	NC_030828.1	chr21	50718230	51023798	+	4	2993
XM_018066561.1	gene-C21H14orf28	C21H14orf28	protein_coding	mRNA	NC_030828.1	chr21	54175291	54186215	+	4	3111
XM_018066560.1	gene-C21H14orf28	C21H14orf28	protein_coding	mRNA	NC_030828.1	chr21	54175292	54186215	+	5	3200
XM_018066559.1	gene-GABRB3	GABRB3	protein_coding	mRNA	NC_030828.1	chr21	3030759	3318713	-	9	5681
XM_018066558.1	gene-STRA6	STRA6	protein_coding	mRNA	NC_030828.1	chr21	33920922	33950606	+	19	2897
XM_018066557.1	gene-STRA6	STRA6	protein_coding	mRNA	NC_030828.1	chr21	33920922	33950606	+	18	2747
XM_018066556.1	gene-STRA6	STRA6	protein_coding	mRNA	NC_030828.1	chr21	33926803	33950606	+	19	2718
XM_018066555.1	gene-STRA6	STRA6	protein_coding	mRNA	NC_030828.1	chr21	33924270	33950606	+	19	2829
XM_018066554.1	gene-STRA6	STRA6	protein_coding	mRNA	NC_030828.1	chr21	33920922	33950606	+	19	2868
XM_018066553.1	gene-RHCG	RHCG	protein_coding	mRNA	NC_030828.1	chr21	20229842	20255837	-	11	1954
XM_018066552.1	gene-RHCG	RHCG	protein_coding	mRNA	NC_030828.1	chr21	20231550	20255837	-	10	1552
XM_018066551.1	gene-LOC108638534	LOC108638534	protein_coding	mRNA	NC_030828.1	chr21	67153631	67155290	-	1	1660
XM_018066550.1	gene-GTPBP8	GTPBP8	protein_coding	mRNA	NC_030808.1	chr1	57472693	57492928	+	6	1174
XM_018066549.1	gene-NEIL1	NEIL1	protein_coding	mRNA	NC_030828.1	chr21	32908977	32915065	-	10	1854
XM_018066548.1	gene-NEIL1	NEIL1	protein_coding	mRNA	NC_030828.1	chr21	32908977	32914601	-	10	1557
XM_018066547.1	gene-NEIL1	NEIL1	protein_coding	mRNA	NC_030828.1	chr21	32908977	32915205	-	11	1578
XM_018066546.1	gene-ZDBF2	ZDBF2	protein_coding	mRNA	NC_030809.1	chr2	41304927	41315247	-	5	6939
XM_018066545.1	gene-FRMD5	FRMD5	protein_coding	mRNA	NC_030828.1	chr21	54997902	55324133	-	14	5005
XM_018066544.1	gene-UNC79	UNC79	protein_coding	mRNA	NC_030828.1	chr21	57553213	57768783	+	48	8520
XM_018066543.1	gene-UNC79	UNC79	protein_coding	mRNA	NC_030828.1	chr21	57493305	57768783	+	52	8765
XM_018066542.1	gene-UNC79	UNC79	protein_coding	mRNA	NC_030828.1	chr21	57553213	57768783	+	49	8637
XM_018066541.1	gene-COMMD4	COMMD4	protein_coding	mRNA	NC_030828.1	chr21	32925088	32930659	-	8	924
XM_018066540.1	gene-RASGRF1	RASGRF1	protein_coding	mRNA	NC_030828.1	chr21	24820619	24923738	-	27	5476
XM_018066539.1	gene-DYTN	DYTN	protein_coding	mRNA	NC_030809.1	chr2	40922895	40981626	+	12	1791
XM_018066538.1	gene-LYSMD4	LYSMD4	protein_coding	mRNA	NC_030828.1	chr21	6050267	6056841	-	3	2955
XM_018066537.1	gene-TMED3	TMED3	protein_coding	mRNA	NC_030828.1	chr21	25098489	25109938	+	3	1399
XM_018066536.1	gene-LOC108638532	LOC108638532	protein_coding	mRNA	NC_030828.1	chr21	19040036	19086782	-	3	2428
XM_018066535.1	gene-LOC108638532	LOC108638532	protein_coding	mRNA	NC_030828.1	chr21	19040036	19086954	-	3	2550
XM_018066534.1	gene-LOC108638532	LOC108638532	protein_coding	mRNA	NC_030828.1	chr21	19040036	19045086	-	3	3068
XM_018066533.1	gene-LOC108638532	LOC108638532	protein_coding	mRNA	NC_030828.1	chr21	19040036	19045086	-	3	3060
XM_018066532.1	gene-LOC108638532	LOC108638532	protein_coding	mRNA	NC_030828.1	chr21	19040036	19086954	-	4	2671
XM_018066531.1	gene-MDH1B	MDH1B	protein_coding	mRNA	NC_030809.1	chr2	40856906	40880657	+	10	1604
XM_018066530.1	gene-LOC108638532	LOC108638532	protein_coding	mRNA	NC_030828.1	chr21	19040036	19086954	-	3	2592
XM_018066529.1	gene-LOC102176598	LOC102176598	protein_coding	mRNA	NC_030828.1	chr21	34289181	34299328	-	5	969
XM_018066528.1	gene-LOC102168343	LOC102168343	protein_coding	mRNA	NC_030828.1	chr21	34270458	34272564	-	5	918
XM_018066527.1	gene-LOC102173834	LOC102173834	protein_coding	mRNA	NC_030828.1	chr21	34248213	34251368	-	5	1035
XM_018066526.1	gene-MOK	MOK	protein_coding	mRNA	NC_030828.1	chr21	66313373	66358670	-	12	1882
XM_018066525.1	gene-DET1	DET1	protein_coding	mRNA	NC_030828.1	chr21	18801652	18826116	-	5	2455
XM_018066524.1	gene-LINGO1	LINGO1	protein_coding	mRNA	NC_030828.1	chr21	32344170	32521166	-	4	3114
XM_018066523.1	gene-LINGO1	LINGO1	protein_coding	mRNA	NC_030828.1	chr21	32344170	32362394	-	2	2903
XM_018066522.1	gene-LINGO1	LINGO1	protein_coding	mRNA	NC_030828.1	chr21	32344170	32426620	-	3	3068
XM_018066521.1	gene-LINGO1	LINGO1	protein_coding	mRNA	NC_030828.1	chr21	32344174	32362877	-	2	3084
XM_018066520.1	gene-LINGO1	LINGO1	protein_coding	mRNA	NC_030828.1	chr21	32344170	32477582	-	4	3113
XM_018066519.1	gene-ARID3B	ARID3B	protein_coding	mRNA	NC_030828.1	chr21	33529835	33577588	-	9	4197
XM_018066518.1	gene-ARID3B	ARID3B	protein_coding	mRNA	NC_030828.1	chr21	33529835	33577588	-	9	4200
XM_018066517.1	gene-AEN	AEN	protein_coding	mRNA	NC_030828.1	chr21	18872836	18884155	+	4	3436
XM_018066516.1	gene-AEN	AEN	protein_coding	mRNA	NC_030828.1	chr21	18874452	18884155	+	4	3682
XM_018066515.1	gene-ISLR	ISLR	protein_coding	mRNA	NC_030828.1	chr21	33952530	33956292	-	3	2076
XM_018066514.1	gene-ISLR	ISLR	protein_coding	mRNA	NC_030828.1	chr21	33952530	33956333	-	3	2078
XM_018066513.1	gene-MCTP2	MCTP2	protein_coding	mRNA	NC_030828.1	chr21	11845854	11985976	-	15	2816
XM_018066512.1	gene-FOXA1	FOXA1	protein_coding	mRNA	NC_030828.1	chr21	47183330	47190045	-	2	4355
XM_018066511.1	gene-OTUB2	OTUB2	protein_coding	mRNA	NC_030828.1	chr21	58072021	58093229	+	6	3671
XM_018066510.1	gene-FAM189A1	FAM189A1	protein_coding	mRNA	NC_030828.1	chr21	27725687	27968389	-	11	4503
XM_018066509.1	gene-NFKBIA	NFKBIA	protein_coding	mRNA	NC_030828.1	chr21	45051338	45054839	-	6	1688
XM_018066508.1	gene-MESDC1	MESDC1	protein_coding	mRNA	NC_030828.1	chr21	26472076	26475156	+	1	3081
XM_018066507.1	gene-CDCA4	CDCA4	protein_coding	mRNA	NC_030828.1	chr21	68811307	68826856	-	2	1988
XM_018066506.1	gene-AP3B2	AP3B2	protein_coding	mRNA	NC_030828.1	chr21	22257456	22294299	-	26	3739
XM_018066505.1	gene-BCL11B	BCL11B	protein_coding	mRNA	NC_030828.1	chr21	63473426	63574519	-	3	7552
XM_018066504.1	gene-BCL11B	BCL11B	protein_coding	mRNA	NC_030828.1	chr21	63473426	63575320	-	3	8356
XM_018066503.1	gene-BCL11B	BCL11B	protein_coding	mRNA	NC_030828.1	chr21	63473426	63574519	-	4	7768
XM_018066502.1	gene-BCL11B	BCL11B	protein_coding	mRNA	NC_030828.1	chr21	63473426	63575320	-	4	8572
XM_018066501.1	gene-SPTSSA	SPTSSA	protein_coding	mRNA	NC_030828.1	chr21	44300470	44319965	-	2	1357
XM_018066500.1	gene-PRIMA1	PRIMA1	protein_coding	mRNA	NC_030828.1	chr21	57782004	57850928	-	5	3615
XM_018066499.1	gene-PRIMA1	PRIMA1	protein_coding	mRNA	NC_030828.1	chr21	57792693	57851186	-	5	954
XM_018066498.1	gene-PRIMA1	PRIMA1	protein_coding	mRNA	NC_030828.1	chr21	57790849	57850928	-	5	2704
XM_018066497.1	gene-TM2D3	TM2D3	protein_coding	mRNA	NC_030828.1	chr21	28424912	28437515	+	5	1279
XM_018066496.1	gene-TM2D3	TM2D3	protein_coding	mRNA	NC_030828.1	chr21	28424912	28437515	+	6	1372
XM_018066495.1	gene-TARSL2	TARSL2	protein_coding	mRNA	NC_030828.1	chr21	28377839	28415147	+	16	2615
XM_018066494.1	gene-TARSL2	TARSL2	protein_coding	mRNA	NC_030828.1	chr21	28377839	28422641	+	19	2849
XM_018066493.1	gene-EAPP	EAPP	protein_coding	mRNA	NC_030828.1	chr21	44362029	44371259	-	4	519
XM_018066492.1	gene-EAPP	EAPP	protein_coding	mRNA	NC_030828.1	chr21	44355582	44371250	-	6	1277
XM_018066491.1	gene-LOC102172846	LOC102172846	protein_coding	mRNA	NC_030828.1	chr21	33654066	33667589	+	11	1364
XM_018066490.1	gene-LOC102172846	LOC102172846	protein_coding	mRNA	NC_030828.1	chr21	33654040	33667589	+	11	1340
XM_018066489.1	gene-HHIPL1	HHIPL1	protein_coding	mRNA	NC_030828.1	chr21	63917977	63945464	+	9	3246
XM_018066488.1	gene-RCCD1	RCCD1	protein_coding	mRNA	NC_030828.1	chr21	20991808	20999727	-	8	3053
XM_018066487.1	gene-RCCD1	RCCD1	protein_coding	mRNA	NC_030828.1	chr21	20991808	20999801	-	8	3441
XM_018066486.1	gene-RCCD1	RCCD1	protein_coding	mRNA	NC_030828.1	chr21	20992664	21000386	-	9	1988
XM_018066485.1	gene-RCCD1	RCCD1	protein_coding	mRNA	NC_030828.1	chr21	20991808	21000379	-	9	2808
XM_018066484.1	gene-RCCD1	RCCD1	protein_coding	mRNA	NC_030828.1	chr21	20991808	21000382	-	8	2865
XM_018066483.1	gene-RCCD1	RCCD1	protein_coding	mRNA	NC_030828.1	chr21	20991808	21000382	-	9	2871
XM_018066482.1	gene-RCCD1	RCCD1	protein_coding	mRNA	NC_030828.1	chr21	20991808	21000382	-	9	2877
XM_018066481.1	gene-FAM174B	FAM174B	protein_coding	mRNA	NC_030828.1	chr21	13599442	13640347	+	3	2305
XM_018066480.1	gene-MIPOL1	MIPOL1	protein_coding	mRNA	NC_030828.1	chr21	46845383	47145175	+	11	2245
XM_018066479.1	gene-MIPOL1	MIPOL1	protein_coding	mRNA	NC_030828.1	chr21	46845383	47145183	+	13	2455
XM_018066478.1	gene-MIPOL1	MIPOL1	protein_coding	mRNA	NC_030828.1	chr21	46845383	47145175	+	13	2462
XM_018066477.1	gene-MIPOL1	MIPOL1	protein_coding	mRNA	NC_030828.1	chr21	46898078	47145183	+	12	2163
XM_018066476.1	gene-MIPOL1	MIPOL1	protein_coding	mRNA	NC_030828.1	chr21	46898075	47145175	+	12	2173
XM_018066475.1	gene-LOC106503182	LOC106503182	protein_coding	mRNA	NC_030809.1	chr2	28390598	28392889	-	6	880
XM_018066474.1	gene-C21H15orf39	C21H15orf39	protein_coding	mRNA	NC_030828.1	chr21	32984968	32994070	-	3	3542
XM_018066473.1	gene-C21H15orf39	C21H15orf39	protein_coding	mRNA	NC_030828.1	chr21	32984061	32994070	-	3	4397
XM_018066472.1	gene-GSKIP	GSKIP	protein_coding	mRNA	NC_030828.1	chr21	60576100	60596422	+	3	2212
XM_018066471.1	gene-HAPLN3	HAPLN3	protein_coding	mRNA	NC_030828.1	chr21	19746184	19756397	-	4	2823
XM_018066470.1	gene-HAPLN3	HAPLN3	protein_coding	mRNA	NC_030828.1	chr21	19746184	19765509	-	5	4184
XM_018066469.1	gene-SNRPA1	SNRPA1	protein_coding	mRNA	NC_030828.1	chr21	28759441	28771311	+	9	1208
XM_018066468.1	gene-C21H14orf79	C21H14orf79	protein_coding	mRNA	NC_030828.1	chr21	68801664	68806902	+	5	1720
XM_018066467.1	gene-C21H14orf79	C21H14orf79	protein_coding	mRNA	NC_030828.1	chr21	68800266	68807503	+	6	2537
XM_018066466.1	gene-C21H14orf79	C21H14orf79	protein_coding	mRNA	NC_030828.1	chr21	68801657	68807501	+	6	1809
XM_018066465.1	gene-TC2N	TC2N	protein_coding	mRNA	NC_030828.1	chr21	55971036	56016449	-	12	4232
XM_018066464.1	gene-TC2N	TC2N	protein_coding	mRNA	NC_030828.1	chr21	55971036	56016551	-	12	4194
XM_018066463.1	gene-LOC102186111	LOC102186111	protein_coding	mRNA	NC_030828.1	chr21	58716434	58726294	+	5	1557
XM_018066462.1	gene-LOC102174166	LOC102174166	protein_coding	mRNA	NC_030828.1	chr21	58691020	58698734	+	5	1520
XM_018066461.1	gene-LOC102174166	LOC102174166	protein_coding	mRNA	NC_030828.1	chr21	58690887	58698733	+	5	1656
XM_018066460.1	gene-WDR93	WDR93	protein_coding	mRNA	NC_030828.1	chr21	20402574	20451879	+	17	2406
XM_018066459.1	gene-PRC1	PRC1	protein_coding	mRNA	NC_030828.1	chr21	20964530	20985560	+	14	2435
XM_018066458.1	gene-PRC1	PRC1	protein_coding	mRNA	NC_030828.1	chr21	20964530	20985560	+	14	2367
XM_018066457.1	gene-PRC1	PRC1	protein_coding	mRNA	NC_030828.1	chr21	20964530	20984552	+	15	1958
XM_018066456.1	gene-PRC1	PRC1	protein_coding	mRNA	NC_030828.1	chr21	20964530	20985560	+	14	2924
XM_018066455.1	gene-PRC1	PRC1	protein_coding	mRNA	NC_030828.1	chr21	20964547	20985562	+	14	2986
XM_018066454.1	gene-PRC1	PRC1	protein_coding	mRNA	NC_030828.1	chr21	20964529	20985560	+	15	3041
XM_018066453.1	gene-PRC1	PRC1	protein_coding	mRNA	NC_030828.1	chr21	20964529	20985560	+	15	3044
XM_018066452.1	gene-GLRX5	GLRX5	protein_coding	mRNA	NC_030828.1	chr21	59734031	59744691	+	2	1062
XM_018066451.1	gene-C21H14orf132	C21H14orf132	protein_coding	mRNA	NC_030828.1	chr21	60228297	60276371	+	2	3189
XM_018066450.1	gene-LOC102191741	LOC102191741	protein_coding	mRNA	NC_030828.1	chr21	33218091	33228790	+	5	789
XM_018066449.1	gene-TSPAN3	TSPAN3	protein_coding	mRNA	NC_030828.1	chr21	31746288	31773759	-	7	1787
XM_018066448.1	gene-IL16	IL16	protein_coding	mRNA	NC_030828.1	chr21	26633674	26737321	+	19	4686
XM_018066447.1	gene-IL16	IL16	protein_coding	mRNA	NC_030828.1	chr21	26623232	26737321	+	19	4725
XM_018066446.1	gene-STXBP6	STXBP6	protein_coding	mRNA	NC_030828.1	chr21	34488471	34721296	-	7	3864
XM_018066445.1	gene-STXBP6	STXBP6	protein_coding	mRNA	NC_030828.1	chr21	34488471	34758568	-	7	3922
XM_018066444.1	gene-STXBP6	STXBP6	protein_coding	mRNA	NC_030828.1	chr21	34488471	34758827	-	6	4078
XM_018066443.1	gene-KLHL25	KLHL25	protein_coding	mRNA	NC_030828.1	chr21	15858146	15893248	-	4	3566
XM_018066442.1	gene-KLHL25	KLHL25	protein_coding	mRNA	NC_030828.1	chr21	15858146	15908551	-	3	3568
XM_018066441.1	gene-KLHL25	KLHL25	protein_coding	mRNA	NC_030828.1	chr21	15858146	15908551	-	3	3571
XM_018066440.1	gene-KLHL25	KLHL25	protein_coding	mRNA	NC_030828.1	chr21	15858146	15893245	-	3	3515
XM_018066439.1	gene-KLHL25	KLHL25	protein_coding	mRNA	NC_030828.1	chr21	15858146	15893248	-	3	3521
XM_018066438.1	gene-NUBPL	NUBPL	protein_coding	mRNA	NC_030828.1	chr21	41487656	41709884	+	11	1090
XM_018066437.1	gene-NUBPL	NUBPL	protein_coding	mRNA	NC_030828.1	chr21	41487656	41719992	+	12	1769
XM_018066436.1	gene-NUBPL	NUBPL	protein_coding	mRNA	NC_030828.1	chr21	41487656	41711091	+	11	2320
XM_018066435.1	gene-NPAS3	NPAS3	protein_coding	mRNA	NC_030828.1	chr21	42745623	43701181	+	11	3890
XM_018066434.1	gene-NPAS3	NPAS3	protein_coding	mRNA	NC_030828.1	chr21	42745623	43701181	+	11	3893
XM_018066433.1	gene-NPAS3	NPAS3	protein_coding	mRNA	NC_030828.1	chr21	42745623	43701181	+	11	3899
XM_018066432.1	gene-NPAS3	NPAS3	protein_coding	mRNA	NC_030828.1	chr21	42745623	43701181	+	12	3950
XM_018066431.1	gene-NPAS3	NPAS3	protein_coding	mRNA	NC_030828.1	chr21	42741285	43701181	+	12	3953
XM_018066430.1	gene-ASB7	ASB7	protein_coding	mRNA	NC_030828.1	chr21	5221108	5276040	-	7	5237
XM_018066429.1	gene-ASB7	ASB7	protein_coding	mRNA	NC_030828.1	chr21	5221108	5276032	-	6	5129
XM_018066428.1	gene-CHSY1	CHSY1	protein_coding	mRNA	NC_030828.1	chr21	4512496	4592730	+	3	3818
XM_018066427.1	gene-VRK1	VRK1	protein_coding	mRNA	NC_030828.1	chr21	60962671	61042562	+	14	1546
XM_018066426.1	gene-VRK1	VRK1	protein_coding	mRNA	NC_030828.1	chr21	60962671	61042562	+	13	1475
XM_018066425.1	gene-VRK1	VRK1	protein_coding	mRNA	NC_030828.1	chr21	60962671	61042562	+	15	1661
XM_018066424.1	gene-VRK1	VRK1	protein_coding	mRNA	NC_030828.1	chr21	60962671	61042562	+	14	1590
XM_018066423.1	gene-VRK1	VRK1	protein_coding	mRNA	NC_030828.1	chr21	60962671	61042562	+	14	1586
XM_018066422.1	gene-VRK1	VRK1	protein_coding	mRNA	NC_030828.1	chr21	60992964	61043180	+	13	2346
XM_018066421.1	gene-VRK1	VRK1	protein_coding	mRNA	NC_030828.1	chr21	60993045	61042562	+	13	1650
XM_018066420.1	gene-ALDH1A3	ALDH1A3	protein_coding	mRNA	NC_030828.1	chr21	4863394	4906480	-	13	3531
XM_018066419.1	gene-CKMT1A	CKMT1A	protein_coding	mRNA	NC_030828.1	chr21	54833512	54839470	+	10	1653
XM_018066418.1	gene-CKMT1A	CKMT1A	protein_coding	mRNA	NC_030828.1	chr21	54833435	54839470	+	10	1636
XM_018066417.1	gene-LOC108638522	LOC108638522	protein_coding	mRNA	NC_030809.1	chr2	19979336	19994148	-	4	717
XM_018066416.1	gene-NEPRO	NEPRO	protein_coding	mRNA	NC_030808.1	chr1	57487947	57498346	-	6	3529
XM_018066415.1	gene-CKMT1A	CKMT1A	protein_coding	mRNA	NC_030828.1	chr21	54833208	54839470	+	10	1952
XM_018066414.1	gene-ASB2	ASB2	protein_coding	mRNA	NC_030828.1	chr21	57967171	58014900	-	10	2800
XM_018066413.1	gene-NTRK3	NTRK3	protein_coding	mRNA	NC_030828.1	chr21	18233166	18546325	-	13	3780
XM_018066412.1	gene-NTRK3	NTRK3	protein_coding	mRNA	NC_030828.1	chr21	18233166	18546325	-	14	3915
XM_018066411.1	gene-NTRK3	NTRK3	protein_coding	mRNA	NC_030828.1	chr21	18130006	18546325	-	16	4441
XM_018066410.1	gene-FAM179B	FAM179B	protein_coding	mRNA	NC_030828.1	chr21	54230794	54294686	+	16	5301
XM_018066409.1	gene-LOXL1	LOXL1	protein_coding	mRNA	NC_030828.1	chr21	34103774	34121556	-	8	1251
XM_018066408.1	gene-LOC108638521	LOC108638521	protein_coding	mRNA	NC_030809.1	chr2	19820632	19825312	-	2	846
XM_018066407.1	gene-LOXL1	LOXL1	protein_coding	mRNA	NC_030828.1	chr21	34103774	34128708	-	7	2474
XM_018066406.1	gene-CFL2	CFL2	protein_coding	mRNA	NC_030828.1	chr21	44515591	44519912	-	4	3043
XM_018066405.1	gene-GOLGA5	GOLGA5	protein_coding	mRNA	NC_030828.1	chr21	56952210	56980286	+	13	2942
XM_018066404.1	gene-GOLGA5	GOLGA5	protein_coding	mRNA	NC_030828.1	chr21	56952210	56980286	+	13	2945
XM_018066403.1	gene-JAG2	JAG2	protein_coding	mRNA	NC_030828.1	chr21	68916680	68930760	-	24	4068
XM_018066402.1	gene-ARRDC4	ARRDC4	protein_coding	mRNA	NC_030828.1	chr21	7990076	8004933	-	8	4123
XM_018066401.1	gene-CIB2	CIB2	protein_coding	mRNA	NC_030828.1	chr21	30088088	30113359	-	7	1237
XM_018066400.1	gene-CIB2	CIB2	protein_coding	mRNA	NC_030828.1	chr21	30088088	30113362	-	7	1336
XM_018066399.1	gene-ABHD17C	ABHD17C	protein_coding	mRNA	NC_030828.1	chr21	26173220	26230185	+	3	2373
XM_018066398.1	gene-CLMN	CLMN	protein_coding	mRNA	NC_030828.1	chr21	59407059	59518241	-	11	2924
XM_018066397.1	gene-CLMN	CLMN	protein_coding	mRNA	NC_030828.1	chr21	59403248	59518241	-	13	3468
XM_018066396.1	gene-CLMN	CLMN	protein_coding	mRNA	NC_030828.1	chr21	59403601	59518242	-	14	3209
XM_018066395.1	gene-ATXN3	ATXN3	protein_coding	mRNA	NC_030828.1	chr21	56242665	56266668	-	10	1027
XM_018066394.1	gene-ATXN3	ATXN3	protein_coding	mRNA	NC_030828.1	chr21	56228988	56266668	-	11	5244
XM_018066393.1	gene-ATXN3	ATXN3	protein_coding	mRNA	NC_030828.1	chr21	56228988	56266668	-	11	5253
XM_018066392.1	gene-CPSF2	CPSF2	protein_coding	mRNA	NC_030828.1	chr21	56289699	56323403	+	16	6922
XM_018066391.1	gene-MBIP	MBIP	protein_coding	mRNA	NC_030828.1	chr21	45907340	45926100	-	8	1036
XM_018066390.1	gene-MBIP	MBIP	protein_coding	mRNA	NC_030828.1	chr21	45906936	45926099	-	8	1417
XM_018066389.1	gene-MBIP	MBIP	protein_coding	mRNA	NC_030828.1	chr21	45906923	45926099	-	9	1547
XM_018066388.1	gene-MBIP	MBIP	protein_coding	mRNA	NC_030828.1	chr21	45906923	45926098	-	9	1549
XM_018066387.1	gene-ZNF839	ZNF839	protein_coding	mRNA	NC_030828.1	chr21	66381625	66395254	+	8	3117
XM_018066386.1	gene-ZNF839	ZNF839	protein_coding	mRNA	NC_030828.1	chr21	66381206	66395254	+	8	3117
XM_018066385.1	gene-RGMA	RGMA	protein_coding	mRNA	NC_030828.1	chr21	13245223	13295499	+	4	3353
XM_018066384.1	gene-PPP4R4	PPP4R4	protein_coding	mRNA	NC_030828.1	chr21	58316123	58369859	+	23	4147
XM_018066383.1	gene-PPP4R4	PPP4R4	protein_coding	mRNA	NC_030828.1	chr21	58305095	58369859	+	24	3526
XM_018066382.1	gene-PPP4R4	PPP4R4	protein_coding	mRNA	NC_030828.1	chr21	58266212	58369859	+	25	3608
XM_018066381.1	gene-PPP4R4	PPP4R4	protein_coding	mRNA	NC_030828.1	chr21	58265993	58369859	+	25	3826
XM_018066380.1	gene-PPP4R4	PPP4R4	protein_coding	mRNA	NC_030828.1	chr21	58265991	58369859	+	26	3921
XM_018066379.1	gene-LOC102174926	LOC102174926	protein_coding	mRNA	NC_030828.1	chr21	58807369	58815779	-	5	1502
XM_018066378.1	gene-LOC102175387	LOC102175387	protein_coding	mRNA	NC_030828.1	chr21	58782611	58791065	-	5	2121
XM_018066377.1	gene-LOC102174291	LOC102174291	protein_coding	mRNA	NC_030828.1	chr21	58764757	58773690	-	5	1574
XM_018066376.1	gene-SCAMP5	SCAMP5	protein_coding	mRNA	NC_030828.1	chr21	33144222	33166326	-	7	3655
XM_018066375.1	gene-SCAMP5	SCAMP5	protein_coding	mRNA	NC_030828.1	chr21	33144215	33166283	-	8	3678
XM_018066374.1	gene-PPCDC	PPCDC	protein_coding	mRNA	NC_030828.1	chr21	33119891	33143638	-	6	2768
XM_018066373.1	gene-C2H2orf57	C2H2orf57	protein_coding	mRNA	NC_030809.1	chr2	16392332	16393387	-	1	1056
XM_018066372.1	gene-PPCDC	PPCDC	protein_coding	mRNA	NC_030828.1	chr21	33118242	33143638	-	6	1775
XM_018066371.1	gene-RCN2	RCN2	protein_coding	mRNA	NC_030828.1	chr21	31619183	31638158	+	7	1994
XM_018066370.1	gene-RCN2	RCN2	protein_coding	mRNA	NC_030828.1	chr21	31619183	31638158	+	7	2006
XM_018066369.1	gene-MORF4L1	MORF4L1	protein_coding	mRNA	NC_030828.1	chr21	24752933	24774396	+	12	1828
XM_018066368.1	gene-MORF4L1	MORF4L1	protein_coding	mRNA	NC_030828.1	chr21	24752894	24774396	+	13	1987
XM_018066367.1	gene-CSK	CSK	protein_coding	mRNA	NC_030828.1	chr21	33323136	33328003	-	11	2037
XM_018066366.1	gene-CSK	CSK	protein_coding	mRNA	NC_030828.1	chr21	33323136	33342373	-	13	2754
XM_018066365.1	gene-LMAN1L	LMAN1L	protein_coding	mRNA	NC_030828.1	chr21	33306559	33318443	-	13	1805
XM_018066364.1	gene-CPEB1	CPEB1	protein_coding	mRNA	NC_030828.1	chr21	22137133	22246397	-	12	3083
XM_018066363.1	gene-CPEB1	CPEB1	protein_coding	mRNA	NC_030828.1	chr21	22137133	22162753	-	10	3119
XM_018066362.1	gene-CPEB1	CPEB1	protein_coding	mRNA	NC_030828.1	chr21	22137133	22247025	-	12	3402
XM_018066361.1	gene-CPEB1	CPEB1	protein_coding	mRNA	NC_030828.1	chr21	22137133	22247025	-	12	3417
XM_018066360.1	gene-SLC25A29	SLC25A29	protein_coding	mRNA	NC_030828.1	chr21	64479700	64493500	-	5	2291
XM_018066359.1	gene-SLC25A29	SLC25A29	protein_coding	mRNA	NC_030828.1	chr21	64479700	64487479	-	4	2736
XM_018066358.1	gene-SLC25A29	SLC25A29	protein_coding	mRNA	NC_030828.1	chr21	64479700	64487479	-	4	4436
XM_018066357.1	gene-SLC25A29	SLC25A29	protein_coding	mRNA	NC_030828.1	chr21	64479700	64493809	-	5	2604
XM_018066356.1	gene-SLC25A29	SLC25A29	protein_coding	mRNA	NC_030828.1	chr21	64479700	64487429	-	3	5159
XM_018066355.1	gene-SLC25A29	SLC25A29	protein_coding	mRNA	NC_030828.1	chr21	64479700	64493808	-	4	2529
XM_018066354.1	gene-SLC25A29	SLC25A29	protein_coding	mRNA	NC_030828.1	chr21	64479700	64484426	-	2	4019
XM_018066353.1	gene-PCSK6	PCSK6	protein_coding	mRNA	NC_030828.1	chr21	28576037	28747158	+	21	4257
XM_018066352.1	gene-PCSK6	PCSK6	protein_coding	mRNA	NC_030828.1	chr21	28576037	28747158	+	22	4296
XM_018066351.1	gene-BTBD1	BTBD1	protein_coding	mRNA	NC_030828.1	chr21	24427353	24472265	+	6	1327
XM_018066350.1	gene-BTBD1	BTBD1	protein_coding	mRNA	NC_030828.1	chr21	24427353	24474678	+	8	3319
XM_018066349.1	gene-BTBD1	BTBD1	protein_coding	mRNA	NC_030828.1	chr21	24427353	24474678	+	9	3364
XM_018066348.1	gene-HOMER2	HOMER2	protein_coding	mRNA	NC_030828.1	chr21	22406797	22496464	-	9	1933
XM_018066347.1	gene-SEC23A	SEC23A	protein_coding	mRNA	NC_030828.1	chr21	48461088	48519232	-	20	3931
XM_018066346.1	gene-SPOCD1	SPOCD1	protein_coding	mRNA	NC_030809.1	chr2	14033187	14064007	-	15	3417
XM_018066345.1	gene-EML1	EML1	protein_coding	mRNA	NC_030828.1	chr21	63989955	64184752	+	22	4053
XM_018066344.1	gene-EML1	EML1	protein_coding	mRNA	NC_030828.1	chr21	64052374	64184752	+	22	4013
[truncated: 70,221 more rows]

## Sheet: Group
transcript_id	gene_id	gene_name	feature_id	LP_LF_hyp_FPKM	LP_HF_hyp_FPKM	log2.FoldChange	pvalue	qvalue
XM_018059772.1	gene-NCAM1	NCAM1	transcript	0.599095	15.5078	4.75935	9.49537e-122	8.94255e-117
XM_018059773.1	gene-NCAM1	NCAM1	transcript	0.516767	11.809	4.58048	1.9112e-111	8.99964e-107
Novel_021006	XLOC_196382	.	transcript	0.0290728	0.82226	4.82547	8.44557e-28	2.65129e-23
XM_018059775.1	gene-NCAM1	NCAM1	transcript	58.7472	13.8901	-2.02385	3.37044e-27	7.93552e-23
XM_018064341.1	gene-MYO18A	MYO18A	transcript	1.52825	0	-12.0629	3.87357e-23	7.29611e-19
XM_018048680.1	gene-ERC1	ERC1	transcript	0.333964	0	-9.93198	5.24054e-23	8.22573e-19
Novel_027409	XLOC_260964	.	transcript	0.419729	0	-10.9613	4.95662e-22	6.66863e-18
XM_018038743.1	gene-ATXN1	ATXN1	transcript	0.0030328	0.192341	5.88943	6.08221e-22	7.16013e-18
XM_018047929.1	gene-KIF21A	KIF21A	transcript	4.4817	0	-27.7506	4.72798e-20	4.04793e-16
XM_018047922.1	gene-KIF21A	KIF21A	transcript	0.514284	0	-24.8295	8.67928e-20	6.26319e-16
Novel_005295	XLOC_050053	.	transcript	0	0.126024	27.3446	1.6266e-19	1.02127e-15
Novel_003610	XLOC_034559	.	transcript	0.171717	0	-27.25	2.16508e-19	1.27439e-15
XM_018067153.1	gene-CLASP2	CLASP2	transcript	0	4.60694	27.2281	2.31155e-19	1.28057e-15
XM_005675315.3	gene-TNIK	TNIK	transcript	2.35018	0	-27.0914	3.48593e-19	1.82388e-15
XM_005675316.3	gene-TNIK	TNIK	transcript	2.25431	0	-27.0254	4.24686e-19	1.9998e-15
Novel_013702	XLOC_132655	.	transcript	6.71817	0	-26.9745	4.94421e-19	2.16671e-15
Novel_000830	XLOC_008058	.	transcript	0.0683306	0	-26.8647	6.85536e-19	2.80706e-15
Novel_009797	XLOC_093474	.	transcript	0	9.77199	26.6251	1.39222e-18	5.24467e-15
XM_018046959.1	gene-CCDC136	CCDC136	transcript	0.571033	0	-9.5198	1.6522e-18	5.98464e-15
XM_018067151.1	gene-CLASP2	CLASP2	transcript	0	2.73781	26.507	1.96956e-18	6.86998e-15
XM_018053855.1	gene-FOXN3	FOXN3	transcript	0.258969	0	-24.1684	2.42123e-18	8.14382e-15
XM_018048027.1	gene-DCTN2	DCTN2	transcript	0	9.45635	26.4077	2.63435e-18	8.55509e-15
XM_005686815.3	gene-PLEK	PLEK	transcript	3.50741	0	-26.3939	2.74415e-18	8.61463e-15
XM_018060651.1	gene-FAM20B	FAM20B	transcript	0.659839	0	-24.6572	3.69222e-18	1.11513e-14
XM_018041851.1	gene-FAT1	FAT1	transcript	0.64698	0	-26.2832	3.78902e-18	1.11513e-14
XM_018041552.1	gene-PTPRE	PTPRE	transcript	0.482808	0	-23.5777	3.93913e-18	1.12418e-14
XM_013964609.2	gene-TNIK	TNIK	transcript	1.22324	0	-26.2509	4.16209e-18	1.12504e-14
XM_018042145.1	gene-GHITM	GHITM	transcript	3.81552	0	-26.2493	4.18107e-18	1.12504e-14
XM_013970161.2	gene-DNM3	DNM3	transcript	0	2.03789	26.2392	4.30263e-18	1.12559e-14
Novel_021989	XLOC_205779	.	transcript	0.346023	0	-26.0948	6.54108e-18	1.64004e-14
Novel_021991	XLOC_205779	.	transcript	0.295583	0	-26.0448	7.55599e-18	1.82464e-14
XM_018047931.1	gene-KIF21A	KIF21A	transcript	1.32335	0	-26.0248	8.00373e-18	1.88444e-14
Novel_011423	XLOC_110119	.	transcript	0.155383	0	-9.26411	1.21107e-17	2.65248e-14
Novel_021972	XLOC_205779	.	transcript	0	0.472474	25.8689	1.252e-17	2.6798e-14
Novel_007886	XLOC_073530	.	transcript	2.19947	0	-25.8582	1.29172e-17	2.70336e-14
XM_018040427.1	gene-ABCA3	ABCA3	transcript	0	1.41007	25.7774	1.6264e-17	3.32981e-14
XM_018047923.1	gene-KIF21A	KIF21A	transcript	1.02991	0	-25.7145	1.94695e-17	3.81999e-14
XM_018047925.1	gene-KIF21A	KIF21A	transcript	1.02334	0	-25.6995	2.03228e-17	3.85753e-14
Novel_023223	XLOC_217612	.	transcript	1.007	0	-25.6968	2.048e-17	3.85753e-14
XM_018055231.1	gene-NRXN1	NRXN1	transcript	0.346513	0	-24.5458	2.2541e-17	4.10121e-14
XM_018047936.1	gene-KIF21A	KIF21A	transcript	1.03218	0	-25.6614	2.26446e-17	4.10121e-14
XM_018047932.1	gene-KIF21A	KIF21A	transcript	0.991269	0	-25.634	2.44776e-17	4.33943e-14
Novel_000829	XLOC_008058	.	transcript	0	0.0451398	25.628	2.48815e-17	4.33943e-14
XM_018047926.1	gene-KIF21A	KIF21A	transcript	0.943865	0	-25.5866	2.80009e-17	4.76563e-14
XM_005690651.3	gene-DNM3	DNM3	transcript	0	1.25115	25.5821	2.83373e-17	4.76563e-14
Novel_013369	XLOC_128672	.	transcript	0	0.231335	23.4254	3.09183e-17	5.07126e-14
Novel_019853	XLOC_185458	.	transcript	0	2.00991	25.5478	3.12316e-17	5.07126e-14
XM_018041623.1	gene-GFRA1	GFRA1	transcript	0.595396	0	-25.5301	3.28629e-17	5.16749e-14
XM_018047937.1	gene-KIF21A	KIF21A	transcript	0.934106	0	-25.5257	3.32741e-17	5.16749e-14
XM_018040761.1	gene-LOC102177581	LOC102177581	transcript	1.03969	0	-25.5234	3.34703e-17	5.16749e-14
Novel_021983	XLOC_205779	.	transcript	0.292922	0	-25.4957	3.62173e-17	5.43661e-14
XM_018047927.1	gene-KIF21A	KIF21A	transcript	0.872813	0	-25.4888	3.69374e-17	5.43661e-14
XM_018041296.1	gene-MYOF	MYOF	transcript	0.76831	0	-25.4887	3.69452e-17	5.43661e-14
Novel_015335	XLOC_148459	.	transcript	0.538399	0	-25.4345	4.30463e-17	6.14245e-14
XM_018063553.1	gene-LOC102168948	LOC102168948	transcript	0.607689	0	-25.4273	4.39224e-17	6.17391e-14
XM_018038722.1	gene-KIF13A	KIF13A	transcript	0.683499	0	-25.4176	4.51457e-17	6.23835e-14
Novel_005753	XLOC_053439	.	transcript	1.77568	0	-25.4132	4.57056e-17	6.23835e-14
Novel_025963	XLOC_243033	.	transcript	0	1.08062	25.3598	5.30635e-17	7.13916e-14
XM_018042346.1	gene-CCSER2	CCSER2	transcript	0	0.90906	25.322	5.89995e-17	7.82599e-14
XM_018055222.1	gene-NRXN1	NRXN1	transcript	0.548515	0	-25.2925	6.41548e-17	8.39163e-14
XM_018045067.1	gene-L1CAM	L1CAM	transcript	0	1.25486	25.2461	7.29888e-17	9.41635e-14
Novel_009800	XLOC_093474	.	transcript	0	3.00435	25.2342	7.54255e-17	9.59921e-14
XM_018050172.1	gene-PPARGC1B	PPARGC1B	transcript	0.371736	0	-25.1517	9.51284e-17	1.19453e-13
XM_018051395.1	gene-UNC13A	UNC13A	transcript	0.89777	0	-25.1421	9.74945e-17	1.20814e-13
Novel_025270	XLOC_236228	.	transcript	0.493941	0	-25.1269	1.01928e-16	1.24668e-13
Novel_005818	XLOC_054059	.	transcript	1.39566	0	-25.1162	1.04818e-16	1.26558e-13
Novel_000025	XLOC_000044	.	transcript	1.16447	0	-25.0923	1.12242e-16	1.3253e-13
Novel_021988	XLOC_205779	.	transcript	0.194662	0	-25.0912	1.12578e-16	1.3253e-13
XM_018051644.1	gene-MX2	MX2	transcript	1.3828	0	-25.0698	1.19486e-16	1.38925e-13
XM_018061046.1	gene-CHEK2	CHEK2	transcript	0	1.10662	25.0637	1.2137e-16	1.39395e-13
XM_018062245.1	gene-CBLB	CBLB	transcript	0.562692	0	-25.0468	1.2738e-16	1.44535e-13
Novel_005533	XLOC_052310	.	transcript	1.9294	0	-25.0327	1.32448e-16	1.46841e-13
Novel_005292	XLOC_050053	.	transcript	0	0.0852746	25.031	1.32531e-16	1.46841e-13
Novel_025842	XLOC_242009	.	transcript	0.0842994	0	-25.018	1.37946e-16	1.51064e-13
Novel_020663	XLOC_191001	.	transcript	0	0.56335	25.0127	1.39832e-16	1.51369e-13
XM_018048138.1	gene-ANKS1B	ANKS1B	transcript	0	0.832055	24.9995	1.45042e-16	1.54104e-13
Novel_021802	XLOC_204323	.	transcript	0	0.868504	24.998	1.45632e-16	1.54104e-13
Novel_003678	XLOC_034961	.	transcript	0.848577	0	-24.9903	1.48984e-16	1.55215e-13
Novel_016000	XLOC_154220	.	transcript	0.62718	0	-24.9879	1.49977e-16	1.55215e-13
Novel_000093	XLOC_000817	.	transcript	0.0593842	0	-24.9621	1.61073e-16	1.63114e-13
XM_018053680.1	gene-LHFPL2	LHFPL2	transcript	0.729176	0	-24.9439	1.69421e-16	1.69742e-13
Novel_021993	XLOC_205779	.	transcript	0	0.404905	24.9361	1.72488e-16	1.70996e-13
Novel_025964	XLOC_243033	.	transcript	0.532088	0	-24.9066	1.87801e-16	1.84236e-13
XM_018052366.1	gene-NFX1	NFX1	transcript	0.631639	0	-24.8504	2.19325e-16	2.06705e-13
XM_018062413.1	gene-TTC9B	TTC9B	transcript	2.30123	0	-24.8501	2.19484e-16	2.06705e-13
XM_018052530.1	gene-PRMT2	PRMT2	transcript	1.65401	0	-24.8334	2.29844e-16	2.09932e-13
Novel_003133	XLOC_030065	.	transcript	1.01602	0	-24.8303	2.31826e-16	2.09932e-13
Novel_000936	XLOC_009333	.	transcript	0	0.0845044	24.8262	2.34134e-16	2.10003e-13
Novel_002662	XLOC_025937	.	transcript	0	0.432247	24.7665	2.75865e-16	2.41257e-13
Novel_013816	XLOC_133896	.	transcript	0.441672	0	-24.7506	2.88649e-16	2.48149e-13
Novel_021023	XLOC_196461	.	transcript	0.190975	0	-24.7318	3.03929e-16	2.56188e-13
XM_018038847.1	gene-PPP1R10	PPP1R10	transcript	0.757035	0	-24.7307	3.04669e-16	2.56188e-13
XM_018054885.1	gene-TMEM131	TMEM131	transcript	0.446354	0	-24.7072	3.25118e-16	2.69456e-13
Novel_004026	XLOC_037449	.	transcript	0.35831	0	-24.7041	3.27916e-16	2.69456e-13
XM_018046463.1	gene-GPR161	GPR161	transcript	0.622481	0	-24.7012	3.30529e-16	2.69456e-13
Novel_005799	XLOC_053805	.	transcript	0.280455	0	-24.6996	3.31891e-16	2.69456e-13
Novel_005179	XLOC_049171	.	transcript	0	0.652467	24.6399	3.89233e-16	3.10654e-13
XM_018062997.1	gene-NEB	NEB	transcript	0.121388	0	-24.635	3.96171e-16	3.13534e-13
Novel_021399	XLOC_200269	.	transcript	0	1.23035	24.6065	4.27596e-16	3.35584e-13
Novel_006902	XLOC_063909	.	transcript	0.26409	0	-24.6018	4.33725e-16	3.37317e-13
Novel_019673	XLOC_184649	.	transcript	0.394765	0	-24.5992	4.36967e-16	3.37317e-13
XM_018050177.1	gene-CSNK1A1	CSNK1A1	transcript	0.568536	0	-24.5903	4.47664e-16	3.42765e-13
Novel_023520	XLOC_220311	.	transcript	0.108455	0	-8.33228	5.24647e-16	3.98469e-13
Novel_023298	XLOC_217947	.	transcript	0	0.552563	24.5099	5.56334e-16	4.12554e-13
Novel_010760	XLOC_104158	.	transcript	0.0718392	0	-24.4925	5.84326e-16	4.29927e-13
Novel_003132	XLOC_030065	.	transcript	0.802214	0	-24.4883	5.91112e-16	4.31548e-13
Novel_003602	XLOC_034559	.	transcript	0.0382422	0	-24.4697	6.20099e-16	4.42422e-13
XM_018066926.1	gene-TADA3	TADA3	transcript	1.3124	0	-24.4624	6.34078e-16	4.48994e-13
Novel_024743	XLOC_229953	.	transcript	0.360298	0	-24.4556	6.45843e-16	4.53912e-13
XM_013962444.2	gene-PRPF3	PRPF3	transcript	0.947785	0	-24.4396	6.74573e-16	4.70592e-13
Novel_007854	XLOC_073469	.	transcript	0.383413	0	-24.4233	7.05105e-16	4.88275e-13
Novel_009182	XLOC_087360	.	transcript	0.417657	0	-24.4161	7.18989e-16	4.94255e-13
XM_005688969.3	gene-PCMTD1	PCMTD1	transcript	0	0.854818	24.4089	7.31819e-16	4.99429e-13
Novel_017950	XLOC_171853	.	transcript	0.290775	0	-24.3937	7.64004e-16	5.14292e-13
Novel_005962	XLOC_055801	.	transcript	0.327009	0	-24.3915	7.68585e-16	5.14292e-13
Novel_015488	XLOC_149945	.	transcript	0	0.417293	24.3901	7.69981e-16	5.14292e-13
XM_018067140.1	gene-CLASP2	CLASP2	transcript	0	0.540459	24.3823	7.86494e-16	5.21623e-13
Novel_001265	XLOC_013355	.	transcript	0.25052	0	-24.3642	8.27553e-16	5.45016e-13
Novel_003601	XLOC_034559	.	transcript	0.0242326	0	-24.352	8.54504e-16	5.55004e-13
XM_018064336.1	gene-MYO18A	MYO18A	transcript	0.263029	0	-24.352	8.54504e-16	5.55004e-13
XM_018065893.1	gene-HECTD1	HECTD1	transcript	0.259887	0	-24.3361	8.92914e-16	5.74779e-13
Novel_023866	XLOC_223226	.	transcript	0.128299	0	-24.3306	9.06296e-16	5.74779e-13
XM_018063710.1	gene-TNRC6C	TNRC6C	transcript	0.27425	0	-24.3294	9.0936e-16	5.74779e-13
XM_018038346.1	gene-CADPS	CADPS	transcript	0	0.565734	24.3286	9.09365e-16	5.74779e-13
Novel_016840	XLOC_162261	.	transcript	0.121076	0	-24.3246	9.21065e-16	5.78294e-13
Novel_000832	XLOC_008058	.	transcript	0.0069598	0	-24.3184	9.36774e-16	5.84262e-13
XM_018052446.1	gene-PCNT	PCNT	transcript	0.237561	0	-24.3133	9.4959e-16	5.86277e-13
XM_018064338.1	gene-MYO18A	MYO18A	transcript	0.229023	0	-24.3122	9.52456e-16	5.86277e-13
Novel_010753	XLOC_104158	.	transcript	0	0.10511	24.2989	9.85153e-16	6.01424e-13
Novel_004058	XLOC_037720	.	transcript	0.153438	0	-24.298	9.89835e-16	6.01424e-13
XM_018052607.1	gene-USP25	USP25	transcript	0	0.282222	24.2876	1.0157e-15	6.10777e-13
Novel_003798	XLOC_035801	.	transcript	0.144326	0	-24.2875	1.0182e-15	6.10777e-13
XM_018039584.1	gene-MTCL1	MTCL1	transcript	0.34537	0	-24.2763	1.04884e-15	6.21245e-13
Novel_011432	XLOC_110221	.	transcript	0.301817	0	-24.2719	1.06201e-15	6.23502e-13
XM_013969160.2	gene-PCMTD1	PCMTD1	transcript	1.27536	0	-24.2675	1.06871e-15	6.23502e-13
XM_018042216.1	gene-ZMIZ1	ZMIZ1	transcript	0.312011	0	-24.2682	1.07251e-15	6.23502e-13
XM_018047607.1	gene-CEP290	CEP290	transcript	0.273323	0	-24.2609	1.09378e-15	6.31316e-13
XR_001917316.1	gene-KIAA0319L	KIAA0319L	transcript	0.458643	0	-24.2588	1.10022e-15	6.31316e-13
Novel_003679	XLOC_034961	.	transcript	0.477554	0	-24.2568	1.10607e-15	6.31316e-13
Novel_022969	XLOC_214547	.	transcript	0.094071	0	-24.2259	1.20216e-15	6.82029e-13
Novel_027606	XLOC_262751	.	transcript	0	0.741286	24.2201	1.21814e-15	6.82976e-13
XM_018067150.1	gene-CLASP2	CLASP2	transcript	0	0.513999	24.2201	1.21833e-15	6.82976e-13
Novel_007466	XLOC_069624	.	transcript	0.0605068	0	-24.2152	1.23674e-15	6.86915e-13
Novel_020355	XLOC_188782	.	transcript	0.108561	0	-24.2144	1.23995e-15	6.86915e-13
XM_018057521.1	gene-COL16A1	COL16A1	transcript	0.381789	0	-24.1861	1.33781e-15	7.36589e-13
Novel_013605	XLOC_131388	.	transcript	0.326809	0	-24.184	1.34525e-15	7.36589e-13
Novel_005819	XLOC_054059	.	transcript	0.936524	0	-24.1765	1.36495e-15	7.43052e-13
Novel_013089	XLOC_125209	.	transcript	0.233768	0	-24.1752	1.37338e-15	7.43347e-13
XM_018042330.1	gene-ERCC6	ERCC6	transcript	0.368883	0	-24.1442	1.49353e-15	8.03759e-13
XM_018059544.1	gene-ZBED5	ZBED5	transcript	0.741098	0	-24.1333	1.5415e-15	8.2107e-13
XM_018047413.1	gene-SYNJ1	SYNJ1	transcript	0	0.400664	24.1321	1.54313e-15	8.2107e-13
Novel_007444	XLOC_069371	.	transcript	0.110912	0	-24.1207	1.59472e-15	8.43605e-13
XM_018050174.1	gene-CSNK1A1	CSNK1A1	transcript	0.407161	0	-24.1165	1.61219e-15	8.43605e-13
Novel_021606	XLOC_202286	.	transcript	0.617584	0	-24.1131	1.6276e-15	8.43605e-13
Novel_001306	XLOC_013494	.	transcript	0.303016	0	-9.37683	1.63212e-15	8.43605e-13
XM_018042050.1	gene-WRN	WRN	transcript	0.365261	0	-24.1119	1.63278e-15	8.43605e-13
Novel_004316	XLOC_039757	.	transcript	0.518022	0	-24.1085	1.63923e-15	8.43605e-13
Novel_005601	XLOC_052697	.	transcript	0.210302	0	-24.1049	1.66364e-15	8.51511e-13
Novel_012324	XLOC_119658	.	transcript	0	0.455167	24.1011	1.67642e-15	8.53417e-13
Novel_002688	XLOC_026065	.	transcript	0.310115	0	-24.0838	1.75986e-15	8.91075e-13
Novel_010746	XLOC_104158	.	transcript	0	0.084361	24.0751	1.79709e-15	9.00248e-13
Novel_013483	XLOC_129896	.	transcript	0.170681	0	-24.0676	1.83821e-15	9.1115e-13
Novel_021978	XLOC_205779	.	transcript	0.156812	0	-24.0506	1.92158e-15	9.47488e-13
Novel_027667	XLOC_263194	.	transcript	0.515236	0	-24.0448	1.95376e-15	9.58337e-13
Novel_000728	XLOC_006887	.	transcript	0.187136	0	-24.0279	2.04417e-15	9.92348e-13
Novel_014875	XLOC_143805	.	transcript	0.343749	0	-24.0027	2.1802e-15	1.04623e-12
XM_018048806.1	gene-SGSM3	SGSM3	transcript	0.652333	0	-24.0023	2.18848e-15	1.04623e-12
XM_018057018.1	gene-LOC102175492	LOC102175492	transcript	0.320841	0	-23.9751	2.3533e-15	1.11288e-12
Novel_012138	XLOC_117515	.	transcript	0.113175	0	-23.7842	2.36088e-15	1.11288e-12
Novel_028065	XLOC_265843	.	transcript	0	0.317788	23.9725	2.36335e-15	1.11288e-12
Novel_000824	XLOC_008058	.	transcript	0	0.0093666	23.961	2.43698e-15	1.13619e-12
XM_018065570.1	gene-ARHGEF28	ARHGEF28	transcript	0.265221	0	-23.9581	2.46151e-15	1.14197e-12
XM_018057124.1	gene-BEND7	BEND7	transcript	0	0.359027	23.9533	2.48742e-15	1.14833e-12
XM_018042832.1	gene-DLG2	DLG2	transcript	0.230461	0	-23.9524	2.50004e-15	1.14853e-12
XM_018057748.1	gene-NCOA6	NCOA6	transcript	0.255141	0	-23.9485	2.52602e-15	1.15483e-12
Novel_009307	XLOC_088439	.	transcript	0.162421	0	-23.938	2.59753e-15	1.18179e-12
Novel_026207	XLOC_246615	.	transcript	0	0.299367	23.9344	2.61545e-15	1.18422e-12
Novel_012087	XLOC_117143	.	transcript	0	0.12874	23.9158	2.74824e-15	1.23839e-12
Novel_021041	XLOC_196518	.	transcript	0.328966	0	-23.906	2.8288e-15	1.26862e-12
Novel_003796	XLOC_035801	.	transcript	0.105718	0	-23.9021	2.85783e-15	1.27557e-12
XM_018048285.1	gene-SCAF4	SCAF4	transcript	0.395458	0	-23.8939	2.92105e-15	1.29764e-12
XM_018054389.1	gene-STARD9	STARD9	transcript	0.1339	0	-23.8794	3.03581e-15	1.34228e-12
XM_018041043.1	gene-DGKD	DGKD	transcript	0.344039	0	-23.8643	3.16035e-15	1.38435e-12
XM_018062980.1	gene-NEB	NEB	transcript	0.069365	0	-23.8584	3.20959e-15	1.39752e-12
Novel_004833	XLOC_045124	.	transcript	0	0.718618	23.8544	3.22998e-15	1.39752e-12
Novel_009695	XLOC_092963	.	transcript	0.143813	0	-23.8555	3.23493e-15	1.39752e-12
Novel_000003	XLOC_000009	.	transcript	0.0960356	0	-23.8535	3.25134e-15	1.3982e-12
Novel_008114	XLOC_074662	.	transcript	0	0.552802	23.8494	3.26914e-15	1.39946e-12
XM_018053966.1	gene-RPS6KL1	RPS6KL1	transcript	0.492052	0	-23.8454	3.32277e-15	1.41598e-12
Novel_013974	XLOC_135379	.	transcript	0.584255	0	-23.8395	3.37453e-15	1.43156e-12
XM_018050735.1	gene-KIF3A	KIF3A	transcript	0	0.567462	23.8035	3.69371e-15	1.55761e-12
XM_018046679.1	gene-KMT2C	KMT2C	transcript	0.183881	0	-23.802	3.70475e-15	1.55761e-12
Novel_002085	XLOC_020279	.	transcript	0.507934	0	-23.7926	3.8214e-15	1.59952e-12
Novel_004575	XLOC_042811	.	transcript	0	0.367772	23.7641	4.10846e-15	1.70414e-12
Novel_002195	XLOC_021330	.	transcript	0	0.101893	23.7619	4.12748e-15	1.70414e-12
Novel_018609	XLOC_177904	.	transcript	0.166586	0	-23.761	4.14373e-15	1.70414e-12
XM_018051955.1	gene-NFIB	NFIB	transcript	0.217396	0	-23.7314	4.4794e-15	1.82624e-12
Novel_008272	XLOC_079309	.	transcript	0.227273	0	-23.7298	4.50165e-15	1.8274e-12
Novel_025566	XLOC_239347	.	transcript	0.0706682	0	-23.7263	4.55373e-15	1.83919e-12
XM_018066240.1	gene-PPIP5K1	PPIP5K1	transcript	0.23029	0	-23.7249	4.56975e-15	1.83919e-12
Novel_002770	XLOC_026615	.	transcript	0	0.584571	23.7155	4.67075e-15	1.8618e-12
XM_018048063.1	gene-RBMS2	RBMS2	transcript	0.233448	0	-23.7157	4.68276e-15	1.8618e-12
Novel_018429	XLOC_176951	.	transcript	0.140568	0	-23.7155	4.68524e-15	1.8618e-12
Novel_020291	XLOC_188382	.	transcript	0.288949	0	-23.7086	4.77075e-15	1.88782e-12
Novel_011250	XLOC_108363	.	transcript	0.238602	0	-23.7064	4.79889e-15	1.89013e-12
Novel_026119	XLOC_244744	.	transcript	0.0782398	0	-23.7046	4.81674e-15	1.89013e-12
XM_018047195.1	gene-CTTNBP2	CTTNBP2	transcript	0	0.410426	23.6998	4.8625e-15	1.89059e-12
Novel_012684	XLOC_121618	.	transcript	0.245483	0	-23.7011	4.86654e-15	1.89059e-12
XM_018048669.1	gene-WNK1	WNK1	transcript	0.158374	0	-23.6945	4.95155e-15	1.89059e-12
Novel_013144	XLOC_125605	.	transcript	0.179337	0	-23.6908	5.0007e-15	1.89059e-12
XM_018050281.1	gene-APBB3	APBB3	transcript	0	0.922033	23.6894	5.00357e-15	1.89059e-12
XM_018055742.1	gene-STRBP	STRBP	transcript	12.0111	0.211177	-5.69204	5.03352e-15	1.89059e-12
Novel_014940	XLOC_144477	.	transcript	0	0.083088	23.6857	5.05155e-15	1.89059e-12
XM_018046874.1	gene-HIPK2	HIPK2	transcript	0.0871676	0	-23.6859	5.0655e-15	1.89059e-12
XM_018052696.1	gene-CDK5RAP2	CDK5RAP2	transcript	0.241591	0	-23.6859	5.0655e-15	1.89059e-12
Novel_013246	XLOC_126775	.	transcript	0.178666	0	-23.6842	5.08897e-15	1.89059e-12
Novel_011813	XLOC_114251	.	transcript	0.166401	0	-23.6833	5.09523e-15	1.89059e-12
Novel_016935	XLOC_162819	.	transcript	0.361199	0	-23.6836	5.09627e-15	1.89059e-12
Novel_018086	XLOC_173326	.	transcript	0	0.184289	23.6822	5.09896e-15	1.89059e-12
Novel_000727	XLOC_006887	.	transcript	0.157127	0	-23.6796	5.15081e-15	1.90233e-12
Novel_009709	XLOC_092990	.	transcript	0.160033	0	-23.6732	5.23713e-15	1.92665e-12
Novel_017721	XLOC_169969	.	transcript	0.350764	0	-23.6649	5.35382e-15	1.96191e-12
XM_018039422.1	gene-MEF2D	MEF2D	transcript	0.260944	0	-23.662	5.38855e-15	1.96699e-12
Novel_000024	XLOC_000044	.	transcript	0	0.621304	23.659	5.42009e-15	1.97086e-12
Novel_016635	XLOC_160596	.	transcript	0.275636	0	-23.6497	5.57003e-15	1.99e-12
Novel_011050	XLOC_106553	.	transcript	0.124394	0	-23.6478	5.60011e-15	1.99e-12
Novel_011434	XLOC_110221	.	transcript	0	0.125071	23.6464	5.60211e-15	1.99e-12
XM_018065297.1	gene-MAPT	MAPT	transcript	0	0.647587	23.6436	5.61891e-15	1.99e-12
XM_018063707.1	gene-TNRC6C	TNRC6C	transcript	0	0.397874	23.6436	5.62026e-15	1.99e-12
Novel_009772	XLOC_093368	.	transcript	0	0.098305	23.6452	5.62062e-15	1.99e-12
XM_018047458.1	gene-SYNJ1	SYNJ1	transcript	0	0.284338	23.6452	5.62062e-15	1.99e-12
Novel_005790	XLOC_053549	.	transcript	0.0979032	0	-23.6334	5.81706e-15	2.05183e-12
Novel_011156	XLOC_107479	.	transcript	0.310095	0	-23.6106	6.17696e-15	2.17065e-12
Novel_022703	XLOC_212775	.	transcript	1.13122	0	-23.6047	6.23509e-15	2.18293e-12
Novel_020309	XLOC_188455	.	transcript	0.177346	0	-23.5996	6.35779e-15	2.21764e-12
Novel_016802	XLOC_162107	.	transcript	0	0.339349	23.595	6.41231e-15	2.22841e-12
Novel_011553	XLOC_111402	.	transcript	0.123583	0	-23.5939	6.4517e-15	2.23385e-12
Novel_016575	XLOC_160005	.	transcript	0.110048	0	-23.5893	6.53266e-15	2.2536e-12
Novel_003445	XLOC_032101	.	transcript	0.187206	0	-23.585	6.60506e-15	2.27026e-12
Novel_013084	XLOC_125209	.	transcript	0	0.184128	23.5811	6.63746e-15	2.27176e-12
Novel_021068	XLOC_196947	.	transcript	0	0.910335	23.5804	6.65768e-15	2.27176e-12
Novel_013688	XLOC_132556	.	transcript	0	0.17913	23.5689	6.86724e-15	2.32641e-12
Novel_013547	XLOC_130873	.	transcript	0.18614	0	-23.5666	6.93197e-15	2.33992e-12
XM_018054932.1	gene-MAP4K4	MAP4K4	transcript	0	0.244375	23.5597	7.03474e-15	2.36613e-12
Novel_009355	XLOC_089215	.	transcript	0.225958	0	-23.5529	7.18608e-15	2.40844e-12
Novel_020848	XLOC_193613	.	transcript	0.623766	0	-23.5409	7.41684e-15	2.47696e-12
Novel_011880	XLOC_114787	.	transcript	0	0.256664	23.522	7.76518e-15	2.57503e-12
XM_018048644.1	gene-IQSEC3	IQSEC3	transcript	0.191397	0	-23.5176	7.88232e-15	2.6047e-12
Novel_011653	XLOC_112852	.	transcript	0.122071	0	-23.5103	8.01576e-15	2.63954e-12
XM_018041460.1	gene-CPEB3	CPEB3	transcript	0	0.239358	23.505	8.11463e-15	2.66279e-12
Novel_025485	XLOC_238001	.	transcript	0	0.327497	23.4911	8.41764e-15	2.75139e-12
Novel_016431	XLOC_158344	.	transcript	0.217787	0	-23.4914	8.44308e-15	2.75139e-12
Novel_003197	XLOC_030358	.	transcript	0	0.306011	23.4872	8.50575e-15	2.76226e-12
Novel_023057	XLOC_215906	.	transcript	0.529416	0	-23.4819	8.62256e-15	2.79057e-12
Novel_027958	XLOC_265233	.	transcript	0.0964206	0	-23.4797	8.70413e-15	2.80732e-12
Novel_016887	XLOC_162638	.	transcript	0.0444644	0	-23.4768	8.77226e-15	2.81964e-12
Novel_000175	XLOC_001995	.	transcript	0.0942836	0	-23.4707	8.91282e-15	2.85507e-12
Novel_020798	XLOC_192782	.	transcript	0.287589	0	-23.4626	9.1038e-15	2.90636e-12
Novel_025031	XLOC_232294	.	transcript	0.188651	0	-23.4603	9.15786e-15	2.91375e-12
XM_018042218.1	gene-ZMIZ1	ZMIZ1	transcript	0.176554	0	-23.4543	9.30254e-15	2.9435e-12
Novel_011125	XLOC_106971	.	transcript	0.0740632	0	-23.4538	9.31387e-15	2.9435e-12
XM_018053000.1	gene-PKIB	PKIB	transcript	0	1.04535	23.4478	9.42687e-15	2.96924e-12
Novel_021921	XLOC_205710	.	transcript	0	0.0268164	23.4447	9.46722e-15	2.97188e-12
Novel_000957	XLOC_009576	.	transcript	0	0.560014	23.4404	9.61105e-15	2.98452e-12
Novel_015539	XLOC_150109	.	transcript	0.0262048	0	-23.4417	9.61495e-15	2.98452e-12
Novel_021953	XLOC_205774	.	transcript	0	0.797597	23.4379	9.67421e-15	2.98452e-12
Novel_015116	XLOC_146080	.	transcript	0.0921346	0	-23.4378	9.71122e-15	2.98452e-12
Novel_009406	XLOC_089913	.	transcript	0	0.121524	23.4361	9.71802e-15	2.98452e-12
Novel_002766	XLOC_026615	.	transcript	0	0.962064	23.4357	9.7289e-15	2.98452e-12
XM_018064688.1	gene-LOC102186431	LOC102186431	transcript	0.20728	0	-23.4332	9.83036e-15	3.00586e-12
Novel_005625	XLOC_052829	.	transcript	0.485183	0	-23.4185	1.01455e-14	3.0819e-12
Novel_019118	XLOC_182053	.	transcript	0.0990394	0	-23.4199	1.01772e-14	3.0819e-12
Novel_021974	XLOC_205779	.	transcript	0.0866914	0	-23.4199	1.01772e-14	3.0819e-12
XM_018052795.1	gene-USP25	USP25	transcript	0	0.31218	23.4058	1.05154e-14	3.1741e-12
Novel_013484	XLOC_129896	.	transcript	0.108145	0	-23.4041	1.06038e-14	3.18976e-12
Novel_000949	XLOC_009409	.	transcript	0.165696	0	-23.399	1.07466e-14	3.19872e-12
XM_018041428.1	gene-FGFR2	FGFR2	transcript	0	0.365666	23.3972	1.07546e-14	3.19872e-12
Novel_028221	XLOC_267515	.	transcript	1.82952	0	-23.3983	1.07668e-14	3.19872e-12
XM_005687449.3	gene-RCBTB2	RCBTB2	transcript	0.381235	0	-23.3964	1.08193e-14	3.20423e-12
XM_018066984.1	gene-VGLL4	VGLL4	transcript	0.31681	0	-23.3928	1.09225e-14	3.22465e-12
Novel_019045	XLOC_181706	.	transcript	0.375797	0	-23.3859	1.11197e-14	3.25846e-12
Novel_020759	XLOC_191739	.	transcript	0.217394	0	-23.3826	1.12172e-14	3.27062e-12
Novel_011498	XLOC_110662	.	transcript	0.0434	0	-23.3686	1.16309e-14	3.37039e-12
XM_018054323.1	gene-HERC1	HERC1	transcript	0.0701808	0	-23.3614	1.18537e-14	3.4244e-12
Novel_013606	XLOC_131428	.	transcript	0	0.562969	23.3572	1.19356e-14	3.43753e-12
Novel_000079	XLOC_000736	.	transcript	0.0257662	0	-23.3509	1.21813e-14	3.49758e-12
XM_005692028.3	gene-ADGRG1	ADGRG1	transcript	0	0.366944	23.3466	1.22689e-14	3.51204e-12
Novel_022398	XLOC_210311	.	transcript	0	0.503984	23.3437	1.23621e-14	3.52212e-12
XM_018054328.1	gene-HERC1	HERC1	transcript	0.0693124	0	-23.3447	1.23789e-14	3.52212e-12
XM_013970102.2	gene-SDCCAG8	SDCCAG8	transcript	0	0.498978	23.3397	1.24874e-14	3.54229e-12
XM_018060940.1	gene-PISD	PISD	transcript	0.513153	0	-23.3377	1.25775e-14	3.55071e-12
Novel_010138	XLOC_097911	.	transcript	0	0.0932022	23.3358	1.26166e-14	3.55071e-12
Novel_011123	XLOC_106971	.	transcript	0.0679944	0	-23.337	1.26302e-14	3.55071e-12
Novel_016778	XLOC_161698	.	transcript	0.143917	0	-23.3265	1.29779e-14	3.6376e-12
Novel_000092	XLOC_000817	.	transcript	0.0179206	0	-22.5508	1.30536e-14	3.64671e-12
XM_005680350.3	gene-PAN2	PAN2	transcript	0	0.305051	23.3217	1.30879e-14	3.64671e-12
Novel_000098	XLOC_000819	.	transcript	0	0.0360352	23.3111	1.34544e-14	3.73779e-12
Novel_026675	XLOC_249743	.	transcript	0.310769	0	-23.3078	1.35831e-14	3.76243e-12
XM_018063895.1	gene-COG1	COG1	transcript	0.362476	0	-23.2958	1.40549e-14	3.85907e-12
Novel_006892	XLOC_063909	.	transcript	0.0918528	0	-23.2907	1.42437e-14	3.89955e-12
Novel_005049	XLOC_047267	.	transcript	0.40912	0	-23.2849	1.44601e-14	3.94731e-12
Novel_019680	XLOC_184662	.	transcript	0.158945	0	-23.2788	1.46925e-14	3.99916e-12
XM_018061160.1	gene-LOC102190983	LOC102190983	transcript	0.69934	0	-23.2722	1.47831e-14	4.01222e-12
XM_018067149.1	gene-CLASP2	CLASP2	transcript	0	0.26167	23.2607	1.53302e-14	4.12903e-12
Novel_021249	XLOC_198659	.	transcript	0	0.158947	23.2606	1.53379e-14	4.12903e-12
Novel_000031	XLOC_000044	.	transcript	0.513818	0	-23.2615	1.5345e-14	4.12903e-12
XM_018048821.1	gene-TEF	TEF	transcript	0	0.363234	23.2581	1.54355e-14	4.13323e-12
Novel_021220	XLOC_198301	.	transcript	0.296245	0	-23.2588	1.54737e-14	4.13323e-12
Novel_001717	XLOC_017207	.	transcript	0.392274	0	-23.2564	1.54923e-14	4.13323e-12
Novel_014330	XLOC_138326	.	transcript	0.200919	0	-23.2545	1.56479e-14	4.15125e-12
Novel_021009	XLOC_196389	.	transcript	0	0.884572	23.2509	1.57269e-14	4.15546e-12
XM_018048718.1	gene-MICAL3	MICAL3	transcript	0	0.153509	23.2475	1.58634e-14	4.16763e-12
XM_018062272.1	gene-LRP3	LRP3	transcript	0.434836	0	-23.2487	1.58867e-14	4.16763e-12
Novel_004456	XLOC_041643	.	transcript	0	0.256024	23.0965	1.59998e-14	4.17636e-12
Novel_008286	XLOC_079488	.	transcript	0.215619	0	-23.2436	1.60982e-14	4.17636e-12
Novel_021982	XLOC_205779	.	transcript	0	0.0942254	23.2403	1.61103e-14	4.17636e-12
Novel_002782	XLOC_026677	.	transcript	0.289316	0	-23.243	1.61219e-14	4.17636e-12
Novel_027085	XLOC_254540	.	transcript	0.183413	0	-23.2425	1.61417e-14	4.17636e-12
Novel_002324	XLOC_022906	.	transcript	0.386872	0	-23.2334	1.63867e-14	4.21117e-12
Novel_020983	XLOC_196023	.	transcript	0.203533	0	-23.2365	1.63939e-14	4.21117e-12
Novel_022437	XLOC_210459	.	transcript	0.38108	0	-23.2361	1.64104e-14	4.21117e-12
Novel_001051	XLOC_011020	.	transcript	0.0561474	0	-23.2271	1.67994e-14	4.29929e-12
Novel_008001	XLOC_074072	.	transcript	0.112987	0	-22.8996	1.68742e-14	4.30275e-12
XM_018054069.1	gene-PLEKHG3	PLEKHG3	transcript	0.200153	0	-23.2238	1.69386e-14	4.30275e-12
Novel_018765	XLOC_179841	.	transcript	0	0.0651314	23.2212	1.695e-14	4.30275e-12
Novel_009506	XLOC_091074	.	transcript	0.114569	0	-23.2161	1.72701e-14	4.37222e-12
Novel_006396	XLOC_059011	.	transcript	0	0.14994	23.2107	1.74496e-14	4.37365e-12
Novel_003600	XLOC_034559	.	transcript	0	0.0684942	23.2106	1.74536e-14	4.37365e-12
Novel_004615	XLOC_043101	.	transcript	0.172777	0	-23.2122	1.74615e-14	4.37365e-12
Novel_007785	XLOC_073278	.	transcript	0	0.22668	23.2047	1.77243e-14	4.42769e-12
XM_018040563.1	gene-KNOP1	KNOP1	transcript	0	0.313306	23.1992	1.7945e-14	4.47096e-12
Novel_012473	XLOC_120276	.	transcript	0.437996	0	-23.1759	1.90695e-14	4.71373e-12
XM_018061618.1	gene-TRIM2	TRIM2	transcript	0.149949	0	-23.1749	1.92292e-14	4.74074e-12
Novel_006398	XLOC_059011	.	transcript	0	0.136336	23.167	1.95345e-14	4.80344e-12
Novel_008624	XLOC_082286	.	transcript	0.278188	0	-23.1659	1.96791e-14	4.82639e-12
Novel_006957	XLOC_064340	.	transcript	0	0.0618754	23.1604	1.98645e-14	4.85922e-12
Novel_000821	XLOC_008058	.	transcript	0.0061158	0	-23.1583	2.00148e-14	4.87707e-12
Novel_025068	XLOC_232526	.	transcript	0.099442	0	-23.1588	2.00411e-14	4.87707e-12
Novel_015538	XLOC_150109	.	transcript	0	0.0595728	23.1538	2.02122e-14	4.89081e-12
Novel_006895	XLOC_063909	.	transcript	0	0.143109	23.153	2.02507e-14	4.89081e-12
Novel_001702	XLOC_016962	.	transcript	0.151309	0	-23.1511	2.02533e-14	4.89081e-12
XM_018041223.1	gene-TCF7L2	TCF7L2	transcript	0.243014	0	-23.1514	2.04314e-14	4.9212e-12
XM_018044591.1	gene-MTMR1	MTMR1	transcript	0.235265	0	-23.1496	2.05264e-14	4.93146e-12
XM_018056670.1	gene-SUPT20H	SUPT20H	transcript	0.608947	0	-23.1422	2.07282e-14	4.96727e-12
XM_005680818.3	gene-GPR19	GPR19	transcript	0.359792	0	-23.1346	2.13361e-14	5.09931e-12
Novel_012440	XLOC_120133	.	transcript	0.0978556	0	-23.1337	2.13875e-14	5.09931e-12
Novel_015372	XLOC_148840	.	transcript	0	0.204196	23.1149	2.22469e-14	5.28801e-12
XR_001919194.1	gene-SERPING1	SERPING1	transcript	0	0.614355	23.1158	2.22912e-14	5.28801e-12
Novel_005899	XLOC_055484	.	transcript	0.0953876	0	-23.1102	2.2659e-14	5.34105e-12
Novel_019790	XLOC_185250	.	transcript	0.160726	0	-23.1108	2.26849e-14	5.34105e-12
Novel_027796	XLOC_264130	.	transcript	0.204896	0	-23.1108	2.26849e-14	5.34105e-12
XM_018038349.1	gene-CADPS	CADPS	transcript	0	0.230241	23.1044	2.29561e-14	5.37801e-12
Novel_000938	XLOC_009333	.	transcript	0	0.0637612	23.1027	2.3053e-14	5.38731e-12
Novel_021987	XLOC_205779	.	transcript	0	0.101118	23.1015	2.31287e-14	5.39162e-12
XM_018048851.1	gene-SERHL2	SERHL2	transcript	0.630675	0	-23.0987	2.34095e-14	5.44361e-12
XM_018060007.1	gene-PLEKHA6	PLEKHA6	transcript	0.117007	0	-23.0957	2.35847e-14	5.47083e-12
Novel_000173	XLOC_001995	.	transcript	0	0.0522582	23.081	2.43801e-14	5.61514e-12
Novel_001444	XLOC_014330	.	transcript	0	0.358028	23.0809	2.43857e-14	5.61514e-12
Novel_004478	XLOC_041913	.	transcript	0.0803216	0	-23.0742	2.49317e-14	5.72687e-12
XM_018042329.1	gene-ERCC6	ERCC6	transcript	0.133415	0	-23.0729	2.50182e-14	5.73276e-12
Novel_005110	XLOC_048146	.	transcript	0	0.186328	23.069	2.51411e-14	5.73612e-12
Novel_010309	XLOC_099399	.	transcript	0	0.0911306	23.0684	2.51795e-14	5.73612e-12
Novel_025940	XLOC_242951	.	transcript	0	0.135742	23.0679	2.52156e-14	5.73612e-12
Novel_014687	XLOC_141249	.	transcript	0.112833	0	-23.0658	2.5475e-14	5.78117e-12
Novel_018941	XLOC_181276	.	transcript	0	0.179545	23.0587	2.56553e-14	5.80808e-12
Novel_013993	XLOC_135534	.	transcript	0	0.264786	23.0577	2.58517e-14	5.83852e-12
Novel_024124	XLOC_225291	.	transcript	0	0.838281	23.0508	2.61862e-14	5.89992e-12
Novel_015039	XLOC_145620	.	transcript	0.35059	0	-23.0486	2.66258e-14	5.98464e-12
XM_018044257.1	gene-LOC102182655	LOC102182655	transcript	0.636813	0	-23.0465	2.67602e-14	5.98719e-12
XM_018044192.1	gene-DOCK11	DOCK11	transcript	0.125777	0	-23.044	2.67643e-14	5.98719e-12
Novel_005294	XLOC_050053	.	transcript	0	0.0069928	23.0292	2.7845e-14	6.20424e-12
Novel_025071	XLOC_232533	.	transcript	0.152161	0	-23.031	2.78663e-14	6.20424e-12
XM_018058261.1	gene-ARMC9	ARMC9	transcript	0.404491	0	-23.0153	2.90102e-14	6.42853e-12
Novel_023550	XLOC_220436	.	transcript	0.111033	0	-23.0123	2.92291e-14	6.46183e-12
Novel_007481	XLOC_069624	.	transcript	0.030556	0	-23.0088	2.94943e-14	6.50519e-12
Novel_007491	XLOC_069897	.	transcript	0	0.126287	23.0027	2.98111e-14	6.55969e-12
XM_018060332.1	gene-MFN2	MFN2	transcript	0.175847	0	-22.9989	3.02338e-14	6.63721e-12
Novel_011799	XLOC_114233	.	transcript	0	0.0986326	22.9954	3.03679e-14	6.64477e-12
XM_013969505.2	gene-TMEM25	TMEM25	transcript	0	0.386476	22.9946	3.04094e-14	6.64477e-12
Novel_012920	XLOC_124818	.	transcript	0	0.120654	22.99	3.0797e-14	6.7139e-12
XM_018061580.1	gene-ZNF827	ZNF827	transcript	0.108147	0	-22.9769	3.19798e-14	6.95564e-12
Novel_002546	XLOC_025364	.	transcript	0.093439	0	-22.9727	3.23574e-14	7.02156e-12
Novel_006201	XLOC_058145	.	transcript	0.0346602	0	-22.9661	3.29139e-14	7.1259e-12
Novel_026854	XLOC_251212	.	transcript	0.773296	0	-22.957	3.36875e-14	7.27665e-12
XM_018062766.1	gene-TEAD2	TEAD2	transcript	0	0.577671	22.9515	3.39907e-14	7.32534e-12
Novel_010815	XLOC_105033	.	transcript	0.0949132	0	-22.9506	3.42467e-14	7.36366e-12
XR_001919350.1	gene-MORC2	MORC2	transcript	0	0.163624	22.9426	3.477e-14	7.45914e-12
Novel_003793	XLOC_035744	.	transcript	0.0856382	0	-22.9402	3.51609e-14	7.49182e-12
XM_018053838.1	gene-TTC7B	TTC7B	transcript	0.285926	0	-22.9402	3.51609e-14	7.49182e-12
XR_001919614.1	gene-PGS1	PGS1	transcript	0	0.561845	22.9365	3.53195e-14	7.50862e-12
XM_018048758.1	gene-LOC102180576	LOC102180576	transcript	0	0.341881	22.9341	3.55383e-14	7.53565e-12
Novel_018140	XLOC_173695	.	transcript	0.0897398	0	-22.9319	3.5925e-14	7.53565e-12
Novel_000525	XLOC_004850	.	transcript	0	0.214582	22.9259	3.59577e-14	7.53565e-12
XM_013976483.2	gene-CCNB3	CCNB3	transcript	0.19484	0	-22.9313	3.59783e-14	7.53565e-12
XM_013966845.2	gene-DCAF11	DCAF11	transcript	0	0.426286	22.9291	3.59931e-14	7.53565e-12
Novel_006427	XLOC_059189	.	transcript	0.0807402	0	-22.9281	3.62715e-14	7.57422e-12
Novel_024731	XLOC_229940	.	transcript	0.0516884	0	-22.9233	3.67311e-14	7.65324e-12
Novel_016201	XLOC_156273	.	transcript	0.073993	0	-22.9224	3.68127e-14	7.65331e-12
XM_018059697.1	gene-BCL9L	BCL9L	transcript	0	0.160535	22.9176	3.70623e-14	7.68821e-12
Novel_026211	XLOC_246615	.	transcript	0.110624	0	-22.9082	3.81762e-14	7.9019e-12
Novel_026030	XLOC_244064	.	transcript	0.0975042	0	-22.9042	3.85661e-14	7.96508e-12
Novel_021143	XLOC_198050	.	transcript	0.0651406	0	-22.8991	3.90795e-14	8.05345e-12
XM_018049707.1	gene-AFF1	AFF1	transcript	0.092508	0	-22.8977	3.92205e-14	8.06488e-12
XM_018050970.1	gene-CEP63	CEP63	transcript	0	0.561414	22.8944	3.93275e-14	8.06926e-12
XM_018058830.1	gene-RIMS1	RIMS1	transcript	0.0980728	0	-22.8865	4.03196e-14	8.25483e-12
XM_018039004.1	gene-GLTSCR1L	GLTSCR1L	transcript	0.116423	0	-22.8848	4.05352e-14	8.28097e-12
Novel_001638	XLOC_015741	.	transcript	0.146986	0	-22.8837	4.06432e-14	8.28506e-12
Novel_008813	XLOC_082971	.	transcript	0.118253	0	-22.8801	4.10223e-14	8.34428e-12
Novel_008978	XLOC_084683	.	transcript	0.182252	0	-22.8748	4.15775e-14	8.43897e-12
Novel_014482	XLOC_139901	.	transcript	0.258488	0	-22.8707	4.20184e-14	8.49411e-12
Novel_008353	XLOC_080059	.	transcript	0.0231526	0	-22.8706	4.20295e-14	8.49411e-12
Novel_003847	XLOC_036023	.	transcript	0.0798624	0	-22.8641	4.27267e-14	8.59943e-12
Novel_011806	XLOC_114233	.	transcript	0.057919	0	-22.8641	4.27332e-14	8.59943e-12
Novel_010029	XLOC_095860	.	transcript	0.044612	0	-22.858	4.34038e-14	8.71574e-12
Novel_015429	XLOC_149596	.	transcript	0.0435532	0	-22.8477	4.45585e-14	8.92858e-12
XM_018061396.1	gene-NCOR2	NCOR2	transcript	0.0913514	0	-22.8424	4.50488e-14	9.00766e-12
Novel_005242	XLOC_049697	.	transcript	0.0275824	0	-22.8374	4.57365e-14	9.1258e-12
Novel_010254	XLOC_098990	.	transcript	0.0453884	0	-22.8333	4.61056e-14	9.14785e-12
Novel_017825	XLOC_170888	.	transcript	0.0768516	0	-22.834	4.61385e-14	9.14785e-12
XM_018051962.1	gene-MPDZ	MPDZ	transcript	0.10852	0	-22.8297	4.66545e-14	9.21137e-12
Novel_012875	XLOC_124189	.	transcript	0.100953	0	-22.8283	4.68163e-14	9.22398e-12
Novel_000647	XLOC_005721	.	transcript	0.102063	0	-22.8229	4.74702e-14	9.3333e-12
Novel_013939	XLOC_135189	.	transcript	0	0.149034	22.8134	4.8236e-14	9.46014e-12
Novel_012172	XLOC_117774	.	transcript	0.247178	0	-22.8142	4.85266e-14	9.48161e-12
Novel_001580	XLOC_015151	.	transcript	0.151029	0	-22.8125	4.87351e-14	9.50192e-12
Novel_004397	XLOC_040871	.	transcript	0	0.235927	22.8095	4.88323e-14	9.50192e-12
Novel_003911	XLOC_036900	.	transcript	0	0.172613	22.807	4.90496e-14	9.52452e-12
Novel_014115	XLOC_136369	.	transcript	0.0729534	0	-22.8029	4.99092e-14	9.65165e-12
XM_018042980.1	gene-SYVN1	SYVN1	transcript	0	0.392074	22.7955	5.04817e-14	9.74234e-12
Novel_003741	XLOC_035534	.	transcript	0.21736	0	-22.793	5.06734e-14	9.75935e-12
Novel_019125	XLOC_182076	.	transcript	0.129237	0	-22.7904	5.15551e-14	9.9089e-12
Novel_018889	XLOC_180932	.	transcript	0.0527284	0	-22.7891	5.17373e-14	9.92365e-12
Novel_008672	XLOC_082447	.	transcript	0.137711	0	-22.7823	5.23475e-14	9.99997e-12
Novel_020919	XLOC_194959	.	transcript	0.276125	0	-22.7805	5.28486e-14	1.00753e-11
Novel_003417	XLOC_031843	.	transcript	0.169527	0	-22.7795	5.30174e-14	1.0087e-11
XM_018066137.1	gene-CLK3	CLK3	transcript	0.414597	0	-22.7754	5.35662e-14	1.01504e-11
Novel_021825	XLOC_204450	.	transcript	0.0785714	0	-22.7708	5.42047e-14	1.023e-11
Novel_023837	XLOC_222862	.	transcript	0.18636	0	-22.77	5.43121e-14	1.023e-11
Novel_002623	XLOC_025772	.	transcript	0.160135	0	-22.7588	5.58752e-14	1.04409e-11
XM_018040193.1	gene-ATXN2L	ATXN2L	transcript	0.221019	0	-22.7535	5.62328e-14	1.04721e-11
Novel_002345	XLOC_023293	.	transcript	0.148653	0	-22.7557	5.63354e-14	1.04721e-11
Novel_019158	XLOC_182141	.	transcript	0.0382842	0	-22.7554	5.63757e-14	1.04721e-11
XM_018049212.1	gene-ZGRF1	ZGRF1	transcript	0.117824	0	-22.7513	5.69616e-14	1.05502e-11
Novel_003753	XLOC_035620	.	transcript	0	0.142588	22.7485	5.70364e-14	1.05502e-11
Novel_016215	XLOC_156373	.	transcript	0.190429	0	-22.7496	5.71947e-14	1.05502e-11
Novel_023683	XLOC_221928	.	transcript	0.0395918	0	-22.7494	5.72444e-14	1.05502e-11
XM_018054980.1	gene-LOXL3	LOXL3	transcript	0.25462	0	-22.7472	5.75599e-14	1.0567e-11
Novel_008851	XLOC_083298	.	transcript	0.18583	0	-22.7379	5.89302e-14	1.07861e-11
Novel_002165	XLOC_020894	.	transcript	0.0719974	0	-22.7331	5.96646e-14	1.08687e-11
Novel_021022	XLOC_196461	.	transcript	0	0.077171	22.7278	5.99654e-14	1.09024e-11
Novel_023701	XLOC_222013	.	transcript	0.144181	0	-22.7291	6.02644e-14	1.09173e-11
XM_018066520.1	gene-LINGO1	LINGO1	transcript	0.2379	0	-22.729	6.02792e-14	1.09173e-11
Novel_015331	XLOC_148362	.	transcript	0	0.0678966	22.7232	6.07958e-14	1.09897e-11
Novel_010763	XLOC_104158	.	transcript	0.020128	0	-22.7223	6.13128e-14	1.10408e-11
Novel_004982	XLOC_046353	.	transcript	0.114853	0	-22.7173	6.20998e-14	1.11399e-11
XM_018042175.1	gene-FAM149B1	FAM149B1	transcript	0	0.333486	22.7052	6.36353e-14	1.1372e-11
Novel_003267	XLOC_030904	.	transcript	0.295046	0	-22.704	6.39784e-14	1.14117e-11
Novel_008915	XLOC_083890	.	transcript	0.0552262	0	-22.6985	6.43176e-14	1.14505e-11
Novel_027820	XLOC_264533	.	transcript	0	0.273338	22.6982	6.47776e-14	1.15106e-11
Novel_019090	XLOC_181931	.	transcript	0	0.582535	22.6963	6.50815e-14	1.15211e-11
Novel_013544	XLOC_130873	.	transcript	0	0.0832124	22.6911	6.57187e-14	1.15904e-11
XM_018057092.1	gene-KIAA1217	KIAA1217	transcript	0	0.11524	22.6855	6.68926e-14	1.17425e-11
Novel_016634	XLOC_160596	.	transcript	0.138634	0	-22.6876	6.69556e-14	1.17425e-11
Novel_012206	XLOC_118262	.	transcript	0.170813	0	-22.685	6.74108e-14	1.18004e-11
Novel_012136	XLOC_117504	.	transcript	0	0.177551	22.6766	6.84083e-14	1.19528e-11
Novel_003611	XLOC_034559	.	transcript	0.0052132	0	-22.6777	6.86734e-14	1.1953e-11
Novel_011654	XLOC_112854	.	transcript	0.135343	0	-22.677	6.879e-14	1.1953e-11
Novel_013489	XLOC_129896	.	transcript	0.0917274	0	-22.677	6.879e-14	1.1953e-11
Novel_025484	XLOC_238001	.	transcript	0	0.0303708	22.6688	6.97388e-14	1.20511e-11
Novel_005956	XLOC_055801	.	transcript	0	0.159853	22.6662	7.01152e-14	1.20719e-11
Novel_023556	XLOC_220509	.	transcript	0	0.300656	22.6658	7.03115e-14	1.2079e-11
Novel_028113	XLOC_266159	.	transcript	0.0509296	0	-22.6672	7.05206e-14	1.2079e-11
Novel_024187	XLOC_225652	.	transcript	0	0.7247	22.6638	7.05417e-14	1.2079e-11
XR_001918877.1	gene-SEC16A	SEC16A	transcript	0.0710992	0	-22.6654	7.08318e-14	1.21067e-11
Novel_002191	XLOC_021293	.	transcript	0	0.0982164	22.6514	7.29167e-14	1.2418e-11
Novel_003362	XLOC_031595	.	transcript	0.142725	0	-22.6475	7.40096e-14	1.25814e-11
XM_018048630.1	gene-TULP3	TULP3	transcript	0	0.18667	22.6444	7.42137e-14	1.25933e-11
XM_018061051.1	gene-TTC28	TTC28	transcript	0.0597076	0	-22.6458	7.44485e-14	1.26105e-11
XM_005678630.3	gene-NFYC	NFYC	transcript	0	0.514953	22.6398	7.49609e-14	1.26517e-11
Novel_015744	XLOC_152158	.	transcript	0	0.119417	22.6361	7.57941e-14	1.2724e-11
XM_018055696.1	gene-GALE	GALE	transcript	0.44521	0	-22.634	7.67067e-14	1.28314e-11
XR_001917611.1	gene-CC2D1B	CC2D1B	transcript	0.157881	0	-22.6277	7.7607e-14	1.2959e-11
XM_018038938.1	gene-ZNF451	ZNF451	transcript	0.128394	0	-22.627	7.79404e-14	1.29916e-11
Novel_012577	XLOC_120895	.	transcript	0	0.16462	22.6231	7.83222e-14	1.30212e-11
Novel_009704	XLOC_092990	.	transcript	0.0698646	0	-22.6225	7.89609e-14	1.30922e-11
Novel_017081	XLOC_164300	.	transcript	0.202138	0	-22.6166	8.01602e-14	1.32677e-11
Novel_023545	XLOC_220436	.	transcript	0.0750848	0	-22.6143	8.06386e-14	1.33235e-11
XM_018048722.1	gene-MICAL3	MICAL3	transcript	0.0725048	0	-22.6134	8.08162e-14	1.33294e-11
Novel_022804	XLOC_213338	.	transcript	0.168544	0	-22.6124	8.10131e-14	1.33386e-11
Novel_004609	XLOC_043101	.	transcript	0	0.153056	22.6058	8.18294e-14	1.34494e-11
XM_018065299.1	gene-MAPT	MAPT	transcript	0	0.183739	22.6006	8.28946e-14	1.36008e-11
Novel_025465	XLOC_238001	.	transcript	0.184232	0	-22.6006	8.34776e-14	1.36726e-11
Novel_016453	XLOC_158679	.	transcript	0.100001	0	-22.5989	8.38374e-14	1.37077e-11
Novel_002751	XLOC_026519	.	transcript	0.0768514	0	-22.5958	8.44931e-14	1.3791e-11
Novel_015798	XLOC_152784	.	transcript	0.0528334	0	-22.5916	8.53864e-14	1.38898e-11
Novel_016850	XLOC_162318	.	transcript	0.0584926	0	-22.5916	8.53933e-14	1.38898e-11
Novel_021408	XLOC_200306	.	transcript	0	0.0650194	22.5836	8.65428e-14	1.40283e-11
Novel_001208	XLOC_012481	.	transcript	0.097303	0	-22.575	8.90607e-14	1.43607e-11
Novel_025206	XLOC_234744	.	transcript	0.10121	0	-22.575	8.90607e-14	1.43607e-11
XM_018039525.1	gene-GREB1L	GREB1L	transcript	0.18658	0	-22.5701	8.92035e-14	1.43607e-11
Novel_027276	XLOC_258912	.	transcript	0	0.175058	22.5671	9.02088e-14	1.44931e-11
Novel_011166	XLOC_107513	.	transcript	0.151055	0	-22.5694	9.03334e-14	1.44931e-11
Novel_012872	XLOC_124189	.	transcript	0.087792	0	-22.5532	9.40753e-14	1.50677e-11
Novel_006440	XLOC_059278	.	transcript	0.0674656	0	-22.5502	9.44618e-14	1.51039e-11
XR_001917262.1	gene-SDK1	SDK1	transcript	0.221835	0	-22.533	9.71867e-14	1.55133e-11
Novel_022332	XLOC_209144	.	transcript	0	0.154203	22.5306	9.88864e-14	1.57509e-11
Novel_018174	XLOC_174204	.	transcript	0.0549278	0	-22.533	9.90097e-14	1.57509e-11
XM_018057509.1	gene-RTEL1	RTEL1	transcript	0.162111	0	-22.5291	9.99971e-14	1.58555e-11
Novel_022444	XLOC_210505	.	transcript	0.125659	0	-22.527	1.00157e-13	1.58555e-11
Novel_007431	XLOC_069230	.	transcript	0	0.0579126	22.5255	1.00172e-13	1.58555e-11
XM_013965606.2	gene-MME	MME	transcript	0.192465	0	-22.5259	1.00817e-13	1.5903e-11
Novel_008482	XLOC_081661	.	transcript	0	0.133368	22.5217	1.01148e-13	1.5903e-11
Novel_013192	XLOC_126229	.	transcript	0	0.0699308	22.5205	1.01444e-13	1.59229e-11
Novel_004393	XLOC_040857	.	transcript	0.139843	0	-22.5184	1.02727e-13	1.60975e-11
Novel_009510	XLOC_091079	.	transcript	0.0886658	0	-22.5172	1.03037e-13	1.61194e-11
Novel_007002	XLOC_064982	.	transcript	0.127992	0	-22.5098	1.04963e-13	1.63934e-11
Novel_002549	XLOC_025364	.	transcript	0.0610344	0	-22.4948	1.09024e-13	1.69552e-11
XM_018054880.1	gene-ACTR1B	ACTR1B	transcript	0	0.365423	22.4913	1.09165e-13	1.69552e-11
Novel_011844	XLOC_114404	.	transcript	0.21072	0	-22.4933	1.09433e-13	1.69552e-11
XM_005700577.3	gene-POF1B	POF1B	transcript	0	0.198538	22.4902	1.0946e-13	1.69552e-11
Novel_016733	XLOC_161188	.	transcript	0.101153	0	-22.4924	1.09674e-13	1.69604e-11
Novel_011817	XLOC_114252	.	transcript	0	0.114799	22.4861	1.10597e-13	1.70751e-11
Novel_013973	XLOC_135379	.	transcript	0.330372	0	-22.4839	1.11035e-13	1.71146e-11
Novel_013704	XLOC_132696	.	transcript	0	0.213676	22.4675	1.15224e-13	1.77024e-11
Novel_004128	XLOC_038214	.	transcript	0.237592	0	-22.4715	1.156e-13	1.77024e-11
Novel_022378	XLOC_210237	.	transcript	0.11029	0	-22.4715	1.156e-13	1.77024e-11
Novel_001448	XLOC_014330	.	transcript	0	0.253205	22.4653	1.16532e-13	1.78162e-11
Novel_021257	XLOC_198741	.	transcript	0	0.122331	22.4625	1.16749e-13	1.78203e-11
Novel_015096	XLOC_146072	.	transcript	0	0.149687	22.4637	1.17015e-13	1.78224e-11
Novel_012103	XLOC_117308	.	transcript	0.095386	0	-22.4607	1.1714e-13	1.78224e-11
Novel_006274	XLOC_058624	.	transcript	0.16136	0	-22.4643	1.17609e-13	1.78648e-11
Novel_009817	XLOC_093782	.	transcript	0.035931	0	-22.4627	1.18188e-13	1.79238e-11
Novel_009184	XLOC_087360	.	transcript	0	0.154843	22.4568	1.18382e-13	1.79244e-11
XM_018048067.1	gene-PAN2	PAN2	transcript	0	0.200386	22.4563	1.19207e-13	1.79914e-11
Novel_026040	XLOC_244064	.	transcript	0.0764012	0	-22.4569	1.19921e-13	1.80702e-11
Novel_015432	XLOC_149596	.	transcript	0	0.0423426	22.4505	1.20933e-13	1.81593e-11
XM_013969550.2	gene-DPAGT1	DPAGT1	transcript	0.242743	0	-22.4524	1.21283e-13	1.81593e-11
Novel_003345	XLOC_031542	.	transcript	0.0274602	0	-22.4497	1.22112e-13	1.82544e-11
XM_018046958.1	gene-CCDC136	CCDC136	transcript	0.258223	0	-8.58256	1.24982e-13	1.86538e-11
Novel_013940	XLOC_135189	.	transcript	0	0.0999974	22.4345	1.25894e-13	1.87602e-11
Novel_007084	XLOC_066045	.	transcript	0.165208	0	-22.4351	1.26697e-13	1.8798e-11
XM_018054084.1	gene-SIX4	SIX4	transcript	0.0962298	0	-22.4333	1.27246e-13	1.88129e-11
Novel_001635	XLOC_015741	.	transcript	0.121105	0	-22.4297	1.2843e-13	1.88755e-11
Novel_021258	XLOC_198741	.	transcript	0	0.0919368	22.4264	1.28472e-13	1.88755e-11
XM_005696321.3	gene-MEA1	MEA1	transcript	0	1.03266	22.4264	1.28472e-13	1.88755e-11
Novel_005669	XLOC_052980	.	transcript	0	0.433255	22.4228	1.28897e-13	1.88924e-11
Novel_017226	XLOC_165180	.	transcript	0.0317062	0	-22.4279	1.28988e-13	1.88924e-11
Novel_001394	XLOC_013991	.	transcript	0	0.258057	22.4203	1.29709e-13	1.89686e-11
Novel_009236	XLOC_087746	.	transcript	0.143656	0	-22.4217	1.31032e-13	1.91324e-11
XM_018043246.1	gene-PPFIA1	PPFIA1	transcript	0	0.157418	22.4151	1.32174e-13	1.92692e-11
XM_018054387.1	gene-STARD9	STARD9	transcript	0.0363388	0	-22.4139	1.33471e-13	1.94281e-11
Novel_021757	XLOC_204093	.	transcript	0.0814512	0	-22.4105	1.33769e-13	1.94415e-11
XM_018066104.1	gene-MAN2A2	MAN2A2	transcript	0	0.199056	22.4055	1.35399e-13	1.96095e-11
Novel_010885	XLOC_105340	.	transcript	0.0668044	0	-22.4082	1.3555e-13	1.96095e-11
Novel_014501	XLOC_140182	.	transcript	0.144364	0	-22.4006	1.38117e-13	1.98812e-11
XM_018062490.1	gene-TMEM145	TMEM145	transcript	0.270198	0	-22.4002	1.38272e-13	1.98812e-11
Novel_011524	XLOC_111124	.	transcript	0	0.125056	22.395	1.38987e-13	1.99535e-11
Novel_012738	XLOC_122308	.	transcript	0	0.486629	22.1225	1.39968e-13	2.00594e-11
Novel_021759	XLOC_204093	.	transcript	0.0408382	0	-22.3944	1.40321e-13	2.00594e-11
Novel_006172	XLOC_057787	.	transcript	0.0480144	0	-22.3937	1.40576e-13	2.00594e-11
Novel_018518	XLOC_177411	.	transcript	0.174868	0	-22.3937	1.40576e-13	2.00594e-11
XM_018060925.1	gene-DEPDC5	DEPDC5	transcript	0	0.150637	22.3886	1.41233e-13	2.00691e-11
Novel_002981	XLOC_029027	.	transcript	0	0.071192	21.8848	1.41372e-13	2.00691e-11
Novel_009642	XLOC_092478	.	transcript	0	0.204196	22.3871	1.41497e-13	2.00691e-11
Novel_017484	XLOC_166999	.	transcript	0.092358	0	-22.3884	1.42447e-13	2.01363e-11
Novel_005445	XLOC_051340	.	transcript	0	0.10512	22.3838	1.42931e-13	2.01512e-11
Novel_017497	XLOC_167059	.	transcript	0	0.108386	22.3821	1.43543e-13	2.02071e-11
Novel_026236	XLOC_246679	.	transcript	0	0.124377	22.3779	1.4508e-13	2.03436e-11
XM_018045773.1	gene-CCDC18	CCDC18	transcript	0	0.208011	22.3765	1.45136e-13	2.03436e-11
Novel_017769	XLOC_170333	.	transcript	0	0.170083	22.3754	1.4516e-13	2.03436e-11
Novel_012391	XLOC_120053	.	transcript	0.105304	0	-22.3739	1.45396e-13	2.03463e-11
Novel_021823	XLOC_204450	.	transcript	0.0956332	0	-22.3738	1.45912e-13	2.03882e-11
Novel_012347	XLOC_119768	.	transcript	0.0589942	0	-22.3704	1.47046e-13	2.0476e-11
Novel_004854	XLOC_045248	.	transcript	0	0.127861	22.3721	1.47192e-13	2.0476e-11
Novel_011850	XLOC_114421	.	transcript	0	0.403505	22.3721	1.47192e-13	2.0476e-11
Novel_004082	XLOC_037803	.	transcript	0.225272	0	-22.3743	1.4758e-13	2.04997e-11
Novel_025184	XLOC_234221	.	transcript	0.11625	0	-22.3607	1.50572e-13	2.0869e-11
Novel_020732	XLOC_191399	.	transcript	0.0792068	0	-22.3659	1.50682e-13	2.0869e-11
Novel_012173	XLOC_117774	.	transcript	0.202827	0	-22.3628	1.51887e-13	2.09743e-11
XM_018046962.1	gene-CCDC136	CCDC136	transcript	0	0.182037	22.3564	1.53062e-13	2.11055e-11
Novel_016420	XLOC_158283	.	transcript	0	0.502422	22.351	1.5517e-13	2.13409e-11
XM_018040748.1	gene-LOC102190194	LOC102190194	transcript	0.278162	0	-22.3487	1.55222e-13	2.13409e-11
Novel_013694	XLOC_132560	.	transcript	0.0532246	0	-22.3518	1.5611e-13	2.14316e-11
Novel_019574	XLOC_184177	.	transcript	0.186161	0	-22.3424	1.57686e-13	2.16165e-11
XM_018045826.1	gene-CDC14A	CDC14A	transcript	0.158602	0	-22.3422	1.59895e-13	2.18874e-11
Novel_007747	XLOC_072737	.	transcript	0.0442134	0	-22.34	1.6071e-13	2.19671e-11
Novel_021996	XLOC_205779	.	transcript	0.071308	0	-22.334	1.60992e-13	2.19738e-11
XM_018042436.1	gene-RIMS3	RIMS3	transcript	0	0.110716	22.334	1.61946e-13	2.2072e-11
Novel_014690	XLOC_141283	.	transcript	0.0696904	0	-22.3357	1.62542e-13	2.21212e-11
Novel_013253	XLOC_127032	.	transcript	0.116593	0	-22.3315	1.64252e-13	2.22895e-11
Novel_022985	XLOC_214617	.	transcript	0.033086	0	-22.327	1.66074e-13	2.25043e-11
Novel_015208	XLOC_147215	.	transcript	0.288435	0	-22.32	1.67248e-13	2.26309e-11
XM_018042126.1	gene-LOC102169353	LOC102169353	transcript	0.0296234	0	-22.3191	1.69468e-13	2.28864e-11
Novel_015725	XLOC_151950	.	transcript	0	0.915253	22.3153	1.69622e-13	2.28864e-11
Novel_006910	XLOC_063909	.	transcript	0	0.222424	22.3041	1.73167e-13	2.3322e-11
Novel_000925	XLOC_009200	.	transcript	0.0187414	0	-22.3097	1.73487e-13	2.3322e-11
Novel_011802	XLOC_114233	.	transcript	0.040427	0	-22.3086	1.73954e-13	2.3322e-11
Novel_017966	XLOC_171917	.	transcript	0.0395702	0	-22.3082	1.74089e-13	2.3322e-11
XM_018057487.1	gene-COL16A1	COL16A1	transcript	0.0950886	0	-22.3082	1.74089e-13	2.3322e-11
XM_018058256.1	gene-ARMC9	ARMC9	transcript	0.40321	0	-22.2993	1.75267e-13	2.34133e-11
Novel_011120	XLOC_106971	.	transcript	0.0540536	0	-22.2975	1.76402e-13	2.34592e-11
Novel_008713	XLOC_082587	.	transcript	0	0.094344	22.2978	1.77186e-13	2.34592e-11
Novel_019036	XLOC_181698	.	transcript	0	0.138713	22.2925	1.77209e-13	2.34592e-11
Novel_004578	XLOC_042811	.	transcript	0.0439574	0	-22.3006	1.77398e-13	2.34592e-11
Novel_027726	XLOC_263539	.	transcript	0.080069	0	-22.3006	1.77398e-13	2.34592e-11
Novel_023903	XLOC_223478	.	transcript	0.0508714	0	-22.2958	1.77604e-13	2.34592e-11
XM_018043277.1	gene-ERI3	ERI3	transcript	0.555252	0	-22.2958	1.77604e-13	2.34592e-11
Novel_009239	XLOC_087759	.	transcript	0.107916	0	-22.2882	1.80214e-13	2.37373e-11
Novel_005654	XLOC_052875	.	transcript	0.0842358	0	-22.2922	1.81256e-13	2.38413e-11
Novel_005402	XLOC_051060	.	transcript	0	0.125113	22.2683	1.90732e-13	2.48791e-11
Novel_012926	XLOC_124818	.	transcript	0	0.180527	22.2652	1.92191e-13	2.50002e-11
Novel_024775	XLOC_230021	.	transcript	0	0.0672468	22.2652	1.92191e-13	2.50002e-11
XM_018063358.1	gene-PKP4	PKP4	transcript	0	0.1664	22.2601	1.9469e-13	2.52557e-11
Novel_024985	XLOC_231757	.	transcript	0.0854256	0	-7.87736	1.94692e-13	2.52557e-11
XM_018047312.1	gene-TRA2A	TRA2A	transcript	0.207514	0	-22.2594	1.96713e-13	2.54479e-11
XM_018054100.1	gene-EXOC5	EXOC5	transcript	0.111958	0	-22.2594	1.96713e-13	2.54479e-11
Novel_008822	XLOC_083066	.	transcript	0	0.044035	22.2544	1.97438e-13	2.54716e-11
XM_018040042.1	gene-MAPK8IP3	MAPK8IP3	transcript	0	0.117909	22.2544	1.97438e-13	2.54716e-11
Novel_026544	XLOC_248557	.	transcript	0.208279	0	-22.2534	1.98709e-13	2.55965e-11
XM_018040052.1	gene-EME2	EME2	transcript	0.334396	0	-22.2548	1.98949e-13	2.55965e-11
Novel_016726	XLOC_161152	.	transcript	0	0.0793844	22.249	2.00123e-13	2.57124e-11
Novel_009649	XLOC_092513	.	transcript	0.08144	0	-22.2499	2.01401e-13	2.58062e-11
XM_005697806.3	gene-ORAI2	ORAI2	transcript	0.0960472	0	-22.2499	2.01401e-13	2.58062e-11
Novel_000215	XLOC_002174	.	transcript	0	0.136207	22.245	2.02098e-13	2.58604e-11
Novel_000596	XLOC_005450	.	transcript	0.13486	0	-22.2444	2.04112e-13	2.60826e-11
Novel_023162	XLOC_217015	.	transcript	0	0.117213	22.2394	2.04959e-13	2.61554e-11
XM_018041914.1	gene-MTUS1	MTUS1	transcript	0.119508	0	-22.2405	2.06213e-13	2.62798e-11
Novel_005745	XLOC_053410	.	transcript	0.105784	0	-22.2367	2.08176e-13	2.64866e-11
Novel_002253	XLOC_021777	.	transcript	0	0.11956	22.2315	2.08399e-13	2.64866e-11
XM_018041771.1	gene-FGFR1	FGFR1	transcript	0.127594	0	-22.2348	2.09156e-13	2.6547e-11
Novel_010511	XLOC_102102	.	transcript	0.0297164	0	-22.2322	2.10522e-13	2.66128e-11
Novel_020879	XLOC_193910	.	transcript	0.0731418	0	-22.2301	2.11628e-13	2.67168e-11
Novel_000268	XLOC_002246	.	transcript	0	0.142927	22.2248	2.12534e-13	2.67384e-11
Novel_018152	XLOC_173743	.	transcript	0.0601354	0	-22.2282	2.12651e-13	2.67384e-11
XM_018046076.1	gene-TNK2	TNK2	transcript	0.102741	0	-22.2282	2.12651e-13	2.67384e-11
Novel_017996	XLOC_172447	.	transcript	0.0254734	0	-22.2271	2.13194e-13	2.67709e-11
Novel_019579	XLOC_184210	.	transcript	0	0.136318	22.221	2.14574e-13	2.69061e-11
Novel_007547	XLOC_070706	.	transcript	0.103957	0	-22.2241	2.14842e-13	2.69061e-11
Novel_027764	XLOC_263910	.	transcript	0.100338	0	-22.2232	2.15298e-13	2.69274e-11
Novel_013407	XLOC_128994	.	transcript	0	0.0467342	22.2172	2.16566e-13	2.70209e-11
XM_018045181.1	gene-FAM83H	FAM83H	transcript	0	0.114972	22.2171	2.1662e-13	2.70209e-11
Novel_028229	XLOC_267720	.	transcript	0.190989	0	-22.2082	2.22035e-13	2.76233e-11
XM_005686796.3	gene-UGP2	UGP2	transcript	0.235788	0	-22.2054	2.25045e-13	2.79609e-11
Novel_004613	XLOC_043101	.	transcript	0.074965	0	-22.2037	2.25992e-13	2.80415e-11
Novel_001482	XLOC_014590	.	transcript	0	0.17731	22.1979	2.27214e-13	2.8156e-11
XM_018053317.1	gene-STXBP5	STXBP5	transcript	0	0.074979	22.1833	2.3562e-13	2.91592e-11
Novel_025647	XLOC_240329	.	transcript	0.53709	0	-22.1677	2.42197e-13	2.98947e-11
Novel_009843	XLOC_093907	.	transcript	0	0.102149	22.1671	2.45319e-13	3.02403e-11
XM_018052074.1	gene-TRPM6	TRPM6	transcript	0	0.084803	22.1517	2.54793e-13	3.13672e-11
Novel_018328	XLOC_176427	.	transcript	0	0.0941834	22.1406	2.61939e-13	3.22048e-11
XM_018061820.1	gene-FOXF1	FOXF1	transcript	0.176065	0	-22.1417	2.63736e-13	3.23835e-11
Novel_018944	XLOC_181276	.	transcript	0	0.0548136	22.1321	2.67539e-13	3.28077e-11
Novel_000502	XLOC_004750	.	transcript	0.039035	0	-22.128	2.68051e-13	3.28277e-11
Novel_014029	XLOC_135730	.	transcript	0.118098	0	-22.1338	2.68952e-13	3.28526e-11
Novel_023966	XLOC_223977	.	transcript	0.0525042	0	-22.1338	2.68952e-13	3.28526e-11
Novel_018257	XLOC_174895	.	transcript	0.318883	0	-22.1321	2.70106e-13	3.29509e-11
XM_018067237.1	gene-TXNRD3	TXNRD3	transcript	0	0.150215	22.1274	2.70619e-13	3.29707e-11
Novel_007302	XLOC_067925	.	transcript	0.107806	0	-22.1268	2.72936e-13	3.30818e-11
XM_018039932.1	gene-LOC102173992	LOC102173992	transcript	0.0911654	0	-22.1268	2.72936e-13	3.30818e-11
Novel_024844	XLOC_230265	.	transcript	0	0.054487	22.1211	2.74669e-13	3.32491e-11
Novel_011769	XLOC_113870	.	transcript	0.0545996	0	-22.1238	2.75719e-13	3.33334e-11
XR_001918139.1	gene-TTC38	TTC38	transcript	0.130377	0	-22.121	2.77627e-13	3.35209e-11
XM_018040015.1	gene-FBXL19	FBXL19	transcript	0	0.129071	22.1139	2.79886e-13	3.37505e-11
Novel_003433	XLOC_032032	.	transcript	0	0.239371	22.1083	2.83039e-13	3.4087e-11
Novel_028069	XLOC_265843	.	transcript	0	0.192671	22.1078	2.84093e-13	3.41643e-11
Novel_026761	XLOC_250049	.	transcript	0	0.122773	22.1074	2.84406e-13	3.41643e-11
Novel_002506	XLOC_024854	.	transcript	0.189328	0	-22.1099	2.84854e-13	3.41745e-11
Novel_025614	XLOC_240107	.	transcript	0.0903794	0	-22.1081	2.86572e-13	3.43369e-11
Novel_005220	XLOC_049486	.	transcript	0.185847	0	-22.1059	2.88244e-13	3.44933e-11
Novel_007889	XLOC_073530	.	transcript	0	0.0765028	22.1002	2.89514e-13	3.46014e-11
XM_018046217.1	gene-ZBTB7B	ZBTB7B	transcript	0.120235	0	-22.103	2.90302e-13	3.46439e-11
Novel_017193	XLOC_164984	.	transcript	0.0328416	0	-22.1025	2.90606e-13	3.46439e-11
Novel_014944	XLOC_144477	.	transcript	0	0.175092	22.0914	2.95878e-13	3.51833e-11
Novel_020972	XLOC_195959	.	transcript	0.302885	0	-22.0924	2.9809e-13	3.5357e-11
XM_018058490.1	gene-SP140	SP140	transcript	0.137171	0	-22.0924	2.9809e-13	3.5357e-11
XM_018044317.1	gene-LRP8	LRP8	transcript	0.0523502	0	-22.0873	3.01851e-13	3.57581e-11
XM_018043381.1	gene-CDON	CDON	transcript	0	0.127699	22.078	3.03027e-13	3.58524e-11
Novel_018921	XLOC_181208	.	transcript	0.0571548	0	-22.0822	3.05682e-13	3.61211e-11
Novel_012596	XLOC_121026	.	transcript	0.077556	0	-22.0803	3.07036e-13	3.62356e-11
Novel_026078	XLOC_244424	.	transcript	0.315561	0	-22.0748	3.09182e-13	3.63977e-11
Novel_017289	XLOC_165968	.	transcript	0.0320914	0	-22.074	3.11846e-13	3.65901e-11
Novel_025247	XLOC_235859	.	transcript	0.0682576	0	-22.074	3.11982e-13	3.65901e-11
Novel_004015	XLOC_037447	.	transcript	0.0572754	0	-22.0733	3.125e-13	3.66053e-11
XM_018055179.1	gene-EIF4G3	EIF4G3	transcript	0.0781024	0	-22.0727	3.12907e-13	3.66074e-11
Novel_017201	XLOC_164999	.	transcript	0.0743708	0	-22.0665	3.15936e-13	3.68719e-11
Novel_005356	XLOC_050560	.	transcript	0	0.189679	22.0649	3.1595e-13	3.68719e-11
Novel_013239	XLOC_126486	.	transcript	0.138956	0	-22.0676	3.16881e-13	3.6889e-11
Novel_016361	XLOC_157541	.	transcript	0.0871024	0	-22.0653	3.18786e-13	3.70532e-11
Novel_000237	XLOC_002203	.	transcript	0.0861876	0	-22.0644	3.19472e-13	3.70532e-11
Novel_015923	XLOC_153469	.	transcript	0.0554396	0	-22.0644	3.19472e-13	3.70532e-11
Novel_026578	XLOC_248956	.	transcript	0.0588928	0	-22.0612	3.21959e-13	3.72958e-11
Novel_022992	XLOC_214617	.	transcript	0.0268086	0	-22.0563	3.25978e-13	3.77149e-11
Novel_024276	XLOC_226251	.	transcript	0.0573098	0	-22.0555	3.26567e-13	3.77178e-11
Novel_026769	XLOC_250057	.	transcript	0	0.240768	22.0511	3.26804e-13	3.77178e-11
XM_018051492.1	gene-GATAD2A	GATAD2A	transcript	0	0.0989742	22.0457	3.31233e-13	3.81822e-11
Novel_013818	XLOC_133896	.	transcript	0	0.255196	22.0427	3.33715e-13	3.84213e-11
Novel_002888	XLOC_027972	.	transcript	0.0293978	0	-22.042	3.37555e-13	3.8816e-11
Novel_009644	XLOC_092481	.	transcript	0.126222	0	-22.0381	3.41013e-13	3.91056e-11
Novel_025900	XLOC_242790	.	transcript	0	0.121822	22.0336	3.4132e-13	3.91056e-11
XM_018055051.1	gene-DYSF	DYSF	transcript	0	0.0926076	22.0329	3.41845e-13	3.91182e-11
XM_018049728.1	gene-ZNF518B	ZNF518B	transcript	0	0.0882142	22.0307	3.43717e-13	3.92847e-11
Novel_023999	XLOC_224411	.	transcript	0.075538	0	-22.0332	3.45205e-13	3.93592e-11
Novel_003566	XLOC_034182	.	transcript	0.058609	0	-22.0275	3.50038e-13	3.9862e-11
Novel_015150	XLOC_146732	.	transcript	0	0.0259908	22.0172	3.5536e-13	4.04192e-11
Novel_008820	XLOC_083066	.	transcript	0	0.0763926	22.014	3.57319e-13	4.0593e-11
Novel_019353	XLOC_183180	.	transcript	0.0196754	0	-22.0174	3.58866e-13	4.06846e-11
Novel_002390	XLOC_023769	.	transcript	0	0.0682192	22.0122	3.59801e-13	4.06846e-11
Novel_002620	XLOC_025687	.	transcript	0	0.274652	22.0122	3.59801e-13	4.06846e-11
Novel_006623	XLOC_061384	.	transcript	0.37346	0	-22.0077	3.59853e-13	4.06846e-11
Novel_024278	XLOC_226251	.	transcript	0.0518004	0	-22.0157	3.60354e-13	4.06924e-11
Novel_009550	XLOC_091755	.	transcript	0.0821222	0	-22.0145	3.61543e-13	4.07777e-11
Novel_010338	XLOC_099448	.	transcript	0.062529	0	-22.0075	3.67781e-13	4.12661e-11
Novel_023847	XLOC_222942	.	transcript	0.0159052	0	-22.0075	3.67781e-13	4.12661e-11
Novel_014897	XLOC_144183	.	transcript	0	0.0287878	22.0025	3.68502e-13	4.12661e-11
XR_001297168.2	gene-GMEB1	GMEB1	transcript	0	0.0654134	22.0025	3.68502e-13	4.12661e-11
XR_001917202.1	gene-LOC102173992	LOC102173992	transcript	0	0.0646408	22.0025	3.68502e-13	4.12661e-11
Novel_001760	XLOC_017532	.	transcript	0.0698394	0	-21.9995	3.75054e-13	4.19135e-11
Novel_008678	XLOC_082454	.	transcript	0	0.0906868	21.9952	3.75173e-13	4.19135e-11
XM_018059054.1	gene-CLP1	CLP1	transcript	0.214815	0	-21.9925	3.81701e-13	4.25923e-11
XM_018043539.1	gene-ANO5	ANO5	transcript	0	0.134751	21.986	3.82657e-13	4.26483e-11
Novel_025412	XLOC_237349	.	transcript	0.0526348	0	-21.9873	3.86489e-13	4.30246e-11
Novel_008180	XLOC_076524	.	transcript	0	0.132572	21.9739	3.88065e-13	4.30981e-11
Novel_013371	XLOC_128672	.	transcript	0	0.0634272	21.9651	4.04064e-13	4.47694e-11
Novel_000099	XLOC_000819	.	transcript	0.0589916	0	-21.9659	4.07496e-13	4.50965e-11
Novel_013179	XLOC_126193	.	transcript	0.084443	0	-21.965	4.08592e-13	4.51648e-11
Novel_002705	XLOC_026226	.	transcript	0	0.246846	21.9596	4.09578e-13	4.52207e-11
XM_018054346.1	gene-FRMD6	FRMD6	transcript	0.0813334	0	-21.9629	4.10666e-13	4.52473e-11
Novel_016746	XLOC_161324	.	transcript	0.0312194	0	-21.9621	4.11302e-13	4.52519e-11
Novel_005415	XLOC_051253	.	transcript	0.0804706	0	-21.9601	4.13472e-13	4.54376e-11
Novel_009167	XLOC_087164	.	transcript	0	0.165581	21.9516	4.17725e-13	4.5798e-11
XM_018046043.1	gene-TNK2	TNK2	transcript	0.082928	0	-21.9548	4.18806e-13	4.58511e-11
Novel_009033	XLOC_085790	.	transcript	0.073357	0	-21.9544	4.19183e-13	4.58511e-11
XM_018041853.1	gene-FAT1	FAT1	transcript	1.39318	4.52e-05	-11.7129	4.19882e-13	4.58743e-11
Novel_011057	XLOC_106575	.	transcript	0.149595	0	-21.9525	4.21235e-13	4.59378e-11
XM_018053652.1	gene-IGDCC4	IGDCC4	transcript	0	0.0949488	21.948	4.21439e-13	4.59378e-11
Novel_017291	XLOC_165968	.	transcript	0.0414364	0	-21.9472	4.23998e-13	4.61634e-11
XM_018060180.1	gene-PIKFYVE	PIKFYVE	transcript	0.0382836	0	-21.9431	4.31067e-13	4.68288e-11
Novel_005207	XLOC_049426	.	transcript	0.0377806	0	-21.943	4.31104e-13	4.68288e-11
Novel_027717	XLOC_263479	.	transcript	0.0332262	0	-21.9407	4.33571e-13	4.69889e-11
Novel_016772	XLOC_161650	.	transcript	0	0.091549	21.9365	4.33588e-13	4.69889e-11
XM_018061395.1	gene-NCOR2	NCOR2	transcript	0.041163	0	-21.9404	4.34075e-13	4.69889e-11
Novel_015983	XLOC_154108	.	transcript	0.0396132	0	-21.9379	4.36648e-13	4.71437e-11
Novel_011072	XLOC_106672	.	transcript	0.0649718	0	-21.9375	4.3708e-13	4.71437e-11
XM_018043212.1	gene-LTBP3	LTBP3	transcript	0	0.099521	21.9328	4.37508e-13	4.71437e-11
Novel_012727	XLOC_122308	.	transcript	0.376696	0	-21.933	4.38767e-13	4.72254e-11
Novel_004497	XLOC_042086	.	transcript	0	0.555554	21.9271	4.43671e-13	4.76987e-11
Novel_013190	XLOC_126229	.	transcript	0.158339	0	-21.931	4.44329e-13	4.77149e-11
Novel_025032	XLOC_232294	.	transcript	0	0.0873528	21.9255	4.45495e-13	4.77857e-11
Novel_027410	XLOC_260964	.	transcript	0.0367934	0	-21.9264	4.46056e-13	4.77914e-11
Novel_017724	XLOC_169969	.	transcript	0.147703	0	-21.9285	4.47029e-13	4.78412e-11
Novel_012591	XLOC_120974	.	transcript	0.116941	0	-21.9249	4.51032e-13	4.81057e-11
Novel_016418	XLOC_158283	.	transcript	0.252929	0	-21.9249	4.51032e-13	4.81057e-11
Novel_020681	XLOC_191110	.	transcript	0.0689656	0	-21.9249	4.51032e-13	4.81057e-11
Novel_004201	XLOC_038821	.	transcript	0.140101	0	-21.9193	4.57304e-13	4.87195e-11
Novel_026034	XLOC_244064	.	transcript	0	0.0693588	21.9096	4.63246e-13	4.9241e-11
Novel_027065	XLOC_254313	.	transcript	0.0571646	0	-21.9116	4.6608e-13	4.94865e-11
Novel_023592	XLOC_221074	.	transcript	0	0.0612772	21.8993	4.75036e-13	5.03806e-11
Novel_003955	XLOC_037173	.	transcript	0.114968	0	-21.8973	4.79227e-13	5.0755e-11
Novel_016415	XLOC_158283	.	transcript	0.313269	0	-21.9	4.79644e-13	5.0755e-11
Novel_015806	XLOC_152792	.	transcript	0	0.107078	21.8943	4.80924e-13	5.08333e-11
Novel_012627	XLOC_121145	.	transcript	0	0.427312	21.8926	4.82976e-13	5.09929e-11
Novel_005221	XLOC_049486	.	transcript	0.232759	0	-21.8946	4.86067e-13	5.12618e-11
Novel_010728	XLOC_104079	.	transcript	0.0655686	0	-21.8849	4.89744e-13	5.15342e-11
Novel_025294	XLOC_236484	.	transcript	0.019025	0	-21.8857	4.9682e-13	5.21622e-11
XM_018066136.1	gene-CLK3	CLK3	transcript	0.206653	0	-21.8857	4.9682e-13	5.21622e-11
Novel_013745	XLOC_132983	.	transcript	0	0.0646432	21.8788	4.9963e-13	5.23988e-11
Novel_005278	XLOC_049957	.	transcript	0.124902	0	-21.8799	5.03969e-13	5.27951e-11
Novel_018926	XLOC_181208	.	transcript	0	0.0601674	21.8705	5.09772e-13	5.32287e-11
Novel_005357	XLOC_050560	.	transcript	0	0.156723	21.8706	5.09804e-13	5.32287e-11
Novel_020417	XLOC_189200	.	transcript	0	0.126939	21.8706	5.09804e-13	5.32287e-11
Novel_022471	XLOC_210704	.	transcript	0.0818784	0	-21.8701	5.16187e-13	5.37165e-11
XM_018052465.1	gene-DAPK1	DAPK1	transcript	0.0711076	0	-21.8701	5.16187e-13	5.37165e-11
Novel_021255	XLOC_198741	.	transcript	0	0.0534358	21.8602	5.2285e-13	5.43498e-11
Novel_020783	XLOC_192348	.	transcript	0	0.0636812	21.8509	5.25897e-13	5.46064e-11
Novel_023748	XLOC_222362	.	transcript	0	0.0895884	21.8475	5.32504e-13	5.52315e-11
Novel_009321	XLOC_088793	.	transcript	0	0.0823398	21.8511	5.3466e-13	5.53331e-11
Novel_001726	XLOC_017265	.	transcript	0	0.133204	21.8507	5.35247e-13	5.53331e-11
Novel_007175	XLOC_066633	.	transcript	0	0.0998756	21.8482	5.38529e-13	5.56113e-11
Novel_005691	XLOC_053044	.	transcript	0.0723958	0	-21.8496	5.42908e-13	5.59409e-11
Novel_017989	XLOC_172447	.	transcript	0.024641	0	-21.8496	5.42908e-13	5.59409e-11
XR_001919202.1	gene-MADD	MADD	transcript	0	0.0709094	21.8437	5.44516e-13	5.59853e-11
XR_001917225.1	gene-SRRM2	SRRM2	transcript	0.0379562	0	-21.8484	5.44528e-13	5.59853e-11
XM_013972927.2	gene-MCTP2	MCTP2	transcript	0.0896124	0	-21.8475	5.4571e-13	5.60457e-11
Novel_004019	XLOC_037447	.	transcript	0	0.07377	21.8386	5.513e-13	5.65581e-11
Novel_025894	XLOC_242783	.	transcript	0	0.0656246	21.8355	5.55512e-13	5.69282e-11
Novel_002525	XLOC_025096	.	transcript	0.0616118	0	-21.8383	5.58224e-13	5.69582e-11
Novel_010499	XLOC_101630	.	transcript	0.0804696	0	-21.8383	5.58224e-13	5.69582e-11
Novel_016278	XLOC_156884	.	transcript	0.0294066	0	-21.8383	5.58224e-13	5.69582e-11
Novel_020959	XLOC_195602	.	transcript	0.110658	0	-21.8383	5.58224e-13	5.69582e-11
Novel_022247	XLOC_208692	.	transcript	0.0278812	0	-21.8355	5.61641e-13	5.71934e-11
Novel_021157	XLOC_198135	.	transcript	0.0811064	0	-21.8358	5.61744e-13	5.71934e-11
Novel_021017	XLOC_196395	.	transcript	0.0523324	0	-21.8336	5.64516e-13	5.73314e-11
Novel_020823	XLOC_193140	.	transcript	0.047663	0	-21.8331	5.64925e-13	5.73314e-11
Novel_003459	XLOC_032804	.	transcript	0	0.052144	21.8271	5.67078e-13	5.74115e-11
Novel_000346	XLOC_002923	.	transcript	0	0.0766676	21.8258	5.68153e-13	5.74115e-11
Novel_012819	XLOC_123710	.	transcript	0	0.0416518	21.8258	5.68153e-13	5.74115e-11
Novel_016721	XLOC_161081	.	transcript	0	0.0810048	21.8258	5.68153e-13	5.74115e-11
Novel_019384	XLOC_183321	.	transcript	0.0574232	0	-21.8262	5.74881e-13	5.80291e-11
Novel_012050	XLOC_116493	.	transcript	0.09635	0	-21.8213	5.82116e-13	5.86201e-11
Novel_000437	XLOC_004293	.	transcript	0	0.221521	21.8072	5.82353e-13	5.86201e-11
Novel_015021	XLOC_145472	.	transcript	0.100101	0	-21.8208	5.82604e-13	5.86201e-11
Novel_010481	XLOC_101529	.	transcript	0	0.198371	21.8077	5.94683e-13	5.97716e-11
Novel_004001	XLOC_037442	.	transcript	0	0.170819	21.8034	6.01017e-13	6.03439e-11
Novel_004417	XLOC_040894	.	transcript	0	0.0354834	21.7965	6.03129e-13	6.04914e-11
XM_018063087.1	gene-PTPRH	PTPRH	transcript	0	0.143259	21.7989	6.07552e-13	6.08702e-11
Novel_018334	XLOC_176495	.	transcript	0.0793416	0	-21.8017	6.10815e-13	6.10024e-11
Novel_012407	XLOC_120110	.	transcript	0	0.0972782	21.7913	6.16155e-13	6.14706e-11
Novel_016771	XLOC_161650	.	transcript	0.297343	0	-9.41602	6.22301e-13	6.19525e-11
Novel_028039	XLOC_265705	.	transcript	0	0.150988	21.7799	6.29102e-13	6.24316e-11
Novel_011617	XLOC_112172	.	transcript	0	0.0400874	21.784	6.30104e-13	6.24652e-11
Novel_022293	XLOC_208897	.	transcript	0.0776618	0	-21.7869	6.3105e-13	6.24932e-11
XM_018061886.1	gene-ANKRD11	ANKRD11	transcript	0.0399458	0	-21.7855	6.35375e-13	6.27895e-11
Novel_018588	XLOC_177887	.	transcript	0.103681	0	-21.7842	6.37579e-13	6.29412e-11
Novel_003256	XLOC_030904	.	transcript	0	0.220831	21.775	6.44176e-13	6.34594e-11
XM_018057506.1	gene-RTEL1	RTEL1	transcript	0	0.11294	21.775	6.44176e-13	6.34594e-11
Novel_015048	XLOC_145651	.	transcript	0.0852078	0	-21.7788	6.45293e-13	6.3503e-11
Novel_015126	XLOC_146234	.	transcript	0.0849604	0	-21.7739	6.53196e-13	6.41467e-11
XM_018063955.1	gene-CEP112	CEP112	transcript	0.0985168	0	-21.7717	6.5738e-13	6.44904e-11
Novel_010928	XLOC_105627	.	transcript	0	0.0349956	21.7646	6.6081e-13	6.47594e-11
Novel_014802	XLOC_142908	.	transcript	0	0.423333	21.7634	6.62668e-13	6.4874e-11
Novel_027412	XLOC_260964	.	transcript	0.0272812	0	-21.7668	6.65354e-13	6.50693e-11
Novel_006893	XLOC_063909	.	transcript	0.0339544	0	-21.7594	6.77581e-13	6.61963e-11
Novel_006613	XLOC_061264	.	transcript	0	0.106831	21.7536	6.78715e-13	6.62384e-11
Novel_005100	XLOC_048122	.	transcript	0.0454136	0	-21.7574	6.80806e-13	6.63736e-11
Novel_026129	XLOC_245041	.	transcript	0.012027	0	-21.7557	6.83621e-13	6.65792e-11
Novel_018914	XLOC_181083	.	transcript	0.0981526	0	-21.7498	6.93593e-13	6.74805e-11
Novel_020052	XLOC_187223	.	transcript	0	0.0790878	21.741	6.99987e-13	6.80324e-11
Novel_000358	XLOC_003254	.	transcript	0.192901	0	-21.7432	7.0495e-13	6.84441e-11
XM_018047148.1	gene-SYNJ1	SYNJ1	transcript	0	0.0706448	21.7356	7.08951e-13	6.87617e-11
Novel_004166	XLOC_038462	.	transcript	0	0.048347	21.7298	7.19357e-13	6.96666e-11
Novel_017868	XLOC_171020	.	transcript	0	0.0370394	21.7296	7.1976e-13	6.96666e-11
Novel_023344	XLOC_218955	.	transcript	0.0508112	0	-21.7341	7.20888e-13	6.97041e-11
Novel_009329	XLOC_088828	.	transcript	0	0.115662	21.723	7.31282e-13	7.05642e-11
Novel_026445	XLOC_247904	.	transcript	0	0.113804	21.7206	7.3567e-13	7.08425e-11
Novel_008683	XLOC_082454	.	transcript	0.0504542	0	-21.725	7.37046e-13	7.09025e-11
Novel_025131	XLOC_233168	.	transcript	0	0.0959532	21.7149	7.45994e-13	7.169e-11
Novel_009561	XLOC_092026	.	transcript	0.0445198	0	-21.7181	7.49611e-13	7.19642e-11
Novel_020636	XLOC_190441	.	transcript	0.045956	0	-21.7138	7.56724e-13	7.24523e-11
XM_018039575.1	gene-ZNF521	ZNF521	transcript	0.068046	0	-21.7137	7.57003e-13	7.24523e-11
Novel_022416	XLOC_210374	.	transcript	0	0.0882162	21.7083	7.58134e-13	7.24868e-11
Novel_010664	XLOC_103651	.	transcript	0.265836	0	-21.7094	7.63534e-13	7.2788e-11
Novel_022711	XLOC_212784	.	transcript	0.0357624	0	-21.7094	7.63534e-13	7.2788e-11
XM_018046690.1	gene-PRKAG2	PRKAG2	transcript	0.107769	0	-21.7102	7.63603e-13	7.2788e-11
Novel_026004	XLOC_243662	.	transcript	0.0538014	0	-21.708	7.67748e-13	7.29616e-11
Novel_026185	XLOC_245242	.	transcript	0.0502252	0	-21.708	7.67748e-13	7.29616e-11
Novel_001042	XLOC_010732	.	transcript	0	0.081555	21.7018	7.70094e-13	7.30371e-11
Novel_026603	XLOC_249224	.	transcript	0	0.0689462	21.7018	7.70094e-13	7.30371e-11
Novel_005780	XLOC_053526	.	transcript	0	0.0660046	21.7004	7.72788e-13	7.30719e-11
Novel_000269	XLOC_002246	.	transcript	0.071143	0	-21.7034	7.77067e-13	7.34028e-11
Novel_023379	XLOC_219316	.	transcript	0.0554412	0	-21.7001	7.83438e-13	7.39305e-11
Novel_007162	XLOC_066617	.	transcript	0	0.0893208	21.694	7.84878e-13	7.39922e-11
Novel_011006	XLOC_106228	.	transcript	0.114525	0	-21.6986	7.86331e-13	7.40551e-11
Novel_006371	XLOC_058967	.	transcript	0.0457984	0	-21.6966	7.89513e-13	7.42063e-11
XM_018049313.1	gene-FAM13A	FAM13A	transcript	0.048087	0	-21.6966	7.89513e-13	7.42063e-11
Novel_019155	XLOC_182141	.	transcript	0	0.0531956	21.6905	7.91603e-13	7.43286e-11
Novel_015924	XLOC_153469	.	transcript	0.0409494	0	-21.6842	8.14328e-13	7.62344e-11
Novel_018598	XLOC_177889	.	transcript	0.20383	0	-21.6693	8.15653e-13	7.62826e-11
Novel_009448	XLOC_090611	.	transcript	0	0.03827	21.6733	8.25504e-13	7.70509e-11
XM_018050195.1	gene-RBM27	RBM27	transcript	0	0.071779	21.6721	8.27882e-13	7.71963e-11
Novel_004560	XLOC_042598	.	transcript	0.0482912	0	-21.674	8.33858e-13	7.76766e-11
Novel_007782	XLOC_073227	.	transcript	0	0.120462	21.6661	8.40142e-13	7.81847e-11
Novel_002020	XLOC_019859	.	transcript	0	0.147753	21.6595	8.53747e-13	7.93724e-11
Novel_000716	XLOC_006799	.	transcript	0	0.0209098	21.6579	8.56976e-13	7.95155e-11
Novel_018693	XLOC_179100	.	transcript	0.0371208	0	-21.66	8.64024e-13	8.00118e-11
Novel_020954	XLOC_195551	.	transcript	0.0602504	0	-21.66	8.64024e-13	8.00118e-11
Novel_001913	XLOC_019067	.	transcript	0	0.0529874	21.6513	8.70945e-13	8.0432e-11
Novel_023833	XLOC_222862	.	transcript	0	0.0666818	21.6508	8.71926e-13	8.0432e-11
XM_018040233.1	gene-TRRAP	TRRAP	transcript	0.0243508	0	-21.6557	8.71978e-13	8.0432e-11
XM_018055454.1	gene-AAK1	AAK1	transcript	0.050071	0	-21.6553	8.72839e-13	8.04327e-11
Novel_022681	XLOC_212521	.	transcript	0.0080088	0	-21.6543	8.76088e-13	8.05744e-11
XM_005699065.3	gene-RHOBTB1	RHOBTB1	transcript	0.069842	0	-21.6543	8.76088e-13	8.05744e-11
XM_018066524.1	gene-LINGO1	LINGO1	transcript	0.0260394	1.15717	5.41444	8.77963e-13	8.06681e-11
Novel_025505	XLOC_238274	.	transcript	0.0594874	0	-21.6392	8.797e-13	8.07489e-11
Novel_007297	XLOC_067918	.	transcript	0	0.110968	21.6411	8.92702e-13	8.18626e-11
XM_018053655.1	gene-CILP	CILP	transcript	0.0743378	0	-21.6439	8.98836e-13	8.23449e-11
Novel_002291	XLOC_022356	.	transcript	0.038613	0	-21.6427	9.01273e-13	8.24078e-11
XM_018041772.1	gene-FGFR1	FGFR1	transcript	0.0821042	0	-21.6427	9.01273e-13	8.24078e-11
Novel_003380	XLOC_031640	.	transcript	0.0543182	0	-21.6347	9.19012e-13	8.37858e-11
XM_018059451.1	gene-FAM160A2	FAM160A2	transcript	0.0913442	0	-21.6347	9.19012e-13	8.37858e-11
Novel_024321	XLOC_226423	.	transcript	0.0642138	0	-21.634	9.2065e-13	8.38539e-11
Novel_012200	XLOC_118244	.	transcript	0	0.0429338	21.6277	9.2225e-13	8.39185e-11
XM_018043168.1	gene-UEVLD	UEVLD	transcript	0	0.118355	21.6252	9.27874e-13	8.43365e-11
XM_018047121.1	gene-CCDC129	CCDC129	transcript	0	0.097589	21.6229	9.33019e-13	8.46531e-11
Novel_018923	XLOC_181208	.	transcript	0	0.062496	21.6216	9.36006e-13	8.48423e-11
Novel_018391	XLOC_176719	.	transcript	0	0.0715928	21.6204	9.38811e-13	8.50147e-11
Novel_014665	XLOC_140985	.	transcript	0.0499516	0	-21.6224	9.47057e-13	8.55969e-11
Novel_018249	XLOC_174764	.	transcript	0.0767326	0	-21.6224	9.47057e-13	8.55969e-11
Novel_027950	XLOC_265153	.	transcript	0.0905396	0	-21.6212	9.49912e-13	8.57726e-11
Novel_003198	XLOC_030358	.	transcript	0.04926	0	-21.6197	9.53242e-13	8.58252e-11
Novel_023579	XLOC_220937	.	transcript	0.0414486	0	-21.6197	9.53242e-13	8.58252e-11
Novel_004562	XLOC_042598	.	transcript	0	0.0659602	21.614	9.53445e-13	8.58252e-11
Novel_022254	XLOC_208749	.	transcript	0.0296828	0	-21.6183	9.56642e-13	8.58862e-11
Novel_014898	XLOC_144183	.	transcript	0.013959	0	-21.6108	9.74238e-13	8.73826e-11
XM_018054079.1	gene-ZBTB25	ZBTB25	transcript	0.197339	0	-21.6062	9.85119e-13	8.82745e-11
Novel_007647	XLOC_071876	.	transcript	0	0.0766116	21.5967	9.94544e-13	8.90344e-11
XM_018048169.1	gene-MYBPC1	MYBPC1	transcript	0	0.103811	21.5907	1.00903e-12	9.002e-11
Novel_027688	XLOC_263369	.	transcript	0	0.381048	21.5905	1.00937e-12	9.002e-11
Novel_014385	XLOC_139009	.	transcript	0.108194	0	-8.28427	1.00938e-12	9.002e-11
Novel_023346	XLOC_218955	.	transcript	0.0785712	0	-21.5953	1.01162e-12	9.01347e-11
Novel_021852	XLOC_205042	.	transcript	0.021196	0	-21.5941	1.01466e-12	9.02345e-11
XM_018058897.1	gene-CUL3	CUL3	transcript	0	0.168294	21.5841	1.02535e-12	9.10994e-11
Novel_010563	XLOC_102753	.	transcript	0	0.040572	21.5796	1.03658e-12	9.19242e-11
XM_013966241.2	gene-ALDOB	ALDOB	transcript	0.196137	0	-21.5837	1.0407e-12	9.22026e-11
Novel_007739	XLOC_072578	.	transcript	0.042758	0	-21.582	1.04493e-12	9.249e-11
Novel_010123	XLOC_097811	.	transcript	0	0.0834542	21.5678	1.04999e-12	9.28506e-11
Novel_001678	XLOC_016410	.	transcript	0	0.0983516	21.5708	1.05895e-12	9.34673e-11
XM_018064112.1	gene-SPC25	SPC25	transcript	0	0.0922606	21.5708	1.05895e-12	9.34673e-11
Novel_017869	XLOC_171020	.	transcript	0.0228376	0	-21.5755	1.06166e-12	9.36189e-11
Novel_000924	XLOC_009200	.	transcript	0	0.0217868	21.5661	1.07102e-12	9.43556e-11
Novel_011122	XLOC_106971	.	transcript	0.0184836	0	-21.5707	1.07414e-12	9.45424e-11
Novel_000324	XLOC_002755	.	transcript	0.0416454	0	-21.5696	1.07705e-12	9.45634e-11
Novel_000216	XLOC_002180	.	transcript	0	0.31195	21.5625	1.07839e-12	9.45634e-11
Novel_020716	XLOC_191301	.	transcript	0.135491	0	-21.5686	1.0797e-12	9.45896e-11
Novel_008909	XLOC_083886	.	transcript	0	0.0579856	21.5603	1.08634e-12	9.50833e-11
XM_018058966.1	gene-SPEG	SPEG	transcript	0.0305372	0	-21.5644	1.09073e-12	9.53787e-11
XR_001917536.1	gene-LURAP1	LURAP1	transcript	0	0.061739	21.5555	1.09887e-12	9.60009e-11
XM_018049805.1	gene-HGFAC	HGFAC	transcript	0	0.118463	21.5524	1.10725e-12	9.6554e-11
XM_018053310.1	gene-SHPRH	SHPRH	transcript	0.0521134	0	-21.5534	1.12036e-12	9.76074e-11
Novel_002242	XLOC_021662	.	transcript	0	0.0740756	21.5424	1.13426e-12	9.87104e-11
XM_018056089.1	gene-CCDC187	CCDC187	transcript	0	0.0484534	21.5416	1.13669e-12	9.87104e-11
Novel_008166	XLOC_076364	.	transcript	0	0.049801	21.5415	1.13671e-12	9.87104e-11
Novel_013261	XLOC_127584	.	transcript	0	0.0378138	21.5414	1.13722e-12	9.87104e-11
XM_018063219.1	gene-NR4A2	NR4A2	transcript	0	0.127518	21.5391	1.14351e-12	9.89655e-11
Novel_014998	XLOC_145331	.	transcript	0.0287204	0	-21.5451	1.14353e-12	9.89655e-11
Novel_003468	XLOC_032804	.	transcript	0.02748	0	-21.5449	1.14399e-12	9.89655e-11
Novel_006998	XLOC_064954	.	transcript	0.064475	0	-21.5447	1.14436e-12	9.89655e-11
XR_001918215.1	gene-EVC	EVC	transcript	0.132931	0	-21.5419	1.15221e-12	9.95498e-11
Novel_002801	XLOC_026925	.	transcript	0.0727544	0	-21.5415	1.15323e-12	9.95498e-11
Novel_011807	XLOC_114233	.	transcript	0.0218078	0	-21.534	1.17482e-12	1.01228e-10
Novel_023838	XLOC_222862	.	transcript	0.0545826	0	-21.534	1.17482e-12	1.01228e-10
Novel_021071	XLOC_197184	.	transcript	0.0406068	0	-21.5328	1.17809e-12	1.01417e-10
Novel_012566	XLOC_120895	.	transcript	0	0.179131	21.5226	1.18138e-12	1.01488e-10
Novel_020536	XLOC_189728	.	transcript	0.080034	0	-21.5307	1.18394e-12	1.01488e-10
Novel_008017	XLOC_074120	.	transcript	0	0.144588	21.5244	1.18493e-12	1.01488e-10
Novel_017375	XLOC_166330	.	transcript	0.107593	0	-21.5302	1.18538e-12	1.01488e-10
Novel_028149	XLOC_266368	.	transcript	0.0543402	0	-21.5302	1.18538e-12	1.01488e-10
Novel_008852	XLOC_083298	.	transcript	0	0.170959	21.5138	1.20623e-12	1.03179e-10
Novel_005105	XLOC_048146	.	transcript	0	0.0713698	21.514	1.21051e-12	1.03264e-10
XM_018050194.1	gene-RBM27	RBM27	transcript	0	0.070797	21.514	1.21051e-12	1.03264e-10
XM_018059052.1	gene-CLP1	CLP1	transcript	0	0.268029	21.514	1.21051e-12	1.03264e-10
XM_018042463.1	gene-NFYC	NFYC	transcript	0.130041	0	-21.519	1.21831e-12	1.03741e-10
Novel_011952	XLOC_115525	.	transcript	0.06357	0	-21.5086	1.24925e-12	1.06125e-10
Novel_012862	XLOC_124110	.	transcript	0	0.0669084	21.5016	1.25193e-12	1.06125e-10
Novel_014058	XLOC_135885	.	transcript	0	0.260121	21.5016	1.25193e-12	1.06125e-10
Novel_025481	XLOC_238001	.	transcript	0	0.0110188	21.5016	1.25193e-12	1.06125e-10
XM_018048993.1	gene-IGSF10	IGSF10	transcript	0	0.0456126	21.5016	1.25193e-12	1.06125e-10
XM_018059008.1	gene-NCAPD3	NCAPD3	transcript	0.0538298	0	-21.4987	1.27983e-12	1.08392e-10
XM_018056941.1	gene-NINL	NINL	transcript	0.0605444	0	-21.4914	1.30271e-12	1.10231e-10
Novel_002356	XLOC_023381	.	transcript	0	0.0417566	21.4841	1.30564e-12	1.10379e-10
XM_018042566.1	gene-COL13A1	COL13A1	transcript	0	0.139619	21.4817	1.31368e-12	1.10926e-10
XM_018062765.1	gene-TRPM4	TRPM4	transcript	0.094648	0	-21.4834	1.31446e-12	1.10926e-10
XM_018059769.1	gene-NCAM1	NCAM1	transcript	3.4788	12.5352	1.94531	1.31885e-12	1.11197e-10
Novel_010118	XLOC_097732	.	transcript	0	0.103871	21.4791	1.32201e-12	1.1124e-10
Novel_015796	XLOC_152784	.	transcript	0	0.032741	21.4791	1.32201e-12	1.1124e-10
Novel_018332	XLOC_176495	.	transcript	0.0583218	0	-21.4849	1.32291e-12	1.1124e-10
Novel_022773	XLOC_213192	.	transcript	0	0.0253818	21.4759	1.33232e-12	1.11832e-10
XM_013964568.2	gene-ZCCHC4	ZCCHC4	transcript	0.131915	0	-21.4814	1.33458e-12	1.11921e-10
Novel_006100	XLOC_057040	.	transcript	0.0305124	0	-21.4756	1.35367e-12	1.1322e-10
Novel_006170	XLOC_057787	.	transcript	0.109984	0	-21.4756	1.35367e-12	1.1322e-10
Novel_005127	XLOC_048516	.	transcript	0	0.0862506	21.456	1.37242e-12	1.14408e-10
Novel_017818	XLOC_170884	.	transcript	0	0.810196	21.456	1.37242e-12	1.14408e-10
Novel_002969	XLOC_028850	.	transcript	0.184223	0	-21.469	1.37517e-12	1.14408e-10
Novel_020179	XLOC_187940	.	transcript	0.0302654	0	-21.469	1.37517e-12	1.14408e-10
Novel_027331	XLOC_259803	.	transcript	0.0339294	0	-21.469	1.37517e-12	1.14408e-10
Novel_011417	XLOC_110098	.	transcript	0	0.0732256	21.4601	1.38423e-12	1.15061e-10
Novel_004774	XLOC_044236	.	transcript	0	0.103086	21.458	1.39114e-12	1.15533e-10
Novel_010836	XLOC_105070	.	transcript	0	0.0461124	21.4572	1.39374e-12	1.15648e-10
Novel_022709	XLOC_212776	.	transcript	0	0.0463706	21.4561	1.39755e-12	1.15861e-10
Novel_016334	XLOC_157468	.	transcript	0.0979896	0	-21.4579	1.41303e-12	1.17041e-10
Novel_013466	XLOC_129688	.	transcript	0	0.0806836	21.4506	1.41617e-12	1.17199e-10
Novel_019071	XLOC_181847	.	transcript	0.0595512	0	-21.4497	1.44129e-12	1.19154e-10
Novel_001890	XLOC_019012	.	transcript	0	0.0536394	21.4427	1.44359e-12	1.19154e-10
Novel_012273	XLOC_119157	.	transcript	0	0.355037	21.4427	1.44359e-12	1.19154e-10
Novel_024375	XLOC_227097	.	transcript	0	0.101163	21.4387	1.45745e-12	1.20088e-10
Novel_026866	XLOC_251304	.	transcript	0	0.106608	21.4387	1.45745e-12	1.20088e-10
Novel_004385	XLOC_040828	.	transcript	0.0616574	0	-21.4392	1.45909e-12	1.20118e-10
XM_018059639.1	gene-TNS1	TNS1	transcript	0.0553054	0	-21.4301	1.46213e-12	1.20142e-10
XM_018043315.1	gene-NADSYN1	NADSYN1	transcript	0	0.15524	21.4371	1.46322e-12	1.20142e-10
XM_018067144.1	gene-CLASP2	CLASP2	transcript	0	0.0627806	21.4371	1.46322e-12	1.20142e-10
XM_018061723.1	gene-LOC106503077	LOC106503077	transcript	0.0630904	0	-21.4429	1.46559e-12	1.20232e-10
Novel_017988	XLOC_172447	.	transcript	0	0.0265192	21.4331	1.4775e-12	1.20999e-10
Novel_017168	XLOC_164836	.	transcript	0	0.104545	21.4287	1.49298e-12	1.2216e-10
Novel_010730	XLOC_104079	.	transcript	0.116973	0	-21.4322	1.50386e-12	1.22944e-10
Novel_008039	XLOC_074193	.	transcript	0.0588896	0	-21.4289	1.51582e-12	1.23492e-10
Novel_022490	XLOC_210732	.	transcript	0.120817	0	-21.4289	1.51582e-12	1.23492e-10
XM_018055409.1	gene-B3GNT2	B3GNT2	transcript	0.112606	0	-21.4289	1.51582e-12	1.23492e-10
Novel_004702	XLOC_043491	.	transcript	0.0190368	0	-21.4284	1.5177e-12	1.23538e-10
Novel_015380	XLOC_148846	.	transcript	0.0793294	0	-21.4133	1.53577e-12	1.24794e-10
XM_013973218.2	gene-SP140	SP140	transcript	0	0.136001	21.4152	1.54246e-12	1.25229e-10
XM_018058653.1	gene-TSNARE1	TSNARE1	transcript	0	0.167475	21.4142	1.54632e-12	1.25435e-10
XM_018044491.1	gene-FBXW5	FBXW5	transcript	0.104486	0	-21.4177	1.55765e-12	1.26244e-10
Novel_013174	XLOC_125991	.	transcript	0	0.0297316	21.4108	1.55903e-12	1.26248e-10
Novel_019759	XLOC_185097	.	transcript	0.0592996	0	-21.414	1.5717e-12	1.27164e-10
XM_018063646.1	gene-TBC1D16	TBC1D16	transcript	0	0.170115	21.4024	1.59097e-12	1.28393e-10
Novel_025728	XLOC_240966	.	transcript	0	0.0765694	21.4001	1.59956e-12	1.28645e-10
Novel_012602	XLOC_121065	.	transcript	0.0853764	0	-21.401	1.62195e-12	1.30334e-10
XM_013962417.2	gene-POGZ	POGZ	transcript	0	0.0623748	21.3912	1.6344e-12	1.31e-10
Novel_010786	XLOC_104512	.	transcript	0	0.0330344	21.3897	1.64043e-12	1.31371e-10
Novel_004114	XLOC_038158	.	transcript	0.0314822	0	-21.39	1.66563e-12	1.33162e-10
Novel_018162	XLOC_173966	.	transcript	0.0523388	0	-21.39	1.66563e-12	1.33162e-10
Novel_016851	XLOC_162318	.	transcript	0	0.0878978	21.3824	1.66962e-12	1.33368e-10
Novel_026338	XLOC_247462	.	transcript	0.0327386	0	-21.381	1.7025e-12	1.3565e-10
XM_018049551.1	gene-MOB1B	MOB1B	transcript	0	0.061001	21.3709	1.71613e-12	1.3662e-10
XM_018042290.1	gene-ARID4B	ARID4B	transcript	0	0.0632962	21.3692	1.72319e-12	1.36713e-10
Novel_011921	XLOC_115275	.	transcript	0	0.098411	21.3692	1.72323e-12	1.36713e-10
Novel_027584	XLOC_262568	.	transcript	0.110934	0	-21.3753	1.72601e-12	1.36713e-10
Novel_006476	XLOC_059462	.	transcript	0	0.0648978	21.3673	1.73133e-12	1.36789e-10
XM_018041210.1	gene-TCF7L2	TCF7L2	transcript	0	0.0894452	21.3673	1.73133e-12	1.36789e-10
XM_018042477.1	gene-FAM213A	FAM213A	transcript	0	0.275459	21.3673	1.73133e-12	1.36789e-10
Novel_012290	XLOC_119427	.	transcript	0.034089	0	-21.37	1.74837e-12	1.37904e-10
Novel_015239	XLOC_147784	.	transcript	0.0287944	0	-21.37	1.74837e-12	1.37904e-10
Novel_020874	XLOC_193860	.	transcript	0.0598198	0	-21.368	1.75685e-12	1.38457e-10
Novel_017972	XLOC_171917	.	transcript	0	0.073095	21.3522	1.77146e-12	1.39492e-10
Novel_014964	XLOC_144726	.	transcript	0	0.0403816	21.3561	1.77841e-12	1.39922e-10
Novel_009477	XLOC_090872	.	transcript	0.0992874	0	-20.5902	1.78209e-12	1.40095e-10
Novel_011804	XLOC_114233	.	transcript	0.0213846	0	-21.3614	1.78515e-12	1.40218e-10
XM_018058292.1	gene-VPS13B	VPS13B	transcript	0	0.112538	21.3489	1.80957e-12	1.42018e-10
Novel_012649	XLOC_121577	.	transcript	0.0644466	0	-21.3529	1.82151e-12	1.42836e-10
Novel_010282	XLOC_099071	.	transcript	0	0.0289874	21.3453	1.82497e-12	1.4287e-10
Novel_027694	XLOC_263369	.	transcript	0	0.427268	21.3453	1.82497e-12	1.4287e-10
Novel_027417	XLOC_260964	.	transcript	0	0.0495778	21.3126	1.9745e-12	1.53936e-10
XM_018040653.1	gene-CLN3	CLN3	transcript	0	0.175749	21.3082	1.99503e-12	1.55407e-10
XM_018054173.1	gene-CEP152	CEP152	transcript	0.0394676	0	-21.3121	2.01044e-12	1.56479e-10
Novel_025088	XLOC_232640	.	transcript	0	0.17151	21.3035	2.01777e-12	1.5692e-10
Novel_026294	XLOC_247155	.	transcript	0.0902412	0	-21.3087	2.02747e-12	1.57544e-10
Novel_023343	XLOC_218955	.	transcript	0.0372896	0	-21.2965	2.08774e-12	1.62093e-10
Novel_010286	XLOC_099071	.	transcript	0.0469904	0	-21.294	2.10024e-12	1.62929e-10
XM_018038560.1	gene-COL11A2	COL11A2	transcript	0	0.0570228	21.2827	2.12118e-12	1.64419e-10
Novel_011800	XLOC_114233	.	transcript	0.0191178	0	-21.2857	2.14187e-12	1.65885e-10
Novel_000424	XLOC_004124	.	transcript	0.0538072	0	-21.2835	2.15402e-12	1.66637e-10
Novel_016241	XLOC_156538	.	transcript	0	0.083756	21.2755	2.15864e-12	1.66637e-10
XM_018051734.1	gene-WDR4	WDR4	transcript	0	0.0686434	21.2755	2.15864e-12	1.66637e-10
Novel_002238	XLOC_021645	.	transcript	0.0857304	0	-21.2636	2.16612e-12	1.6694e-10
Novel_009697	XLOC_092963	.	transcript	0.0549792	0	-21.2636	2.16612e-12	1.6694e-10
Novel_028150	XLOC_266368	.	transcript	0	0.06658	21.2709	2.18256e-12	1.68004e-10
XM_018050497.1	gene-PTBP1	PTBP1	transcript	0.0736572	0	-21.2777	2.18362e-12	1.68004e-10
Novel_005744	XLOC_053410	.	transcript	0.0533926	0	-21.2765	2.18842e-12	1.68004e-10
Novel_014314	XLOC_138017	.	transcript	0.0402414	0	-21.2768	2.18884e-12	1.68004e-10
Novel_027844	XLOC_264764	.	transcript	0.0958946	0	-21.2768	2.18884e-12	1.68004e-10
Novel_000473	XLOC_004404	.	transcript	0.026111	0	-21.273	2.20858e-12	1.69381e-10
Novel_008941	XLOC_084071	.	transcript	0	0.0249904	21.2624	2.21764e-12	1.69799e-10
Novel_012995	XLOC_125028	.	transcript	0	0.041419	21.2624	2.21764e-12	1.69799e-10
XM_018038529.1	gene-LOC108633410	LOC108633410	transcript	0	0.209514	21.2583	2.24916e-12	1.72073e-10
Novel_027724	XLOC_263539	.	transcript	0	0.0438604	21.2512	2.28804e-12	1.74905e-10
XM_005695948.3	gene-UBA7	UBA7	transcript	0.079278	0	-21.256	2.29913e-12	1.7561e-10
Novel_005492	XLOC_051640	.	transcript	0.033309	0	-21.2552	2.30635e-12	1.75743e-10
Novel_007369	XLOC_068206	.	transcript	0.13231	0	-21.2552	2.30635e-12	1.75743e-10
Novel_004133	XLOC_038241	.	transcript	0	0.104975	21.2358	2.30833e-12	1.75743e-10
Novel_017549	XLOC_167278	.	transcript	0	0.036361	21.2358	2.30833e-12	1.75743e-10
Novel_017776	XLOC_170338	.	transcript	0.0534906	0	-21.2479	2.34476e-12	1.7798e-10
XM_018059245.1	gene-CD44	CD44	transcript	0.118147	0	-21.2398	2.34528e-12	1.7798e-10
XR_001918453.1	gene-DCAF10	DCAF10	transcript	0.0945762	0	-21.2398	2.34528e-12	1.7798e-10
Novel_000601	XLOC_005491	.	transcript	0.527883	0	-9.38769	2.37403e-12	1.7972e-10
Novel_023158	XLOC_216991	.	transcript	0	0.050334	21.2357	2.37418e-12	1.7972e-10
XM_018048033.1	gene-R3HDM2	R3HDM2	transcript	0	0.0747086	21.2357	2.37418e-12	1.7972e-10
Novel_023417	XLOC_219612	.	transcript	0.048201	0	-21.2423	2.37613e-12	1.7972e-10
Novel_025902	XLOC_242790	.	transcript	0.0228688	0	-21.2426	2.37774e-12	1.7972e-10
Novel_003318	XLOC_031404	.	transcript	0.037684	0	-21.2406	2.38914e-12	1.80292e-10
XM_018062807.1	gene-CPT1C	CPT1C	transcript	0.090049	0	-21.2406	2.38914e-12	1.80292e-10
Novel_010302	XLOC_099249	.	transcript	0.117121	0	-21.2383	2.40084e-12	1.8103e-10
Novel_004740	XLOC_044190	.	transcript	0.0953382	0	-21.2192	2.40902e-12	1.81502e-10
Novel_018377	XLOC_176705	.	transcript	0	0.22546	21.2265	2.42754e-12	1.8275e-10
Novel_004632	XLOC_043145	.	transcript	0.234407	0	-21.2323	2.43693e-12	1.83311e-10
Novel_025659	XLOC_240396	.	transcript	0	0.0782708	21.2235	2.44462e-12	1.83701e-10
Novel_010799	XLOC_104687	.	transcript	0	0.0422668	21.2217	2.44602e-12	1.83701e-10
Novel_006390	XLOC_059011	.	transcript	0	0.065131	21.2151	2.49407e-12	1.86863e-10
Novel_009503	XLOC_091074	.	transcript	0	0.0389894	21.2135	2.50393e-12	1.87452e-10
Novel_000368	XLOC_003412	.	transcript	0.0573416	0	-21.2168	2.52718e-12	1.88593e-10
Novel_011585	XLOC_111902	.	transcript	0.052763	0	-21.2168	2.52718e-12	1.88593e-10
Novel_028427	XLOC_270991	.	transcript	0.0366384	0	-21.2168	2.52718e-12	1.88593e-10
Novel_000245	XLOC_002214	.	transcript	0	0.115361	21.2053	2.55348e-12	1.90405e-10
Novel_012322	XLOC_119658	.	transcript	0	0.08315	21.1917	2.56353e-12	1.91003e-10
XM_013973217.2	gene-SP140	SP140	transcript	0.194647	0	-21.1896	2.58396e-12	1.92374e-10
Novel_007348	XLOC_068172	.	transcript	0	0.0472548	21.2	2.58602e-12	1.92374e-10
Novel_011521	XLOC_111124	.	transcript	0	0.0270552	21.1914	2.63941e-12	1.96037e-10
XM_018038403.1	gene-LRRC2	LRRC2	transcript	0	0.102572	21.1901	2.64804e-12	1.96523e-10
Novel_011413	XLOC_109989	.	transcript	0	0.0388622	21.1877	2.66335e-12	1.97348e-10
XM_018046139.1	gene-S100A1	S100A1	transcript	0	0.634515	21.1877	2.66335e-12	1.97348e-10
Novel_023898	XLOC_223478	.	transcript	0.0185148	0	-21.191	2.69062e-12	1.98899e-10
Novel_026355	XLOC_247524	.	transcript	0.0227012	0	-21.191	2.69062e-12	1.98899e-10
XM_018054982.1	gene-LOXL3	LOXL3	transcript	0.0273866	0	-21.191	2.69062e-12	1.98899e-10
Novel_015104	XLOC_146072	.	transcript	0.0612836	0	-21.1693	2.71118e-12	2.00104e-10
Novel_019390	XLOC_183325	.	transcript	0.063508	0	-21.1865	2.71717e-12	2.00389e-10
Novel_015752	XLOC_152263	.	transcript	0.0489006	0	-21.1855	2.72597e-12	2.00881e-10
Novel_024729	XLOC_229933	.	transcript	0.0681956	0	-21.183	2.74331e-12	2.02001e-10
Novel_025897	XLOC_242790	.	transcript	0	0.179797	21.1746	2.7482e-12	2.02203e-10
Novel_013173	XLOC_125991	.	transcript	0	0.0333472	21.1696	2.77171e-12	2.03456e-10
XM_018057214.1	gene-WAC	WAC	transcript	0	0.061689	21.1696	2.77171e-12	2.03456e-10
XM_018061319.1	gene-CLIP1	CLIP1	transcript	0	0.0560824	21.1696	2.77171e-12	2.03456e-10
Novel_015531	XLOC_150107	.	transcript	0	0.075304	21.1688	2.78609e-12	2.04109e-10
Novel_010808	XLOC_104796	.	transcript	0.111787	0	-21.1764	2.78711e-12	2.04109e-10
Novel_006697	XLOC_061963	.	transcript	0.018915	0	-21.1714	2.81684e-12	2.06127e-10
Novel_001339	XLOC_013595	.	transcript	0.0589772	0	-21.1685	2.83679e-12	2.07103e-10
XM_018048527.1	gene-LOC102175560	LOC102175560	transcript	0.0488482	0	-21.1685	2.83679e-12	2.07103e-10
Novel_004730	XLOC_043856	.	transcript	0.0339188	0	-21.1673	2.84918e-12	2.07685e-10
XM_018060226.1	gene-LIN9	LIN9	transcript	0.0690122	0	-21.1673	2.84918e-12	2.07685e-10
Novel_003045	XLOC_029643	.	transcript	0.0363694	0	-21.1563	2.92497e-12	2.12881e-10
Novel_022908	XLOC_214224	.	transcript	0.0851318	0	-21.1502	2.96327e-12	2.15336e-10
Novel_024416	XLOC_227441	.	transcript	0.0615788	0	-21.1472	2.98895e-12	2.16867e-10
Novel_024745	XLOC_229953	.	transcript	0.0326556	0	-21.1472	2.98895e-12	2.16867e-10
Novel_008164	XLOC_076364	.	transcript	0.0213586	0	-21.1433	3.01485e-12	2.18242e-10
Novel_023458	XLOC_219970	.	transcript	0.0290278	0	-21.1433	3.01485e-12	2.18242e-10
Novel_014961	XLOC_144721	.	transcript	0	0.0602736	21.1348	3.02151e-12	2.18556e-10
Novel_011670	XLOC_112950	.	transcript	0	0.0422232	21.133	3.03451e-12	2.19328e-10
Novel_000341	XLOC_002825	.	transcript	0	0.0436194	21.1314	3.04674e-12	2.20043e-10
Novel_000496	XLOC_004686	.	transcript	0	0.147934	21.1258	3.08743e-12	2.22093e-10
Novel_008170	XLOC_076491	.	transcript	0.0301168	0	-21.1328	3.09445e-12	2.22093e-10
XM_018056059.1	gene-GBGT1	GBGT1	transcript	0.0970068	0	-21.1328	3.09445e-12	2.22093e-10
Novel_002932	XLOC_028475	.	transcript	0.0261702	0	-21.1319	3.09635e-12	2.22093e-10
Novel_011080	XLOC_106708	.	transcript	0.0549674	0	-21.1319	3.09635e-12	2.22093e-10
Novel_018708	XLOC_179202	.	transcript	0.083978	0	-21.1319	3.09635e-12	2.22093e-10
XM_018067133.1	gene-CLASP2	CLASP2	transcript	0	0.0510526	21.121	3.12333e-12	2.23655e-10
Novel_004447	XLOC_041346	.	transcript	0	0.113079	21.1201	3.13e-12	2.23655e-10
Novel_020769	XLOC_192184	.	transcript	0	0.131295	21.1201	3.13e-12	2.23655e-10
Novel_022782	XLOC_213192	.	transcript	0	0.0486638	21.1201	3.13e-12	2.23655e-10
Novel_015201	XLOC_147215	.	transcript	0.07243	0	-21.115	3.22454e-12	2.29713e-10
Novel_015681	XLOC_151627	.	transcript	0.0277372	0	-21.1024	3.32914e-12	2.36628e-10
XM_018067138.1	gene-CLASP2	CLASP2	transcript	0	0.0507176	21.0901	3.36102e-12	2.38534e-10
XM_018067155.1	gene-CLASP2	CLASP2	transcript	0	0.0522574	21.0901	3.36102e-12	2.38534e-10
Novel_014237	XLOC_137545	.	transcript	0.0309882	0	-21.0915	3.415e-12	2.41818e-10
Novel_026247	XLOC_246711	.	transcript	0.0808876	0	-21.0915	3.415e-12	2.41818e-10
Novel_012107	XLOC_117310	.	transcript	0	0.159061	21.0805	3.43905e-12	2.43338e-10
Novel_000495	XLOC_004686	.	transcript	0.0568008	0	-21.0859	3.46086e-12	2.44697e-10
Novel_001258	XLOC_013343	.	transcript	0	0.115229	21.0756	3.47912e-12	2.45804e-10
Novel_003563	XLOC_034142	.	transcript	0	0.0637222	21.0706	3.52164e-12	2.48622e-10
XM_018046945.1	gene-IRF5	IRF5	transcript	0	0.098907	21.0657	3.56232e-12	2.51305e-10
XM_018061983.1	gene-CHD9	CHD9	transcript	0.0015052	1.09391	9.15183	3.57786e-12	2.52213e-10
Novel_017980	XLOC_172447	.	transcript	0	0.0161858	21.0632	3.58329e-12	2.52217e-10
Novel_025210	XLOC_234762	.	transcript	0	0.0678946	21.0632	3.58329e-12	2.52217e-10
Novel_008535	XLOC_082027	.	transcript	0.0547276	0	-21.0703	3.59572e-12	2.52526e-10
Novel_012870	XLOC_124146	.	transcript	0.0737522	0	-21.0703	3.59572e-12	2.52526e-10
Novel_017421	XLOC_166625	.	transcript	0.0773754	0	-21.0703	3.59572e-12	2.52526e-10
Novel_000121	XLOC_001451	.	transcript	0	0.0353306	21.0533	3.66929e-12	2.57118e-10
XM_018044988.1	gene-CHAMP1	CHAMP1	transcript	0	0.0775476	21.0511	3.68874e-12	2.58288e-10
Novel_015159	XLOC_146766	.	transcript	0.070685	0	-21.0544	3.73411e-12	2.60883e-10
XM_018056830.1	gene-CREM	CREM	transcript	0.10789	0	-21.0544	3.73411e-12	2.60883e-10
Novel_028425	XLOC_270990	.	transcript	0.106873	0	-21.0488	3.78022e-12	2.63713e-10
XM_018047223.1	gene-LAMB1	LAMB1	transcript	0.0363628	0	-21.0488	3.78022e-12	2.63713e-10
Novel_000378	XLOC_003589	.	transcript	0	0.0691922	21.036	3.82273e-12	2.66285e-10
Novel_021110	XLOC_197528	.	transcript	0	0.0404584	21.036	3.82273e-12	2.66285e-10
XM_018067146.1	gene-CLASP2	CLASP2	transcript	0	0.049601	21.0282	3.89378e-12	2.70634e-10
Novel_018028	XLOC_172995	.	transcript	0	0.196802	21.027	3.90611e-12	2.7129e-10
Novel_000348	XLOC_002939	.	transcript	0	0.0789836	21.0203	3.96838e-12	2.75007e-10
Novel_008844	XLOC_083298	.	transcript	0	0.0544354	21.0203	3.96838e-12	2.75007e-10
Novel_010866	XLOC_105291	.	transcript	0	0.0538686	21.0203	3.96838e-12	2.75007e-10
Novel_008864	XLOC_083446	.	transcript	0	0.079805	21.0194	3.97765e-12	2.75446e-10
Novel_010001	XLOC_095615	.	transcript	0.0255304	0	-21.0232	4.0177e-12	2.77404e-10
Novel_012793	XLOC_123436	.	transcript	0.0364186	0	-21.0232	4.0177e-12	2.77404e-10
XM_018052173.1	gene-RNF38	RNF38	transcript	0.0380484	0	-21.0232	4.0177e-12	2.77404e-10
Novel_018925	XLOC_181208	.	transcript	0.0227584	0	-21.0184	4.07105e-12	2.80881e-10
Novel_014268	XLOC_137808	.	transcript	0	0.0154012	21.0075	4.09195e-12	2.81705e-10
Novel_020043	XLOC_187206	.	transcript	0	0.0279248	21.0075	4.09195e-12	2.81705e-10
XM_018058694.1	gene-MAPK15	MAPK15	transcript	0	0.132463	21.0075	4.09195e-12	2.81705e-10
XR_001917952.1	gene-STRIP2	STRIP2	transcript	0	0.0686528	21.006	4.10593e-12	2.82352e-10
Novel_007685	XLOC_072152	.	transcript	0	0.0496764	21.0059	4.10736e-12	2.82352e-10
Novel_009455	XLOC_090611	.	transcript	0	0.0244016	20.9925	4.23991e-12	2.90827e-10
Novel_010990	XLOC_106006	.	transcript	0.044638	0	-20.998	4.26451e-12	2.9209e-10
XM_018059010.1	gene-NCAPD3	NCAPD3	transcript	0.0366324	0	-20.998	4.26451e-12	2.9209e-10
Novel_017220	XLOC_165155	.	transcript	0.070195	0	-20.9986	4.26774e-12	2.92099e-10
Novel_000247	XLOC_002214	.	transcript	0	0.0524684	20.9816	4.35114e-12	2.9759e-10
Novel_000143	XLOC_001739	.	transcript	0.0075062	0	-20.9874	4.38307e-12	2.99557e-10
Novel_003615	XLOC_034624	.	transcript	0	0.0364526	20.9762	4.40734e-12	2.99909e-10
Novel_005930	XLOC_055613	.	transcript	0	0.017039	20.9762	4.40734e-12	2.99909e-10
Novel_006119	XLOC_057180	.	transcript	0	0.100689	20.9762	4.40734e-12	2.99909e-10
XM_013971985.2	gene-TNFRSF13B	TNFRSF13B	transcript	0.164924	0	-20.9825	4.42453e-12	3.00428e-10
Novel_002438	XLOC_024216	.	transcript	0	0.0805644	20.9727	4.4433e-12	3.01485e-10
Novel_014572	XLOC_140512	.	transcript	0.048891	0	-20.9804	4.45628e-12	3.01931e-10
XM_013964532.2	gene-SMARCAD1	SMARCAD1	transcript	0.0379176	0	-20.9804	4.45628e-12	3.01931e-10
Novel_020134	XLOC_187672	.	transcript	0	0.0370262	20.9707	4.46476e-12	3.02288e-10
Novel_017321	XLOC_166081	.	transcript	0.139406	0	-20.9698	4.57086e-12	3.09249e-10
XM_018066161.1	gene-LOC106503930	LOC106503930	transcript	0	0.374906	20.9589	4.59064e-12	3.10142e-10
XM_018043142.1	gene-PC	PC	transcript	0	0.172723	20.9418	4.6033e-12	3.10774e-10
Novel_012628	XLOC_121145	.	transcript	0	0.27892	20.9553	4.63116e-12	3.12431e-10
Novel_024329	XLOC_226511	.	transcript	0	0.0687862	20.9439	4.75722e-12	3.20476e-10
Novel_025404	XLOC_237349	.	transcript	0	0.0445144	20.9439	4.75722e-12	3.20476e-10
Novel_023907	XLOC_223559	.	transcript	0	0.0340222	20.9287	4.93204e-12	3.32015e-10
XM_018062522.1	gene-GTDC1	GTDC1	transcript	0.051107	0	-20.9348	4.96854e-12	3.34234e-10
Novel_004040	XLOC_037525	.	transcript	0	0.0311568	20.92	5.0329e-12	3.3808e-10
Novel_001195	XLOC_012443	.	transcript	0	0.038122	20.9147	5.09854e-12	3.42002e-10
Novel_024412	XLOC_227421	.	transcript	0	0.0690778	20.9147	5.09854e-12	3.42002e-10
XM_018044210.1	gene-UPF3B	UPF3B	transcript	0.0012386	0.621234	7.0296	5.10707e-12	3.4233e-10
Novel_009038	XLOC_085872	.	transcript	0	0.065303	20.8971	5.12706e-12	3.43181e-10
Novel_026143	XLOC_245143	.	transcript	0.0638936	0	-20.8998	5.17295e-12	3.46007e-10
Novel_007918	XLOC_073630	.	transcript	0	0.318546	20.8912	5.2002e-12	3.47583e-10
Novel_014628	XLOC_140701	.	transcript	0	0.013728	20.8951	5.33987e-12	3.56665e-10
Novel_020876	XLOC_193867	.	transcript	0	0.043893	20.8918	5.37735e-12	3.58406e-10
Novel_017015	XLOC_163812	.	transcript	0	0.056977	20.8813	5.51647e-12	3.67419e-10
XM_018052196.1	gene-COL18A1	COL18A1	transcript	0	0.0498896	20.8776	5.56562e-12	3.70254e-10
Novel_006758	XLOC_062641	.	transcript	0	0.135027	20.8775	5.56691e-12	3.70254e-10
Novel_006856	XLOC_063749	.	transcript	0.117983	0	-20.8705	5.64613e-12	3.74304e-10
Novel_015183	XLOC_146881	.	transcript	0.0375352	0	-20.8705	5.64613e-12	3.74304e-10
Novel_025407	XLOC_237349	.	transcript	0.029505	0	-20.8705	5.64613e-12	3.74304e-10
XM_018039675.1	gene-CTDP1	CTDP1	transcript	0.0760434	0	-20.8705	5.64613e-12	3.74304e-10
Novel_017447	XLOC_166803	.	transcript	0	0.0363166	20.8708	5.65651e-12	3.74304e-10
Novel_001506	XLOC_014708	.	transcript	0.0758312	0	-20.8701	5.6596e-12	3.74304e-10
Novel_019358	XLOC_183180	.	transcript	0.131327	0	-20.8701	5.6596e-12	3.74304e-10
XM_018051335.1	gene-EPS15L1	EPS15L1	transcript	0	0.0718834	20.8606	5.79323e-12	3.82605e-10
XM_018041820.1	gene-HOOK3	HOOK3	transcript	0	0.0482446	20.8578	5.83212e-12	3.84904e-10
XM_018047256.1	gene-SRPK2	SRPK2	transcript	0	0.121177	20.8366	5.90033e-12	3.89133e-10
Novel_012422	XLOC_120128	.	transcript	0	0.0480344	20.8501	5.94016e-12	3.91212e-10
Novel_012436	XLOC_120132	.	transcript	0	0.0276338	20.8487	5.95907e-12	3.91636e-10
Novel_017633	XLOC_169036	.	transcript	0	0.068575	20.8487	5.95907e-12	3.91636e-10
Novel_006051	XLOC_056743	.	transcript	0	0.0479894	20.8407	6.07172e-12	3.98483e-10
Novel_021971	XLOC_205779	.	transcript	0	0.019921	20.8398	6.08463e-12	3.99052e-10
XM_005682096.3	gene-SLC25A42	SLC25A42	transcript	0.286308	0.0011816	-6.60215	6.09882e-12	3.99704e-10
XM_018045947.1	gene-DENND2C	DENND2C	transcript	0	0.0532438	20.8304	6.22041e-12	4.07106e-10
Novel_024734	XLOC_229940	.	transcript	0	0.055316	20.8292	6.23836e-12	4.07997e-10
XM_018047886.1	gene-RPAP3	RPAP3	transcript	0	0.244907	20.802	6.39892e-12	4.18208e-10
Novel_007702	XLOC_072193	.	transcript	0	0.0823192	20.815	6.45129e-12	4.21338e-10
Novel_010115	XLOC_097732	.	transcript	0	0.0359194	20.8103	6.5244e-12	4.25523e-10
Novel_010617	XLOC_103337	.	transcript	0	0.0307016	20.8103	6.5244e-12	4.25523e-10
Novel_011938	XLOC_115458	.	transcript	0	0.0807106	20.8099	6.53041e-12	4.2562e-10
Novel_026420	XLOC_247744	.	transcript	0	0.130969	20.8022	6.60519e-12	4.29602e-10
Novel_027279	XLOC_258912	.	transcript	0	0.0525228	20.8022	6.60519e-12	4.29602e-10
Novel_018906	XLOC_181068	.	transcript	0	0.0449128	20.7963	6.74334e-12	4.37983e-10
Novel_023245	XLOC_217694	.	transcript	0	0.0462408	20.7901	6.84225e-12	4.43795e-10
Novel_000227	XLOC_002203	.	transcript	0	0.0446358	20.7896	6.84938e-12	4.43951e-10
Novel_019879	XLOC_185606	.	transcript	0	0.106601	20.766	6.95689e-12	4.50609e-10
XM_013971347.2	gene-POU2F2	POU2F2	transcript	0	0.0449186	20.7815	6.98267e-12	4.51968e-10
Novel_003162	XLOC_030107	.	transcript	0	0.0655786	20.7708	7.15991e-12	4.62804e-10
Novel_022483	XLOC_210732	.	transcript	0	0.301789	20.7708	7.15991e-12	4.62804e-10
Novel_003166	XLOC_030107	.	transcript	0	0.0702738	20.7651	7.25484e-12	4.68619e-10
Novel_028414	XLOC_270811	.	transcript	0	0.0462532	20.7526	7.47353e-12	4.81754e-10
Novel_015926	XLOC_153488	.	transcript	0	0.042474	20.7449	7.60984e-12	4.89535e-10
Novel_019400	XLOC_183357	.	transcript	0	0.050554	20.7449	7.60984e-12	4.89535e-10
XM_018054008.1	gene-RGS6	RGS6	transcript	0	0.0591056	20.7449	7.60984e-12	4.89535e-10
Novel_001508	XLOC_014708	.	transcript	0	0.0706248	20.7399	7.70031e-12	4.94679e-10
Novel_019787	XLOC_185249	.	transcript	0	0.154741	20.7399	7.70031e-12	4.94679e-10
Novel_010403	XLOC_100605	.	transcript	0	0.0235384	20.7344	7.79993e-12	5.00396e-10
Novel_023880	XLOC_223281	.	transcript	0	0.10436	20.7344	7.79993e-12	5.00396e-10
Novel_008725	XLOC_082799	.	transcript	0	0.0369586	20.7166	8.13508e-12	5.21542e-10
XM_018058277.1	gene-FILIP1L	FILIP1L	transcript	0	0.061443	20.7046	8.36763e-12	5.36086e-10
Novel_005779	XLOC_053526	.	transcript	0	0.052898	20.6924	8.61118e-12	5.51315e-10
Novel_017000	XLOC_163719	.	transcript	0	0.0622316	20.6689	9.09764e-12	5.80486e-10
Novel_008924	XLOC_083890	.	transcript	0	0.018551	20.6543	9.41599e-12	5.9958e-10
Novel_005153	XLOC_049053	.	transcript	0	0.0405446	20.6524	9.45579e-12	6.01302e-10
Novel_006919	XLOC_063986	.	transcript	0	0.12242	20.6524	9.45579e-12	6.01302e-10
Novel_022219	XLOC_208447	.	transcript	0	0.0858638	20.6346	9.77305e-12	6.21057e-10
Novel_027106	XLOC_254890	.	transcript	0	0.0502354	20.6235	1.01132e-11	6.41809e-10
Novel_004688	XLOC_043383	.	transcript	0	0.0610572	20.6118	1.03962e-11	6.58433e-10
Novel_005118	XLOC_048260	.	transcript	0	0.0378298	20.6118	1.03962e-11	6.58433e-10
NM_001314229.1	gene-RBP4	RBP4	transcript	0	0.337852	20.5988	1.07236e-11	6.78716e-10
Novel_021865	XLOC_205048	.	transcript	0.121241	0.007633	-3.69507	1.08476e-11	6.86102e-10
Novel_010906	XLOC_105424	.	transcript	0	0.120052	20.563	1.16484e-11	7.36257e-10
Novel_024071	XLOC_224984	.	transcript	0	0.0330874	20.5563	1.18369e-11	7.47671e-10
XM_018041520.1	gene-XPNPEP1	XPNPEP1	transcript	0	0.240254	20.5238	1.21685e-11	7.68103e-10
Novel_007402	XLOC_068354	.	transcript	0	0.126888	20.5399	1.22992e-11	7.7376e-10
Novel_014942	XLOC_144477	.	transcript	0	0.0594736	20.5399	1.22992e-11	7.7376e-10
Novel_018510	XLOC_177398	.	transcript	0	0.0259202	20.5399	1.22992e-11	7.7376e-10
Novel_019403	XLOC_183357	.	transcript	0	0.0404436	20.5399	1.22992e-11	7.7376e-10
Novel_006891	XLOC_063909	.	transcript	0	0.059544	20.5143	1.24374e-11	7.81618e-10
XM_018054977.1	gene-SEMA4F	SEMA4F	transcript	0	0.0567776	20.5352	1.24408e-11	7.81618e-10
Novel_009762	XLOC_093359	.	transcript	0	0.0812086	20.5329	1.25114e-11	7.85531e-10
XM_018046936.1	gene-STRIP2	STRIP2	transcript	0	0.136179	20.4871	1.32359e-11	8.30466e-10
Novel_002944	XLOC_028615	.	transcript	0	0.0327164	20.487	1.3925e-11	8.72539e-10
Novel_013195	XLOC_126229	.	transcript	0	0.0460618	20.4615	1.40389e-11	8.79094e-10
XM_005674666.3	gene-CRYZL1	CRYZL1	transcript	0	0.122236	20.467	1.45452e-11	9.08275e-10
XM_018039073.1	gene-ZBTB9	ZBTB9	transcript	0	0.078729	20.467	1.45452e-11	9.08275e-10
XM_018053461.1	gene-RPS6KA2	RPS6KA2	transcript	0	0.0407694	20.467	1.45452e-11	9.08275e-10
XM_018066107.1	gene-FES	FES	transcript	0	0.0722524	20.468	1.45531e-11	9.08275e-10
Novel_000141	XLOC_001739	.	transcript	0	0.0219558	20.4357	1.48987e-11	9.29226e-10
Novel_021976	XLOC_205779	.	transcript	0	0.0349598	20.3944	1.63533e-11	1.01927e-09
Novel_002797	XLOC_026867	.	transcript	0	0.0983444	20.4045	1.68426e-11	1.04769e-09
Novel_021614	XLOC_202301	.	transcript	0	0.0437388	20.4045	1.68426e-11	1.04769e-09
Novel_026083	XLOC_244446	.	transcript	0	0.0890484	20.4045	1.68426e-11	1.04769e-09
Novel_016881	XLOC_162633	.	transcript	0	0.0471922	20.3854	1.76409e-11	1.0959e-09
XM_018042042.1	gene-RHBDL2	RHBDL2	transcript	0	0.119416	20.3854	1.76409e-11	1.0959e-09
Novel_006075	XLOC_056930	.	transcript	0	0.093897	20.3475	1.83722e-11	1.14058e-09
Novel_015139	XLOC_146607	.	transcript	0	0.0281884	20.3676	1.83874e-11	1.14077e-09
Novel_016749	XLOC_161336	.	transcript	0	0.19504	20.3334	1.87899e-11	1.16498e-09
Novel_005560	XLOC_052471	.	transcript	0	0.115952	20.3443	1.94029e-11	1.20061e-09
Novel_008036	XLOC_074193	.	transcript	0	0.048118	20.3443	1.94029e-11	1.20061e-09
Novel_009397	XLOC_089778	.	transcript	0	0.0514192	20.3443	1.94029e-11	1.20061e-09
XM_018060916.1	gene-ZNF70	ZNF70	transcript	0.0958726	3.12597	5.05479	1.9678e-11	1.21683e-09
Novel_003693	XLOC_035080	.	transcript	0	0.0602522	20.3263	2.02294e-11	1.24929e-09
Novel_023920	XLOC_223692	.	transcript	0	0.0229972	20.3263	2.02294e-11	1.24929e-09
XM_018057746.1	gene-NCOA6	NCOA6	transcript	0	1.3328	11.9946	2.14696e-11	1.32501e-09
XM_005691547.3	gene-RPH3A	RPH3A	transcript	0	0.0720896	20.2806	2.15497e-11	1.32908e-09
Novel_010479	XLOC_101507	.	transcript	0	0.134275	20.2689	2.19446e-11	1.35255e-09
Novel_010263	XLOC_099008	.	transcript	0.04335	1.35894	5.07565	3.8358e-11	2.3611e-09
Novel_010114	XLOC_097732	.	transcript	0	0.129063	9.05485	4.41379e-11	2.7151e-09
XM_018051516.1	gene-JMJD4	JMJD4	transcript	0	0.103112	19.9401	4.55522e-11	2.80027e-09
Novel_024519	XLOC_228024	.	transcript	0	0.098689	19.8794	5.27565e-11	3.24103e-09
XR_001918100.1	gene-ITPR2	ITPR2	transcript	1.10394	0	-11.8943	5.37395e-11	3.29927e-09
Novel_028209	XLOC_267349	.	transcript	0	0.615931	7.14358	6.08287e-11	3.72964e-09
Novel_024018	XLOC_224535	.	transcript	0	0.0171102	19.7595	6.91392e-11	4.23643e-09
Novel_019407	XLOC_183368	.	transcript	0	0.0308452	19.6885	7.96056e-11	4.87457e-09
XM_018061366.1	gene-TMED2	TMED2	transcript	0.380124	51.996	7.14631	8.91266e-11	5.45404e-09
XM_005679154.3	gene-ST7	ST7	transcript	0.0051164	3.83702	9.02711	9.87944e-11	6.04172e-09
Novel_022186	XLOC_208288	.	transcript	0	0.0507686	19.5523	1.07811e-10	6.58885e-09
Novel_012301	XLOC_119594	.	transcript	0.0465842	0	-19.3903	1.55705e-10	9.50973e-09
Novel_002805	XLOC_027013	.	transcript	0	0.0686248	19.3552	1.65982e-10	1.01308e-08
Novel_020908	XLOC_194806	.	transcript	0.147441	0.0013022	-6.45647	2.18988e-10	1.33574e-08
Novel_007478	XLOC_069624	.	transcript	0.304362	0	-11.396	3.10729e-10	1.89287e-08
Novel_017658	XLOC_169463	.	transcript	1.35283	0	-12.1712	6.73928e-10	4.10008e-08
Novel_004765	XLOC_044231	.	transcript	0.125439	1.28e-05	-7.43657	7.25633e-10	4.41179e-08
Novel_021007	XLOC_196382	.	transcript	1.11027	0.009225	-6.78702	1.3397e-09	8.13999e-08
Novel_007096	XLOC_066159	.	transcript	2.35383	0	-11.1244	1.36841e-09	8.30912e-08
XM_018057627.1	gene-PMEPA1	PMEPA1	transcript	0.973663	0.0002276	-9.42715	1.46039e-09	8.86191e-08
XM_018054257.1	gene-TCF12	TCF12	transcript	0.0070254	10.8794	10.402	2.32767e-09	1.41156e-07
XM_018056594.1	gene-PAN3	PAN3	transcript	0.0313938	3.20179	6.81338	3.90357e-09	2.3657e-07
XM_018048670.1	gene-RAD52	RAD52	transcript	0.305436	2.70641	3.23289	4.09819e-09	2.48205e-07
XM_013962713.2	gene-ZZZ3	ZZZ3	transcript	3.17893	6.01001	0.985684	4.12101e-09	2.49427e-07
XM_005678433.3	gene-OSBPL9	OSBPL9	transcript	0.010426	1.33553	6.81563	6.67843e-09	4.03698e-07
Novel_022379	XLOC_210237	.	transcript	0.41471	0	-10.2462	7.86482e-09	4.75108e-07
Novel_007571	XLOC_070886	.	transcript	0.0008566	0.622783	8.43691	1.0417e-08	6.28879e-07
XM_018048435.1	gene-EPS8	EPS8	transcript	0.769281	0.0047	-6.69442	1.19408e-08	7.19952e-07
Novel_023111	XLOC_216478	.	transcript	0.237888	0	-7.02135	1.29447e-08	7.79478e-07
XM_018060711.1	gene-EDEM3	EDEM3	transcript	0.0996154	0.680281	2.84837	1.41698e-08	8.52703e-07
XM_005690089.3	gene-SLC1A2	SLC1A2	transcript	1.31339	0.007485	-7.07608	1.67877e-08	1.0096e-06
XM_018047985.1	gene-TBC1D30	TBC1D30	transcript	0.0008546	0.670884	9.55341	1.73606e-08	1.04339e-06
Novel_015600	XLOC_150643	.	transcript	0.001591	0.161735	6.54773	1.88401e-08	1.13158e-06
Novel_013490	XLOC_129896	.	transcript	0.375708	0	-9.98625	1.97051e-08	1.18278e-06
Novel_017990	XLOC_172447	.	transcript	0	0.143947	9.7932	2.25312e-08	1.35155e-06
XM_005680226.3	gene-SRGAP1	SRGAP1	transcript	0.405048	3.31488	3.13036	2.87865e-08	1.72349e-06
Novel_016622	XLOC_160577	.	transcript	0.305045	0.0002026	-8.20257	3.27985e-08	1.96245e-06
XM_018055092.1	gene-BIRC6	BIRC6	transcript	0.0030428	0.632858	7.53667	3.33e-08	1.99119e-06
XM_018043924.1	gene-PRRG1	PRRG1	transcript	0.0186296	5.455	8.16977	3.56249e-08	2.12886e-06
XM_018052300.1	gene-PPP3CC	PPP3CC	transcript	0.276062	0	-9.58963	3.68666e-08	2.20166e-06
Novel_023378	XLOC_219316	.	transcript	0.0023658	0.794579	8.36132	4.68763e-08	2.79766e-06
XM_018047963.1	gene-CPSF6	CPSF6	transcript	0.0026412	6.85633	10.9279	6.98957e-08	4.16622e-06
XM_005694130.2	gene-SAP30BP	SAP30BP	transcript	0	0.494882	9.32176	8.42685e-08	5.01976e-06
Novel_004860	XLOC_045325	.	transcript	2.64785	0.0003348	-9.51702	1.06155e-07	6.31948e-06
XM_005692320.3	gene-FXYD5	FXYD5	transcript	0.255332	0.842104	1.76969	1.14414e-07	6.80685e-06
Novel_006332	XLOC_058771	.	transcript	0.895821	0	-9.46083	1.2608e-07	7.4962e-06
XM_018047588.1	gene-ZMAT3	ZMAT3	transcript	0.0038372	2.28988	9.09374	1.34844e-07	8.0122e-06
XM_005690959.3	gene-NMNAT2	NMNAT2	transcript	0.88616	0.0002656	-10.2022	1.39241e-07	8.26822e-06
Novel_021940	XLOC_205728	.	transcript	0	0.173494	9.2424	1.49774e-07	8.8881e-06
Novel_018946	XLOC_181276	.	transcript	0.064398	0	-7.9504	1.55835e-07	9.24193e-06
XM_018041241.1	gene-TCF7L2	TCF7L2	transcript	0.399556	0	-9.14396	1.6256e-07	9.6347e-06
XM_005680743.3	gene-CASC1	CASC1	transcript	5.82991	0.002025	-9.78933	1.80823e-07	1.07104e-05
XM_005684168.3	gene-CENPP	CENPP	transcript	0.591058	1.11709	0.989038	2.08209e-07	1.2317e-05
XM_018055013.1	gene-DCTN1	DCTN1	transcript	0.0225644	5.31133	7.98788	2.11947e-07	1.25303e-05
Novel_028282	XLOC_268306	.	transcript	0.692831	0	-9.25218	2.13861e-07	1.26355e-05
Novel_026483	XLOC_248261	.	transcript	0	0.226755	9.43093	2.4665e-07	1.45636e-05
XM_018041545.1	gene-OAT	OAT	transcript	14.2645	45.2448	1.75829	2.61989e-07	1.54596e-05
XM_018048030.1	gene-DCTN2	DCTN2	transcript	0.239997	14.8885	6.08261	3.0271e-07	1.78402e-05
XM_018043443.1	gene-PRSS23	PRSS23	transcript	1.2775	0.541935	-1.15265	3.22623e-07	1.90018e-05
XM_018043982.1	gene-EDA	EDA	transcript	0.350468	0.0015078	-7.49262	3.47736e-07	2.04682e-05
XM_018054457.1	gene-PLCB2	PLCB2	transcript	0	0.335653	9.12486	3.50562e-07	2.06216e-05
XM_018056596.1	gene-PAN3	PAN3	transcript	0.0063374	0.799267	6.98452	4.13378e-07	2.42864e-05
XM_018052297.1	gene-PPP3CC	PPP3CC	transcript	0.937649	0.009475	-6.58854	4.26591e-07	2.50471e-05
XM_018051096.1	gene-SMARCA4	SMARCA4	transcript	0.0642694	2.62263	5.41134	4.37064e-07	2.5646e-05
Novel_007567	XLOC_070886	.	transcript	1.02345	0	-10.9841	4.77047e-07	2.79747e-05
XM_018048679.1	gene-ERC1	ERC1	transcript	0.000107	0.0708384	5.56203	4.79573e-07	2.81053e-05
XM_018059131.1	gene-CKAP5	CKAP5	transcript	0.0548688	9.0804	7.33125	4.8623e-07	2.84777e-05
Novel_025500	XLOC_238274	.	transcript	0	0.0766088	8.91749	5.10194e-07	2.98627e-05
XM_018058425.1	gene-NCOA2	NCOA2	transcript	0.0139372	0.22623	4.08532	5.30611e-07	3.10384e-05
XM_018047132.1	gene-NT5C3A	NT5C3A	transcript	1.6758	0.0189312	-6.12935	6.91356e-07	4.03411e-05
Novel_017213	XLOC_165136	.	transcript	0.329828	0	-9.16436	7.36191e-07	4.29307e-05
Novel_002945	XLOC_028615	.	transcript	0	0.150586	8.62651	7.40576e-07	4.31596e-05
Novel_023836	XLOC_222862	.	transcript	0.229781	0	-8.82977	7.47956e-07	4.35628e-05
Novel_004157	XLOC_038399	.	transcript	0.859079	0	-9.89092	7.51307e-07	4.37039e-05
XM_018042502.1	gene-SLC29A3	SLC29A3	transcript	0.0038202	0.455193	6.53524	8.07416e-07	4.69388e-05
Novel_000765	XLOC_007267	.	transcript	0.916955	0.348143	-1.32388	8.27723e-07	4.806e-05
XM_018048897.1	gene-KIAA0930	KIAA0930	transcript	0.460897	0.0064922	-5.82371	8.48936e-07	4.92613e-05
XM_013968944.2	gene-UBR3	UBR3	transcript	0.0166284	7.94807	8.94019	9.40318e-07	5.45304e-05
Novel_022315	XLOC_209039	.	transcript	1.04e-05	0.0984166	7.84157	9.81566e-07	5.68874e-05
Novel_015118	XLOC_146149	.	transcript	0	0.290662	8.93688	1.0134e-06	5.86964e-05
Novel_010410	XLOC_100605	.	transcript	0.0936494	0	-8.44462	1.04684e-06	6.05959e-05
Novel_015070	XLOC_145717	.	transcript	0	0.172999	8.36972	1.14529e-06	6.6254e-05
XM_005685653.3	gene-GNG2	GNG2	transcript	0.806525	78.8204	6.74891	1.20483e-06	6.96556e-05
XM_018040669.1	gene-PMM2	PMM2	transcript	0.67652	0.0297016	-4.30585	1.24883e-06	7.21546e-05
XM_018062165.1	gene-ACD	ACD	transcript	0.378284	0.0084942	-4.69524	1.26358e-06	7.29623e-05
XM_018060717.1	gene-EDEM3	EDEM3	transcript	0.128094	0.511908	2.06888	1.28651e-06	7.4241e-05
XM_018059380.1	gene-P2RY2	P2RY2	transcript	0.127553	4.08e-05	-7.91124	1.33606e-06	7.70528e-05
XM_005688483.3	gene-ACSS2	ACSS2	transcript	0	0.312633	8.61855	1.35096e-06	7.78646e-05
XM_018061815.1	gene-LOC102170467	LOC102170467	transcript	0.0634626	0.373577	2.54987	1.35534e-06	7.80692e-05
Novel_003684	XLOC_034986	.	transcript	0.444899	0.001014	-8.15664	1.37888e-06	7.93766e-05
XM_018059698.1	gene-BCL9L	BCL9L	transcript	0.126486	0	-8.3596	1.43957e-06	8.28197e-05
Novel_002941	XLOC_028615	.	transcript	0	0.158099	8.67717	1.55861e-06	8.95039e-05
Novel_020998	XLOC_196245	.	transcript	0.210048	0	-8.38281	1.63975e-06	9.41061e-05
XM_018042164.1	gene-HEYL	HEYL	transcript	0.0267664	0.35299	3.74227	1.64786e-06	9.45139e-05
Novel_018974	XLOC_181381	.	transcript	0.431165	0	-8.61029	1.98379e-06	0.000113643
Novel_008679	XLOC_082454	.	transcript	2.32e-05	0.19005	7.95524	2.01414e-06	0.000115311
Novel_012653	XLOC_121589	.	transcript	0.174567	0	-8.30515	2.05119e-06	0.000117361
Novel_010927	XLOC_105611	.	transcript	0	0.138966	8.15386	2.09146e-06	0.000119593
Novel_019006	XLOC_181492	.	transcript	0.132972	0	-8.84109	2.26781e-06	0.000129598
Novel_010945	XLOC_105788	.	transcript	0.0812472	0	-8.21997	2.42013e-06	0.000138219
Novel_011044	XLOC_106524	.	transcript	0.316075	0	-8.25662	2.65069e-06	0.000151295
Novel_005668	XLOC_052980	.	transcript	0.896636	0.0994984	-3.0487	2.69761e-06	0.00015388
XM_018048406.1	gene-C2CD5	C2CD5	transcript	4.17465	0.781165	-2.373	2.91057e-06	0.000165927
XM_005684651.3	gene-PNISR	PNISR	transcript	2.66934	0.0122484	-7.54643	3.03179e-06	0.000172733
XM_018040171.1	gene-SRCAP	SRCAP	transcript	1.71723	0	-12.6555	3.05762e-06	0.000173994
Novel_012409	XLOC_120110	.	transcript	0.216035	0.0021672	-6.10926	3.0767e-06	0.000174974
XM_018043734.1	gene-HUWE1	HUWE1	transcript	0.745103	0.0379802	-4.19141	3.10427e-06	0.000176436
XM_005675863.3	gene-ASNSD1	ASNSD1	transcript	0.6023	12.7209	4.42661	3.19761e-06	0.000181631
Novel_001740	XLOC_017296	.	transcript	0.000805	0.4352	7.68136	3.26088e-06	0.000185114
XM_018044826.1	gene-DGCR2	DGCR2	transcript	0.227313	0.0042916	-5.43058	3.27317e-06	0.000185699
NM_001314156.1	gene-ITGB1	ITGB1	transcript	0.0878528	4.45376	5.70518	3.61202e-06	0.000204431
XM_018053262.1	gene-NHSL1	NHSL1	transcript	0.0328932	0.602424	4.30674	3.79223e-06	0.000214501
Novel_028160	XLOC_266416	.	transcript	0.145343	0	-7.85614	3.96931e-06	0.000224383
XM_018064711.1	gene-NCOR1	NCOR1	transcript	0.0037182	0.3661	6.56494	4.01359e-06	0.00022675
Novel_010947	XLOC_105788	.	transcript	0.0682998	0	-8.05401	4.03069e-06	0.000227579
XM_018054259.1	gene-TCF12	TCF12	transcript	0.0174368	1.92915	6.79107	4.11413e-06	0.000232151
XM_018060263.1	gene-CEP170	CEP170	transcript	0.068195	0.300056	2.24001	4.11875e-06	0.000232273
XM_018057000.1	gene-USP6NL	USP6NL	transcript	0.381353	0.0021588	-6.96668	4.2923e-06	0.000241915
Novel_002771	XLOC_026623	.	transcript	0.199798	0	-9.5857	4.37553e-06	0.000246459
XM_005678434.3	gene-OSBPL9	OSBPL9	transcript	0.158998	2.21248	3.88523	4.42114e-06	0.000248879
Novel_007618	XLOC_071712	.	transcript	0.286454	0.0034448	-5.70305	4.45345e-06	0.000250548
Novel_026134	XLOC_245041	.	transcript	0.208248	0.0010822	-7.35232	4.50777e-06	0.000253452
XM_018054925.1	gene-TBC1D8	TBC1D8	transcript	0.007374	0.389043	5.57981	4.55199e-06	0.000255786
XM_018050081.1	gene-GABRB2	GABRB2	transcript	0.0202078	1.94248	6.65159	4.59491e-06	0.000258044
XM_018066198.1	gene-SH3GL3	SH3GL3	transcript	0.691967	19.6948	4.96417	4.85345e-06	0.0002724
XM_005696850.3	gene-EDN1	EDN1	transcript	0.574362	1.3	1.26359	5.25004e-06	0.000294484
Novel_010168	XLOC_098261	.	transcript	0.214048	0	-8.47609	5.34093e-06	0.000299403
Novel_025413	XLOC_237349	.	transcript	0.018338	0.147754	3.04185	5.346e-06	0.000299509
XM_018052011.1	gene-IL33	IL33	transcript	0.980624	0.0150624	-5.69913	5.7096e-06	0.000319311
XM_005696851.3	gene-EDN1	EDN1	transcript	0.277857	0	-7.88775	6.08507e-06	0.000340107
Novel_014297	XLOC_137901	.	transcript	0.0969148	0.0075742	-3.39737	6.31539e-06	0.000352771
Novel_026486	XLOC_248261	.	transcript	0.065836	0.0004776	-5.83984	6.32539e-06	0.00035312
Novel_006144	XLOC_057617	.	transcript	0.196757	0	-8.02728	6.47022e-06	0.000360991
Novel_006528	XLOC_060477	.	transcript	0.609649	0	-8.00989	6.87896e-06	0.000383568
Novel_027400	XLOC_260768	.	transcript	0.0070898	0.178576	4.64595	7.02671e-06	0.000391419
Novel_017905	XLOC_171413	.	transcript	0	0.141406	8.31986	7.02806e-06	0.000391419
Novel_023330	XLOC_218905	.	transcript	0.0433438	5.12e-05	-7.62803	7.04409e-06	0.000392079
Novel_011467	XLOC_110383	.	transcript	0.249995	0.0010066	-6.95203	7.1087e-06	0.000395442
XM_005681436.3	gene-FAM13A	FAM13A	transcript	0.154491	0.411565	1.46552	7.2232e-06	0.000401574
XM_018051767.1	gene-PLIN2	PLIN2	transcript	0	0.236281	7.63041	7.61047e-06	0.000422356
Novel_002202	XLOC_021407	.	transcript	0.273669	0	-7.80879	7.62895e-06	0.000423133
XM_005699125.3	gene-DDX50	DDX50	transcript	1.88001	0.115285	-3.99667	7.64859e-06	0.000423972
XM_018042288.1	gene-ARID4B	ARID4B	transcript	0.794109	4.77157	2.63869	7.96164e-06	0.000441066
Novel_023869	XLOC_223226	.	transcript	0.250314	0.0056876	-5.22933	8.04618e-06	0.000445487
XM_018066775.1	gene-MAP4	MAP4	transcript	0.000156	0.207244	6.79621	8.32201e-06	0.000460488
XM_018061600.1	gene-GATB	GATB	transcript	0.335612	0.0017434	-7.22605	8.494e-06	0.000469555
XM_018043354.1	gene-IGSF9B	IGSF9B	transcript	0.610724	0.0207806	-4.73957	8.65329e-06	0.000477977
XM_013969732.2	gene-CLPB	CLPB	transcript	0.784132	0.0015104	-8.48233	8.75561e-06	0.000483345
Novel_025308	XLOC_236533	.	transcript	0.0619346	0.0002428	-7.77173	9.43051e-06	0.000519992
Novel_003641	XLOC_034768	.	transcript	2.46985	563.362	7.87956	9.61362e-06	0.000529779
Novel_024177	XLOC_225621	.	transcript	0.985801	0	-8.90099	9.64775e-06	0.000531349
XM_013972544.2	gene-IKZF2	IKZF2	transcript	0.0195302	0.938884	5.72391	9.66122e-06	0.000531779
Novel_010089	XLOC_097592	.	transcript	0.106723	0.0019646	-5.66028	1.04248e-05	0.000573474
Novel_006216	XLOC_058207	.	transcript	0.0104882	0.381138	5.24284	1.04721e-05	0.000575738
Novel_007322	XLOC_068036	.	transcript	0.0901312	0.0005134	-6.094	1.04813e-05	0.00057591
Novel_007793	XLOC_073278	.	transcript	0.427398	0.0049596	-6.1046	1.13786e-05	0.000624849
Novel_027296	XLOC_258992	.	transcript	0.165155	0	-5.65487	1.25201e-05	0.000686733
XM_018057547.1	gene-CHRNA4	CHRNA4	transcript	0.331072	0	-7.60498	1.26674e-05	0.000694408
Novel_004777	XLOC_044241	.	transcript	0.285108	0.0008592	-7.19572	1.27465e-05	0.000698335
Novel_023706	XLOC_222013	.	transcript	0.862955	0	-10.9741	1.31956e-05	0.000722521
XM_018065569.1	gene-ARHGEF28	ARHGEF28	transcript	0.0040342	1.06544	7.91508	1.32276e-05	0.000723854
Novel_009573	XLOC_092140	.	transcript	0.0035308	0.103854	4.72631	1.32627e-05	0.000725354
XM_018062392.1	gene-SUPT5H	SUPT5H	transcript	0.0004702	0.66047	8.02784	1.33132e-05	0.00072769
XM_018059027.1	gene-DTX4	DTX4	transcript	0.445593	0.0103604	-5.24338	1.33403e-05	0.000728751
XM_005687994.3	gene-KIF5B	KIF5B	transcript	0.0252452	1.36829	5.897	1.34182e-05	0.00073258
XM_018047071.1	gene-MPP6	MPP6	transcript	0.784157	0.0010686	-9.25974	1.36971e-05	0.00074694
XM_005699530.3	gene-UEVLD	UEVLD	transcript	0.881942	1.28468	0.609932	1.40566e-05	0.000766103
XM_018046467.1	gene-SFT2D2	SFT2D2	transcript	0.0223608	0.825797	5.36572	1.41354e-05	0.000769947
XM_018041972.1	gene-IKBKB	IKBKB	transcript	0.191732	0.0134514	-3.5077	1.45746e-05	0.000793417
XM_018057846.1	gene-BLCAP	BLCAP	transcript	24.3701	1.86702	-3.60597	1.4639e-05	0.000796459
Novel_025765	XLOC_241479	.	transcript	0	0.166063	10.8924	1.49679e-05	0.000813885
Novel_009801	XLOC_093474	.	transcript	0.0679106	425.183	12.4958	1.55555e-05	0.000845348
XM_018066349.1	gene-BTBD1	BTBD1	transcript	0.122349	4.61624	5.30176	1.56291e-05	0.000848856
Novel_019507	XLOC_183819	.	transcript	0.145582	0.0005598	-6.76416	1.56724e-05	0.000850718
Novel_019386	XLOC_183321	.	transcript	0.209669	0.457102	1.21912	1.58616e-05	0.000860156
Novel_018940	XLOC_181276	.	transcript	0.0671378	3e-06	-6.58889	1.58645e-05	0.000860156
Novel_020131	XLOC_187672	.	transcript	0	0.700289	11.1297	1.59563e-05	0.000864634
XM_005679291.3	gene-MPP6	MPP6	transcript	0.0198378	2.05771	6.87468	1.62147e-05	0.000878132
XM_018057706.1	gene-NOL4L	NOL4L	transcript	0.430384	0.0141122	-4.75917	1.62503e-05	0.000879551
Novel_016093	XLOC_155019	.	transcript	0.170117	0	-8.56471	1.67052e-05	0.000903655
XM_018055792.1	gene-RALGPS1	RALGPS1	transcript	0.574988	2e-07	-9.77967	1.67904e-05	0.000907742
XM_005678695.3	gene-THRAP3	THRAP3	transcript	7.46882	0.272689	-4.68275	1.68038e-05	0.000907943
Novel_027297	XLOC_258992	.	transcript	0.256714	0.0071266	-4.51882	1.79863e-05	0.000971282
XM_005676341.3	gene-LOC102188176	LOC102188176	transcript	0	0.068589	7.61674	1.86703e-05	0.00100764
XM_018061489.1	gene-FNIP2	FNIP2	transcript	0.617694	1.58942	1.42895	1.87939e-05	0.00101315
Novel_015325	XLOC_148362	.	transcript	0.00016	0.438115	9.22963	1.88808e-05	0.00101725
XM_018055095.1	gene-BIRC6	BIRC6	transcript	0.0697046	0.887465	3.77296	1.89877e-05	0.00102243
XM_018038306.1	gene-FRMD4B	FRMD4B	transcript	0.0112628	0.969956	6.45258	1.90998e-05	0.00102787
Novel_010204	XLOC_098450	.	transcript	0	0.0816976	10.8154	2.05388e-05	0.00110342
Novel_026180	XLOC_245242	.	transcript	0.191821	0.0033714	-5.58774	2.06353e-05	0.00110798
XM_018051685.1	gene-ZBTB21	ZBTB21	transcript	0.0099348	0.562901	5.76808	2.13518e-05	0.00114514
XM_018055410.1	gene-EHBP1	EHBP1	transcript	0.0258566	2.06136	6.45181	2.16714e-05	0.00116162
Novel_005816	XLOC_054059	.	transcript	0	0.981897	10.8259	2.19476e-05	0.00117576
XM_018058550.1	gene-MTSS1	MTSS1	transcript	0.212607	0.0007934	-6.88657	2.2017e-05	0.00117881
Novel_017655	XLOC_169463	.	transcript	0.416073	0	-10.7574	2.22851e-05	0.00119248
XM_018057901.1	gene-TTPAL	TTPAL	transcript	0.0010976	0.671758	8.57502	2.23758e-05	0.00119665
Novel_001065	XLOC_011068	.	transcript	0.244731	0	-8.98596	2.25507e-05	0.00120532
XM_018056597.1	gene-PAN3	PAN3	transcript	0.0353528	1.23709	5.28657	2.29251e-05	0.00122464
Novel_021837	XLOC_204470	.	transcript	0.728019	0	-10.6134	2.34185e-05	0.00125029
Novel_027558	XLOC_262447	.	transcript	0	0.588884	8.82631	2.3912e-05	0.00127591
XM_018059721.1	gene-KMT2A	KMT2A	transcript	0.924499	3.14558	1.83848	2.43209e-05	0.001297
Novel_024007	XLOC_224471	.	transcript	0.2502	0	-8.48267	2.45156e-05	0.00130664
XM_013972463.2	gene-SAP30BP	SAP30BP	transcript	0	1.45051	10.5551	2.50842e-05	0.00133619
Novel_001162	XLOC_012226	.	transcript	0.0838478	0	-5.81477	2.52614e-05	0.00134487
XM_013975425.2	gene-DDR2	DDR2	transcript	0.0106034	0.35147	4.74487	2.56188e-05	0.00136312
Novel_017657	XLOC_169463	.	transcript	0.817177	0.0013084	-8.82832	2.56662e-05	0.00136487
XM_018053321.1	gene-SASH1	SASH1	transcript	0.0010768	3.03051	10.9952	2.58765e-05	0.00137528
XM_018045790.1	gene-F3	F3	transcript	0.705395	0.0023548	-7.09152	2.65039e-05	0.00140625
XM_018063983.1	gene-COBLL1	COBLL1	transcript	0	0.194187	8.67758	2.69538e-05	0.00142931
XM_018063130.1	gene-LENG8	LENG8	transcript	0.0338912	1.13467	5.11617	2.70978e-05	0.00143614
Novel_010914	XLOC_105430	.	transcript	0	0.400552	8.51457	2.81792e-05	0.00149261
Novel_007351	XLOC_068172	.	transcript	0.451894	0	-8.55529	2.85013e-05	0.00150882
XM_018056648.1	gene-NBEA	NBEA	transcript	0.316488	4.5623	3.94192	2.88463e-05	0.00152623
Novel_023800	XLOC_222627	.	transcript	0.264013	0.0003544	-6.00665	2.89946e-05	0.00153321
XM_018050902.1	gene-SAFB	SAFB	transcript	0.0109338	1.1276	6.74045	2.99778e-05	0.00158431
XM_018060493.1	gene-GNB1	GNB1	transcript	0.0359414	2.53023	6.2617	3.00962e-05	0.00158968
Novel_013825	XLOC_134084	.	transcript	0	0.370562	10.4762	3.06881e-05	0.00162003
XM_018061638.1	gene-MAP9	MAP9	transcript	0.0497902	1.243	4.64462	3.12554e-05	0.00164906
Novel_014205	XLOC_137159	.	transcript	0.955768	0.0066828	-6.89697	3.28495e-05	0.0017322
XM_018063928.1	gene-LOC102178109	LOC102178109	transcript	0.140093	0.0015176	-5.52185	3.39759e-05	0.00178959
XM_005680666.3	gene-PVALB	PVALB	transcript	6.57062	0	-10.4895	3.404e-05	0.00179196
Novel_014937	XLOC_144477	.	transcript	0.154872	0	-8.81495	3.42017e-05	0.00179947
Novel_028366	XLOC_270084	.	transcript	0.233846	0	-8.55045	3.53129e-05	0.00185595
XM_018060718.1	gene-EDEM3	EDEM3	transcript	0.104541	0.250496	1.34463	3.75549e-05	0.00197149
Novel_027494	XLOC_261723	.	transcript	0.397436	0	-7.70498	3.81762e-05	0.00200298
Novel_014867	XLOC_143783	.	transcript	0.457092	0.0151868	-4.76732	3.90809e-05	0.00204931
XM_018048761.1	gene-LOC102180576	LOC102180576	transcript	0.0057618	0.641098	6.54495	3.99175e-05	0.00209201
Novel_000337	XLOC_002781	.	transcript	0.245539	0.0465324	-2.28976	4.04759e-05	0.0021201
Novel_000074	XLOC_000736	.	transcript	0	0.14607	10.267	4.15919e-05	0.00217734
Novel_003665	XLOC_034916	.	transcript	0	0.274478	8.57695	4.24156e-05	0.00221923
XM_013965809.2	gene-GIN1	GIN1	transcript	0	1.31479	10.1822	4.28928e-05	0.00224295
Novel_027812	XLOC_264376	.	transcript	0.000231	0.417945	10.1888	4.40831e-05	0.00230391
XM_018050811.1	gene-NFIC	NFIC	transcript	0.018757	0.22212	3.60377	4.49619e-05	0.00234854
XM_018058825.1	gene-SMAP1	SMAP1	transcript	0.258263	0.001268	-6.75068	4.51505e-05	0.00235709
XM_018047034.1	gene-ZMIZ2	ZMIZ2	transcript	0.153767	0	-7.14859	4.59936e-05	0.00239844
Novel_017214	XLOC_165136	.	transcript	0	0.473292	10.1951	4.6395e-05	0.00241803
Novel_024577	XLOC_228320	.	transcript	0.205461	0.0017354	-6.39836	4.71774e-05	0.00245745
XM_018050293.1	gene-PURA	PURA	transcript	0.224309	6.79288	5.11362	4.82104e-05	0.00250987
XM_018049729.1	gene-ZNF518B	ZNF518B	transcript	0	0.866412	10.3088	4.85205e-05	0.00252462
XM_018061133.1	gene-MSI1	MSI1	transcript	0.287009	0.000505	-5.46071	4.91394e-05	0.00255541
Novel_007566	XLOC_070886	.	transcript	0.3825	0	-9.49394	4.97688e-05	0.00258671
XM_013965331.2	gene-LOC102189116	LOC102189116	transcript	0.0923732	1.4979	4.10718	5.29328e-05	0.00274813
Novel_013488	XLOC_129896	.	transcript	0.0003082	0.215677	8.91158	5.40188e-05	0.00280296
Novel_006291	XLOC_058644	.	transcript	0.325139	0	-8.67571	5.46326e-05	0.00283326
XM_018042088.1	gene-KIAA1456	KIAA1456	transcript	1.34346	0.278859	-2.18027	5.48218e-05	0.0028415
XM_018055028.1	gene-STAMBP	STAMBP	transcript	0.622063	2.00483	1.74951	5.49265e-05	0.00284536
Novel_007687	XLOC_072153	.	transcript	0.0972794	0	-7.14484	5.58759e-05	0.00289295
XM_018061960.1	gene-SIAH1	SIAH1	transcript	0.946801	0.0648502	-3.69326	5.72585e-05	0.00296291
XM_018063563.1	gene-DZIP3	DZIP3	transcript	1.28425	0.058783	-4.27759	5.83193e-05	0.00301614
XM_018063598.1	gene-DZIP3	DZIP3	transcript	4.6782	0.232368	-4.18163	5.85703e-05	0.00302746
XM_018058818.1	gene-FAM135A	FAM135A	transcript	0.0526194	2.17025	5.53078	6.00023e-05	0.00309978
XM_005685083.3	gene-PAPD4	PAPD4	transcript	1.58232	3.10062	1.05874	6.01032e-05	0.00310329
Novel_002517	XLOC_024963	.	transcript	0.120565	0.0066756	-4.04419	6.07665e-05	0.00313582
Novel_024536	XLOC_228074	.	transcript	0.230076	0.0003112	-6.95732	6.1088e-05	0.00315068
Novel_001930	XLOC_019211	.	transcript	0.100706	0.318179	1.71765	6.32139e-05	0.00325854
XM_018059645.1	gene-GRIK4	GRIK4	transcript	0.252394	0	-8.32671	6.33841e-05	0.00326553
XM_018045847.1	gene-WDR47	WDR47	transcript	0.326279	6.95914	4.59146	6.37993e-05	0.00328513
Novel_027798	XLOC_264234	.	transcript	1.01381	0.0033338	-7.60729	6.4511e-05	0.00331995
XM_018039630.1	gene-DLGAP1	DLGAP1	transcript	0.922327	1.489	0.757865	6.51343e-05	0.0033502
XM_018048226.1	gene-LARGE1	LARGE1	transcript	0.0073846	1.0526	6.90616	6.54884e-05	0.00336658
XM_018061424.1	gene-SFSWAP	SFSWAP	transcript	0.192747	0	-7.86892	6.5902e-05	0.00338599
XM_018048701.1	gene-CACNA1C	CACNA1C	transcript	0.008528	0.321471	5.13542	6.63817e-05	0.00340878
Novel_022003	XLOC_205867	.	transcript	0	0.10041	8.48047	6.70182e-05	0.00343958
XM_018061239.1	gene-ATXN2	ATXN2	transcript	0.0325702	1.11553	5.22562	6.77779e-05	0.00347668
Novel_004244	XLOC_039034	.	transcript	0.0390338	0.0020234	-3.91015	6.79429e-05	0.00348325
XM_018059741.1	gene-SIDT2	SIDT2	transcript	0.657107	0.0003248	-8.34183	6.83354e-05	0.00350147
Novel_025597	XLOC_239827	.	transcript	0.340499	0	-7.97347	6.89871e-05	0.00353294
XM_018053320.1	gene-SASH1	SASH1	transcript	0.0657886	2.6884	5.34151	6.90277e-05	0.00353309
XM_018060543.1	gene-CPTP	CPTP	transcript	0.879476	0.001864	-7.41566	7.12491e-05	0.00364086
Novel_010762	XLOC_104158	.	transcript	0.0949264	0	-10.2187	7.14045e-05	0.00364682
Novel_011214	XLOC_108240	.	transcript	0	0.213844	7.47021	7.15672e-05	0.00365315
XM_018042636.1	gene-LOC102172438	LOC102172438	transcript	0	0.0752438	6.64749	7.35431e-05	0.00375197
Novel_000454	XLOC_004331	.	transcript	0	0.567993	9.80384	7.40122e-05	0.00377182
XM_018060716.1	gene-EDEM3	EDEM3	transcript	0.104428	0.24147	1.28798	7.4101e-05	0.0037743
Novel_025697	XLOC_240846	.	transcript	0.110277	0.0043786	-4.33679	7.45184e-05	0.00379351
Novel_014032	XLOC_135730	.	transcript	0.0079726	0.262043	4.9785	7.74313e-05	0.00393967
XM_013964057.2	gene-CRY1	CRY1	transcript	0.350682	0.0189938	-3.87448	7.81132e-05	0.00397222
XM_018041148.1	gene-BTRC	BTRC	transcript	0.437817	0	-10.028	7.84337e-05	0.00398594
Novel_005388	XLOC_050924	.	transcript	0.178334	0	-8.13213	7.84677e-05	0.00398594
Novel_012242	XLOC_118455	.	transcript	0.0933578	0.0027312	-4.84281	8.12446e-05	0.00412255
Novel_025731	XLOC_240967	.	transcript	0.0001414	0.171102	8.07065	8.14538e-05	0.00413094
XM_018041463.1	gene-CPEB3	CPEB3	transcript	0.199624	3.15207	4.14916	8.29479e-05	0.00420445
XM_018047368.1	gene-ICA1	ICA1	transcript	0.0058668	0.655251	6.45576	8.31255e-05	0.00421119
Novel_022766	XLOC_213192	.	transcript	5.8e-05	0.0372106	7.24443	8.43042e-05	0.0042686
Novel_026210	XLOC_246615	.	transcript	0.504145	0	-9.98838	8.4986e-05	0.00430081
Novel_003886	XLOC_036417	.	transcript	0.28789	0	-8.0526	8.53562e-05	0.00431723
XM_018052927.1	gene-UBE3D	UBE3D	transcript	0.0110604	1.71593	7.21402	8.55217e-05	0.00432327
XM_018059073.1	gene-SSRP1	SSRP1	transcript	0.0032276	0.322689	6.22267	8.69739e-05	0.00439197
XM_018064712.1	gene-NCOR1	NCOR1	transcript	0.179515	1.72961	3.31595	8.77971e-05	0.00443117
Novel_012198	XLOC_118244	.	transcript	0.0389252	0.237847	2.69824	8.8193e-05	0.00444876
XM_018052230.1	gene-COL15A1	COL15A1	transcript	0	0.39784	9.77943	8.86732e-05	0.00447059
XM_013974002.2	gene-C2	C2	transcript	0.0017856	0.222241	6.43835	8.94083e-05	0.00450524
Novel_021462	XLOC_200840	.	transcript	0.0097282	0.310285	4.85491	9.02803e-05	0.00454642
Novel_027367	XLOC_260276	.	transcript	5.98e-05	0.134507	6.96246	9.0322e-05	0.00454642
Novel_022501	XLOC_210747	.	transcript	0.117827	0.0006376	-6.28741	9.04933e-05	0.00455261
XM_013965401.2	gene-LMAN2	LMAN2	transcript	7.36059	2.44225	-1.52619	9.38207e-05	0.00471497
XM_018061067.1	gene-MYO18B	MYO18B	transcript	0.0006514	0.0996438	6.83288	9.45148e-05	0.00474478
XM_018052697.1	gene-CDK5RAP2	CDK5RAP2	transcript	0.277157	0.001395	-6.75875	9.62091e-05	0.0048247
Novel_002919	XLOC_028199	.	transcript	0.15578	0	-9.8668	9.6289e-05	0.00482613
XM_018060924.1	gene-DEPDC5	DEPDC5	transcript	0.0016744	0.938327	9.04998	9.67758e-05	0.00484795
XM_018050806.1	gene-CELF5	CELF5	transcript	0.0171334	0.228675	3.81427	9.6851e-05	0.00484914
Novel_023255	XLOC_217779	.	transcript	0.159275	0.0529706	-1.51152	9.77619e-05	0.00489214
Novel_012495	XLOC_120432	.	transcript	0.845057	0	-9.97053	9.8068e-05	0.00490486
Novel_002674	XLOC_026053	.	transcript	0.176471	0	-7.05707	9.84999e-05	0.00492385
XM_018060177.1	gene-MARC2	44257	transcript	15.5384	20.0389	0.441539	0.000100106	0.00500149
XM_018062267.1	gene-R3HDM1	R3HDM1	transcript	0.429098	0.00514	-5.95063	0.000103188	0.00514728
XM_018046210.1	gene-SHC1	SHC1	transcript	0.590983	0.0128748	-5.39094	0.000104508	0.00521034
Novel_018240	XLOC_174634	.	transcript	0.145616	0.0007184	-7.05743	0.00010512	0.00523807
XM_013964130.2	gene-ABCC5	ABCC5	transcript	0.0047798	0.258232	5.75091	0.000105246	0.00524162
XM_018041887.1	gene-MANEAL	MANEAL	transcript	1.19017	0.441854	-1.3572	0.000106657	0.00530625
Novel_022722	XLOC_212887	.	transcript	0.250488	0.107846	-1.13445	0.000106955	0.00531829
Novel_022005	XLOC_205867	.	transcript	0.132895	0	-8.57591	0.000109202	0.00542714
XM_013973506.2	gene-IMPDH2	IMPDH2	transcript	0.0040004	0.310603	5.13371	0.000109341	0.0054312
XM_005690714.3	gene-UBE4B	UBE4B	transcript	0.0256814	1.51511	5.8491	0.000110457	0.00548084
Novel_010030	XLOC_095860	.	transcript	0.044186	0	-8.00057	0.000110873	0.0054957
Novel_020024	XLOC_187075	.	transcript	0.0103118	0.133402	3.76345	0.000112588	0.00557777
XM_018044969.1	gene-PCID2	PCID2	transcript	0.523865	0.0812806	-2.51111	0.000112662	0.00557847
XM_018056111.1	gene-INPP5E	INPP5E	transcript	0.115966	0	-6.55704	0.000112892	0.00558691
Novel_018698	XLOC_179156	.	transcript	0.429671	0.0066288	-5.60206	0.000113323	0.00560531
XM_018053910.1	gene-NRXN3	NRXN3	transcript	0.52248	0	-9.80606	0.000114746	0.00567251
Novel_020744	XLOC_191668	.	transcript	0.727494	0.0454502	-3.81225	0.000114957	0.00567718
Novel_025455	XLOC_237826	.	transcript	0.313491	0.006122	-5.4832	0.000115418	0.00569698
Novel_027251	XLOC_258670	.	transcript	0.0947458	0.004903	-3.92315	0.000116425	0.00574066
Novel_000527	XLOC_004850	.	transcript	0	0.0841036	8.70176	0.000118935	0.00586137
XM_018042949.1	gene-CARS	CARS	transcript	1.02193	0	-9.76713	0.000119225	0.00587259
Novel_014406	XLOC_139115	.	transcript	0.231293	0	-9.64937	0.000121457	0.00597626
Novel_012677	XLOC_121589	.	transcript	0	0.109204	8.03665	0.000124102	0.00610321
XM_018048041.1	gene-R3HDM2	R3HDM2	transcript	0.038807	0.377126	3.34935	0.000124808	0.00613154
XM_018066400.1	gene-CIB2	CIB2	transcript	0.311199	0.031939	-3.0072	0.000126315	0.00619912
XM_018053102.1	gene-PDSS2	PDSS2	transcript	0.00309	0.360191	6.06772	0.000127589	0.00625837
XM_018062286.1	gene-LSM14A	LSM14A	transcript	11.6348	0.957641	-3.4927	0.000128262	0.00628809
XM_018051027.1	gene-ICAM5	ICAM5	transcript	0.158603	0	-7.45475	0.000129191	0.00633034
XR_001918448.1	gene-FANCG	FANCG	transcript	0.441174	0.0597666	-2.79181	0.000129311	0.00633292
Novel_003159	XLOC_030104	.	transcript	0.197625	0	-6.24499	0.000131126	0.00641504
Novel_014219	XLOC_137326	.	transcript	0.0027108	0.145926	5.6442	0.000131192	0.00641504
Novel_014230	XLOC_137367	.	transcript	0.0714572	0.000119	-6.62766	0.000131658	0.00642782
Novel_004555	XLOC_042591	.	transcript	0.255891	0.0003404	-6.9046	0.000133474	0.00651311
XM_018055142.1	gene-GALM	GALM	transcript	0.259628	0.0005832	-7.26286	0.000134758	0.00657238
Novel_022215	XLOC_208431	.	transcript	0.243612	3.34e-05	-7.38761	0.000136073	0.00663307
Novel_003677	XLOC_034961	.	transcript	0.555032	2.32e-05	-9.70036	0.00013653	0.00664909
XM_018044590.1	gene-MTMR1	MTMR1	transcript	1.55156	0.464062	-1.67777	0.000136543	0.00664909
Novel_012536	XLOC_120714	.	transcript	4.9275	8.75962	0.915408	0.000137196	0.00667397
Novel_013435	XLOC_129498	.	transcript	0.160052	0	-7.45938	0.000141405	0.00686808
XM_018049737.1	gene-CPEB2	CPEB2	transcript	3.32401	0.789944	-1.99355	0.000143356	0.00695928
Novel_001838	XLOC_018397	.	transcript	0.06061	0	-6.69811	0.000143496	0.0069625
XM_013968548.2	gene-THNSL1	THNSL1	transcript	0.0204684	0.286372	3.79086	0.000146214	0.00709071
XM_018047455.1	gene-FIGNL1	FIGNL1	transcript	0.239613	0.0060684	-4.94148	0.000146895	0.00712006
XM_018041336.1	gene-PTEN	PTEN	transcript	0.546454	0.0116646	-5.48189	0.000148803	0.00720513
XM_005675031.3	gene-HSPBAP1	HSPBAP1	transcript	4.80358	6.05651	0.408369	0.000149199	0.00721687
XM_013964002.2	gene-ANKS1B	ANKS1B	transcript	0.0722	4.48369	6.14608	0.000151604	0.00732944
XM_018059537.1	gene-MRVI1	MRVI1	transcript	0.570553	0.0110076	-5.52998	0.000155105	0.00749484
Novel_025158	XLOC_234069	.	transcript	0.183784	0.0002472	-7.29145	0.000156292	0.00754832
XM_018045933.1	gene-PHTF1	PHTF1	transcript	0.664594	0	-9.49963	0.000159149	0.00768236
Novel_003349	XLOC_031542	.	transcript	0.183368	0.013525	-3.70454	0.000160315	0.00773473
XM_018055488.1	gene-PPP1CB	PPP1CB	transcript	0.390325	7.4055	4.42596	0.000160478	0.00773862
XM_018038366.1	gene-SRGAP3	SRGAP3	transcript	0	0.618828	9.91188	0.00016144	0.00778103
XM_018048671.1	gene-RAD52	RAD52	transcript	4.74191	2.60577	-0.807343	0.000162581	0.00783198
XM_013963941.2	gene-PAN2	PAN2	transcript	0.275376	0.0004418	-7.62022	0.000164496	0.00792021
XM_018064421.1	gene-RAP1GAP2	RAP1GAP2	transcript	1.1141	0.0001088	-11.3803	0.000169608	0.00816217
XM_013976175.2	gene-NRK	NRK	transcript	0.002673	0.421727	7.06278	0.000172492	0.00829672
XM_018057735.1	gene-ASIP	ASIP	transcript	0.218407	15.5581	6.19003	0.000176017	0.00845763
XM_018057419.1	gene-TINAGL1	TINAGL1	transcript	0.26321	0.0165684	-3.67197	0.000176115	0.00845799
XM_018045786.1	gene-ARHGAP29	ARHGAP29	transcript	0.0051114	0.251142	5.47971	0.000177672	0.00852845
XM_005696537.3	gene-AGER	AGER	transcript	0.170387	0.0070174	-4.46869	0.000180517	0.00865616
Novel_013487	XLOC_129896	.	transcript	0.178399	0	-9.49036	0.000181612	0.00870424
Novel_017392	XLOC_166400	.	transcript	0.059584	0	-7.52929	0.000182447	0.0087398
Novel_008490	XLOC_081675	.	transcript	0.173969	0.00244	-6.02326	0.000182949	0.00875944
XM_005684532.3	gene-ZUFSP	ZUFSP	transcript	6.02845	7.65424	0.418428	0.000183952	0.00880298
Novel_016889	XLOC_162638	.	transcript	0.0639092	0	-9.38806	0.000185753	0.00888463
Novel_026448	XLOC_248020	.	transcript	0.0004416	0.0776798	6.56874	0.000186201	0.00889826
XM_005693030.3	gene-LOC102181985	LOC102181985	transcript	2.01608	5.62268	1.54279	0.000186227	0.00889826
Novel_023602	XLOC_221074	.	transcript	0.0507354	0.0001274	-7.08371	0.000188083	0.0089824
XM_018059710.1	gene-PHLDB1	PHLDB1	transcript	0.211575	1.26897	2.67423	0.000188652	0.00900501
XM_005698156.2	gene-PCDH15	PCDH15	transcript	0.0001852	0.0831122	7.00267	0.000191	0.00911203
XM_018059265.1	gene-HIPK3	HIPK3	transcript	0.150744	1.324	3.29259	0.000191088	0.00911203
XM_018059459.1	gene-APBB1	APBB1	transcript	0.0240736	2.51117	6.65336	0.000193537	0.00922417
Novel_014901	XLOC_144183	.	transcript	0.131306	0	-9.49182	0.000194047	0.0092438
Novel_022337	XLOC_209166	.	transcript	0.0002288	0.0476712	6.89056	0.000194546	0.0092582
Novel_023479	XLOC_220086	.	transcript	0.0011122	0.0393188	4.79374	0.000195046	0.00927729
XM_005679127.2	gene-PIK3CG	PIK3CG	transcript	0	1.45326	11.2664	0.00019705	0.00936789
Novel_024439	XLOC_227471	.	transcript	0.392961	0.00222	-6.88758	0.000201121	0.00955178
XM_018060273.1	gene-CEP170	CEP170	transcript	0.109554	0.64286	2.65424	0.000202113	0.00959406
XM_018038965.1	gene-EGFL8	EGFL8	transcript	0.12871	0.983583	2.95757	0.000203804	0.00966535
Novel_005358	XLOC_050560	.	transcript	0	0.205072	8.28662	0.00020382	0.00966535
XM_005678346.3	gene-MYSM1	MYSM1	transcript	3.63629	5.7495	0.756301	0.00020704	0.0098051
Novel_003814	XLOC_035936	.	transcript	0.174409	0	-8.2776	0.00020708	0.0098051
XM_018053601.1	gene-PIAS1	PIAS1	transcript	0.228042	3.23465	3.93845	0.000208751	0.00986935
Novel_021867	XLOC_205048	.	transcript	0.0696926	0.243677	1.90496	0.00020899	0.00987571
Novel_026135	XLOC_245041	.	transcript	0.335209	0.0129316	-4.50926	0.000210218	0.00992376
XM_018064771.1	gene-FLII	FLII	transcript	0.308566	2.67824	3.24564	0.00021286	0.0100384
XM_018054109.1	gene-KTN1	KTN1	transcript	0.42821	13.828	5.20875	0.000213383	0.010058
XM_005680351.3	gene-PAN2	PAN2	transcript	0	0.407559	9.60921	0.00021354	0.0100604
XM_018057162.1	gene-EPC1	EPC1	transcript	0	0.549601	9.84486	0.000216355	0.0101828
XM_018045907.1	gene-DRAM2	DRAM2	transcript	0.305973	0.0008654	-6.74041	0.000217279	0.0102212
Novel_020486	XLOC_189453	.	transcript	0.0239988	1.04735	5.44028	0.000218801	0.0102877
Novel_026074	XLOC_244377	.	transcript	0.412188	0.0027846	-7.00239	0.000219614	0.0103208
XM_018039257.1	gene-LOC108633536	LOC108633536	transcript	0.852322	0.0127954	-5.90647	0.000219989	0.0103332
XM_018038918.1	gene-ATF6B	ATF6B	transcript	0.56975	0.0029582	-6.57244	0.000220308	0.010343
XM_018065844.1	gene-LIMS2	LIMS2	transcript	0	0.343018	8.01221	0.000222725	0.0104461
Novel_006636	XLOC_061649	.	transcript	0	0.279573	9.26002	0.000223766	0.0104897
XM_005699056.2	gene-CDK1	CDK1	transcript	0.524191	0	-9.30989	0.000226686	0.0106055
Novel_026174	XLOC_245242	.	transcript	0.206347	0.0082808	-4.48689	0.000227546	0.0106404
Novel_022336	XLOC_209166	.	transcript	0.126082	0.0002994	-8.06926	0.000229497	0.0107263
Novel_004147	XLOC_038399	.	transcript	0.343545	5.32e-05	-8.09265	0.00023068	0.0107763
XM_005695330.2	gene-CPSF2	CPSF2	transcript	2.37466	3.18435	0.491763	0.000231245	0.0107973
Novel_010712	XLOC_103958	.	transcript	0.150044	0	-9.1498	0.00023222	0.0108374
Novel_020374	XLOC_188929	.	transcript	0	0.0934994	6.56231	0.000240219	0.0112052
Novel_000330	XLOC_002767	.	transcript	0.528892	1.45679	1.53251	0.000242999	0.0113293
XM_018040425.1	gene-RNPS1	RNPS1	transcript	3.8231	1.50893	-1.29044	0.000244096	0.0113748
XM_005687805.3	gene-TMX4	TMX4	transcript	48.7008	67.9092	0.542139	0.000244266	0.0113771
XM_018048405.1	gene-C2CD5	C2CD5	transcript	1.19166	4.9327	2.1543	0.000248453	0.0115664
Novel_010851	XLOC_105199	.	transcript	0.316283	0	-7.17934	0.000249959	0.0116308
XM_018052301.1	gene-PPP3CC	PPP3CC	transcript	5.41762	7.16409	0.489436	0.000250673	0.0116582
XM_018043912.1	gene-CXHXorf23	CXHXorf23	transcript	0.219515	0.0026764	-5.57628	0.000256533	0.0119249
Novel_001851	XLOC_018914	.	transcript	0.0129102	0.35786	4.71822	0.000258344	0.0120031
XM_018061885.1	gene-ANKRD11	ANKRD11	transcript	0.0115026	0.191869	4.14262	0.000259471	0.0120436
Novel_015003	XLOC_145331	.	transcript	0.118945	0.000248	-8.10202	0.000260543	0.0120874
Novel_009963	XLOC_095422	.	transcript	0.348932	0.0007424	-8.2713	0.000262506	0.0121725
Novel_008264	XLOC_079269	.	transcript	0	0.0728428	7.25619	0.00026397	0.0122283
Novel_000578	XLOC_005254	.	transcript	0	0.0592996	6.33816	0.000264402	0.0122423
XM_005675028.3	gene-PARP9	PARP9	transcript	1.70964	3.00755	0.880168	0.000268282	0.0124043
Novel_018373	XLOC_176705	.	transcript	0.0042788	0.09691	3.86097	0.000269273	0.0124434
XM_018055924.1	gene-LRRC8A	LRRC8A	transcript	1.02493	0.100962	-3.29635	0.000269414	0.0124438
Novel_009260	XLOC_087933	.	transcript	0.235815	0.112896	-1.00278	0.000269559	0.0124444
XM_018063648.1	gene-TBC1D16	TBC1D16	transcript	0	0.206136	9.23751	0.000273472	0.0126189
XM_018059592.1	gene-SOX6	SOX6	transcript	0.0129168	0.194648	3.72441	0.00027424	0.0126481
Novel_004610	XLOC_043101	.	transcript	0.153391	0.0028918	-5.39497	0.000274599	0.0126584
XM_018055743.1	gene-STRBP	STRBP	transcript	12.584	4.62913	-1.35636	0.000276869	0.0127444
XM_018042168.1	gene-HEYL	HEYL	transcript	0.29925	0.0069714	-5.24172	0.000277041	0.012746
XR_001920008.1	gene-ALS2CL	ALS2CL	transcript	0.23811	0.0020576	-6.51586	0.000278903	0.0128255
XM_013964619.2	gene-GUF1	GUF1	transcript	8.09191	11.9114	0.640875	0.000280234	0.0128804
Novel_005859	XLOC_055192	.	transcript	0.258102	0	-7.1772	0.000282157	0.0129624
Novel_010759	XLOC_104158	.	transcript	0.107727	0.0008586	-6.66639	0.000282923	0.0129873
Novel_008923	XLOC_083890	.	transcript	0.00028	0.0877692	7.94376	0.000282975	0.0129873
Novel_000332	XLOC_002767	.	transcript	0.210646	0.0105528	-4.06214	0.000287956	0.0132031
Novel_009244	XLOC_087760	.	transcript	0.113361	0	-9.11585	0.000294247	0.0134719
XM_018050068.1	gene-ZFYVE16	ZFYVE16	transcript	0.667734	0.907889	0.517812	0.000299553	0.0136948
XM_018046866.1	gene-RAB19	RAB19	transcript	0	0.600078	9.08022	0.000301215	0.0137574
XM_018063956.1	gene-COBLL1	COBLL1	transcript	0.0201274	0.133349	2.77762	0.000301387	0.0137586
Novel_013362	XLOC_128580	.	transcript	0	0.257055	8.09213	0.00030224	0.0137909
XM_018042412.1	gene-KCNMA1	KCNMA1	transcript	0.12841	1.18261	3.35801	0.000304216	0.0138743
XM_018041909.1	gene-MTUS1	MTUS1	transcript	0.0329736	0.641287	4.42157	0.000305822	0.0139341
Novel_019671	XLOC_184649	.	transcript	0.513438	0.0065072	-5.91171	0.000307812	0.014018
XM_018056168.1	gene-VAV2	VAV2	transcript	0.000407	0.468162	9.0223	0.000308717	0.0140524
XM_018064342.1	gene-MYO18A	MYO18A	transcript	2.08167	0.688267	-1.50757	0.000310134	0.0141101
XM_018044867.1	gene-GP1BB	GP1BB	transcript	0.0116298	0.307169	4.14094	0.000312831	0.0142259
XM_018061073.1	gene-SGSM1	SGSM1	transcript	0.0102646	0.516534	5.76827	0.000313009	0.0142271
XM_005678139.3	gene-KYAT3	KYAT3	transcript	1.78367	3.65968	1.13512	0.000314096	0.0142696
Novel_019667	XLOC_184649	.	transcript	0	0.116835	9.19827	0.000315044	0.0143058
XM_018043463.1	gene-RPS6KA4	RPS6KA4	transcript	0.573075	0	-9.29321	0.000316733	0.014372
Novel_020286	XLOC_188332	.	transcript	0.256608	0	-9.0069	0.000316808	0.014372
XM_013964575.2	gene-ARAP2	ARAP2	transcript	0.14833	2.37108	4.18393	0.000317427	0.0143932
Novel_010407	XLOC_100605	.	transcript	0.089204	8.72e-05	-7.8256	0.000319562	0.014483
XM_018041954.1	gene-MFHAS1	MFHAS1	transcript	0.0151994	0.05822	1.86922	0.000320322	0.0145105
Novel_015098	XLOC_146072	.	transcript	0	0.200422	9.04463	0.000324186	0.0146699
Novel_002573	XLOC_025404	.	transcript	0.0452208	0	-5.97905	0.000324298	0.0146699
Novel_021235	XLOC_198455	.	transcript	0.0450318	0.216995	2.32249	0.000325064	0.014697
XM_005679790.3	gene-TMTC3	TMTC3	transcript	0.222796	4.24744	4.43524	0.000327802	0.0148137
Novel_007786	XLOC_073278	.	transcript	0.000165	0.210621	8.54468	0.000329191	0.0148693
XM_018053304.1	gene-UTRN	UTRN	transcript	0.0066156	0.155194	4.51503	0.000330627	0.014927
Novel_010310	XLOC_099399	.	transcript	0.000341	0.0657014	6.37365	0.000331103	0.0149413
XM_018043186.1	gene-MARK2	MARK2	transcript	0.308766	0	-9.02027	0.000331672	0.0149599
Novel_012735	XLOC_122308	.	transcript	0.0007984	2.97908	10.8612	0.000332209	0.0149769
XM_018059456.1	gene-CCKBR	CCKBR	transcript	0.196023	0.0239496	-2.91759	0.000334655	0.0150754
Novel_008538	XLOC_082034	.	transcript	0.0562792	0.0001874	-6.50907	0.000334713	0.0150754
Novel_027387	XLOC_260667	.	transcript	0.0633904	0.133349	1.12833	0.000335551	0.0151059
Novel_020901	XLOC_194806	.	transcript	0.0059586	0.133514	4.46903	0.000340011	0.0152993
XM_018050014.1	gene-ERAP1	ERAP1	transcript	0.371646	0.005757	-5.76416	0.000342028	0.0153754
Novel_013336	XLOC_128305	.	transcript	1.15738	0.780754	-0.485925	0.000343486	0.0154336
XM_018065393.1	gene-RAB40B	RAB40B	transcript	0.394073	0.0624274	-2.57491	0.000344193	0.015458
Novel_011492	XLOC_110609	.	transcript	0.145021	0.0119498	-3.50725	0.00035133	0.0157705
XM_018045746.1	gene-ZNF644	ZNF644	transcript	0.005582	0.114333	4.23029	0.000351486	0.0157705
Novel_009758	XLOC_093304	.	transcript	0.491632	0	-7.15332	0.000357997	0.016055
XM_018055411.1	gene-EHBP1	EHBP1	transcript	0.0435254	1.9568	5.379	0.000358538	0.0160716
XM_013964742.2	gene-CNOT6L	CNOT6L	transcript	0.534232	3.53795	2.80598	0.000358806	0.016076
XM_018052838.1	gene-DYRK1A	DYRK1A	transcript	1.55441	3.93676	1.39076	0.000359941	0.0161191
Novel_021362	XLOC_200178	.	transcript	0.373607	0.0469454	-2.93207	0.000360345	0.0161296
XM_018038830.1	gene-MOG	MOG	transcript	0.04019	2.16683	5.8072	0.000363462	0.0162613
XM_018064779.1	gene-MIEF2	MIEF2	transcript	0.001161	0.228899	6.39287	0.000367457	0.0164245
XM_005687151.3	gene-ZBTB34	ZBTB34	transcript	0.0069722	0.243354	5.14203	0.000369404	0.0165036
Novel_006155	XLOC_057731	.	transcript	0.153506	0	-8.84703	0.000372292	0.0166248
XM_018057752.1	gene-GSS	GSS	transcript	0.892332	0.0078294	-6.14224	0.000373546	0.0166729
Novel_003500	XLOC_032985	.	transcript	0	0.0924442	7.16061	0.000374967	0.0167284
XM_018042261.1	gene-RASSF4	RASSF4	transcript	0.33925	0	-9.01199	0.000379002	0.0169004
Novel_025530	XLOC_238385	.	transcript	0.0839436	0.0027384	-4.73707	0.000379903	0.0169326
Novel_019558	XLOC_184123	.	transcript	0.207364	0	-8.89726	0.000380288	0.0169417
XM_018048677.1	gene-ERC1	ERC1	transcript	0.000631	0.045935	5.00577	0.000384481	0.0171204
Novel_001670	XLOC_016345	.	transcript	0.118049	0.0135918	-2.88111	0.000386253	0.0171912
XM_018041462.1	gene-CPEB3	CPEB3	transcript	0.0616468	2.5302	5.45312	0.000387368	0.0172312
Novel_000582	XLOC_005315	.	transcript	0.474352	0.24173	-0.872155	0.000387519	0.0172312
Novel_009252	XLOC_087837	.	transcript	0.0102086	0.0003116	-4.30289	0.000394629	0.0175391
XM_013972199.2	gene-CHRNB1	CHRNB1	transcript	0.325377	0.0021178	-7.04133	0.000397229	0.0176463
XM_018062568.1	gene-RELB	RELB	transcript	0.580882	0	-8.90159	0.000397745	0.0176609
Novel_011379	XLOC_109565	.	transcript	0	0.168262	8.67498	0.000407382	0.0180803
XM_005698959.3	gene-SPHAR	SPHAR	transcript	11.9634	15.4766	0.436264	0.00040935	0.0181527
Novel_002370	XLOC_023666	.	transcript	0.219768	0	-9.47668	0.000409439	0.0181527
XM_018053839.1	gene-TTC7B	TTC7B	transcript	0.413695	0	-8.82035	0.000410007	0.0181626
Novel_027794	XLOC_264127	.	transcript	0.417806	0	-8.98717	0.000410284	0.0181663
XM_018064993.1	gene-CACNB1	CACNB1	transcript	0.686008	0.0061166	-6.20991	0.000413609	0.0182963
XM_005700540.3	gene-VAMP7	VAMP7	transcript	0.990864	1.59029	0.755509	0.00041616	0.0183938
XM_018041232.1	gene-TCF7L2	TCF7L2	transcript	0.304075	0	-8.80013	0.000416204	0.0183938
Novel_026573	XLOC_248833	.	transcript	0.165547	0.0631992	-1.26241	0.000417324	0.0184347
XM_018051188.1	gene-ADGRL1	ADGRL1	transcript	0.0015194	0.0959374	5.35478	0.000419189	0.0185084
Novel_003762	XLOC_035620	.	transcript	0	0.187799	8.7408	0.000421647	0.0186082
XM_018064274.1	gene-LOC102189340	LOC102189340	transcript	0.200046	0	-8.7779	0.000422889	0.0186484
Novel_015113	XLOC_146080	.	transcript	0.188413	0.0046894	-5.1468	0.000422954	0.0186484
XM_018054504.1	gene-SLC12A6	SLC12A6	transcript	0.0198224	0.162559	3.04662	0.000430197	0.0189589
Novel_011879	XLOC_114787	.	transcript	0.0018458	0.283345	7.06694	0.000433058	0.019076
XM_018045188.1	gene-LOC106502819	LOC106502819	transcript	0.123847	0	-6.55589	0.000440128	0.0193693
XM_018056090.1	gene-CCDC187	CCDC187	transcript	0.0760998	0	-7.91864	0.000441132	0.0194045
XM_018063914.1	gene-ABCA5	ABCA5	transcript	0.187051	0.0004752	-7.96959	0.000441759	0.0194229
Novel_018225	XLOC_174614	.	transcript	0.0004458	0.0498888	6.31039	0.000448533	0.0197116
Novel_023846	XLOC_222942	.	transcript	0.000161	0.303784	10.6208	0.000449006	0.0197232
Novel_018183	XLOC_174308	.	transcript	0.630837	0.0283906	-4.42276	0.000451652	0.0198301
XM_018057093.1	gene-KIAA1217	KIAA1217	transcript	0.163632	0	-8.79636	0.000453255	0.0198913
XM_005700426.3	gene-ARHGEF6	ARHGEF6	transcript	0.183186	0.000861	-7.007	0.000454891	0.0199538
XM_005685830.3	gene-DDHD1	DDHD1	transcript	0.145982	3.39187	4.75691	0.000457421	0.0200554
XM_018051762.1	gene-OGN	OGN	transcript	0.255449	0.0051896	-5.32283	0.000460392	0.0201763
Novel_022223	XLOC_208466	.	transcript	0.166901	0.033251	-2.28376	0.000461895	0.0202233
XM_005700353.3	gene-XIAP	XIAP	transcript	4.0307	7.4779	0.989131	0.000463507	0.0202823
XM_018041328.1	gene-KCNIP2	KCNIP2	transcript	0.004599	0.16257	4.47998	0.000463672	0.0202823
Novel_013034	XLOC_125064	.	transcript	0.011553	0.14275	3.5783	0.000463933	0.0202843
XM_013963894.2	gene-TBC1D30	TBC1D30	transcript	0.0018596	0.164979	6.05452	0.000467575	0.020434
XM_018040070.1	gene-FKBP6	FKBP6	transcript	0.142932	0.0283538	-2.09725	0.00046971	0.0205178
Novel_002148	XLOC_020822	.	transcript	1.84502	7.38725	2.11944	0.000471044	0.0205665
Novel_019775	XLOC_185223	.	transcript	0.413271	0.102847	-1.98453	0.000472319	0.0206126
XM_018056986.1	gene-CELF2	CELF2	transcript	0.016542	0.825651	5.77715	0.000475038	0.0207217
XM_013963432.2	gene-CADPS2	CADPS2	transcript	0.779062	0.0001942	-10.5752	0.000475281	0.0207227
Novel_010271	XLOC_099008	.	transcript	4.5e-05	0.231805	9.91277	0.000476109	0.0207474
XM_018040518.1	gene-GBAS	GBAS	transcript	0.275234	0.437316	0.738531	0.000476289	0.0207474
XM_018044212.1	gene-UPF3B	UPF3B	transcript	0.562071	2.62133	2.288	0.000476646	0.0207534
XM_018062411.1	gene-TTC9B	TTC9B	transcript	0.00331	0.819577	7.39935	0.000477521	0.0207819
Novel_015030	XLOC_145516	.	transcript	0.0001856	0.148023	7.49636	0.000478295	0.0208059
XM_018040862.1	gene-POLR3E	POLR3E	transcript	0.0077258	0.107531	3.72134	0.000479799	0.0208617
XM_018055871.1	gene-COQ4	COQ4	transcript	0.506059	1.57748	1.68475	0.000481379	0.0209208
Novel_007769	XLOC_073224	.	transcript	0.105402	0	-8.85201	0.000483099	0.0209858
XM_005689444.3	gene-C15H11orf57	C15H11orf57	transcript	0.0654344	0.304946	2.31289	0.000493567	0.0214106
XM_018051337.1	gene-EPS15L1	EPS15L1	transcript	0.176344	1.97726	3.5925	0.00049366	0.0214106
Novel_019797	XLOC_185274	.	transcript	0.0148318	0.416194	4.8003	0.000493787	0.0214106
XM_018048848.1	gene-TCF20	TCF20	transcript	0.219256	0	-9.11211	0.000495225	0.0214631
XM_005684682.3	gene-ANKRD6	ANKRD6	transcript	0.109082	0.497781	2.25721	0.000495868	0.0214811
XM_018053406.1	gene-ST6GAL1	ST6GAL1	transcript	0.0019146	0.223026	6.18307	0.000497637	0.0215478
Novel_021169	XLOC_198184	.	transcript	0.0726842	0.002883	-4.29622	0.00049924	0.0216073
XM_018066622.1	gene-ACVR2B	ACVR2B	transcript	0.0056164	0.145436	4.76126	0.000507749	0.0219554
XM_018055725.1	gene-MRRF	MRRF	transcript	0.0018638	0.243522	6.19567	0.000508377	0.0219724
Novel_025892	XLOC_242783	.	transcript	0.0739722	0	-7.59462	0.000512716	0.0221498
XM_018039752.1	gene-CELF4	CELF4	transcript	0.456174	2.97142	2.79874	0.000513466	0.022172
Novel_009037	XLOC_085872	.	transcript	0.13177	0	-8.97726	0.000525579	0.0226721
Novel_008867	XLOC_083474	.	transcript	0.0562738	0.163495	1.55392	0.000525769	0.0226721
Novel_017894	XLOC_171287	.	transcript	0.159259	0.0572804	-1.38445	0.000530052	0.0228359
XM_018041847.1	gene-THRB	THRB	transcript	0.239551	0.0007616	-7.84599	0.000530425	0.0228415
XM_018046360.1	gene-CFAP45	CFAP45	transcript	0	0.630783	9.15564	0.000530704	0.0228431
XM_018046986.1	gene-CPED1	CPED1	transcript	0	0.154251	8.50154	0.000535363	0.0230331
XM_018050742.1	gene-SEPT8	44447	transcript	0.281836	3.59632	3.86185	0.000540568	0.0232358
XM_018046953.1	gene-FLNC	FLNC	transcript	0.0027386	0.158746	5.64037	0.000541272	0.0232554
Novel_028363	XLOC_269923	.	transcript	0.0070888	0.135177	4.06786	0.000546109	0.0234481
Novel_012209	XLOC_118262	.	transcript	0.281428	0	-8.67287	0.000546382	0.0234481
XM_018063981.1	gene-COBLL1	COBLL1	transcript	0.102461	0.0006524	-5.27852	0.000546504	0.0234481
Novel_026602	XLOC_249224	.	transcript	0.462295	0.0065946	-5.99186	0.000546961	0.0234571
XM_013963197.2	gene-MALSU1	MALSU1	transcript	23.7152	31.7949	0.505446	0.000550756	0.0236091
XM_018059853.1	gene-AMOTL1	AMOTL1	transcript	0.0712744	1.21602	4.2631	0.000551402	0.023626
XM_005682966.2	gene-TRPC7	TRPC7	transcript	0.388631	0	-8.61756	0.000552018	0.0236416
XM_018052917.1	gene-TPBG	TPBG	transcript	0.290004	0.0004866	-6.84801	0.000557459	0.0238638
Novel_021569	XLOC_202181	.	transcript	0.0003782	0.027714	5.37565	0.000571635	0.0244484
Novel_013869	XLOC_134470	.	transcript	0.0082356	0.124198	4.0946	0.000581215	0.0248356
XM_013967046.2	gene-CYP19A1	CYP19A1	transcript	0.0034488	0.288045	5.88217	0.000582351	0.0248728
XM_018055657.1	gene-ATP6V1C2	ATP6V1C2	transcript	0.746516	0	-8.59273	0.000589935	0.0251853
Novel_026032	XLOC_244064	.	transcript	0	0.134333	9.1231	0.000592803	0.0252963
XM_018055553.1	gene-DNMT3A	DNMT3A	transcript	0.304017	0.0046188	-5.84233	0.000595101	0.0253747
XM_018065886.1	gene-COCH	COCH	transcript	0.315024	4.63171	4.0526	0.000595179	0.0253747
Novel_024340	XLOC_226780	.	transcript	0.0600656	0	-6.22537	0.000600679	0.0255811
XM_018054999.1	gene-RTKN	RTKN	transcript	0.0023662	0.178983	5.65502	0.000600835	0.0255811
Novel_016155	XLOC_155621	.	transcript	0.0012072	0.064846	5.60817	0.000601201	0.0255851
Novel_025612	XLOC_240105	.	transcript	0.211261	0	-8.63515	0.000602662	0.0256357
Novel_004490	XLOC_042086	.	transcript	0.816841	0	-8.56361	0.000607014	0.0258092
XM_018052726.1	gene-TRAPPC12	TRAPPC12	transcript	0.176113	0.0002306	-6.76239	0.00062793	0.0266865
Novel_000711	XLOC_006788	.	transcript	0.25492	0.388757	0.673708	0.000632896	0.0268854
XM_018048931.1	gene-ZBED4	ZBED4	transcript	0.251865	0.005574	-5.11191	0.000636164	0.027012
Novel_011237	XLOC_108305	.	transcript	0.230525	0.025337	-3.037	0.000645718	0.027393
Novel_009728	XLOC_093120	.	transcript	0.132457	0.0061352	-3.55854	0.000652277	0.0276588
Novel_000136	XLOC_001739	.	transcript	0.134755	0.0022488	-5.81581	0.000657021	0.0278474
XM_018060262.1	gene-CEP170	CEP170	transcript	0.068336	0.213314	1.74434	0.000659021	0.0279057
XM_018054356.1	gene-NIN	NIN	transcript	0.0430918	0.758515	4.3267	0.000659113	0.0279057
Novel_007598	XLOC_071618	.	transcript	0.0092658	0	-6.23846	0.000659286	0.0279057
XM_005675418.3	gene-ARHGEF26	ARHGEF26	transcript	1.82494	4.31914	1.30579	0.000661041	0.0279674
Novel_026909	XLOC_252392	.	transcript	0.0701642	0.191737	1.52423	0.000673943	0.0284749
Novel_003666	XLOC_034916	.	transcript	0.116291	0.523435	2.23479	0.000694146	0.0293023
Novel_007324	XLOC_068036	.	transcript	0.0007024	0.0984102	6.88289	0.000698421	0.0294695
XM_005679415.3	gene-POT1	POT1	transcript	2.30159	3.84761	0.836464	0.000710006	0.0299315
XM_005692561.3	gene-AXL	AXL	transcript	0.208556	0.0005688	-7.11866	0.000711015	0.0299606
Novel_008425	XLOC_080456	.	transcript	0.230258	0	-8.41349	0.000717448	0.0302182
XM_018046912.1	gene-BPGM	BPGM	transcript	2.90993	0.203162	-3.69428	0.000719974	0.030311
Novel_013867	XLOC_134470	.	transcript	0.0406588	0	-8.55347	0.000722185	0.0303905
Novel_020427	XLOC_189207	.	transcript	0.139155	0.0003696	-8.0676	0.000728063	0.0306242
NM_001285748.1	gene-MTOR	MTOR	transcript	0.0765774	0.010342	-2.73122	0.000728438	0.0306263
XM_018048036.1	gene-R3HDM2	R3HDM2	transcript	0.0223258	0.313214	3.88345	0.000731229	0.0307299
XM_018055765.1	gene-RABEPK	RABEPK	transcript	0.472701	1.26076	1.48204	0.000734699	0.0308619
XM_018063669.1	gene-CANT1	CANT1	transcript	0.706254	0.0013196	-8.18039	0.000738621	0.030999
XM_005680155.3	gene-PPHLN1	PPHLN1	transcript	0.617566	0.85657	0.556287	0.000744288	0.0312091
XM_018064134.1	gene-YPEL2	YPEL2	transcript	0.017592	0.295919	4.16072	0.000745046	0.031227
XM_018055415.1	gene-EHBP1	EHBP1	transcript	0.034596	1.14442	5.22358	0.000750969	0.0314612
XM_018042425.1	gene-KCNMA1	KCNMA1	transcript	0.1053	1.25931	3.7506	0.000751649	0.0314757
Novel_000453	XLOC_004331	.	transcript	0.15751	0	-8.7728	0.000759933	0.0317943
Novel_016822	XLOC_162140	.	transcript	0	0.105604	8.28534	0.000762058	0.0318604
XM_013971802.2	gene-PIGW	PIGW	transcript	0.0088472	0.183387	3.98468	0.000762189	0.0318604
Novel_022436	XLOC_210454	.	transcript	0.295908	0	-8.36562	0.000765109	0.0319683
XM_018067106.1	gene-ZNF619	ZNF619	transcript	0.467123	0.800634	0.839625	0.000769265	0.0321134
Novel_010281	XLOC_099071	.	transcript	0.117767	0	-8.40383	0.000769995	0.0321296
XM_018054105.1	gene-KTN1	KTN1	transcript	0.406362	3.18701	3.1441	0.000770858	0.0321514
XM_005693453.3	gene-SPAG7	SPAG7	transcript	22.7255	25.9941	0.269129	0.000771649	0.0321701
XM_018042251.1	gene-NDST2	NDST2	transcript	0	0.129105	8.23633	0.00077886	0.0324277
Novel_010393	XLOC_100593	.	transcript	0	0.1096	9.22413	0.000781352	0.0325126
XM_018058577.1	gene-TRIP12	TRIP12	transcript	0.961876	11.5183	3.73344	0.00078159	0.0325126
XM_005679282.3	gene-HNRNPA2B1	HNRNPA2B1	transcript	0.008672	0.14523	3.55039	0.000781943	0.0325129
XM_005697588.3	gene-ANKS4B	ANKS4B	transcript	0.533087	0	-9.15672	0.000796936	0.0331217
XM_018042229.1	gene-PBLD	PBLD	transcript	0.419739	0.0235986	-3.9767	0.000800372	0.0332361
Novel_020918	XLOC_194959	.	transcript	0.0035724	0.212609	5.7064	0.000800393	0.0332361
XM_018066810.1	gene-SEMA3B	SEMA3B	transcript	0.26878	0.0006058	-7.51847	0.000803311	0.0333425
XM_005695539.3	gene-MLH1	MLH1	transcript	7.54299	9.21839	0.363358	0.000805801	0.0334311
XM_018064123.1	gene-MTMR4	MTMR4	transcript	0.007848	0.204218	4.58066	0.000818139	0.0339281
XM_018048034.1	gene-R3HDM2	R3HDM2	transcript	0.055898	0.691176	3.78429	0.000821411	0.0340488
XM_018066067.1	gene-PPP2R5C	PPP2R5C	transcript	1.68067	0.0450878	-5.12176	0.000823824	0.0341338
XM_018053112.1	gene-OXNAD1	OXNAD1	transcript	0.352641	0.003434	-6.09436	0.000830752	0.0344057
XM_018049863.1	gene-UVSSA	UVSSA	transcript	0.374944	1.36999	1.9153	0.000833459	0.0345026
XM_005675955.3	gene-RAPGEF4	RAPGEF4	transcript	0.385812	0.0300944	-3.46625	0.000845844	0.0349846
XM_005676389.3	gene-NBEAL1	NBEAL1	transcript	0.479487	3.98006	3.23758	0.000848421	0.0350758
XM_018056123.1	gene-SEC16A	SEC16A	transcript	0.0079108	0.193762	4.49382	0.00085107	0.0351698
XM_018054767.1	gene-EMC1	EMC1	transcript	0.0001626	0.338445	7.64473	0.000855256	0.0353118
XM_018058857.1	gene-ZBTB16	ZBTB16	transcript	0.000658	0.771839	10.09	0.000855945	0.0353248
XM_018061639.1	gene-MAP9	MAP9	transcript	0.0662716	1.56804	4.68359	0.000857866	0.0353886
XM_018059817.1	gene-FN1	FN1	transcript	2.37584	4.65362	1.04922	0.000860466	0.0354803
Novel_006947	XLOC_064196	.	transcript	0.120408	0.0523754	-1.09819	0.000871034	0.0359003
XM_018053176.1	gene-SNX14	SNX14	transcript	0.384928	8.98108	4.76729	0.000875841	0.0360827
Novel_001704	XLOC_016962	.	transcript	0.0716516	0.000889	-5.5373	0.000876743	0.0361
Novel_026842	XLOC_251013	.	transcript	0.190458	0.0252252	-2.74626	0.000877028	0.0361
Novel_003996	XLOC_037390	.	transcript	0.165177	0.0496656	-1.63251	0.000878467	0.0361342
Novel_009266	XLOC_087935	.	transcript	0.0020616	0.0917448	5.37264	0.00087901	0.0361342
Novel_025326	XLOC_236533	.	transcript	0.0004692	0.0839754	5.28325	0.00087942	0.0361353
XM_018046961.1	gene-CCDC136	CCDC136	transcript	0.334804	0.0049984	-6.02549	0.000883527	0.0362882
XM_013969625.2	gene-ZNF215	ZNF215	transcript	3.39171	4.07706	0.344203	0.00088552	0.0363542
XM_005684188.3	gene-SYK	SYK	transcript	0.70156	0.0280784	-4.51683	0.000887222	0.0364082
Novel_025157	XLOC_234069	.	transcript	0.194195	0.0001688	-7.20925	0.000888746	0.0364549
XM_013968965.2	gene-UBR3	UBR3	transcript	0.223688	1.54984	2.92575	0.000890863	0.0365258
Novel_015342	XLOC_148486	.	transcript	0.0070066	0.174969	4.69224	0.000893719	0.0365951
Novel_019352	XLOC_183180	.	transcript	0.054649	0.0005694	-5.57275	0.00089433	0.0366042
XM_018047760.1	gene-PLD1	PLD1	transcript	0.002383	0.380695	7.17946	0.000899915	0.0368008
Novel_015083	XLOC_145865	.	transcript	0	0.231688	9.0463	0.000900325	0.0368016
Novel_009769	XLOC_093364	.	transcript	0.197884	0.0044862	-5.23393	0.000901489	0.0368331
XM_018060044.1	gene-DSTYK	DSTYK	transcript	0.0563734	1.80254	5.19189	0.000902635	0.036864
XR_001917424.1	gene-CTPS1	CTPS1	transcript	1.14449	0.0309396	-5.06143	0.000905774	0.0369762
Novel_003606	XLOC_034559	.	transcript	0.0007236	0.156447	7.86419	0.000919095	0.0374896
XM_018058553.1	gene-MTSS1	MTSS1	transcript	0.225546	0.0011582	-7.44736	0.000919147	0.0374896
XM_013965740.2	gene-ATP10B	ATP10B	transcript	0.3059	0.0253028	-3.44694	0.000927743	0.0378238
XM_018038626.1	gene-VARS	VARS	transcript	0.0732906	7.26e-05	-6.19599	0.00092863	0.0378436
XM_018047786.1	gene-PLD1	PLD1	transcript	0.31457	1.1556	1.97173	0.000929449	0.0378606
Novel_002879	XLOC_027972	.	transcript	0.0003446	0.0230498	4.63152	0.000938832	0.0382263
XM_018057433.1	gene-PTPRA	PTPRA	transcript	0.755719	5.42361	2.95277	0.000945751	0.0384913
XR_001297591.2	gene-LOC102169753	LOC102169753	transcript	0	0.075644	6.04642	0.000946169	0.0384917
XM_018055329.1	gene-CKAP2L	CKAP2L	transcript	0	0.208342	8.08081	0.000948019	0.0385337
XM_018049759.1	gene-LOC102168235	LOC102168235	transcript	17.1144	3.64859	-2.23356	0.000958472	0.0389417
Novel_004487	XLOC_041913	.	transcript	0.071912	0.0010022	-5.08207	0.000963821	0.0391422
XM_018057434.1	gene-PTPRA	PTPRA	transcript	0.866991	6.32819	2.97794	0.000976254	0.0396229
Novel_013019	XLOC_125034	.	transcript	0.200717	0	-8.32702	0.000976498	0.0396229
Novel_028432	XLOC_271008	.	transcript	0.20837	0	-8.22379	0.000978197	0.0396747
XM_005675406.3	gene-SSR3	SSR3	transcript	56.8094	66.8835	0.312388	0.000983172	0.0398593
XM_018041596.1	gene-OBFC1	OBFC1	transcript	0.26989	0.0011604	-5.5921	0.000988791	0.0400698
Novel_022886	XLOC_213980	.	transcript	0.115209	9.34e-05	-6.89247	0.000989375	0.0400763
XM_018067139.1	gene-CLASP2	CLASP2	transcript	0.412547	3.51374	3.24877	0.000990328	0.0400976
Novel_001988	XLOC_019703	.	transcript	0.136567	0	-8.55043	0.000990887	0.040103
Novel_019037	XLOC_181698	.	transcript	0.0098732	0	-5.50913	0.000997174	0.0403228
XM_018042511.1	gene-ARHGAP22	ARHGAP22	transcript	0.0458436	0.442617	3.2555	0.00100283	0.0405341
Novel_015777	XLOC_152567	.	transcript	3.17923	0.284535	-3.39319	0.00100726	0.0406956
XM_018057856.1	gene-RALGAPB	RALGAPB	transcript	0.0376258	0.566937	4.06746	0.00100802	0.0407092
Novel_006285	XLOC_058635	.	transcript	8.32e-05	0.305601	9.95102	0.00100942	0.0407479
Novel_004208	XLOC_038821	.	transcript	0	0.190042	8.19004	0.00101597	0.0409774
XM_018055786.1	gene-LMX1B	LMX1B	transcript	0.116822	0.0008118	-6.45533	0.00103472	0.0417156
XM_018052796.1	gene-TTC3	TTC3	transcript	0.0111798	0.281822	4.64254	0.00103874	0.0418598
XM_013975388.2	gene-PRIMPOL	PRIMPOL	transcript	2.04124	3.84424	1.00201	0.00103948	0.0418718
XM_005681000.3	gene-CCDC77	CCDC77	transcript	0.36076	0	-8.15572	0.00104018	0.041882
XM_018058733.1	gene-FBXL6	FBXL6	transcript	0.516493	0	-8.19461	0.00104499	0.0420397
XM_018048423.1	gene-TIAM1	TIAM1	transcript	3.50947	2.04533	-0.723637	0.00105109	0.0422673
Novel_020691	XLOC_191235	.	transcript	8.64e-05	0.13542	8.8234	0.00106838	0.0429442
XM_018055648.1	gene-ROCK2	ROCK2	transcript	0.0026714	0.278578	5.87175	0.00107344	0.0431291
XM_018052266.1	gene-FAM160B2	FAM160B2	transcript	0.0001994	0.126792	7.14132	0.00107512	0.0431782
Novel_001271	XLOC_013386	.	transcript	0.274541	0.0737064	-1.79925	0.00107784	0.0432688
Novel_026106	XLOC_244538	.	transcript	0.0124796	0.000116	-5.21661	0.00108093	0.0433745
XM_018050739.1	gene-KIF3A	KIF3A	transcript	0	0.258302	9.08843	0.00108301	0.0434396
XM_018046644.1	gene-LMBR1	LMBR1	transcript	0.361981	0.0058594	-5.43369	0.00109465	0.043856
XM_018046729.1	gene-LOC102171786	LOC102171786	transcript	0.0003342	0.207723	7.26171	0.00109479	0.043856
XM_018053746.1	gene-APC	APC	transcript	0.741443	7.47607	3.5062	0.00109819	0.0439735
Novel_010757	XLOC_104158	.	transcript	0.0435094	6e-07	-8.94288	0.00109905	0.0439889
Novel_020898	XLOC_194806	.	transcript	0.0246544	0	-5.66457	0.001106	0.0441935
Novel_014281	XLOC_137816	.	transcript	0.710283	0.0003732	-8.03573	0.00110604	0.0441935
XM_018060643.1	gene-RASAL2	RASAL2	transcript	0.0014178	0.0509486	4.98199	0.00111807	0.0446177
Novel_024406	XLOC_227407	.	transcript	0.20472	0.073496	-1.35593	0.00112668	0.0449422
XM_005677144.3	gene-LOC102184859	LOC102184859	transcript	0.350351	1.18811	1.82756	0.00114483	0.0455698
Novel_011064	XLOC_106583	.	transcript	0	0.015819	5.26803	0.00114707	0.0456395
Novel_003178	XLOC_030139	.	transcript	0.180466	0	-8.19036	0.00115134	0.04579
Novel_001467	XLOC_014567	.	transcript	0.219371	0.0063178	-4.67765	0.0011585	0.0460554
Novel_006752	XLOC_062637	.	transcript	0.0148236	0.160757	3.50804	0.00116066	0.046122
XM_018040945.1	gene-ACSM1	ACSM1	transcript	0.459522	0	-8.40333	0.00117802	0.0467524
Novel_000200	XLOC_002139	.	transcript	0.118603	0.0015758	-6.23332	0.00119056	0.0472167
XM_005676812.3	gene-DHDDS	DHDDS	transcript	0.878759	1.86905	1.1922	0.00119332	0.0472999
XM_018055510.1	gene-SNX17	SNX17	transcript	0.145392	1.26672	3.19953	0.00119411	0.0473111
XM_018050937.1	gene-SLC25A23	SLC25A23	transcript	0.579966	0.0913084	-2.53511	0.0012	0.0475247
Novel_016309	XLOC_157183	.	transcript	0.160334	0	-8.06368	0.00120147	0.0475627
XM_018038877.1	gene-LOC102176782	LOC102176782	transcript	0.0102092	0.198149	4.12012	0.00120321	0.0476115
XM_018057852.1	gene-RALGAPB	RALGAPB	transcript	0.125141	2.0951	4.2557	0.00120733	0.0477345
Novel_021965	XLOC_205779	.	transcript	9.96e-05	0.0766588	9.26407	0.00122053	0.0482361
Novel_018833	XLOC_180407	.	transcript	1.31782	0.0011234	-9.54766	0.00122329	0.0483253
Novel_021861	XLOC_205048	.	transcript	0.059495	0.268576	2.25469	0.00122551	0.0483751
Novel_028231	XLOC_267720	.	transcript	0.399221	0	-8.89281	0.00122558	0.0483751
Novel_018144	XLOC_173699	.	transcript	0.363953	0.20505	-0.738676	0.00123318	0.0486343
Novel_005172	XLOC_049171	.	transcript	0.186757	0.0183734	-3.23558	0.00124699	0.0491376
Novel_014931	XLOC_144477	.	transcript	0.0371966	0	-6.68997	0.00125414	0.0493988
Novel_018362	XLOC_176705	.	transcript	0.0674662	0.834068	3.60116	0.00126016	0.0496153
XM_018048001.1	gene-ATP23	ATP23	transcript	0.433726	0.784322	0.926672	0.00126296	0.0497044
XM_018044545.1	gene-LOC102189943	LOC102189943	transcript	0.027002	0.419103	3.88983	0.00126668	0.04983
XM_013966433.2	gene-SLC22A16	SLC22A16	transcript	0.398337	0.107787	-1.75305	0.00127299	0.0500366
Novel_018079	XLOC_173326	.	transcript	0.0002538	0.066268	6.58839	0.00127704	0.0501749
[truncated: 70,221 more rows]

## Sheet: Sample
Transcript_id	Gene_id	Official_Symbol	Gene_type	LP-HF1	LP-HF2	LP-HF3	LP-HF4	LP-HF5	LP-LF1	LP-LF2	LP-LF3	LP-LF4	LP-LF5
Transcript_id	Gene_id	Official_Symbol	Gene_type	hyp_501178	hyp_501002	hyp_660210	hyp_660018	hyp_501210	hyp_711010	hyp_711012	hyp_603222	hyp_706612	hyp_660214
Novel_004898	XLOC_045799	--	Novel_mRNA	0.021614	0.036648	0	0.095036	0	0.020398	0.020897	0.01206	0.079485	0.025648
Novel_004899	XLOC_045799	--	Novel_mRNA	0.022568	0.03673	0	0.08602	0	0.021742	0.019653	0.011368	0.077189	0.024394
XM_005690178.2	gene-LOC102175320	LOC102175320	protein_coding	0	0	0	0	0	0	0	0	0	0
XM_018038520.1	gene-ZNF165	ZNF165	protein_coding	2.1304	1.6738	3.63912	2.77575	2.17138	1.96338	2.02664	2.04953	1.89253	2.57272
Novel_004892	XLOC_045799	--	Novel_mRNA	0.023724	0.037282	0	0.095439	0	0.007595	0.011812	0.009516	0.073543	0.026244
Novel_004893	XLOC_045799	--	Novel_mRNA	0.019497	0.035738	0	0.077164	0	0.011849	0.008503	0.010341	0.062523	0.025428
Novel_004890	XLOC_045788	--	Novel_mRNA	0.32875	0.479311	0.503837	0.345949	0.87438	0.250527	0.072821	0.183689	0	0.719905
Novel_004891	XLOC_045799	--	Novel_mRNA	0	0.029795	0	0.089543	0	0.005425	0.021271	0.010793	0.060839	0
Novel_004896	XLOC_045799	--	Novel_mRNA	0	0.034858	0.126527	0.100061	0.163613	0.018057	0.025975	0.011585	0.082092	0.015348
Novel_004897	XLOC_045799	--	Novel_mRNA	0.016802	0.033234	0	0.081331	0	0.017106	0.016235	0.011575	0.062057	0.022987
Novel_004894	XLOC_045799	--	Novel_mRNA	0.025227	0.025482	0	0.098118	0	0.018785	0.014732	0.010627	0.082616	0.027379
Novel_004895	XLOC_045799	--	Novel_mRNA	0.021289	0.034472	0	0.084527	0	0.016835	0.015172	0.010682	0.069134	0.025365
Novel_019090	XLOC_181931	--	Novel_mRNA	0	0	0	0	2.91268	0	0	0	0	0
XM_018055848.1	gene-CIZ1	CIZ1	protein_coding	0.306442	0.732831	0.720109	0.288012	0.413701	0.08323	0.361317	0.472093	1.02223	1.15894
Novel_002728	XLOC_026412	--	Novel_mRNA	0.080499	0.070453	0	0.024916	0	0.031082	0	0	0.060011	0
Novel_002729	XLOC_026412	--	Novel_mRNA	0	0.025939	0	0.005901	0.230767	0.065507	0	0	0	0
Novel_019094	XLOC_181938	--	Novel_mRNA	0	0	0	0.056216	0	0.195109	0.217841	0.12677	0.111044	0.091386
XM_018061103.1	gene-MVK	MVK	protein_coding	1.57094	0	0	0	0	0	0	2.85513	1.49553	1.08
XM_018051671.1	gene-TGFBR3L	TGFBR3L	protein_coding	0.5739	0.796204	0.109029	0.00699	0.406873	0.335795	0.366981	0.254851	0.490673	0.11525
XM_018050040.1	gene-FAM172A	FAM172A	protein_coding	4.53839	5.42952	5.74726	6.75104	9.57944	7.97842	4.58106	5.33254	6.17122	12.0598
Novel_002722	XLOC_026374	--	Novel_mRNA	0.063157	0	0.175386	0.044352	0.078633	0.227622	0	0.002745	0.027382	0.003332
Novel_002723	XLOC_026376	--	Novel_mRNA	0.056404	0.314106	0.137377	0.109945	0.028903	0.113826	0.123733	0.034549	0.020399	0.102601
Novel_002720	XLOC_026298	--	Novel_mRNA	2.7732	1.66366	0.845867	1.10357	1.0501	1.8459	1.61591	1.62935	0.789937	0.841891
Novel_002721	XLOC_026358	--	Novel_mRNA	0.109717	0.1044	0.080705	0.127745	0.016867	0.011305	0.153393	0.080086	0.032554	0.017123
Novel_002726	XLOC_026384	--	Novel_mRNA	0.219716	0.233402	0	0.280343	0.124166	0.174051	0	0.194926	0	0
Novel_002727	XLOC_026412	--	Novel_mRNA	0	0	0	0	0	0	0	0	0.168562	0
Novel_002724	XLOC_026384	--	Novel_mRNA	1.25195	0.788269	0.21691	0.798408	0.753859	1.07408	1.01697	0.794095	0.953549	0.58988
Novel_002725	XLOC_026384	--	Novel_mRNA	0.311936	0.584191	0.181173	0.158355	0.388325	0.324051	0.397588	0.482235	0.27147	0.327123
XM_018065508.1	gene-CENPK	CENPK	protein_coding	0.258177	0.190043	0.273164	0	0	0	0	0	0	0
XM_018051752.1	gene-LOC106502257	LOC106502257	protein_coding	0.165198	0.422801	0	0.231771	0.464303	0.196888	0.071114	0.247706	0.039222	0.482433
Novel_000860	XLOC_008341	--	Novel_mRNA	0.122026	0.173019	0.393502	0.203723	0.126119	0.181578	0.165584	0.218826	0.124071	0.155704
Novel_004113	XLOC_038158	--	Novel_mRNA	0	0.349978	0.781036	0.188227	0.208522	0.428675	0.545398	0.341335	0	0.519849
XM_018060880.1	gene-CSRP1	CSRP1	protein_coding	0.236676	0.152398	0.369648	3.37422	0.228298	0.265229	0.194382	0.564608	0.323865	0
Novel_005659	XLOC_052896	--	Novel_mRNA	1.87773	1.06367	6.63202	0.674877	3.48921	2.47511	0.573011	1.71655	0.402809	6.18679
Novel_009140	XLOC_086845	--	Novel_mRNA	0	0	0.053841	0.187374	0.009242	0.016549	0.003558	0	0.122123	0.003061
XM_018058625.1	gene-PTK2	PTK2	protein_coding	0.132168	0.832521	0.164709	0.360769	0.365838	1.21209	0.492653	0.523915	0.658229	1.23364
Novel_005658	XLOC_052896	--	Novel_mRNA	3.05988	0.742173	6.40234	2.93875	8.6568	16.6251	1.86527	4.7894	0.767759	7.52155
Novel_013148	XLOC_125605	--	Novel_mRNA	0	0	0.517105	0.439764	0	0.316175	0.479582	0.639675	0.898214	0
Novel_013149	XLOC_125734	--	Novel_mRNA	0	0.016832	0.015477	0.020227	4.8e-05	0.032334	0.008137	0.069014	0.018728	0.045927
Novel_013144	XLOC_125605	--	Novel_mRNA	0	0	0	0	0	0	0	0	0.896684	0
XM_018051140.1	gene-ZNF358	ZNF358	protein_coding	4.11476	2.46984	0.049009	5.28776	5.19979	3.8097	4.65721	5.50509	7.26247	2.80141
Novel_013146	XLOC_125605	--	Novel_mRNA	0.472226	0	0.008543	0.511817	0.166506	0.345174	0.595934	0.698064	0.714895	0.405849
Novel_013147	XLOC_125605	--	Novel_mRNA	3.14688	0.923584	0	0	2.08867	1.28376	1.51302	1.11429	0.048956	1.00523
Novel_013140	XLOC_125574	--	Novel_mRNA	0	0.51624	0	0.271382	0.565297	0.552392	0.659028	0.859214	0.445081	0.379579
Novel_013141	XLOC_125581	--	Novel_mRNA	0.666811	0	0	0.007077	0.139912	0.521199	0.569891	0.434913	0.379355	0.261796
Novel_013142	XLOC_125593	--	Novel_mRNA	1.22779	1.42161	0.111202	0.91961	1.27653	1.53457	1.48485	1.77461	0.976053	0.646939
Novel_013143	XLOC_125595	--	Novel_mRNA	0.380221	0.128177	0.100025	0.165216	0.175405	0.200369	0.211065	0.196492	0.140554	0.143818
Novel_004760	XLOC_044211	--	Novel_mRNA	0.413593	0.890094	0	0.177177	0.501377	0.25335	0.399177	0.875139	0.596613	0.307448
Novel_004761	XLOC_044221	--	Novel_mRNA	0.199416	0.177957	0	0.174345	0.600036	0.186466	0.000774	0.020957	0.052307	0.690219
Novel_004762	XLOC_044221	--	Novel_mRNA	0.406428	0.430675	0.819274	0.469214	0.219179	0.524978	0.823643	0.681048	0.51797	0.203555
Novel_004763	XLOC_044231	--	Novel_mRNA	0	0	0	0	0	0	0	0	0	0
Novel_004764	XLOC_044231	--	Novel_mRNA	0	0	0	0	0	0	0	0	0	0
Novel_004765	XLOC_044231	--	Novel_mRNA	1.3e-05	5.1e-05	0	0	0	0.071075	0.309043	0.164672	0.006479	0.075925
Novel_004766	XLOC_044231	--	Novel_mRNA	0	0	0.030434	0.090689	0	0.061969	0.154073	0	0	0.25507
Novel_004767	XLOC_044231	--	Novel_mRNA	0.890603	0.351722	0.50129	0.00565	0.390413	0.059876	0.000449	0.068612	0.339307	0
Novel_004768	XLOC_044231	--	Novel_mRNA	0	0	0	0.400411	0	0.281759	0.152541	0.393354	0	0.137567
Novel_004769	XLOC_044231	--	Novel_mRNA	0.032038	0.049076	0	0	0.016882	0	0	0	0	0
Novel_016516	XLOC_159271	--	Novel_mRNA	0.948562	1.0854	1.79763	0.890902	1.09919	1.07507	1.28766	1.1338	0.913868	1.01496
Novel_016517	XLOC_159306	--	Novel_mRNA	2.33534	2.17621	3.30146	3.30411	3.58523	2.16295	3.1446	2.29781	1.385	2.52337
Novel_016510	XLOC_159140	--	Novel_mRNA	0	0	0.072916	0	0.012565	0	0.041964	0	0.023478	0.035171
Novel_016511	XLOC_159140	--	Novel_mRNA	0.001537	0	0	0	0.003424	0	0	0	0.002678	0
Novel_016512	XLOC_159140	--	Novel_mRNA	0.164616	0.196743	0	0.093876	0.220658	0.001462	0.263503	0.001748	0.293159	0.106926
Novel_016513	XLOC_159140	--	Novel_mRNA	0.144541	0.124439	0.116521	0.084402	0	0.089129	0.031295	0.046702	0.064503	0.071332
XM_018056849.1	gene-LOC102171438	LOC102171438	protein_coding	0.123692	0.221635	0.532609	0.138278	0.141885	0.150379	0.277547	0.128928	0.201903	0.283461
XM_018039739.1	gene-CELF4	CELF4	protein_coding	0	0	1.49212	0.79294	0	1.15229	0	2.23314	0.563542	3.51639
Novel_019916	XLOC_185767	--	Novel_mRNA	0.228384	0.18828	0.060817	0.147087	0.150561	0.190998	0.112801	8e-06	0	0.136078
XM_013967263.2	gene-SIPA1L1	SIPA1L1	protein_coding	1.54292	0.341788	0	1.25942	1.25667	0.654577	0.737365	1.27599	0.846683	0.752686
Novel_014882	XLOC_143819	--	Novel_mRNA	0.219251	0.143574	0.08418	0.002583	0.082109	0	0	0	0.091216	0.201462
XM_013974243.2	gene-LOC102174890	LOC102174890	protein_coding	3.74746	3.83946	1.10206	2.65505	2.74753	4.3145	3.42557	4.46979	2.98295	2.51703
XM_005681882.3	gene-SPARCL1	SPARCL1	protein_coding	913.161	860.62	1337.81	1429.81	866.14	886.397	949.574	929.33	1040.96	1250.93
XM_005696814.2	gene-LOC102182459	LOC102182459	protein_coding	0	0	0	0	0	0	0	0	0	0
XM_018063735.1	gene-ST6GALNAC2	ST6GALNAC2	protein_coding	1.85011	0.577595	1.23877	0.646475	0.886962	1.06542	0.61519	0.979993	0.624676	0.594956
Novel_019091	XLOC_181931	--	Novel_mRNA	0	0	0	0	0.003088	0	0	0	0	0
Novel_001338	XLOC_013595	--	Novel_mRNA	0	0	0	0	0	0.050139	0	0	0	0
XM_018061113.1	gene-GIT2	GIT2	protein_coding	0.564336	0.418308	0.402376	0.470148	0.419634	0.172157	0.881063	0.329808	0.916672	0.517265
Novel_019092	XLOC_181935	--	Novel_mRNA	6.41685	7.43739	3.00836	24.3983	6.39443	7.48014	17.3984	5.93188	3.89688	10.2996
Novel_005656	XLOC_052889	--	Novel_mRNA	0.59514	0.45216	0.188416	0.357638	0.546653	0.519575	0.435724	0.435524	0.323062	0.430403
XM_018043485.1	gene-INS	INS	protein_coding	0	0	0	0	0	0	0	0	0	0
XM_013967250.2	gene-ZFP36L1	ZFP36L1	protein_coding	8.68347	13.4906	11.397	7.82136	12.4639	10.2009	12.6353	13.1302	12.1059	10.0185
XM_005674851.3	gene-LOC102180889	LOC102180889	protein_coding	0	0	0	0	0	0	0	0	0	0.056612
XM_005694577.1	gene-SMIM23	SMIM23	protein_coding	0	0	0	0	0	0	0	0	0	0
XM_018050874.1	gene-UBXN6	UBXN6	protein_coding	0.61443	0.660713	0.725661	0.352174	0.336899	0.357489	0.458708	0.300346	0.693933	0.519259
Novel_027577	XLOC_262553	--	Novel_mRNA	0.868481	0.83492	0.063035	0.308837	0.812848	1.0325	0.836111	0.965031	0.787587	0.223404
XM_018041790.1	gene-PLPP5	PLPP5	protein_coding	3.51875	3.10683	2.92868	4.65175	4.56786	2.89615	2.70463	3.36468	4.62296	3.66662
XM_018058706.1	gene-OPLAH	OPLAH	protein_coding	0.035852	0.038067	0	0.053686	0.065821	0.166144	0.083349	0.105621	0.079375	0.003934
XM_018062166.1	gene-ACD	ACD	protein_coding	1.88235	2.03415	0.525838	1.59973	2.18906	1.16491	1.56282	0.890984	2.23327	1.35969
XM_018066082.1	gene-NR2F2	NR2F2	protein_coding	0.857298	4.76804	4.29416	3.05407	4.90539	3.95865	3.29218	4.20969	3.01104	2.51923
XM_005690256.2	gene-LOC102181522	LOC102181522	protein_coding	0	0	0	0	0	0	0	0	0	0
XM_018060639.1	gene-RASAL2	RASAL2	protein_coding	1.84754	3.83306	4.16975	1.54532	1.36266	1.47209	0.878394	1.55814	1.07046	5.56141
XM_018051446.1	gene-UBA52	UBA52	protein_coding	0.208168	0.266482	0.333064	0.083513	0.175678	0.166958	0.14731	0.121291	0.09197	0.103329
XM_018053911.1	gene-ADCK1	ADCK1	protein_coding	1.02647	0.597361	0.299909	0.688003	0.952845	0.623734	0.773739	0.875633	0.924883	0.494437
XM_018046798.1	gene-ZNF467	ZNF467	protein_coding	0.190745	0.185714	0	0	0	0.147408	0.319056	0	0.054163	0.094062
XM_005688863.3	gene-ANXA13	ANXA13	protein_coding	0	0	0	0	0	0	0	0	0	0
XM_018057695.1	gene-POFUT1	POFUT1	protein_coding	0.64105	0.118112	0.531486	0.294537	0.493837	0.193816	0.218212	0.363416	0.346578	0.583031
Novel_019097	XLOC_181939	--	Novel_mRNA	0.868645	0.282002	0.115007	0	0.29899	1.08563	0.741855	0.270753	0.683242	0
XM_013965198.2	gene-CCL25	CCL25	protein_coding	0	0	0.100827	0.005512	0.68183	0.546636	0.093049	0	0	0.268754
XM_013969741.2	gene-TRIM68	TRIM68	protein_coding	0.243674	0.175413	0	0.730996	0.334153	0.151902	0.344547	0.18388	0.139943	0.173706
Novel_019098	XLOC_181941	--	Novel_mRNA	0.822472	0.511188	0.227438	0.285192	0.56713	0.68816	0.950122	0.786513	0.53173	0.354173
XM_005686572.3	gene-MCFD2	MCFD2	protein_coding	42.4354	69.3221	55.6559	75.2945	79.1169	57.9378	53.249	57.6499	57.5937	74.4608
XM_005679544.3	gene-PRSS2	PRSS2	protein_coding	0	0.094765	0	0	0.351282	0.446091	0	0.08746	0.176519	0
Novel_019099	XLOC_181941	--	Novel_mRNA	0.128411	0.398016	0	0.354016	0.422541	0.37007	0.091828	0.633336	0.231024	0.309943
XM_018066266.1	gene-WDR20	WDR20	protein_coding	0.05049	0.048918	0.050058	0.022835	0.093009	0.070275	0.045212	0.009345	0.009754	0.003263
XM_018047666.1	gene-PCBP2	PCBP2	protein_coding	6.30286	5.42856	0.65655	2.58575	5.05488	6.49669	5.107	8.72838	3.53911	0.626284
XM_018063195.1	gene-LOC102189667	LOC102189667	protein_coding	0	0	0	0	0	0	0	0	0	0
XM_018058812.1	gene-MFF	MFF	protein_coding	2.01578	1.96688	3.046	5.85887	1.51613	2.20757	3.66245	2.55294	1.77144	8.36276
Novel_006302	XLOC_058676	--	Novel_mRNA	0.241353	0.128243	0.128469	0.161973	0.456518	0.156471	0.291061	0.196767	0.366086	0.125964
XM_018049324.1	gene-LCORL	LCORL	protein_coding	0.546084	0.414859	0	0.396055	0.371992	0.277094	0.518843	0.353675	0.401649	0.48661
XM_013962458.2	gene-HHLA2	HHLA2	protein_coding	0.64398	0.830303	3.29485	1.12396	0.68917	0.941036	1.31257	1.06981	0.945982	1.99366
XM_005688164.3	gene-TMEM230	TMEM230	protein_coding	7.25523	20.6887	29.136	13.9851	15.7399	19.8538	23.1855	12.3783	16.6844	14.7535
XM_018063076.1	gene-LOC102184937	LOC102184937	protein_coding	0	0.22954	0.234281	0.266044	0.116491	0.312626	0.345565	0.276307	0.253347	0.315231
XM_018051430.1	gene-KIAA1683	KIAA1683	protein_coding	0.111795	0.05845	0.006357	0.02024	0.096461	0.086216	0.123642	0.116925	0.090549	0.005395
XM_018059565.1	gene-LOC102172084	LOC102172084	protein_coding	0.264675	1.01934	0	1.50152	1.03949	0	1.27866	1.72018	3.4867	0.006362
XM_018058299.1	gene-RGS22	RGS22	protein_coding	0.778632	1.34249	3.19356	2.53342	2.22261	2.25982	1.87607	1.64539	0.94626	4.42559
XM_018057689.1	gene-CCM2L	CCM2L	protein_coding	0.130237	0.329818	0	0	0	0.130802	0.232878	0	0	0
XM_013972988.2	gene-WDR93	WDR93	protein_coding	0.562615	1.29705	1.47744	0.413849	0	0.284783	0.283119	0.006275	0.131206	0
XM_018041339.1	gene-LOC102188304	LOC102188304	protein_coding	0	0	0	0	0	0	0	0	0	0
XM_018060407.1	gene-UTS2	UTS2	protein_coding	0	0.029346	0.054426	0	0	0.027341	0	0	0.00052	0.020804
XM_018044458.1	gene-LOC106503400	LOC106503400	protein_coding	24.9226	22.2807	5.99021	23.5628	33.5135	23.7083	29.5638	24.6135	32.5772	23.116
XM_018056602.1	gene-POMP	POMP	protein_coding	76.9272	85.5716	51.6485	47.0617	40.7635	66.6072	56.8162	59.6684	45.5923	53.7073
XM_005677175.2	gene-NIT1	NIT1	protein_coding	6.87066	6.00906	2.64816	5.66867	5.95887	6.11048	6.76701	6.46143	4.81426	5.32913
XM_018066978.1	gene-ATG7	ATG7	protein_coding	0.04569	0.05429	0.161069	0.058707	0.304004	0.046759	0.172226	1.43939	0.300425	0.218203
XM_013971271.2	gene-AP1G1	AP1G1	protein_coding	0	16.6116	8.24417	6.14463	24.1759	23.387	12.9987	16.4606	23.1342	2.13434
Novel_010487	XLOC_101630	--	Novel_mRNA	0	0	0	0	0.309428	0	0	0.571576	0	0
XM_013966062.2	gene-INVS	INVS	protein_coding	0.014637	0.010602	7.15609	6.83186	0.058383	0.530047	0.035202	0.017379	0.161563	8.36875
XM_018065794.1	gene-LOC102176364	LOC102176364	protein_coding	20.209	27.481	20.6034	23.3961	24.1022	23.1879	22.8855	20.9513	18.1303	24.089
XM_018044475.1	gene-PDCD1	PDCD1	protein_coding	0	0.427194	0	0	0.216687	0.116189	0.324977	0	0	0
XM_005698147.3	gene-CISD1	CISD1	protein_coding	141.839	138.626	72.4452	94.9442	119.405	109.107	96.7074	94.9073	100.424	97.4167
XM_018038489.1	gene-TRH	TRH	protein_coding	0.070227	25.6024	5.9874	16.3981	129.276	40.4398	23.9684	35.1363	53.1284	17.2758
Novel_018059	XLOC_173206	--	Novel_mRNA	0.013172	0.011632	0.245973	0.046155	0	0.229169	0	0	0	0
Novel_018058	XLOC_173206	--	Novel_mRNA	0	0.078171	0	0	0	0	0	0	0	0
Novel_018057	XLOC_173190	--	Novel_mRNA	2.38372	0.092324	0	3.61925	1.19042	3.94785	1.5718	3.11891	1.50501	0.31857
Novel_018056	XLOC_173190	--	Novel_mRNA	4.32489	3.7612	5.14776	5.03631	4.89998	5.50268	6.05998	5.24316	4.81681	4.4495
Novel_018055	XLOC_173188	--	Novel_mRNA	0.399575	0.581161	0.586806	0.257157	0.387723	0.582036	0.484314	0.28056	0.270536	0.198711
Novel_018054	XLOC_173188	--	Novel_mRNA	0.327826	0.289312	0.281041	0.177967	0.285497	0.433249	0.408505	0.249045	0.304858	0.321116
Novel_018053	XLOC_173188	--	Novel_mRNA	0.102373	0.350434	0.115734	0	0	0.113052	0.118453	0.252444	0.003352	0
Novel_018052	XLOC_173185	--	Novel_mRNA	0.53446	0.49296	0.547594	0.486173	0.52638	0.548981	0.568474	0.639258	0.410216	0.446
XM_018049511.1	gene-LOC102186672	LOC102186672	protein_coding	0	0	0	0	0	0	0	0	0	0
Novel_018050	XLOC_173185	--	Novel_mRNA	0.043983	0	0.039258	0	0	0.096104	0.089644	0	0	0.002087
XM_018065906.1	gene-NKX2-1	NKX2-1	protein_coding	5.26804	2.10184	0.814973	2.00059	0.366993	1.37213	3.47573	2.20777	1.58012	1.78452
Novel_022351	XLOC_209563	--	Novel_mRNA	1.04839	1.39208	2.30937	2.20705	1.45665	1.62817	2.00542	2.06375	0.30356	1.75024
XM_018051985.1	gene-PTPRD	PTPRD	protein_coding	0.193532	0.151227	0	4.9e-05	0.170506	0.044109	0.127501	0.003838	0.151087	0.023017
XM_005701067.3	gene-CA5B	CA5B	protein_coding	13.561	10.8726	13.77	10.1802	7.62774	11.4548	12.2521	12.2336	7.37095	13.5528
XM_018053350.1	gene-LOC102182304	LOC102182304	protein_coding	0.020519	0.215421	0.153725	0.14559	0.014136	0.063501	0.096773	0.060884	0	0.160217
XM_018041680.1	gene-PAX2	PAX2	protein_coding	0	0	0	0	0	0	0	0	0	0
XM_018045923.1	gene-RHOC	RHOC	protein_coding	29.8949	33.1439	0.24281	24.1074	25.7331	27.4784	32.0524	27.9073	43.9495	22.3216
XM_018049472.1	gene-EXOC1	EXOC1	protein_coding	4.31596	3.94626	4.9967	2.4939	2.52915	2.46339	3.08045	2.02999	2.24203	3.09491
XM_005697859.2	gene-LOC102190090	LOC102190090	protein_coding	0.947818	0.919028	0.89753	0.967429	1.11719	1.05575	1.69276	1.41827	1.09326	0.813735
XM_018053517.1	gene-LOC102168262	LOC102168262	protein_coding	0.062781	0	0	0	0	0	0	0	0.023284	0
XM_018039000.1	gene-ENPP5	ENPP5	protein_coding	37.78	33.4202	65.1201	71.8141	50.7128	60.466	52.6142	48.307	42.882	48.8052
XM_018044469.1	gene-LOC102180758	LOC102180758	protein_coding	0.253582	0.265828	0.00053	0.890531	0.799985	0.193304	0.450435	0.976361	0.192935	0.528942
XM_005682628.2	gene-LOC102190507	LOC102190507	protein_coding	0	0	0	0	0	0	0	0	0	0
XM_018042310.1	gene-PPP3CB	PPP3CB	protein_coding	0	0	0	0	0	0	0	0	0	0
XM_018043723.1	gene-LOC108634321	LOC108634321	protein_coding	0.000583	0	0	0	0.001344	0.006715	0	0	0	0
XM_018045862.1	gene-ATXN7L2	ATXN7L2	protein_coding	0.059291	0.075263	0	0.120822	0.340002	0.329896	0.193614	0.205003	0.065238	0.031359
XM_018059446.1	gene-LOC102179935	LOC102179935	protein_coding	0.362776	0.375655	0.208222	0.048773	0.223354	0.110518	0.280628	0.227279	0.102589	0.220328
Novel_010481	XLOC_101529	--	Novel_mRNA	0	0	0	0	0.991856	0	0	0	0	0
XM_005697744.2	gene-SEPT14	2021-09-14	protein_coding	0	0.104103	0.063939	0.057437	0.013363	0.079258	0.033617	0.015973	0.025791	0.037963
XM_018056557.1	gene-TNFRSF19	TNFRSF19	protein_coding	0	0	0	0	0.284056	0.013082	0.60201	0.692281	0.888324	0.622114
XM_018040656.1	gene-VGF	VGF	protein_coding	2.06561	11.2925	1.28501	7.43139	17.8982	13.9698	9.6404	15.4232	18.1282	5.81786
XM_018054431.1	gene-RHOV	RHOV	protein_coding	0.065987	0.131595	0.180325	0.101824	0.181297	0.339201	0.399784	0.224467	0.161084	0.515591
XR_001919032.1	gene-DNAJC5	DNAJC5	protein_coding	0	4.75409	0	0	0	6.65856	5.75992	0	0	0
XM_018038200.1	gene-LOC102190876	LOC102190876	protein_coding	0.020277	0	0.020666	0	0	0	0	0.010746	0	0
XM_005683720.3	gene-MAMDC2	MAMDC2	protein_coding	1.01052	1.29139	0.537955	0.912641	0.574778	1.49906	1.33088	0.9566	0.55843	0.712454
Novel_027574	XLOC_262552	--	Novel_mRNA	0.297333	0.186903	0.131386	0.254294	0.317917	0.218228	0.146814	0.173194	0.152008	0.315069
XM_018050945.1	gene-ADGRE1	ADGRE1	protein_coding	0	0	0	0.005444	0	0	0.003789	0	0	0
XM_018063071.1	gene-TMEM190	TMEM190	protein_coding	0	0.019853	0	0	0	0	0	0	0	0
Novel_024289	XLOC_226282	--	Novel_mRNA	0	0	0	0.012508	0	0	0	0	0	0.090523
Novel_014988	XLOC_145192	--	Novel_mRNA	0.317267	0.200431	0.014534	0.074167	0.255854	0	0	0	0.004975	0.228098
XM_018054100.1	gene-EXOC5	EXOC5	protein_coding	0	0	0	0	0	0	0	0	0	0.559791
XM_018050844.1	gene-NCK1	NCK1	protein_coding	0.66864	0.778737	1.05914	0.566904	0.541972	1.11357	0.328208	0.785178	0.293599	0.135007
Novel_010608	XLOC_103324	--	Novel_mRNA	0.10062	0.006442	0	0	0.019526	0.004785	0.072877	0.146158	0.004396	0.035909
XM_013973192.2	gene-KLHL28	KLHL28	protein_coding	0.68477	0.003731	0.232418	0.001674	0.423952	0.079455	0.137694	0.689233	0.221317	0.146033
XM_018055441.1	gene-APLF	APLF	protein_coding	0.160341	0.163865	0.350705	0.277174	0.196645	0.159553	0.219571	0.211245	0.183264	0.176855
XM_018045401.1	gene-LOC108635118	LOC108635118	protein_coding	0	0	0	0	0	0	0	0	0	0
XM_018064833.1	gene-MBTD1	MBTD1	protein_coding	1.10913	0.083063	0.267355	0.245557	0.418793	0.476504	0.287066	0.197877	0.113122	0.612854
Novel_014985	XLOC_145192	--	Novel_mRNA	0.481328	0	0.025674	0.084644	0	0.327907	0.022723	0.418095	0.020649	0.020902
XM_018059959.1	gene-LOC102179033	LOC102179033	protein_coding	0	0	0	0	0	0	0	0	0	0
Novel_014984	XLOC_145117	--	Novel_mRNA	0	0	0.058006	0.091681	0.047103	0.012707	0.052212	0	0.098842	0
Novel_022049	XLOC_207375	--	Novel_mRNA	0	0.07648	0.095455	0	0.077409	0	0.290191	0.061141	0.103889	0.099788
XM_005695570.3	gene-ENTPD3	ENTPD3	protein_coding	6.20062	3.08901	3.63748	4.89654	2.64079	5.99802	2.92115	3.26097	4.52758	4.6776
XM_005700665.3	gene-NONO	NONO	protein_coding	37.7895	7.43512	32.2548	32.1473	7.04078	7.8619	33.7473	7.08856	7.38822	2.67143
Novel_014987	XLOC_145192	--	Novel_mRNA	0.489352	0.442117	0.123497	0.009751	0.104115	0.306473	0.449478	0.01355	0.162317	0.199262
XM_005690076.3	gene-NAT10	NAT10	protein_coding	2.15583	2.48859	2.08083	2.53336	3.24151	2.57218	2.5516	3.03927	3.44398	2.21982
XM_018055313.1	gene-RAP1GAP	RAP1GAP	protein_coding	0.935043	1.28454	0.326031	0.880892	0.525455	0.516944	0.780103	0.038701	0.970608	0.993392
XM_018061204.1	gene-CTSO	CTSO	protein_coding	3.90899	3.40659	7.00938	4.51211	3.21432	5.59281	3.76682	3.97408	4.86824	5.50343
Novel_014986	XLOC_145192	--	Novel_mRNA	0	0	0	0	0.023074	0	0	0	0	0
XM_005695546.3	gene-GOLGA4	GOLGA4	protein_coding	1.15343	1.21927	4.51524	3.78994	1.6708	0.95277	1.39952	1.87648	1.09414	3.35416
XM_018042470.1	gene-SFTPD	SFTPD	protein_coding	0	0	0	0	0	0	0	0	0	0
Novel_014981	XLOC_145117	--	Novel_mRNA	0.112164	0.122364	0.199974	0.250492	0.172758	0.121709	0.187735	0.290666	0.087359	0.217585
XM_005701394.3	gene-TCFL5	TCFL5	protein_coding	26.822	31.6439	25.7697	22.449	27.3027	32.442	29.1146	24.7188	26.1985	21.1213
XM_018066981.1	gene-VGLL4	VGLL4	protein_coding	0.010025	0	0	0.001919	0	0	0	0.034924	0.070503	0
XM_018046278.1	gene-NRROS	NRROS	protein_coding	0.211	0.613079	0	0.271668	0.813273	0.595807	0.055365	0.249685	0.514947	0.309721
XM_018050280.1	gene-APBB3	APBB3	protein_coding	0.433664	0	0	0.129209	0	0	0	0	0	0
XM_018059925.1	gene-TNNT2	TNNT2	protein_coding	0	0	0	0	0	0	0	0	0	0
XM_018065299.1	gene-MAPT	MAPT	protein_coding	0	0	0	0.918695	0	0	0	0	0	0
Novel_014983	XLOC_145117	--	Novel_mRNA	0.015591	0	0	0	0.00398	0	0.015469	0.007702	0.173593	0.011096
Novel_013145	XLOC_125605	--	Novel_mRNA	0.297438	1.73345	0	0.107033	0.36624	0.272505	0.430791	0	0	0
XM_018051075.1	gene-DNM2	DNM2	protein_coding	1.09599	0	6.07589	0	0	0.72844	1.07114	0	0	4.11243
XM_013965041.2	gene-LOC102183680	LOC102183680	protein_coding	0.004161	0	0	0.054344	0.002372	0.004347	0	0	0	0
XM_005676186.2	gene-CXCR4	CXCR4	protein_coding	3.53082	10.1766	7.69295	4.30409	4.54919	5.95814	5.15217	5.36664	3.19752	7.86548
XM_018039293.1	gene-FRS3	FRS3	protein_coding	0.110202	0.186542	0.39006	0.078434	0.115275	0.136756	0.137398	0.125635	0.241825	0.021391
Novel_022047	XLOC_207360	--	Novel_mRNA	0	0.361524	0.456377	0.344355	0.382031	0.253544	0.18049	0.328273	0.273912	0.174879
XM_005693652.2	gene-LOC102178941	LOC102178941	protein_coding	0	0.024582	0	0.039621	0	0	0	0	0	0
XM_005698381.3	gene-PDLIM1	PDLIM1	protein_coding	0.401093	0.248121	2.70089	2.24654	3.92393	2.7042	2.01168	1.49249	4.29572	3.44209
XM_005687724.3	gene-GPR18	GPR18	protein_coding	0.198882	0.372965	0.826324	0.627625	0.494062	0.534207	0.278268	0.254267	0.34464	0.704099
Novel_022046	XLOC_207360	--	Novel_mRNA	0.131771	0.124925	0.287098	0.012498	0.356224	0.289049	0.194907	0.26437	0.226579	0.285668
XM_013968293.2	gene-LOC102184634	LOC102184634	protein_coding	0	0	0	0	0	0	0	0	0	0
XM_005696321.3	gene-MEA1	MEA1	protein_coding	5.16328	0	0	0	0	0	0	0	0	0
Novel_022041	XLOC_207269	--	Novel_mRNA	0	0.08296	0.156894	0.202868	0.043866	0.087701	0	0.088964	0.216454	0.051345
Novel_011322	XLOC_108768	--	Novel_mRNA	0	0	0	0	0.03857	0	0	0	0	0
XM_018065263.1	gene-ZNF385B	ZNF385B	protein_coding	0.389307	0.360765	0.156483	0.670444	0.674478	0.588184	0.735585	0	1.31349	0.791111
Novel_025416	XLOC_237352	--	Novel_mRNA	0.474281	0.548264	0	0.164553	0.306985	0.338943	0.033798	0.174317	0.266209	0.434019
Novel_022040	XLOC_207223	--	Novel_mRNA	0	0	0.158759	0	0.235198	0.304691	0.311803	0	0.252563	0.10849
XM_005693100.2	gene-MKS1	MKS1	protein_coding	4.97647	3.64238	3.12151	5.77912	5.32445	4.82374	6.07142	4.68004	5.17525	5.43394
XM_018061963.1	gene-SIAH1	SIAH1	protein_coding	0.028486	0.008136	0.022017	0.024814	0.0029	0.116425	0.020613	0.223939	0.008612	0.012463
Novel_022043	XLOC_207282	--	Novel_mRNA	0.02306	0.134548	0.411105	0.249875	0.281005	0.891487	0.703371	0.729322	0.490079	0.465572
XM_005677266.2	gene-LOC102173432	LOC102173432	protein_coding	0	0	0	0	0	0	0	0	0	0
Novel_025466	XLOC_238001	--	Novel_mRNA	0.064065	0.432289	0.344885	0.336521	0.243188	0.063141	0.351918	0.388198	0.259619	0.391489
Novel_022042	XLOC_207282	--	Novel_mRNA	0.061604	0.394077	0.236529	0.622556	0.689243	0.364206	0.49714	0.234675	0.263664	0.191281
XM_018039817.1	gene-ADCYAP1	ADCYAP1	protein_coding	36.9267	26.0084	13.668	32.3617	18.1009	23.768	33.6974	40.6232	22.4523	21.2097
Novel_001568	XLOC_015076	--	Novel_mRNA	0.039733	0	0.093609	0.026903	0	0.04626	0	0.011018	0.067767	0
Novel_027216	XLOC_257864	--	Novel_mRNA	0.112558	0.175419	0.68883	0.541298	0.260809	0.463521	0.214834	0.274463	0.168569	0.169643
Novel_006588	XLOC_061061	--	Novel_mRNA	0.26288	0.10182	0.158844	0.167356	0.126085	0.168957	0.204201	0.19006	0.235383	0.125759
Novel_006589	XLOC_061073	--	Novel_mRNA	0.314637	0.301397	0.237848	0.355933	0.201969	0.29674	0.466803	0.325905	0.32679	0.257882
XM_018047886.1	gene-RPAP3	RPAP3	protein_coding	0	0	0	1.22453	0	0	0	0	0	0
XM_005692309.3	gene-DMKN	DMKN	protein_coding	0	0	0	0	0	0	0	0	0	0
Novel_006582	XLOC_060955	--	Novel_mRNA	0.153403	0	0.057496	0	0.192348	0.23485	0	0.181832	0	0.035271
Novel_006583	XLOC_061017	--	Novel_mRNA	0.1843	0.282934	0.342352	0.440601	0.256691	0.307563	0.319753	0.390044	0.293213	0.420875
Novel_006580	XLOC_060955	--	Novel_mRNA	0	0.008303	0	0	0.00119	0	0	0	0	0
Novel_006581	XLOC_060955	--	Novel_mRNA	0	0	0	0	0	0	0	0	0.169106	0
XM_018046611.1	gene-FOXP2	FOXP2	protein_coding	0.596975	2.08279	3.47266	2.92803	2.00825	2.86482	2.16764	2.43396	2.6349	3.61178
Novel_006587	XLOC_061046	--	Novel_mRNA	0.027752	0.028661	0.110512	0.046747	0.018388	0.034759	0.013856	0.092168	0.033496	0.053355
Novel_006584	XLOC_061027	--	Novel_mRNA	0.139035	0.286983	0.170656	0.094245	0.051222	0.056996	0.274946	0.218983	0.129622	0.198115
Novel_006585	XLOC_061027	--	Novel_mRNA	0	0.057675	0	0	0.092565	0.040136	0.089187	0.108944	0.073033	0.091313
Novel_019073	XLOC_181847	--	Novel_mRNA	0.825927	0.561871	0.128006	0.249689	0.41292	0.352672	0.572848	0.577915	0.425091	0.293565
XM_018042138.1	gene-DLGAP2	DLGAP2	protein_coding	0.258246	0.704884	0.147054	0.839602	1.03556	0.712601	0.751491	0.758865	1.6115	0.625279
[truncated: 71,984 more rows]
