# Supplementary material for: Integrated Transcriptome Analysis Reveals the Crucial mRNAs and miRNAs Related to Fecundity in the Hypothalamus of Yunshang Black Goats during the Luteal Phase
Source: Animals (Basel). 2022 Dec 2;12(23):3397. doi: 10.3390/ani12233397 (PMC9738480; doi:10.3390/ani12233397)
Supplement: Supplementary file 1 [file animals-12-03397-s001.zip › Supplementary Table S10.xlsx]

## Sheet: Sheet1
Pathway Hierarchy1	Pathway Hierarchy2	KEGG Pathway	Pathway ID	Gene Number	Background number	P-Value	Q-Value	Gene IDs
Cellular Processes	Cell growth and death	Apoptosis	ko04210	151	350	5.9874e-08	1.11974e-05	XM_018050778.1:novel_1125,XM_018044558.1:novel_403,XM_018055895.1:novel_465,XM_018060376.1:novel_465,XM_018045565.1:novel_462,XM_018044494.1:novel_294,XM_018042790.1:novel_1125,XM_018042790.1:novel_1371,XM_018042790.1:novel_403,XM_013976823.2:novel_326,XM_005685130.3:novel_1125,XM_018066529.1:novel_274,XM_018055712.1:novel_1251,XM_018055712.1:novel_294,XM_018066963.1:novel_326,XM_018065817.1:nove…
Environmental Information Processing	Signal transduction	Notch signaling pathway	ko04330	64	121	8.17326e-08	1.11974e-05	XM_018054003.1:novel_997,XM_005680678.3:novel_1125,XM_005680678.3:novel_1251,XM_005677221.3:novel_294,XM_018040687.1:novel_465,XM_018040687.1:novel_997,XM_018064550.1:novel_123,XM_018060536.1:novel_1125,XM_018060536.1:novel_465,XM_018054430.1:novel_1125,XM_018048016.1:novel_1251,XM_018048016.1:novel_326,XM_018063272.1:novel_972,XM_018041153.1:novel_1377,XM_018061389.1:novel_1125,XM_018061389.1:no…
Metabolism	Carbohydrate metabolism	Fructose and mannose metabolism	ko00051	49	86	1.30334e-07	1.19038e-05	XM_018066663.1:chi-miR-346-5p,XM_018067019.1:novel_1251,XM_018056956.1:novel_465,XM_013967811.2:novel_465,XM_005686920.3:novel_465,XM_018056953.1:novel_465,XM_018047864.1:novel_465,XM_018050631.1:novel_1125,XM_018050631.1:novel_294,XM_013969060.2:novel_465,XM_005684137.3:chi-miR-1271-3p,XM_018048824.1:novel_1251,XM_018048824.1:novel_61,XM_018056955.1:novel_465,XM_018067021.1:novel_1251,XM_0056959…
Metabolism	Lipid metabolism	Glycerophospholipid metabolism	ko00564	120	270	1.96549e-07	1.34636e-05	XM_018057875.1:novel_1251,XM_018042650.1:novel_409,XM_018042650.1:novel_1371,XM_018064793.1:novel_1251,XM_018059163.1:novel_294,XM_005691644.3:novel_1125,XM_005679977.3:novel_1125,XR_001918899.1:novel_1263,XR_001918899.1:novel_1195,XM_005686861.3:novel_982,XM_018060939.1:novel_1195,XM_018041983.1:novel_1371,XM_018057880.1:novel_1251,XM_005697070.2:novel_1125,XM_018064499.1:novel_972,XM_005699182.…
Cellular Processes	Transport and catabolism	Endocytosis	ko04144	267	694	3.72908e-07	2.04353e-05	XM_018046312.1:novel_1125,XM_005677146.3:novel_465,XM_005677146.3:novel_997,XM_005695154.3:novel_1125,XM_005695154.3:novel_1251,XM_005695154.3:novel_403,XM_018058825.1:novel_1125,XM_018058825.1:novel_403,XM_018043335.1:novel_972,XM_018043335.1:novel_1251,XM_018043335.1:novel_1487,XM_018059396.1:novel_465,XM_018059396.1:novel_403,XM_018038824.1:novel_972,XM_018038824.1:chi-miR-1271-3p,XM_018065739…
Environmental Information Processing	Signal transduction	Phospholipase D signaling pathway	ko04072	167	414	2.29555e-06	0.00010483	XM_018062711.1:novel_1125,XM_018062722.1:novel_1125,XM_018046211.1:novel_1125,XM_018046211.1:novel_294,NM_001285724.1:novel_1251,XM_018054457.1:novel_1091,XM_018054457.1:novel_997,XM_018059160.1:novel_294,XM_018047856.1:novel_1125,XM_018055858.1:novel_1251,XM_018041050.1:novel_1125,XM_018041050.1:novel_403,XR_001918861.1:novel_1251,XM_018055863.1:novel_1251,XM_018049939.1:novel_1125,XM_018049939.…
Metabolism	Lipid metabolism	Arachidonic acid metabolism	ko00590	84	187	7.51542e-06	0.000294175	XM_018054978.1:novel_972,XM_005682153.3:novel_326,XM_005676905.3:novel_465,XM_005676916.3:novel_982,XM_018045249.1:novel_1251,XM_018045249.1:novel_294,XM_018051326.1:novel_1513,XM_018051326.1:novel_584,XM_018060473.1:novel_465,XM_018060473.1:novel_403,XM_018041128.1:novel_1251,XM_005688139.3:novel_465,XM_018054948.1:novel_294,XM_018054411.1:novel_1263,XM_018054411.1:novel_465,XM_018051603.1:novel…
Metabolism	Lipid metabolism	alpha-Linolenic acid metabolism	ko00592	35	63	1.68295e-05	0.000576412	XM_018054912.1:novel_1263,XM_018054963.1:novel_326,XM_018043598.1:chi-miR-193b-5p,XM_013967846.2:novel_982,XM_005699183.3:novel_409,XM_005699183.3:novel_1371,XM_013967845.2:novel_982,XM_005676915.3:novel_982,XM_018054402.1:chi-miR-346-5p,XM_018054402.1:novel_1251,XM_005686861.3:novel_982,XM_005691644.3:novel_1125,XM_018042650.1:novel_409,XM_018042650.1:novel_1371,XM_005689075.3:novel_1595,XM_0056…
Organismal Systems	Immune system	Fc gamma R-mediated phagocytosis	ko04666	96	225	2.39848e-05	0.000730203	XM_018061955.1:novel_1125,XM_018061955.1:novel_294,XM_018066963.1:novel_326,XM_018056168.1:novel_465,XM_018056168.1:novel_403,XM_018065692.1:novel_1125,XM_005685130.3:novel_1125,XM_018059408.1:novel_1125,XM_018060950.1:novel_1125,XM_018060950.1:novel_982,XM_018056166.1:novel_465,XM_018056166.1:novel_403,XM_018065712.1:novel_1125,XM_018063749.1:novel_1513,XM_018040780.1:chi-miR-193b-5p,XM_01806037…
Organismal Systems	Nervous system	Synaptic vesicle cycle	ko04721	77	175	4.22772e-05	0.00115839	XM_005699512.3:novel_465,XM_018062810.1:novel_1371,XM_018062810.1:novel_1195,XM_018055858.1:novel_1251,XM_018056200.1:novel_1125,XM_018056200.1:novel_1251,XM_018056200.1:novel_1195,XM_018056200.1:novel_1370,XM_018051225.1:novel_1125,XM_018051225.1:novel_61,XM_005695134.3:chi-miR-346-5p,XM_018055864.1:novel_1251,XM_018043263.1:novel_972,XM_018041039.1:novel_1125,XR_001918861.1:novel_1251,XM_018058…
Metabolism	Biosynthesis of other secondary metabolites	Aflatoxin biosynthesis	ko00254	8	8	6.07751e-05	0.00151385	XM_018064169.1:novel_274,XM_018064169.1:novel_465,XM_018064170.1:novel_274,XM_018064170.1:novel_465,XM_018064171.1:novel_274,XM_018064171.1:novel_465,XM_018061094.1:novel_462,XM_018064173.1:novel_274,XM_018064173.1:novel_465,XM_018064172.1:novel_274,XM_018064172.1:novel_465,XM_018064174.1:novel_274,XM_018064174.1:novel_465,XM_018064168.1:novel_274,XM_018064168.1:novel_465
Genetic Information Processing	Folding, sorting and degradation	Protein processing in endoplasmic reticulum	ko04141	135	348	0.000169153	0.00386231	XM_018059685.1:novel_1125,XM_018059685.1:novel_462,XM_005689898.3:novel_1251,XM_018059687.1:novel_1125,XM_018059687.1:novel_462,XM_005692692.3:novel_982,XM_005695496.3:novel_1371,XM_005695486.3:novel_982,XM_013965401.2:novel_465,XM_018060202.1:chi-miR-193b-5p,XM_005690792.3:novel_972,XM_005690792.3:novel_1125,XR_001919032.1:novel_1125,XM_018049662.1:novel_1251,XM_005699216.3:novel_997,XM_01803825…
Metabolism	Lipid metabolism	Linoleic acid metabolism	ko00591	41	85	0.000246599	0.00519755	XM_018054963.1:novel_326,XM_018041341.1:novel_1251,XM_018066616.1:chi-miR-1271-3p,XM_018043598.1:chi-miR-193b-5p,XM_018054912.1:novel_1263,XM_005676915.3:novel_982,XM_018054402.1:chi-miR-346-5p,XM_018054402.1:novel_1251,XM_005699183.3:novel_409,XM_005699183.3:novel_1371,XM_013967845.2:novel_982,XM_018041110.1:novel_1251,XM_013967846.2:novel_982,XM_005698248.3:novel_1251,XM_018042650.1:novel_409,X…
Cellular Processes	Transport and catabolism	Lysosome	ko04142	103	259	0.000335081	0.00591391	XM_018042132.1:novel_997,XM_018063938.1:novel_1251,XM_018063938.1:novel_61,XM_018063938.1:novel_1371,XM_018063938.1:novel_465,XM_018051778.1:novel_1125,XM_018051778.1:novel_462,XM_018054607.1:novel_1251,XM_018043903.1:novel_403,XM_018049881.1:novel_982,XM_005701565.3:novel_294,NM_001314352.1:novel_326,XM_018049880.1:novel_982,XM_018065123.1:novel_1251,XM_018065123.1:novel_982,XM_018065123.1:novel…
Environmental Information Processing	Signaling molecules and interaction	Cytokine-cytokine receptor interaction	ko04060	195	532	0.000311452	0.00591391	XM_018052804.1:novel_1125,XM_018052804.1:novel_462,XM_018055813.1:novel_294,XM_018055813.1:novel_403,XM_005697818.2:novel_1125,XM_005697818.2:novel_274,XM_018052814.1:novel_1125,XM_018052814.1:novel_462,XM_018065859.1:novel_462,XM_018044556.1:novel_403,XM_018064822.1:novel_972,XM_018064822.1:novel_1251,XM_018064822.1:novel_465,XM_018064822.1:novel_997,XM_018045606.1:chi-miR-346-5p,XM_018045606.1:…
Metabolism	Amino acid metabolism	Phenylalanine metabolism	ko00360	26	48	0.000345338	0.00591391	XM_013972176.2:novel_1125,XM_018043558.1:novel_1251,XM_018043556.1:novel_1251,XM_013969964.2:novel_465,XM_018042751.1:novel_972,XM_018042751.1:novel_1251,XM_013969965.2:novel_465,XM_018059033.1:novel_997,XM_018059032.1:novel_997,XM_005690296.3:novel_465,XM_013969963.2:novel_465,XM_018065149.1:novel_403,XM_018043557.1:novel_1251,XM_005690294.3:chi-miR-1271-3p,XM_018064010.1:novel_403,XM_005692221.…
Environmental Information Processing	Signal transduction	VEGF signaling pathway	ko04370	74	178	0.000490437	0.00790469	XM_018062721.1:novel_1125,XM_018054407.1:novel_1263,XM_018054407.1:novel_465,XM_018062710.1:novel_1125,XM_018066958.1:novel_326,XM_018066958.1:novel_997,XM_018066959.1:novel_326,XM_018043553.1:novel_1125,XM_018043553.1:novel_982,XM_018043553.1:novel_403,XM_005685526.3:novel_1513,XM_005685526.3:novel_326,XM_018054409.1:novel_1263,XM_018054409.1:novel_465,XM_018042791.1:novel_1125,XM_018042791.1:no…
Metabolism	Xenobiotics biodegradation and metabolism	Styrene degradation	ko00643	9	11	0.000533723	0.00812445	XM_005695063.3:novel_1251,XM_013967341.2:novel_997,XM_018053919.1:novel_1251,XM_005686155.3:novel_1125,XM_005686155.3:novel_465,XM_005686157.3:novel_1125,XM_005686157.3:novel_465,XM_005686159.3:novel_1125,XM_005686159.3:novel_465,XM_018053918.1:novel_1125,XM_018053918.1:novel_465,XM_018053917.1:novel_1125,XM_018053917.1:novel_465,XM_005686162.3:novel_1125,XM_005686162.3:novel_465
Environmental Information Processing	Signal transduction	Jak-STAT signaling pathway	ko04630	136	360	0.000594272	0.00857003	XM_013965868.2:novel_584,XM_005680670.3:novel_326,XM_005680670.3:novel_294,XM_018066960.1:novel_326,XM_005680346.3:novel_465,XM_018052392.1:novel_465,XM_018045246.1:novel_1125,XM_018055834.1:novel_294,XM_018055834.1:novel_403,XM_018044726.1:novel_1125,XM_013976846.2:novel_462,XM_005695915.3:chi-miR-10a-5p,XM_005695915.3:novel_1125,XM_018052391.1:novel_465,XM_005685225.3:novel_326,XM_005676847.3:n…
Metabolism	Lipid metabolism	Ether lipid metabolism	ko00565	50	113	0.000738238	0.00963225	XM_005686861.3:novel_982,XM_005691644.3:novel_1125,XM_018042650.1:novel_409,XM_018042650.1:novel_1371,XM_018050526.1:novel_1125,XM_018064499.1:novel_972,XM_005699182.3:novel_409,XM_005699182.3:novel_1371,XM_018060978.1:novel_1371,XM_018054405.1:novel_1263,XM_018054405.1:novel_465,XM_018050527.1:novel_1125,XM_018054912.1:novel_1263,XM_018066583.1:chi-miR-1271-3p,XM_018054963.1:novel_326,XM_0180435…
Metabolism	Lipid metabolism	Glycerolipid metabolism	ko00561	63	149	0.0007333	0.00963225	XM_018067052.1:novel_1251,XM_018067052.1:novel_465,XM_018041036.1:novel_1125,XM_018041036.1:novel_403,XM_018059331.1:novel_972,XM_005690001.2:chi-miR-1271-3p,XM_005698514.3:chi-miR-10a-5p,XM_005698514.3:chi-miR-10b-5p,XM_018039163.1:novel_1251,XM_018058729.1:novel_1251,XM_018042656.1:novel_274,XM_018042656.1:novel_403,XM_005697069.3:novel_1125,XM_005684958.3:novel_1251,XM_018059166.1:novel_294,XM…
Environmental Information Processing	Signaling molecules and interaction	Cell adhesion molecules (CAMs)	ko04514	146	397	0.00140303	0.0174742	XM_018042923.1:chi-miR-193b-5p,XM_018042923.1:novel_1125,XM_018042923.1:novel_326,XM_018043400.1:novel_326,XM_018038927.1:novel_1487,XM_018062190.1:novel_294,XM_018059781.1:novel_584,XM_018059781.1:novel_403,XM_018042947.1:chi-miR-193b-5p,XM_018042947.1:novel_1125,XM_018042947.1:novel_326,XM_018044870.1:novel_61,XM_018044870.1:novel_1487,XM_018046447.1:novel_1251,XM_005674709.3:novel_1251,XM_0180…
Metabolism	Glycan biosynthesis and metabolism	Other glycan degradation	ko00511	18	32	0.0015678	0.0179069	XM_018065991.1:novel_1125,XM_018065991.1:novel_1251,XM_018065991.1:novel_465,NM_001314340.1:novel_1125,XM_018049756.1:novel_1125,XM_018049756.1:novel_1091,XM_018049756.1:chi-miR-1271-3p,XM_018065990.1:novel_1125,XM_018065990.1:novel_1251,XM_018065990.1:novel_465,XM_018063652.1:novel_465,XM_018049925.1:novel_465,XM_018065989.1:novel_1125,XM_018065989.1:novel_1251,XM_018065989.1:novel_465,XM_018067…
Metabolism	Metabolism of other amino acids	Cyanoamino acid metabolism	ko00460	9	12	0.00156849	0.0179069	XM_018045028.1:novel_465,XM_018045029.1:novel_465,XM_018064770.1:novel_403,XM_013968900.2:novel_1195,XM_018057749.1:novel_1195,XM_005693614.3:novel_403,XM_018064767.1:novel_403,XM_018064444.1:chi-miR-1271-3p,XM_005693420.3:novel_294
Organismal Systems	Circulatory system	Cardiac muscle contraction	ko04260	63	157	0.00337801	0.037023	XM_005686262.3:novel_465,XM_018057675.1:novel_1371,XM_018061817.1:novel_403,XM_018059923.1:novel_997,XM_005677233.3:chi-miR-1271-3p,XM_018059926.1:novel_997,XM_005677461.3:novel_1251,XM_018044528.1:novel_465,XM_018044528.1:novel_403,XM_018044528.1:novel_997,XM_018045136.1:novel_1125,XM_018044277.1:chi-miR-1271-3p,XM_005693736.3:chi-miR-193b-5p,COX3:novel_1251,XM_018045956.1:novel_403,XM_018063231…
Metabolism	Carbohydrate metabolism	Galactose metabolism	ko00052	30	65	0.00371784	0.0389052	XM_013972368.2:novel_982,XM_013972367.2:novel_982,XM_018047861.1:novel_465,XM_018047859.1:novel_465,XM_018063804.1:novel_1125,XM_018063804.1:novel_997,XM_018057336.1:novel_403,XM_018047863.1:novel_465,XM_018045092.1:novel_465,XM_018043150.1:novel_1251,XM_018067164.1:chi-miR-10a-5p,XM_018047862.1:novel_465,XM_018043132.1:novel_1251,XM_018050630.1:novel_1125,XM_018050630.1:novel_294,XM_005694082.3:…
Metabolism	Glycan biosynthesis and metabolism	Glycosaminoglycan degradation	ko00531	20	39	0.00383373	0.0389052	XM_018038368.1:novel_1125,XM_018038368.1:novel_1251,XM_005695926.2:novel_1125,XM_005695926.2:novel_1251,XM_018061861.1:novel_465,XM_018067164.1:chi-miR-10a-5p,XM_018061860.1:novel_465,XM_018049882.1:novel_1251,XM_018061859.1:novel_1251,XM_018061859.1:novel_294,XM_018061859.1:novel_1487,XM_018061859.1:novel_403,XM_018061858.1:novel_465,XM_018065124.1:novel_294,XM_018065124.1:novel_1195,XM_01804192…
Metabolism	Energy metabolism	Sulfur metabolism	ko00920	15	27	0.00448473	0.0428556	XM_018054155.1:novel_1251,XM_005680673.3:novel_403,XM_018062516.1:novel_1263,XM_018062516.1:novel_584,XM_005709671.3:novel_1251,XM_018062515.1:novel_1263,XM_018062515.1:novel_584,XM_018048291.1:novel_403,XM_018048097.1:novel_1091,XM_018054156.1:novel_1251,XM_018048296.1:novel_1125,XM_018048095.1:novel_1091,XM_018048094.1:novel_1091,XM_018048294.1:novel_1125,XM_018048295.1:novel_1125,XM_018048096.…
Metabolism	Metabolism of cofactors and vitamins	One carbon pool by folate	ko00670	21	42	0.00453581	0.0428556	XM_018066948.1:novel_1125,XM_018066948.1:novel_294,XM_018066948.1:novel_465,XM_018052349.1:novel_1371,XM_018052349.1:novel_465,XM_018060337.1:novel_1251,XM_018042446.1:chi-miR-1271-3p,XM_018052343.1:novel_1371,XM_018052343.1:novel_465,XM_018060338.1:novel_1251,XM_018064767.1:novel_403,XM_018038309.1:chi-miR-1271-3p,XM_018052357.1:novel_1371,XM_018042444.1:chi-miR-1271-3p,XM_018064770.1:novel_403,…
Cellular Processes	Transport and catabolism	Autophagy - animal	ko04140	130	360	0.00506734	0.0462817	XM_018055936.1:novel_982,XM_018043555.1:novel_1125,XM_018043555.1:novel_982,XM_018061432.1:chi-miR-10b-5p,XM_018059385.1:novel_997,XM_018066961.1:novel_326,XM_005675057.2:novel_1125,XM_018062826.1:novel_465,XM_005701148.3:novel_326,XM_018061433.1:chi-miR-10b-5p,XM_018051779.1:novel_1125,XM_018051779.1:novel_462,XM_018053617.1:novel_1125,XM_018048388.1:chi-miR-1271-3p,XM_018048388.1:novel_997,XM_0…
Metabolism	Lipid metabolism	Sphingolipid metabolism	ko00600	43	103	0.00616261	0.0544695	XM_013966440.2:novel_972,XM_013966440.2:novel_403,XM_013966440.2:novel_997,XM_005696568.3:novel_465,XM_018063749.1:novel_1513,XM_018063751.1:novel_1513,XM_013965206.2:novel_123,XM_005682500.3:novel_972,XM_005682500.3:novel_403,XM_013965209.2:novel_123,XM_018063748.1:novel_1513,XM_018047807.1:novel_294,XM_018044474.1:novel_1125,XM_018044474.1:novel_1251,XM_018044474.1:novel_1487,XM_018044474.1:nov…
Metabolism	Metabolism of terpenoids and polyketides	Terpenoid backbone biosynthesis	ko00900	20	41	0.0078477	0.0671959	XM_005676812.3:novel_1487,XM_018043133.1:novel_1251,XM_018043133.1:novel_465,XM_018043133.1:novel_403,XM_018056411.1:novel_1487,XM_018043126.1:novel_1251,XM_018043126.1:novel_465,XM_018043126.1:novel_403,XM_018060445.1:novel_294,XM_005677386.3:novel_1125,XM_018043128.1:novel_1251,XM_018043128.1:novel_465,XM_018043128.1:novel_403,XM_018043129.1:novel_1251,XM_018043129.1:novel_465,XM_018043129.1:no…
Metabolism	Metabolism of other amino acids	beta-Alanine metabolism	ko00410	30	68	0.00823533	0.0683782	XM_018065151.1:novel_294,XM_018044912.1:novel_1513,XM_018064010.1:novel_403,XM_005697947.3:novel_462,XM_018057381.1:novel_1251,XM_018057381.1:novel_465,XM_018043557.1:novel_1251,XM_018061772.1:novel_465,XM_018065149.1:novel_403,XM_018039687.1:novel_465,XM_018064042.1:novel_1251,XM_005693872.3:chi-miR-193b-5p,XM_018065152.1:novel_294,XM_013974927.2:novel_462,XM_018043559.1:novel_1251,XM_018057378.…
Metabolism	Glycan biosynthesis and metabolism	Various types of N-glycan biosynthesis	ko00513	37	88	0.00922597	0.0743505	XM_018066100.1:novel_972,XM_018043132.1:novel_1251,XM_018067224.1:novel_465,XM_018056265.1:novel_403,XM_018042765.1:novel_1371,XM_018066101.1:novel_972,XM_018054899.1:novel_465,XM_018054899.1:novel_997,XM_013972957.2:novel_972,XM_018045508.1:novel_1487,XM_018048652.1:novel_1195,XM_018059797.1:novel_326,XM_018066102.1:novel_972,XM_018045340.1:novel_1371,XM_018045340.1:novel_1487,XM_018043044.1:nov…
Organismal Systems	Immune system	Chemokine signaling pathway	ko04062	141	403	0.0123352	0.0965672	XM_018056170.1:novel_465,XM_018056170.1:novel_403,XR_001918232.1:novel_997,XR_001918231.1:novel_997,XM_018046211.1:novel_1125,XM_018046211.1:novel_294,XM_018057049.1:novel_274,XM_018054457.1:novel_1091,XM_018054457.1:novel_997,XM_018047856.1:novel_1125,XM_018050779.1:novel_1125,XM_018050779.1:novel_1251,XM_005682495.3:novel_972,XM_005682495.3:novel_462,XM_018043384.1:novel_326,XM_005695932.3:nove…
Organismal Systems	Excretory system	Endocrine and other factor-regulated calcium reabsorption	ko04961	52	133	0.0128183	0.0975617	XM_018062810.1:novel_1371,XM_018062810.1:novel_1195,XM_005677233.3:chi-miR-1271-3p,XM_018055861.1:novel_1251,XM_018047873.1:novel_1251,XM_018055863.1:novel_1251,XR_001918861.1:novel_1251,XM_018044277.1:chi-miR-1271-3p,XM_018054456.1:novel_972,XM_018047872.1:novel_1251,XM_018055862.1:novel_1251,XM_018054457.1:novel_1091,XM_018054457.1:novel_997,XM_018043263.1:novel_972,XM_018055864.1:novel_1251,XM…
Metabolism	Energy metabolism	Methane metabolism	ko00680	21	46	0.016088	0.119138	XM_005693455.3:novel_1195,XM_018047555.1:novel_326,XM_005684137.3:chi-miR-1271-3p,XM_005688483.3:novel_326,XM_018043093.1:novel_1125,XM_018043093.1:novel_584,XM_018047864.1:novel_465,XM_013975908.2:novel_1125,XM_013975908.2:novel_584,XM_005693454.3:novel_1195,XM_005693614.3:novel_403,XM_018057751.1:novel_326,XM_018039978.1:novel_1125,XM_018039978.1:novel_1251,XM_018047862.1:novel_465,XM_018057750…
Environmental Information Processing	Signal transduction	mTOR signaling pathway	ko04150	131	376	0.0176612	0.124336	XM_018049570.1:novel_1263,XM_018039601.1:novel_465,XM_018040359.1:novel_632,NM_001314283.1:novel_1263,NM_001314202.1:novel_658,XM_018055386.1:novel_1125,XM_018055386.1:novel_294,XM_018065333.1:novel_1125,XM_018066960.1:novel_326,XM_018048891.1:novel_1251,XM_018048891.1:novel_1371,XM_018048891.1:novel_403,XM_018039596.1:novel_465,XM_018051666.1:novel_997,XM_005693986.3:novel_1125,XM_018061320.1:no…
Organismal Systems	Nervous system	Long-term depression	ko04730	62	165	0.0181513	0.124336	XM_018062014.1:novel_1251,XM_018063036.1:novel_403,XM_018054405.1:novel_1263,XM_018054405.1:novel_465,XM_018061221.1:novel_294,XM_018051237.1:novel_274,XM_018042789.1:novel_1487,XM_018042789.1:novel_997,XM_018044405.1:novel_1371,XM_018050856.1:novel_403,XM_018051222.1:novel_1125,XM_018051222.1:novel_61,XM_018051228.1:chi-miR-1271-3p,XM_018043554.1:novel_982,XM_018038897.1:novel_462,XM_018038897.1…
Organismal Systems	Sensory system	Taste transduction	ko04742	62	165	0.0181513	0.124336	XM_018041538.1:novel_294,XM_018051230.1:chi-miR-1271-3p,XM_018038811.1:novel_326,XM_018047123.1:novel_326,XM_018051234.1:novel_1125,XM_018051234.1:novel_61,XM_018047501.1:novel_403,XM_018061324.1:novel_1125,XM_018058997.1:novel_1125,XM_018055516.1:novel_972,XM_018058996.1:novel_1125,XM_018044709.1:novel_465,XM_018051233.1:chi-miR-346-5p,XM_018051233.1:novel_1125,XM_018051233.1:novel_61,XM_0180512…
Genetic Information Processing	Replication and repair	Base excision repair	ko03410	30	72	0.0204407	0.133351	XM_018061450.1:novel_972,XM_018061450.1:novel_1195,XM_018040108.1:novel_1125,XM_018040108.1:chi-miR-1271-3p,XM_018040108.1:novel_465,XM_018040108.1:novel_403,XM_018062521.1:novel_1487,XR_001919535.1:novel_326,XM_018043978.1:novel_1125,XM_005689973.2:chi-miR-1271-3p,XM_018039839.1:novel_1263,XM_018039839.1:novel_1251,XM_018039839.1:novel_465,XM_018040106.1:novel_1125,XM_018040106.1:chi-miR-1271-3p…
Organismal Systems	Development	Axon guidance	ko04360	191	566	0.0201961	0.133351	XM_018042875.1:novel_1125,XM_018042875.1:novel_1251,XM_018048388.1:chi-miR-1271-3p,XM_018048388.1:novel_997,XM_018053534.1:novel_1125,XM_018053534.1:novel_326,XM_018064356.1:novel_1125,XM_013976688.2:novel_326,XM_013965678.2:novel_326,XM_005677358.3:novel_326,XM_018067246.1:novel_1251,XM_018067246.1:novel_403,XM_018047020.1:novel_1125,XM_018047020.1:novel_403,XM_018067131.1:novel_1125,XM_01806713…
Metabolism	Amino acid metabolism	Tyrosine metabolism	ko00350	32	78	0.0217159	0.138376	XM_005686162.3:novel_1125,XM_005686162.3:novel_465,XM_005692220.3:novel_294,XM_018060897.1:novel_1263,XM_018043559.1:novel_1251,XM_018053918.1:novel_1125,XM_018053918.1:novel_465,XM_018042749.1:novel_972,XM_018042749.1:novel_1251,XM_013972175.2:chi-miR-193b-5p,XM_018052740.1:novel_972,XM_005686155.3:novel_1125,XM_005686155.3:novel_465,XM_018065149.1:novel_403,XM_005686157.3:novel_1125,XM_00568615…
Organismal Systems	Immune system	RIG-I-like receptor signaling pathway	ko04622	74	203	0.0227238	0.141507	XM_018052818.1:novel_1125,XM_018060086.1:novel_403,XM_018052809.1:novel_1125,XM_018052809.1:novel_462,XM_018045579.1:novel_1125,XM_018045579.1:novel_462,XM_018044640.1:novel_1125,XM_018044640.1:novel_462,XM_018052799.1:novel_1125,XM_018052799.1:novel_462,XM_018044639.1:novel_1125,XM_018052812.1:novel_1125,XM_018052812.1:novel_462,XM_005701339.3:novel_326,XM_018067029.1:novel_462,XM_005683620.2:no…
Metabolism	Glycan biosynthesis and metabolism	Mannose type O-glycan biosyntheis	ko00515	22	51	0.0286967	0.174731	XM_018041925.1:novel_972,XM_005678515.3:novel_972,XM_018041926.1:novel_972,XM_018043044.1:novel_1487,XM_018043044.1:novel_997,XM_018053916.1:novel_972,XM_018053916.1:novel_1251,XM_018053915.1:novel_972,XM_018053915.1:novel_1251,XM_018056016.1:novel_465,XM_018056015.1:novel_465,XM_018038395.1:novel_465,XM_018043143.1:novel_1251,XM_018056013.1:novel_465,XM_018043150.1:novel_1251,XM_018041930.1:nove…
Environmental Information Processing	Signal transduction	Calcium signaling pathway	ko04020	164	487	0.0314846	0.187538	XM_018042600.1:chi-miR-10b-5p,XM_018056254.1:novel_465,XM_018056254.1:novel_584,XM_018058944.1:novel_1125,XM_018062710.1:novel_1125,XR_001918905.1:novel_1513,XR_001918905.1:novel_1371,XM_005691420.3:novel_1487,XM_018056247.1:novel_1513,XM_018056247.1:novel_1371,XM_005697716.3:novel_1125,XM_018063858.1:novel_1487,XM_018063858.1:novel_403,XM_018050831.1:novel_1513,XM_018051232.1:novel_1125,XM_01805…
Metabolism	Glycan biosynthesis and metabolism	Glycosaminoglycan biosynthesis - heparan sulfate / heparin	ko00534	22	52	0.0361096	0.206857	XM_018056244.1:novel_465,XM_018050153.1:novel_403,XM_018050152.1:novel_403,XM_018051860.1:novel_1125,XM_018051860.1:novel_1195,XM_018050149.1:novel_403,XM_018051858.1:novel_1125,XM_018051858.1:novel_1195,XM_018050151.1:novel_403,XM_018065928.1:novel_1251,XM_018056218.1:novel_972,XM_018056218.1:chi-miR-1271-3p,XM_018056218.1:novel_403,XM_018050154.1:novel_403,XM_018059215.1:novel_1125,XM_018051859…
Metabolism	Xenobiotics biodegradation and metabolism	Aminobenzoate degradation	ko00627	11	22	0.0362377	0.206857	XM_018054697.1:novel_326,XM_018055220.1:novel_1251,XM_018055220.1:novel_274,XM_018055220.1:novel_465,XM_018055220.1:novel_1487,XM_018038207.1:novel_465,XM_018038207.1:novel_1487,XM_018038215.1:novel_1513,XM_018038215.1:novel_1251,XM_018038215.1:novel_982,XM_018038215.1:novel_465,XM_018038246.1:novel_465,XM_018038246.1:novel_403,XM_005686091.3:novel_997,XM_018055232.1:novel_1251,XM_018055232.1:nov…
Metabolism	Biosynthesis of other secondary metabolites	Streptomycin biosynthesis	ko00521	9	17	0.0379861	0.208164	XM_018045101.1:novel_465,XM_005689279.3:novel_294,XM_018050630.1:novel_1125,XM_018050630.1:novel_294,XM_018050632.1:novel_1125,XM_018050632.1:novel_294,XM_018045092.1:novel_465,XM_018042326.1:novel_326,XM_013963394.2:novel_997,XM_018058158.1:novel_294,XM_018050631.1:novel_1125,XM_018050631.1:novel_294
Metabolism	Biosynthesis of other secondary metabolites	Tropane, piperidine and pyridine alkaloid biosynthesis	ko00960	9	17	0.0379861	0.208164	XM_013972175.2:chi-miR-193b-5p,XM_018065152.1:novel_294,XM_005692220.3:novel_294,XM_005693872.3:chi-miR-193b-5p,XM_013972176.2:novel_1125,XM_018065149.1:novel_403,XM_018064010.1:novel_403,XM_018065151.1:novel_294,XM_005692221.3:novel_294
Cellular Processes	Transport and catabolism	Autophagy - other eukaryotes	ko04136	38	99	0.0399028	0.210257	XM_018059145.1:novel_465,XM_018059149.1:novel_465,XM_018066975.1:chi-miR-1271-3p,XM_018066974.1:chi-miR-1271-3p,XM_018061432.1:chi-miR-10b-5p,XM_018059385.1:novel_997,XM_018040674.1:novel_1125,XM_018059147.1:novel_465,XM_018051056.1:novel_1125,XM_018066973.1:chi-miR-1271-3p,XM_018040673.1:novel_1125,XM_018059144.1:novel_465,XM_005676571.3:novel_972,XM_005676571.3:novel_1251,XM_005676572.3:novel_9…
Organismal Systems	Nervous system	Serotonergic synapse	ko04726	94	270	0.0396114	0.210257	XM_005695932.3:novel_1251,XM_018044528.1:novel_465,XM_018044528.1:novel_403,XM_018044528.1:novel_997,XM_018066962.1:novel_326,XM_018050779.1:novel_1125,XM_018050779.1:novel_1251,XM_018056200.1:novel_1125,XM_018056200.1:novel_1251,XM_018056200.1:novel_1195,XM_018056200.1:novel_1370,XM_018048845.1:novel_1251,XM_018051225.1:novel_1125,XM_018051225.1:novel_61,XM_018041723.1:novel_1125,XM_018054457.1:…
Environmental Information Processing	Signal transduction	Ras signaling pathway	ko04014	197	598	0.0459648	0.233229	XM_018038574.1:novel_1125,XM_018054463.1:novel_462,XM_005699183.3:novel_409,XM_005699183.3:novel_1371,XR_001917122.1:novel_1125,XR_001917122.1:novel_294,XR_001917122.1:novel_997,XM_018057682.1:novel_997,XM_005701339.3:novel_326,XM_018040780.1:chi-miR-193b-5p,XM_018042787.1:novel_1251,XM_018042787.1:novel_403,XM_018065431.1:novel_403,XR_001918903.1:novel_1513,XR_001918903.1:novel_1371,XM_018041114…
Organismal Systems	Nervous system	Cholinergic synapse	ko04725	105	306	0.0455964	0.233229	XM_018041015.1:novel_1125,XM_018041015.1:novel_1251,XM_018050780.1:novel_1125,XM_018050780.1:novel_1251,XM_018063036.1:novel_403,XM_018048764.1:novel_403,XM_018047050.1:chi-miR-1271-3p,XM_018047050.1:novel_1371,XM_018057540.1:novel_1125,XM_018057540.1:novel_1251,XM_018057540.1:chi-miR-1271-3p,XM_018057540.1:novel_465,XM_018057540.1:novel_997,XM_018039337.1:novel_465,XM_018047024.1:novel_1125,XM_0…
Metabolism	Lipid metabolism	Steroid hormone biosynthesis	ko00140	57	158	0.0498101	0.248145	XM_018049523.1:novel_1251,XM_005692140.3:chi-miR-193b-5p,XM_018057326.1:novel_465,XM_018041629.1:novel_465,XM_018065125.1:novel_465,XM_005688100.3:novel_465,XM_018057323.1:novel_465,XM_018048845.1:novel_1251,XM_018058131.1:novel_465,XM_018049533.1:novel_1251,XM_018057324.1:novel_465,XM_018057307.1:novel_465,XM_005691832.3:novel_403,XM_018057309.1:novel_465,XM_018045329.1:novel_294,XM_013968606.2:…
Metabolism	Metabolism of cofactors and vitamins	Pantothenate and CoA biosynthesis	ko00770	20	48	0.0520819	0.254829	XM_013973046.2:novel_462,XM_018057389.1:novel_972,XM_018057389.1:novel_997,XM_018057388.1:novel_972,XM_013973044.2:novel_462,XM_018044912.1:novel_1513,XM_018042661.1:novel_1371,XM_018042661.1:novel_1487,XR_001919022.1:novel_972,XM_018057385.1:novel_972,XM_018062742.1:novel_1251,XM_018062742.1:chi-miR-1271-3p,XM_018062742.1:novel_403,XM_013973047.2:novel_462,XM_013973045.2:novel_462,XM_018066374.1…
Metabolism	Carbohydrate metabolism	Amino sugar and nucleotide sugar metabolism	ko00520	37	98	0.0535715	0.257519	XM_018056267.1:novel_1125,XM_018056267.1:novel_294,XM_018056267.1:novel_465,XM_018056267.1:novel_403,XM_018056267.1:novel_997,XM_013969060.2:novel_465,XM_018048824.1:novel_1251,XM_018048824.1:novel_61,XM_018066663.1:chi-miR-346-5p,XM_005684087.3:novel_1251,XM_018050631.1:novel_1125,XM_018050631.1:novel_294,XM_018062294.1:novel_465,XM_013972899.2:novel_274,XM_018045092.1:novel_465,XM_018066665.1:c…
Metabolism	Biosynthesis of other secondary metabolites	Neomycin, kanamycin and gentamicin biosynthesis	ko00524	5	8	0.055812	0.261126	XM_018050630.1:novel_1125,XM_018050630.1:novel_294,XM_018050632.1:novel_1125,XM_018050632.1:novel_294,XM_013963394.2:novel_997,XM_018050631.1:novel_1125,XM_018050631.1:novel_294,XM_018042326.1:novel_326
Metabolism	Carbohydrate metabolism	Starch and sucrose metabolism	ko00500	23	57	0.0562279	0.261126	XM_018042326.1:novel_326,XM_018049119.1:novel_403,XM_018063641.1:novel_982,XR_001919014.1:novel_465,XM_005699864.3:novel_1251,XM_005699864.3:novel_326,XM_013963394.2:novel_997,XM_018050631.1:novel_1125,XM_018050631.1:novel_294,XM_005693916.3:novel_982,XM_018059713.1:novel_1125,XM_018065207.1:novel_982,XM_018057287.1:novel_403,XM_018045101.1:novel_465,XM_018050632.1:novel_1125,XM_018050632.1:novel…
Environmental Information Processing	Signaling molecules and interaction	Neuroactive ligand-receptor interaction	ko04080	182	555	0.0614569	0.280653	XM_018063580.1:chi-miR-193b-5p,XM_018063580.1:novel_1125,XM_018063580.1:novel_997,XM_018051060.1:novel_972,XM_018051060.1:novel_1125,XM_018048872.1:novel_1125,XM_018048872.1:novel_403,XM_005682579.3:novel_1513,XM_018056246.1:novel_1125,XM_018056246.1:novel_1251,XM_018056246.1:novel_462,XM_018056246.1:novel_1371,XM_018056246.1:novel_465,XM_018042737.1:novel_465,XM_018042737.1:novel_997,XM_01806527…
Metabolism	Amino acid metabolism	Histidine metabolism	ko00340	19	46	0.062497	0.280724	XM_018064042.1:novel_1251,XR_001919986.1:novel_462,XM_018043559.1:novel_1251,XM_018043557.1:novel_1251,XM_018039687.1:novel_465,XM_018064738.1:chi-miR-346-5p,XM_018064738.1:novel_465,XM_018066947.1:novel_462,XM_018052357.1:novel_1371,XM_018039689.1:novel_465,XM_018042905.1:novel_982,XM_018042905.1:chi-miR-1271-3p,XM_018064735.1:chi-miR-346-5p,XM_018064735.1:novel_465,XM_018039688.1:novel_465,XM_0…
Environmental Information Processing	Signal transduction	NF-kappa B signaling pathway	ko04064	72	207	0.065496	0.284855	XM_005684188.3:novel_274,XM_005684185.3:novel_274,XM_018065266.1:novel_1125,XM_018065266.1:novel_1251,XM_018041389.1:novel_1370,NM_001314329.1:novel_462,XM_018048680.1:novel_1251,XM_018048680.1:novel_294,XM_018048680.1:novel_465,XM_018048680.1:novel_1370,XM_018048674.1:novel_1251,XM_018048674.1:novel_294,XM_018048674.1:novel_465,XM_018048674.1:novel_1370,XM_018042712.1:novel_1195,XM_018042712.1:n…
Metabolism	Biosynthesis of other secondary metabolites	Isoquinoline alkaloid biosynthesis	ko00950	14	32	0.0647	0.284855	XM_018043580.1:novel_61,XM_018043580.1:novel_1371,XM_013972175.2:chi-miR-193b-5p,XM_018042749.1:novel_972,XM_018042749.1:novel_1251,XM_018042751.1:novel_972,XM_018042751.1:novel_1251,XM_005693872.3:chi-miR-193b-5p,XM_005692220.3:novel_294,XM_018065152.1:novel_294,XM_005683272.2:novel_1195,XM_018043581.1:novel_61,XM_018043581.1:novel_1371,XM_018065149.1:novel_403,XM_013972176.2:novel_1125,XM_00569…
Environmental Information Processing	Signal transduction	Two-component system	ko02020	11	24	0.0698871	0.294601	XM_018038200.1:novel_465,XM_018038200.1:novel_1487,XM_018055232.1:novel_1251,XM_018055232.1:novel_274,XM_018055232.1:novel_465,XM_018055232.1:novel_1487,XM_018055210.1:novel_1251,XM_018055210.1:novel_274,XM_018055210.1:novel_465,XM_018055210.1:novel_1487,XM_018038227.1:novel_465,XM_018055238.1:novel_1251,XM_018055238.1:novel_274,XM_018055238.1:novel_465,XM_018055238.1:novel_1487,XM_018055220.1:no…
Genetic Information Processing	Replication and repair	Fanconi anemia pathway	ko03460	42	115	0.0692212	0.294601	XM_018067022.1:novel_1371,XM_018067022.1:novel_465,XM_018046555.1:novel_997,XM_018040469.1:novel_465,XM_018040469.1:novel_1195,XM_018064764.1:novel_1125,XM_005695539.3:chi-miR-193b-5p,XM_018040051.1:novel_465,XM_018040051.1:novel_403,XM_005696467.3:novel_1125,XM_018040055.1:novel_465,XM_018040055.1:novel_403,XM_018040058.1:novel_465,XM_018040058.1:novel_1487,XM_018040058.1:novel_403,XM_018063600.…
Environmental Information Processing	Signal transduction	TNF signaling pathway	ko04668	92	271	0.0730907	0.303437	XM_018044495.1:novel_294,XM_018058020.1:novel_1251,XM_013966825.2:novel_1125,XM_013966825.2:novel_462,XM_013966825.2:novel_997,XM_018055709.1:novel_1251,XM_018055709.1:novel_294,XM_018059896.1:novel_584,NM_001286442.1:novel_1125,XM_018050857.1:novel_1125,XM_018050857.1:novel_1195,XM_018039177.1:novel_326,XM_018055715.1:novel_1251,XM_018055715.1:novel_294,XM_013977123.2:chi-miR-1271-3p,XM_01804338…
Organismal Systems	Immune system	Fc epsilon RI signaling pathway	ko04664	58	165	0.0758262	0.310095	XM_005677163.3:novel_1125,XM_005677163.3:novel_1251,XM_005684187.3:novel_274,XM_018066958.1:novel_326,XM_018066958.1:novel_997,XM_018066959.1:novel_326,XM_018054409.1:novel_1263,XM_018054409.1:novel_465,XM_005685526.3:novel_1513,XM_005685526.3:novel_326,XM_018043553.1:novel_1125,XM_018043553.1:novel_982,XM_018043553.1:novel_403,XM_018054408.1:novel_1263,XM_018054408.1:novel_465,XM_018054411.1:nov…
Organismal Systems	Immune system	Cytosolic DNA-sensing pathway	ko04623	43	119	0.077697	0.313073	XM_018058302.1:chi-miR-193b-5p,XM_018062370.1:novel_1251,XM_018062370.1:novel_465,XM_005689201.2:chi-miR-193b-5p,XM_005688075.3:novel_1091,XM_018062796.1:chi-miR-193b-5p,XM_018062796.1:novel_1125,XM_018062796.1:novel_465,XM_005683616.2:novel_1251,XM_018057391.1:novel_465,XM_005693201.3:novel_1251,XM_005693201.3:novel_982,XM_018052291.1:novel_462,XM_005685203.3:novel_1125,XM_005685203.3:novel_462,…
Cellular Processes	Cellular community - prokaryotes	Biofilm formation - Escherichia coli	ko02026	3	4	0.081604	0.31502	XM_005699864.3:novel_1251,XM_005699864.3:novel_326,XR_001919014.1:novel_465,XM_018057287.1:novel_403
Metabolism	Glycan biosynthesis and metabolism	Glycosphingolipid biosynthesis - lacto and neolacto series	ko00601	28	74	0.0825261	0.31502	XM_018044931.1:novel_1251,XM_018044931.1:novel_403,XM_018044934.1:novel_1251,XM_018044934.1:novel_403,XM_018044937.1:novel_1251,XM_018044937.1:novel_403,XM_005682507.2:novel_1251,XM_005682507.2:novel_403,XM_013971493.2:novel_403,XM_018043059.1:novel_1487,XM_018043059.1:novel_997,XM_018056134.1:novel_465,XM_018056273.1:novel_997,XM_018043150.1:novel_1251,XM_018056136.1:novel_465,XM_018043132.1:nov…
Metabolism	Metabolism of terpenoids and polyketides	Geraniol degradation	ko00281	3	4	0.081604	0.31502	XM_018039306.1:novel_1125,XM_018039306.1:novel_982,XM_005676858.2:novel_972,XM_005676858.2:novel_1091,XM_018039307.1:novel_1125,XM_018039307.1:novel_982
Organismal Systems	Circulatory system	Vascular smooth muscle contraction	ko04270	117	352	0.0827789	0.31502	XM_018060851.1:novel_1125,XM_018045135.1:novel_1125,XM_005686353.3:novel_1251,XM_018044616.1:novel_465,XM_018044616.1:novel_403,XM_018057604.1:novel_997,XM_018046318.1:novel_1487,XM_018067051.1:novel_294,XM_018067051.1:novel_997,XM_018054405.1:novel_1263,XM_018054405.1:novel_465,XM_018040406.1:novel_465,XM_018046323.1:novel_1487,XM_018067050.1:novel_294,XM_018067050.1:novel_997,XM_018042789.1:nov…
Metabolism	Biosynthesis of other secondary metabolites	Novobiocin biosynthesis	ko00401	2	2	0.0883361	0.331563	XM_005692220.3:novel_294,XM_005692221.3:novel_294
Environmental Information Processing	Signal transduction	AMPK signaling pathway	ko04152	115	347	0.0906538	0.335664	NM_001314227.1:novel_1251,NM_001314227.1:novel_1091,XM_018061265.1:novel_326,XM_018062825.1:novel_465,XM_018065207.1:novel_982,XM_005677481.3:chi-miR-1271-3p,XM_018067018.1:novel_1251,XM_018061772.1:novel_465,XM_005677480.3:chi-miR-1271-3p,XM_018052358.1:novel_1263,XM_005682905.3:novel_1513,XM_018056958.1:novel_465,XM_018060376.1:novel_465,XM_018050993.1:chi-miR-1271-3p,XM_018056959.1:novel_465,X…
Cellular Processes	Transport and catabolism	Peroxisome	ko04146	56	161	0.0943317	0.34009	XM_018060482.1:novel_1091,XM_018060482.1:novel_584,XM_018039039.1:novel_1251,XM_018060480.1:novel_1091,XM_018060480.1:novel_584,XM_018039306.1:novel_1125,XM_018039306.1:novel_982,XM_018041265.1:novel_61,XM_018039032.1:novel_1251,XM_018048535.1:novel_1125,XM_018039033.1:novel_1251,XM_018039307.1:novel_1125,XM_018039307.1:novel_982,XM_005686902.3:chi-miR-10a-5p,XM_005686902.3:chi-miR-193b-5p,XM_005…
Metabolism	Glycan biosynthesis and metabolism	Other types of O-glycan biosynthesis	ko00514	20	51	0.093661	0.34009	XM_018043150.1:novel_1251,XM_018052188.1:novel_982,XM_018052188.1:novel_1195,XM_018056014.1:novel_465,XR_001918941.1:chi-miR-1271-3p,XM_018043132.1:novel_1251,XM_018040946.1:novel_1125,XM_005677165.3:novel_61,XM_005677165.3:novel_465,XM_013976398.2:novel_997,XM_013976396.2:novel_997,XM_005680678.3:novel_1125,XM_005680678.3:novel_1251,XM_018043059.1:novel_1487,XM_018043059.1:novel_997,XM_018057695…
Metabolism	Amino acid metabolism	Arginine and proline metabolism	ko00330	37	103	0.103201	0.367235	XM_018044858.1:novel_972,XM_018044858.1:novel_465,XM_018044858.1:novel_997,XM_005693528.3:novel_465,XM_018044854.1:novel_972,XM_018044854.1:novel_465,XM_018044854.1:novel_997,XM_018063368.1:novel_465,XM_018044857.1:novel_972,XM_018044857.1:novel_465,XM_018044857.1:novel_997,XM_005694051.2:novel_1513,XM_005694051.2:novel_326,XM_018057381.1:novel_1251,XM_018057381.1:novel_465,XM_013971952.2:chi-miR…
Organismal Systems	Sensory system	Phototransduction	ko04744	16	40	0.107493	0.377603	XM_018049891.1:novel_1487,XM_018063880.1:novel_1251,XM_018063880.1:novel_1371,XM_018063883.1:novel_1251,XM_018063883.1:novel_1371,XM_005693569.2:novel_274,XM_018059949.1:novel_997,XM_018062643.1:novel_1251,XM_018044994.1:novel_1125,XM_018044994.1:novel_465,XM_018064036.1:novel_972,XM_018064036.1:novel_403,XM_018049892.1:chi-miR-1271-3p,XM_018049892.1:novel_1487,XM_013972601.2:novel_1125,XM_013972…
Organismal Systems	Nervous system	Glutamatergic synapse	ko04724	102	310	0.121699	0.422096	XM_018067128.1:novel_1251,XM_018067128.1:novel_326,XM_018067128.1:chi-miR-1271-3p,XM_018067128.1:novel_997,XM_018062479.1:novel_61,XM_018062479.1:novel_326,XM_005695932.3:novel_1251,XM_005699512.3:novel_465,XM_018064546.1:novel_1125,XM_018060686.1:novel_997,XM_018054457.1:novel_1091,XM_018054457.1:novel_997,XM_018051225.1:novel_1125,XM_018051225.1:novel_61,XM_018048064.1:novel_465,XM_018050779.1:…
Metabolism	Amino acid metabolism	Phenylalanine, tyrosine and tryptophan biosynthesis	ko00400	5	10	0.145513	0.493291	XM_005692221.3:novel_294,XM_005692220.3:novel_294,XM_005683272.2:novel_1195,XM_018042749.1:novel_972,XM_018042749.1:novel_1251,XM_018042751.1:novel_972,XM_018042751.1:novel_1251
Metabolism	Overview	Carbon metabolism	ko01200	68	204	0.145827	0.493291	XM_018047861.1:novel_465,XM_018047859.1:novel_465,XM_018038309.1:chi-miR-1271-3p,XM_018047863.1:novel_465,XM_018050630.1:novel_1125,XM_018050630.1:novel_294,XM_018043944.1:novel_1263,XM_018042623.1:novel_997,XM_018042326.1:novel_326,XM_018060336.1:novel_1251,XM_018047555.1:novel_326,XM_018050632.1:novel_1125,XM_018050632.1:novel_294,XM_018043262.1:novel_274,XM_018043262.1:novel_465,XM_018044339.1…
Organismal Systems	Excretory system	Aldosterone-regulated sodium reabsorption	ko04960	35	100	0.147753	0.493711	XM_018040360.1:novel_632,XM_018040112.1:novel_972,XM_018040112.1:novel_1125,XM_018040112.1:novel_1251,XM_018051137.1:novel_972,XM_018040113.1:novel_972,XM_018040113.1:novel_1125,XM_018040113.1:novel_1251,XM_013975882.2:novel_584,XM_018060376.1:novel_465,XM_018048602.1:novel_972,XM_018040111.1:novel_972,XM_018040111.1:novel_1125,XM_018040111.1:novel_1251,XM_018040780.1:chi-miR-193b-5p,XM_018063035…
Metabolism	Carbohydrate metabolism	Pentose phosphate pathway	ko00030	22	60	0.150097	0.495502	XM_018047864.1:novel_465,XM_018051386.1:novel_403,XM_018045558.1:novel_1125,XM_005684137.3:chi-miR-1271-3p,XM_018052409.1:novel_972,XM_018052407.1:novel_972,XM_018052410.1:novel_972,XM_018045101.1:novel_465,XM_018044341.1:novel_294,XM_018044341.1:novel_465,XM_018044341.1:novel_403,XM_018044339.1:novel_294,XM_018044339.1:novel_465,XM_018044339.1:novel_403,XM_018047861.1:novel_465,XM_018044343.1:no…
Metabolism	Overview	2-Oxocarboxylic acid metabolism	ko01210	13	33	0.152542	0.496268	XM_018058762.1:novel_1251,XM_018058762.1:novel_403,XM_018044769.1:novel_465,XM_018044770.1:novel_465,XM_018057444.1:novel_1195,XM_018062742.1:novel_1251,XM_018062742.1:chi-miR-1271-3p,XM_018062742.1:novel_403,XM_018066912.1:novel_1125,XM_018066912.1:novel_274,XM_018066912.1:novel_584,XM_018066912.1:novel_403,XM_018057445.1:novel_1195,XM_018062743.1:novel_1251,XM_018062743.1:chi-miR-1271-3p,XM_018…
Organismal Systems	Digestive system	Vitamin digestion and absorption	ko04977	15	39	0.153952	0.496268	XM_018052237.1:novel_465,XM_018052228.1:novel_465,XM_018061402.1:novel_1251,XM_018057659.1:novel_1251,XM_005686861.3:novel_982,XM_018052247.1:novel_465,XM_018052221.1:novel_465,XM_018052240.1:novel_465,XM_005687978.3:novel_1251,XM_013967845.2:novel_982,XM_018061401.1:novel_1251,XM_005700711.3:novel_326,XM_005700711.3:novel_465,XM_018061403.1:novel_1251,XM_013967846.2:novel_982,XM_005698514.3:chi-…
Organismal Systems	Endocrine system	Melanogenesis	ko04916	93	286	0.164851	0.525223	XM_018043555.1:novel_1125,XM_018043555.1:novel_982,NM_001314202.1:novel_658,XM_013965695.2:novel_465,XM_018060537.1:novel_1125,XM_018060537.1:novel_465,XM_018047023.1:novel_1125,XM_018047023.1:novel_403,XM_018055386.1:novel_1125,XM_018055386.1:novel_294,XM_018054456.1:novel_972,XM_018066960.1:novel_326,XM_005683169.3:chi-miR-346-5p,XM_018066961.1:novel_326,XM_005686948.3:novel_997,XM_018055554.1:…
Cellular Processes	Transport and catabolism	Mitophagy - animal	ko04137	54	162	0.177764	0.550168	XM_018043384.1:novel_326,XM_018039127.1:novel_1125,XM_018039127.1:novel_294,XM_018039127.1:novel_465,XM_018061089.1:novel_1513,XM_018039968.1:novel_1125,XM_018039968.1:novel_1251,XM_018043555.1:novel_1125,XM_018043555.1:novel_982,XM_018059152.1:novel_1125,XM_018049939.1:novel_1125,XM_018049939.1:novel_294,XM_018059156.1:novel_1125,XM_005697811.3:novel_997,XM_018059157.1:novel_1125,XM_005676572.3:…
Metabolism	Glycan biosynthesis and metabolism	N-Glycan biosynthesis	ko00510	36	105	0.178704	0.550168	XM_018050556.1:novel_123,XM_018055945.1:novel_294,XM_018055945.1:novel_1487,XM_005677165.3:novel_61,XM_005677165.3:novel_465,XM_018056266.1:novel_403,XM_018055944.1:novel_294,XM_018055944.1:novel_1487,XM_018043150.1:novel_1251,XM_018059794.1:novel_61,XM_018066099.1:novel_972,XM_018056080.1:novel_1263,XM_018059795.1:novel_326,XM_018066105.1:novel_972,NM_001285660.1:novel_1513,XM_018066098.1:novel_…
Organismal Systems	Excretory system	Collecting duct acid secretion	ko04966	20	55	0.175173	0.550168	XM_005685994.3:novel_584,XM_005686382.3:novel_465,XM_013963581.2:novel_972,XM_013963581.2:novel_294,XM_018065121.1:novel_1251,XM_018065121.1:novel_982,XM_018065121.1:novel_462,XM_018054555.1:chi-miR-1271-3p,XM_018054531.1:chi-miR-1271-3p,XM_013972160.2:novel_1251,XM_013972160.2:novel_982,XM_013972160.2:novel_462,XM_018054550.1:chi-miR-1271-3p,XM_018065122.1:novel_1251,XM_018065122.1:novel_982,XM_…
Organismal Systems	Endocrine system	Estrogen signaling pathway	ko04915	75	230	0.186453	0.567645	XM_018066958.1:novel_326,XM_018066958.1:novel_997,XM_018043553.1:novel_1125,XM_018043553.1:novel_982,XM_018043553.1:novel_403,XM_018046212.1:novel_1125,XM_018046212.1:novel_294,XM_018066959.1:novel_326,XM_018046208.1:novel_1125,XM_018046208.1:novel_294,XM_005677478.3:novel_1251,XM_005682567.2:novel_1125,XM_005682567.2:novel_1195,XM_005682568.3:novel_1125,XM_005682568.3:novel_1195,XM_018047856.1:n…
Metabolism	Metabolism of cofactors and vitamins	Porphyrin and chlorophyll metabolism	ko00860	28	81	0.200824	0.603109	XM_018049532.1:novel_1251,XM_005675460.2:novel_972,XM_018040714.1:novel_403,XM_018062427.1:novel_465,XM_018041250.1:novel_403,XM_018049523.1:novel_1251,NM_001285567.1:chi-miR-1271-3p,NM_001285567.1:novel_465,XM_018040383.1:novel_1125,XM_018040383.1:novel_465,XM_018040383.1:novel_403,XM_018045329.1:novel_294,XM_005677168.3:novel_1125,XM_005677169.3:novel_1125,XM_018049529.1:novel_1251,XM_018049533…
Metabolism	Metabolism of other amino acids	Selenocompound metabolism	ko00450	19	53	0.202504	0.603109	XM_018048193.1:novel_1251,XM_018044801.1:novel_1251,XM_018044801.1:novel_403,XM_018044802.1:novel_1251,XM_018042446.1:chi-miR-1271-3p,XM_018067239.1:novel_584,XM_005680557.3:novel_1251,XM_018042444.1:chi-miR-1271-3p,XM_005680564.3:novel_1251,XM_018044800.1:novel_1251,XM_018044800.1:novel_403,XM_018040369.1:novel_1263,XM_018040369.1:novel_465,XM_018040369.1:novel_997,XM_018067233.1:novel_584,XM_00…
Metabolism	Carbohydrate metabolism	Glyoxylate and dicarboxylate metabolism	ko00630	17	47	0.207375	0.610976	XM_018039978.1:novel_1125,XM_018039978.1:novel_1251,XM_018041492.1:novel_1251,XM_018052185.1:novel_403,XM_005694097.3:novel_1251,XM_005690077.3:novel_465,XM_018064770.1:novel_403,XM_018038309.1:chi-miR-1271-3p,XM_018064767.1:novel_403,XM_005698298.3:novel_1251,XM_018042904.1:novel_403,XM_018052009.1:chi-miR-1271-3p,XM_018060686.1:novel_997,XM_005709577.3:novel_403,XM_005694095.3:novel_1251,XM_005…
Environmental Information Processing	Signal transduction	MAPK signaling pathway	ko04010	230	739	0.210503	0.613594	XM_018065287.1:novel_997,XM_018048952.1:novel_403,XM_018059963.1:novel_1251,XM_018059963.1:novel_465,XM_018050162.1:novel_632,XM_018050162.1:novel_997,XM_018065292.1:novel_997,XM_018043346.1:novel_403,XM_018045135.1:novel_1125,XM_018040047.1:novel_1125,XM_018040047.1:novel_465,XM_018051431.1:novel_61,XM_018051431.1:novel_997,XM_018064524.1:novel_1251,XM_018043777.1:novel_972,XM_018043777.1:novel_…
Genetic Information Processing	Folding, sorting and degradation	Sulfur relay system	ko04122	10	26	0.219894	0.621144	XM_018048291.1:novel_403,XM_018062958.1:novel_61,XR_001919437.1:novel_403,XM_018061854.1:novel_403,XM_005680673.3:novel_403,XM_018048292.1:novel_1125,XM_018048294.1:novel_1125,XM_018048295.1:novel_1125,XM_018061855.1:novel_403,XM_018048296.1:novel_1125
Metabolism	Amino acid metabolism	Arginine biosynthesis	ko00220	12	32	0.217702	0.621144	XM_018066913.1:novel_1125,XM_018066913.1:novel_274,XM_018066913.1:novel_584,XM_018066913.1:novel_403,XM_018055982.1:novel_1195,XM_005686001.3:novel_465,XM_018060686.1:novel_997,XM_013971952.2:chi-miR-193b-5p,XM_013971952.2:novel_1251,XM_005680338.3:novel_465,XM_018058764.1:novel_1251,XM_018058764.1:novel_403,XM_013963945.2:novel_465,XM_018048064.1:novel_465,XM_018058762.1:novel_1251,XM_018058762.…
Metabolism	Metabolism of cofactors and vitamins	Riboflavin metabolism	ko00740	7	17	0.217012	0.621144	XM_018062427.1:novel_465,XM_005677415.3:novel_1125,XM_005677415.3:novel_1251,XM_005677415.3:novel_465,XM_005677415.3:novel_403,XM_005677416.3:novel_1125,XM_005677416.3:novel_1251,XM_005677416.3:novel_465,XM_005677416.3:novel_403,XM_005677414.2:novel_1125,XM_005677414.2:novel_1251,XM_005677414.2:novel_465,XM_005677414.2:novel_403,XM_018051132.1:novel_403,XM_018051133.1:novel_403,XM_005677417.3:nov…
Organismal Systems	Digestive system	Fat digestion and absorption	ko04975	33	98	0.22575	0.631179	XM_018067042.1:novel_982,XM_018059334.1:novel_972,XM_018054948.1:novel_294,XM_013976798.2:novel_326,XM_013976798.2:novel_465,XM_018061401.1:novel_1251,XM_018058729.1:novel_1251,XM_005676916.3:novel_982,XM_005698514.3:chi-miR-10a-5p,XM_005698514.3:chi-miR-10b-5p,XM_005690001.2:chi-miR-1271-3p,XM_018059331.1:novel_972,XM_005676905.3:novel_465,XM_018054978.1:novel_972,XM_005676907.3:novel_294,XM_005…
Organismal Systems	Endocrine system	Prolactin signaling pathway	ko04917	62	192	0.239641	0.663249	XM_018043555.1:novel_1125,XM_018043555.1:novel_982,XM_018065816.1:novel_1125,XM_018065816.1:novel_1513,XM_018065816.1:novel_1251,XM_018065816.1:novel_294,XM_018065816.1:novel_465,XM_018062755.1:novel_972,XM_018062755.1:novel_274,XM_018062755.1:novel_465,XM_005695915.3:chi-miR-10a-5p,XM_005695915.3:novel_1125,NM_001314202.1:novel_658,XM_018043384.1:novel_326,XM_005684087.3:novel_1251,XM_018066961.…
Metabolism	Lipid metabolism	Fatty acid biosynthesis	ko00061	14	39	0.247762	0.668696	XM_018064171.1:novel_274,XM_018064171.1:novel_465,XM_018042130.1:novel_1195,XM_018064173.1:novel_274,XM_018064173.1:novel_465,XM_018061094.1:novel_462,XM_018064174.1:novel_274,XM_018064174.1:novel_465,XM_018064168.1:novel_274,XM_018064168.1:novel_465,XM_018064172.1:novel_274,XM_018064172.1:novel_465,XM_013973015.2:novel_1263,XM_018048871.1:novel_274,XM_018048871.1:novel_1371,XM_018048871.1:novel_…
Metabolism	Metabolism of cofactors and vitamins	Biotin metabolism	ko00780	3	6	0.250553	0.668696	XM_018052778.1:novel_326,XM_018042131.1:novel_1195,XM_018042130.1:novel_1195
Metabolism	Metabolism of cofactors and vitamins	Folate biosynthesis	ko00790	13	36	0.251371	0.668696	XM_018038227.1:novel_465,XM_018055210.1:novel_1251,XM_018055210.1:novel_274,XM_018055210.1:novel_465,XM_018055210.1:novel_1487,XM_018055825.1:novel_972,XM_018055825.1:novel_326,XM_018055238.1:novel_1251,XM_018055238.1:novel_274,XM_018055238.1:novel_465,XM_018055238.1:novel_1487,XM_018038200.1:novel_465,XM_018038200.1:novel_1487,XM_018055232.1:novel_1251,XM_018055232.1:novel_274,XM_018055232.1:nov…
Organismal Systems	Endocrine system	GnRH signaling pathway	ko04912	84	264	0.246536	0.668696	XM_005684037.3:novel_972,XM_005684037.3:chi-miR-1271-3p,XM_005683169.3:chi-miR-346-5p,XM_018066960.1:novel_326,XM_018054456.1:novel_972,XM_005686948.3:novel_997,XM_018066961.1:novel_326,XM_005684041.3:novel_972,XM_005684041.3:chi-miR-1271-3p,XM_018045136.1:novel_1125,XM_018054401.1:novel_294,XM_018047023.1:novel_1125,XM_018047023.1:novel_403,XM_013965695.2:novel_465,NM_001314202.1:novel_658,XM_01…
Metabolism	Xenobiotics biodegradation and metabolism	Chloroalkane and chloroalkene degradation	ko00625	4	9	0.263997	0.695532	XM_018064737.1:chi-miR-346-5p,XM_018064737.1:novel_465,XM_018049293.1:novel_584,XM_018064735.1:chi-miR-346-5p,XM_018064735.1:novel_465,XM_018064738.1:chi-miR-346-5p,XM_018064738.1:novel_465
Genetic Information Processing	Transcription	RNA polymerase	ko03020	16	46	0.273018	0.712448	XM_018058302.1:chi-miR-193b-5p,XM_005689201.2:chi-miR-193b-5p,XM_005688075.3:novel_1091,XM_005686659.2:chi-miR-346-5p,XM_018064584.1:novel_294,XM_005675838.3:novel_1125,XM_005675838.3:novel_1251,XM_018052291.1:novel_462,XM_018052292.1:novel_462,XM_018055368.1:novel_1251,XM_005699247.3:novel_409,XM_005699247.3:novel_465,XM_005696643.3:novel_326,XM_005677733.3:chi-miR-1271-3p,XM_018046016.1:chi-miR…
Environmental Information Processing	Signal transduction	MAPK signaling pathway - yeast	ko04011	23	69	0.295418	0.740362	XM_018048627.1:novel_1125,XM_018038788.1:novel_1251,XM_018038788.1:chi-miR-1271-3p,XM_018038788.1:novel_1195,XM_018038905.1:novel_1251,XM_018038905.1:novel_403,XM_018038793.1:novel_997,XM_018062767.1:novel_1125,XM_018040780.1:chi-miR-193b-5p,XM_018048951.1:novel_403,XM_018048628.1:novel_1125,NM_001314202.1:novel_658,XM_018064745.1:novel_1251,XM_018064745.1:novel_982,XM_018050833.1:novel_1251,XM_0…
Metabolism	Biosynthesis of other secondary metabolites	Penicillin and cephalosporin biosynthesis	ko00311	1	1	0.297226	0.740362	XM_005691592.3:novel_326
Metabolism	Metabolism of other amino acids	D-Arginine and D-ornithine metabolism	ko00472	1	1	0.297226	0.740362	XM_005691592.3:novel_326
Metabolism	Metabolism of other amino acids	Glutathione metabolism	ko00480	32	98	0.296122	0.740362	XM_018044340.1:novel_294,XM_018044340.1:novel_465,XM_018044340.1:novel_403,XM_005698442.3:chi-miR-193b-5p,XM_018058704.1:novel_1125,XM_018058704.1:novel_1263,XM_018058704.1:novel_1371,XM_018058704.1:novel_658,XM_018058701.1:novel_1125,XM_018058701.1:novel_1263,XM_018058701.1:novel_1371,XM_018058701.1:novel_658,NM_001285712.1:chi-miR-346-5p,NM_001285712.1:novel_1125,NM_001285712.1:novel_1251,XM_01…
Metabolism	Xenobiotics biodegradation and metabolism	Naphthalene degradation	ko00626	1	1	0.297226	0.740362	XM_018049293.1:novel_584
Genetic Information Processing	Folding, sorting and degradation	SNARE interactions in vesicular transport	ko04130	21	63	0.30732	0.758609	XM_013975279.2:chi-miR-10a-5p,XM_005698489.3:chi-miR-10a-5p,XM_018059016.1:novel_1251,XM_018059014.1:novel_1251,XM_018048598.1:novel_294,XM_005681895.2:novel_1125,XM_018040027.1:novel_1251,XM_018040027.1:novel_294,XM_018059015.1:novel_1251,XM_018044424.1:novel_326,XM_018044424.1:novel_1371,XM_018055377.1:novel_1487,XM_018041038.1:novel_1125,XM_018065274.1:novel_1370,XM_005682266.3:novel_972,XM_00…
Metabolism	Xenobiotics biodegradation and metabolism	Drug metabolism - other enzymes	ko00983	32	99	0.319746	0.782236	XM_018049523.1:novel_1251,XM_018056021.1:novel_465,XM_018044912.1:novel_1513,XM_013973506.2:novel_1251,XM_018056020.1:novel_465,XM_018039229.1:novel_584,XM_018049533.1:novel_1251,XM_018039230.1:novel_584,XM_018055031.1:novel_1125,XM_018055031.1:novel_1251,XM_018055031.1:novel_274,XM_018045329.1:novel_294,XM_005701834.3:chi-miR-193b-5p,XM_018056019.1:novel_465,XM_018062004.1:novel_326,XM_018062004…
Organismal Systems	Immune system	B cell receptor signaling pathway	ko04662	57	181	0.326565	0.784901	XM_018041972.1:novel_1263,XM_018066961.1:novel_326,XM_005693997.3:novel_462,XM_005693997.3:novel_294,XM_018066962.1:novel_326,XM_018063295.1:chi-miR-193b-5p,XM_018063295.1:novel_1251,XM_018066960.1:novel_326,XM_018044344.1:novel_326,XM_005684191.3:novel_274,XM_018056170.1:novel_465,XM_018056170.1:novel_403,XM_018065432.1:novel_403,XM_018039659.1:novel_1125,XM_018039659.1:novel_403,NM_001314202.1:…
Organismal Systems	Immune system	Intestinal immune network for IgA production	ko04672	27	83	0.325312	0.784901	XM_018051888.1:novel_1125,XM_018051888.1:novel_1251,XM_018051888.1:novel_465,XM_018050516.1:novel_1251,XM_018038927.1:novel_1487,XM_018056949.1:novel_1125,XM_018064822.1:novel_972,XM_018064822.1:novel_1251,XM_018064822.1:novel_465,XM_018064822.1:novel_997,NM_001314281.1:novel_1251,NM_001314281.1:novel_294,NM_001314281.1:novel_1195,XM_018065266.1:novel_1125,XM_018065266.1:novel_1251,XM_018050515.1…
Metabolism	Amino acid metabolism	Valine, leucine and isoleucine biosynthesis	ko00290	4	10	0.342987	0.81178	XM_018061182.1:novel_1125,XM_018061181.1:novel_1125,XM_018062743.1:novel_1251,XM_018062743.1:chi-miR-1271-3p,XM_018062743.1:novel_403,XM_018062742.1:novel_1251,XM_018062742.1:chi-miR-1271-3p,XM_018062742.1:novel_403
Metabolism	Metabolism of terpenoids and polyketides	Insect hormone biosynthesis	ko00981	3	7	0.346636	0.81178	XM_018064735.1:chi-miR-346-5p,XM_018064735.1:novel_465,XM_018064738.1:chi-miR-346-5p,XM_018064738.1:novel_465,XM_018064737.1:chi-miR-346-5p,XM_018064737.1:novel_465
Metabolism	Metabolism of terpenoids and polyketides	Limonene and pinene degradation	ko00903	3	7	0.346636	0.81178	XM_018064735.1:chi-miR-346-5p,XM_018064735.1:novel_465,XM_018064738.1:chi-miR-346-5p,XM_018064738.1:novel_465,XM_018064737.1:chi-miR-346-5p,XM_018064737.1:novel_465
Genetic Information Processing	Translation	Aminoacyl-tRNA biosynthesis	ko00970	27	84	0.351924	0.817178	XM_018040714.1:novel_403,XM_018056355.1:novel_1251,XM_018056355.1:novel_462,XM_018038626.1:novel_403,XM_018038630.1:novel_403,XM_018038874.1:novel_465,XM_018038874.1:novel_403,XM_018038875.1:novel_1251,XM_018038625.1:novel_403,XM_005677960.3:novel_294,XM_005677960.3:novel_403,XM_018056356.1:novel_1251,XM_018056356.1:novel_462,XM_018038873.1:novel_1251,XM_018042949.1:novel_982,XM_018042949.1:novel…
Environmental Information Processing	Signal transduction	Sphingolipid signaling pathway	ko04071	94	306	0.371508	0.825904	XM_018043554.1:novel_982,XM_018038788.1:novel_1251,XM_018038788.1:chi-miR-1271-3p,XM_018038788.1:novel_1195,XM_018038793.1:novel_997,XM_018063035.1:novel_982,XM_018063035.1:novel_274,XM_018051425.1:novel_1251,XM_018051425.1:novel_294,XM_018045109.1:chi-miR-193b-5p,XM_018045109.1:novel_403,XM_013966440.2:novel_972,XM_013966440.2:novel_403,XM_013966440.2:novel_997,XM_018059802.1:novel_1371,XM_01804…
Genetic Information Processing	Translation	mRNA surveillance pathway	ko03015	70	226	0.363746	0.825904	XM_018040204.1:chi-miR-1271-3p,XM_018044102.1:novel_326,XM_018040424.1:novel_1125,XM_018062633.1:novel_1251,XM_018062633.1:novel_982,XM_013970377.2:novel_982,XM_005680387.3:novel_972,XM_005680387.3:novel_1487,XM_018040426.1:novel_1125,XM_018060699.1:novel_982,XM_018058737.1:novel_584,XM_018051458.1:novel_294,XM_005695329.3:novel_462,XM_018054587.1:novel_1251,XM_018061133.1:novel_1513,XM_018061133…
Metabolism	Energy metabolism	Nitrogen metabolism	ko00910	12	36	0.376781	0.825904	XM_005691856.3:novel_1251,XM_018060686.1:novel_997,XM_005685675.3:chi-miR-193b-5p,XM_018052133.1:novel_465,XM_005685676.3:chi-miR-193b-5p,XM_018058178.1:novel_1251,XM_018052132.1:novel_465,XM_018062093.1:chi-miR-1271-3p,XM_018062093.1:novel_403,XM_005685677.3:chi-miR-193b-5p,XM_005690731.3:novel_1251,XM_005690731.3:novel_997,XM_005685674.3:chi-miR-193b-5p,XM_005683839.3:novel_465
Metabolism	Metabolism of cofactors and vitamins	Retinol metabolism	ko00830	40	127	0.36231	0.825904	XM_018061761.1:novel_1251,XM_018049523.1:novel_1251,XM_018041629.1:novel_465,XM_018046491.1:novel_326,XM_018046491.1:novel_465,XM_005701203.3:novel_1125,XM_005701203.3:novel_403,XM_018049533.1:novel_1251,XM_018058728.1:novel_1251,XM_018045329.1:novel_294,XM_005701834.3:chi-miR-193b-5p,XM_018041754.1:novel_403,XM_018045249.1:novel_1251,XM_018045249.1:novel_294,XM_018058729.1:novel_1251,XM_01397508…
Metabolism	Metabolism of cofactors and vitamins	Thiamine metabolism	ko00730	13	39	0.367232	0.825904	XM_018058087.1:chi-miR-1271-3p,XM_018055238.1:novel_1251,XM_018055238.1:novel_274,XM_018055238.1:novel_465,XM_018055238.1:novel_1487,XM_018038227.1:novel_465,XM_018055210.1:novel_1251,XM_018055210.1:novel_274,XM_018055210.1:novel_465,XM_018055210.1:novel_1487,XM_018055232.1:novel_1251,XM_018055232.1:novel_274,XM_018055232.1:novel_465,XM_018055232.1:novel_1487,XM_018038200.1:novel_465,XM_018038200…
Metabolism	Overview	Biosynthesis of amino acids	ko01230	45	144	0.373904	0.825904	XM_018042446.1:chi-miR-1271-3p,XM_005688914.3:novel_1125,XM_005688914.3:chi-miR-1271-3p,XM_005688914.3:novel_465,XM_018043944.1:novel_1263,XM_005686001.3:novel_465,XM_018047861.1:novel_465,XM_018047859.1:novel_465,XM_018062743.1:novel_1251,XM_018062743.1:chi-miR-1271-3p,XM_018062743.1:novel_403,XM_018042444.1:chi-miR-1271-3p,XM_018047863.1:novel_465,XM_018064767.1:novel_403,XM_018058762.1:novel_1…
Organismal Systems	Circulatory system	Adrenergic signaling in cardiomyocytes	ko04261	122	399	0.371826	0.825904	XM_018056847.1:novel_1125,XM_018056847.1:novel_1251,XM_018048951.1:novel_403,NM_001314190.1:novel_997,XM_018048954.1:novel_1251,XM_018048954.1:novel_465,XM_018044433.1:novel_1251,XM_018044433.1:novel_294,XM_018044433.1:novel_465,XM_018059802.1:novel_1371,XM_018045109.1:chi-miR-193b-5p,XM_018045109.1:novel_403,XM_018054304.1:novel_465,XM_018047019.1:novel_1125,XM_018047019.1:novel_403,XM_018047014…
Organismal Systems	Excretory system	Vasopressin-regulated water reabsorption	ko04962	37	118	0.381967	0.830627	XM_005677477.3:novel_1251,XM_005677479.3:novel_1251,XM_005682568.3:novel_1125,XM_005682568.3:novel_1195,XM_018065457.1:novel_326,XM_018059170.1:novel_403,XM_005682567.2:novel_1125,XM_005682567.2:novel_1195,XM_005693844.3:novel_1251,XM_005677478.3:novel_1251,XM_018065458.1:novel_326,XM_018040544.1:novel_465,XM_018044112.1:novel_1251,XM_018044112.1:novel_294,XM_018064111.1:novel_972,XM_018064111.1:…
Organismal Systems	Aging	Longevity regulating pathway - mammal	ko04211	75	244	0.38721	0.835398	XM_018046153.1:novel_1251,XM_018051424.1:novel_1251,XM_018051424.1:novel_294,XM_005677475.3:novel_1251,XM_018053097.1:novel_465,XM_018060377.1:novel_465,XM_018062822.1:novel_465,XM_018038696.1:novel_1251,XM_018064432.1:novel_658,XM_018047857.1:novel_1125,XM_018043554.1:novel_982,XR_001918897.1:novel_61,XM_018051425.1:novel_1251,XM_018051425.1:novel_294,XM_018046152.1:novel_1251,XM_018046152.1:chi…
Metabolism	Amino acid metabolism	Glycine, serine and threonine metabolism	ko00260	25	79	0.394907	0.845348	XM_018039978.1:novel_1125,XM_018039978.1:novel_1251,XM_018052185.1:novel_403,XM_013972176.2:novel_1125,XM_018061182.1:novel_1125,XM_018061181.1:novel_1125,XM_018064770.1:novel_403,XM_018052009.1:chi-miR-1271-3p,XM_018064767.1:novel_403,XM_018038309.1:chi-miR-1271-3p,XM_005681060.3:novel_997,XM_018064010.1:novel_403,XM_005691592.3:novel_326,XM_018063684.1:novel_465,XM_018065151.1:novel_294,XM_0056…
Organismal Systems	Nervous system	GABAergic synapse	ko04727	58	189	0.412334	0.87581	XM_018038811.1:novel_326,XM_005697947.3:novel_462,XM_005680338.3:novel_465,XM_018051230.1:chi-miR-1271-3p,XM_018044709.1:novel_465,XM_018051233.1:chi-miR-346-5p,XM_018051233.1:novel_1125,XM_018051233.1:novel_61,XM_018051233.1:chi-miR-1271-3p,XM_018051234.1:novel_1125,XM_018051234.1:novel_61,XM_018064009.1:novel_1487,XM_018042990.1:novel_326,XM_018062645.1:novel_462,XM_018051236.1:novel_274,XM_018…
Metabolism	Lipid metabolism	Primary bile acid biosynthesis	ko00120	8	24	0.42346	0.892523	XM_018040026.1:novel_1251,XM_005688611.3:novel_1251,XM_005688611.3:novel_1371,XM_005688611.3:novel_403,XM_013972752.2:novel_1251,XM_005695592.3:novel_294,XM_013974644.2:novel_1251,XM_018066571.1:novel_972,XM_018066571.1:novel_1251,XM_018066571.1:novel_465,XM_018063529.1:novel_326,XM_018063529.1:novel_465,XM_018063528.1:novel_403
Metabolism	Carbohydrate metabolism	Glycolysis / Gluconeogenesis	ko00010	36	117	0.436404	0.912783	XM_018057750.1:novel_326,XM_018050630.1:novel_1125,XM_018050630.1:novel_294,XM_018064735.1:chi-miR-346-5p,XM_018064735.1:novel_465,XM_018043558.1:novel_1251,XM_018064738.1:chi-miR-346-5p,XM_018064738.1:novel_465,XM_018047859.1:novel_465,XM_018047861.1:novel_465,XM_018047863.1:novel_465,XM_018064308.1:novel_274,XM_018057336.1:novel_403,XM_018050632.1:novel_1125,XM_018050632.1:novel_294,XM_01804755…
Genetic Information Processing	Translation	RNA transport	ko03013	103	341	0.442643	0.914052	XM_018062827.1:novel_1125,XM_018062827.1:novel_294,XM_018054587.1:novel_1251,XM_018047161.1:novel_1251,XM_018047161.1:novel_326,XM_018051458.1:novel_294,XM_018045422.1:novel_1125,XM_018045422.1:novel_1251,XM_018040426.1:novel_1125,XM_018051459.1:novel_294,XM_018049806.1:novel_1251,XM_018049806.1:novel_997,XM_013964066.2:novel_1251,XM_013964066.2:novel_326,XM_018067189.1:novel_997,XM_018040423.1:n…
Metabolism	Amino acid metabolism	Cysteine and methionine metabolism	ko00270	29	94	0.443682	0.914052	XM_018048292.1:novel_1125,XR_001918835.1:novel_326,XM_018051019.1:novel_403,XM_018042446.1:chi-miR-1271-3p,XM_018042751.1:novel_972,XM_018042751.1:novel_1251,XM_018057711.1:novel_1125,XM_018057711.1:chi-miR-1271-3p,XM_018042444.1:chi-miR-1271-3p,XM_018053790.1:novel_403,XM_018061182.1:novel_1125,XM_018061181.1:novel_1125,XM_018062743.1:novel_1251,XM_018062743.1:chi-miR-1271-3p,XM_018062743.1:nove…
Organismal Systems	Excretory system	Proximal tubule bicarbonate reclamation	ko04964	13	41	0.44825	0.91657	XM_018054616.1:novel_982,XM_018054616.1:novel_465,XM_018054616.1:novel_1487,XM_018044272.1:chi-miR-1271-3p,XM_018048064.1:novel_465,XM_013963945.2:novel_465,XM_018047113.1:novel_465,XM_018045956.1:novel_403,XM_013972245.2:novel_1125,XM_018044277.1:chi-miR-1271-3p,XM_018067128.1:novel_1251,XM_018067128.1:novel_326,XM_018067128.1:chi-miR-1271-3p,XM_018067128.1:novel_997,XM_005677233.3:chi-miR-1271-…
Genetic Information Processing	Replication and repair	DNA replication	ko03030	18	58	0.462425	0.92485	XM_018061450.1:novel_972,XM_018061450.1:novel_1195,XM_005699889.2:chi-miR-346-5p,XM_005699889.2:novel_1370,XM_018056281.1:novel_274,XM_005689973.2:chi-miR-1271-3p,XR_001919535.1:novel_326,XM_005697841.3:novel_465,XM_005697841.3:novel_1487,XM_005697841.3:novel_997,XM_018047010.1:novel_1251,XM_018047012.1:novel_1251,XM_005697840.3:novel_465,XM_005697840.3:novel_1487,XM_005697840.3:novel_997,XM_0180…
Metabolism	Carbohydrate metabolism	Pyruvate metabolism	ko00620	27	88	0.461768	0.92485	XM_018043261.1:novel_274,XM_018064170.1:novel_274,XM_018064170.1:novel_465,XM_018052184.1:novel_403,XM_018054616.1:novel_982,XM_018054616.1:novel_465,XM_018054616.1:novel_1487,XM_018061710.1:chi-miR-1271-3p,XM_018061710.1:novel_465,XM_018064171.1:novel_274,XM_018064171.1:novel_465,XM_005685176.3:novel_1251,XM_018064173.1:novel_274,XM_018064173.1:novel_465,XM_018061094.1:novel_462,XM_005688483.3:n…
Organismal Systems	Endocrine system	Oxytocin signaling pathway	ko04921	122	406	0.461176	0.92485	XM_018060855.1:novel_982,XM_018039831.1:novel_294,XM_018047020.1:novel_1125,XM_018047020.1:novel_403,NM_001314342.1:novel_465,NM_001314342.1:novel_997,XM_018046371.1:novel_972,XM_018046371.1:novel_1251,XM_018046371.1:novel_465,XM_018046371.1:novel_997,XM_018048388.1:chi-miR-1271-3p,XM_018048388.1:novel_997,XM_018053617.1:novel_1125,XM_018063975.1:novel_465,XM_005688364.3:novel_1125,XM_005688364.3…
Organismal Systems	Nervous system	Neurotrophin signaling pathway	ko04722	106	353	0.469885	0.932961	XM_013972912.2:novel_1251,XM_018046208.1:novel_1125,XM_018046208.1:novel_294,XM_018046859.1:novel_1263,XM_018062751.1:novel_1125,XM_018062751.1:novel_465,XM_018062751.1:novel_1487,XM_018062751.1:novel_997,XM_018047015.1:novel_1125,XM_018047015.1:novel_403,XM_018043889.1:chi-miR-193b-5p,XM_018064593.1:chi-miR-193b-5p,XM_018064593.1:novel_326,XM_018064913.1:novel_1125,XM_018066958.1:novel_326,XM_01…
Organismal Systems	Immune system	Th17 cell differentiation	ko04659	75	250	0.485586	0.957198	XM_018040645.1:chi-miR-1271-3p,XM_018046093.1:novel_997,XM_013968554.2:novel_972,XM_013976822.2:novel_326,XM_018040646.1:chi-miR-1271-3p,XM_018045140.1:chi-miR-193b-5p,XM_018045140.1:novel_1125,XM_018045140.1:novel_1251,XM_018046096.1:novel_997,XM_018045141.1:chi-miR-193b-5p,XM_018045141.1:novel_1125,XM_018045141.1:novel_1251,XM_018065118.1:novel_1125,XM_018046091.1:novel_997,XM_018062370.1:novel…
Organismal Systems	Endocrine system	Insulin signaling pathway	ko04910	108	362	0.501367	0.981248	XM_018066960.1:novel_326,XM_018051666.1:novel_997,XM_018066961.1:novel_326,XM_018041972.1:novel_1263,XM_018046209.1:novel_1125,XM_018046209.1:novel_294,XM_018064170.1:novel_274,XM_018064170.1:novel_465,XR_001919014.1:novel_465,XM_005681959.3:novel_1125,XM_005681959.3:novel_1251,XM_018064171.1:novel_274,XM_018064171.1:novel_465,XM_018064173.1:novel_274,XM_018064173.1:novel_465,XM_018040359.1:novel…
Environmental Information Processing	Signal transduction	MAPK signaling pathway - plant	ko04016	9	29	0.508197	0.984508	XM_018062643.1:novel_1251,XM_005690077.3:novel_465,XM_018040334.1:novel_1251,XM_018040334.1:novel_465,XM_018040334.1:novel_1195,XM_018040334.1:novel_403,XM_018040332.1:novel_465,XM_018040332.1:novel_1195,XM_018040332.1:novel_403,XM_018056700.1:novel_1251,XM_018056700.1:novel_294,XM_018059949.1:novel_997,XM_018056699.1:novel_1251,XM_018056699.1:novel_294,XM_018040066.1:novel_403,XM_018056698.1:nov…
Environmental Information Processing	Signal transduction	Rap1 signaling pathway	ko04015	177	596	0.520999	0.984508	NM_001314342.1:novel_465,NM_001314342.1:novel_997,XM_018046228.1:novel_1513,XM_018047883.1:novel_972,XM_018047883.1:novel_1125,XM_018047883.1:novel_465,XM_018047883.1:novel_997,XM_018056248.1:novel_465,XM_005683973.2:novel_1125,XM_018056250.1:novel_1125,XM_018056250.1:novel_1251,XM_018056250.1:novel_462,XM_018056250.1:novel_1371,XM_018056250.1:novel_465,XM_018061496.1:novel_61,XM_018061496.1:nove…
Genetic Information Processing	Replication and repair	Homologous recombination	ko03440	24	80	0.520543	0.984508	XM_018064227.1:novel_403,XM_013972393.2:novel_972,XM_013972393.2:novel_1251,XM_018064764.1:novel_1125,XM_018066012.1:novel_1125,XM_018043095.1:novel_1371,XM_018043095.1:novel_465,XM_018043096.1:novel_1371,XM_018043096.1:novel_465,XM_005693667.3:novel_972,XM_005693667.3:novel_1251,XM_018066011.1:novel_1125,XM_018064765.1:novel_1125,XM_018047013.1:novel_1251,XM_018059909.1:novel_997,XM_005679536.3:…
Metabolism	Glycan biosynthesis and metabolism	Glycosphingolipid biosynthesis - globo and isoglobo series	ko00603	11	36	0.519126	0.984508	XM_018056058.1:novel_1125,XM_018056058.1:novel_294,XM_018056057.1:novel_1125,XM_018056057.1:novel_294,XM_018056056.1:novel_1125,XM_018056056.1:novel_294,XM_005685181.3:novel_465,XM_005685181.3:novel_1195,XM_005685181.3:novel_997,XM_013971493.2:novel_403,XM_018048862.1:novel_1125,XM_013971492.2:novel_403,XM_018056060.1:novel_1125,XM_018056060.1:novel_294,XM_018056059.1:novel_1125,XM_018056059.1:no…
Metabolism	Metabolism of other amino acids	Phosphonate and phosphinate metabolism	ko00440	6	19	0.5155	0.984508	XM_018065450.1:novel_982,XM_018065452.1:novel_982,XM_018044012.1:novel_326,XM_018044010.1:novel_326,XM_018044011.1:novel_326,XM_018065451.1:novel_465,XM_018065451.1:novel_997
Environmental Information Processing	Signaling molecules and interaction	ECM-receptor interaction	ko04512	59	199	0.536046	0.985748	XM_013963692.2:novel_1371,XM_018063802.1:novel_972,XM_018063802.1:novel_982,XM_018052320.1:novel_1251,XM_018052320.1:chi-miR-1271-3p,XM_018066641.1:chi-miR-1271-3p,XM_018066641.1:novel_465,XM_018055991.1:novel_274,XM_018038912.1:novel_972,XM_018038912.1:novel_465,XM_018047504.1:novel_997,XM_018048123.1:novel_1125,XM_018051451.1:chi-miR-346-5p,XM_018052339.1:novel_972,XM_018052339.1:novel_1251,XM_…
Metabolism	Metabolism of other amino acids	D-Glutamine and D-glutamate metabolism	ko00471	3	9	0.529764	0.985748	XM_013963945.2:novel_465,XM_018048064.1:novel_465,XM_005680338.3:novel_465
Metabolism	Nucleotide metabolism	Purine metabolism	ko00230	110	371	0.532116	0.985748	XM_005698420.3:novel_1371,XM_005699889.2:chi-miR-346-5p,XM_005699889.2:novel_1370,NM_001285674.1:novel_465,NM_001285674.1:novel_403,XM_005695769.3:novel_294,XM_018049892.1:chi-miR-1271-3p,XM_018049892.1:novel_1487,XM_018047856.1:novel_1125,XM_018040334.1:novel_1251,XM_018040334.1:novel_465,XM_018040334.1:novel_1195,XM_018040334.1:novel_403,XM_018057905.1:novel_972,XM_018057905.1:novel_1125,XM_018…
Organismal Systems	Digestive system	Protein digestion and absorption	ko04974	67	226	0.53531	0.985748	XM_018052213.1:novel_1263,XM_018038561.1:novel_972,XM_018052207.1:novel_1263,XM_018049125.1:novel_997,XM_018044272.1:chi-miR-1271-3p,XM_005676047.3:chi-miR-10b-5p,XM_005697008.3:novel_584,XM_013971419.2:novel_465,XM_018038558.1:novel_972,XR_001918483.1:novel_972,XR_001918483.1:novel_403,XR_001919533.1:novel_294,XM_018045203.1:chi-miR-346-5p,XM_018045203.1:novel_1125,XM_018045203.1:novel_1263,XM_0…
Environmental Information Processing	Signal transduction	Hippo signaling pathway	ko04390	127	429	0.540031	0.986456	XM_018042821.1:novel_972,XM_018057060.1:novel_274,XM_018042834.1:novel_972,XM_018040324.1:novel_982,XM_018040324.1:novel_1371,XM_018042822.1:novel_972,XM_018059802.1:novel_1371,XM_018048627.1:novel_1125,XM_018044884.1:novel_972,XM_018044884.1:novel_1125,XM_018044884.1:novel_1251,XM_018044884.1:chi-miR-1271-3p,XM_018041215.1:novel_1370,XM_018065492.1:novel_972,XM_018042832.1:novel_972,XM_005696305…
Organismal Systems	Endocrine system	Ovarian Steroidogenesis	ko04913	42	142	0.546845	0.992287	XM_005691832.3:novel_403,XM_018057307.1:novel_465,XM_018057324.1:novel_465,XM_018054406.1:novel_1263,XM_018054406.1:novel_465,XM_018057309.1:novel_465,XM_018062755.1:novel_972,XM_018062755.1:novel_274,XM_018062755.1:novel_465,XM_013968606.2:novel_465,XM_018054401.1:novel_294,XM_018065125.1:novel_465,XM_018057326.1:novel_465,XM_005686948.3:novel_997,XM_018057323.1:novel_465,XM_018047856.1:novel_11…
Cellular Processes	Cell growth and death	Apoptosis - fly	ko04214	21	159	1	1	NM_001314202.1:novel_658,XM_018050987.1:novel_462,XM_018050987.1:novel_294,XM_018048872.1:novel_1125,XM_018048872.1:novel_403,XM_018066923.1:novel_465,XM_005700378.2:novel_465,XM_018048874.1:novel_1125,XM_018048874.1:novel_403,XM_018040780.1:chi-miR-193b-5p,XM_018039808.1:novel_972,XM_018039808.1:novel_1251,XM_018039808.1:novel_465,XM_018048873.1:novel_1125,XM_005701024.3:novel_997,XM_018046859.1…
Cellular Processes	Cell growth and death	Apoptosis - multiple species	ko04215	29	100	0.600232	1	XM_018062668.1:novel_1125,XM_018062668.1:novel_1251,XM_018062669.1:novel_1125,XM_018062669.1:novel_1251,XM_018039809.1:novel_972,XM_018039809.1:novel_1251,XM_018039809.1:novel_465,XM_013971828.2:novel_997,XM_018039799.1:novel_972,XM_018039799.1:novel_1251,XM_018039799.1:novel_465,XM_018039803.1:novel_972,XM_018039803.1:novel_1251,XM_018039803.1:novel_465,XM_018039207.1:novel_274,XM_018039207.1:no…
Cellular Processes	Cell growth and death	Cell cycle - Caulobacter	ko04112	1	3	0.65292	1	XM_018050927.1:novel_1251
Cellular Processes	Cell growth and death	Cell cycle	ko04110	52	257	0.999794	1	XM_005686141.3:novel_1125,XM_018058526.1:novel_1371,XM_018043271.1:chi-miR-346-5p,XM_018043271.1:novel_1125,XM_005697840.3:novel_465,XM_005697840.3:novel_1487,XM_005697840.3:novel_997,XM_018052487.1:chi-miR-1271-3p,XM_018056258.1:novel_465,XM_005675546.3:novel_972,XM_018060585.1:novel_972,XM_018060585.1:novel_1251,XM_018060585.1:chi-miR-1271-3p,XM_018050822.1:novel_1125,XM_018043545.1:chi-miR-193…
Cellular Processes	Cell growth and death	Cell cycle - yeast	ko04111	27	156	0.999877	1	XM_018054847.1:novel_972,XM_018054847.1:novel_326,XM_018062936.1:novel_274,XM_018048593.1:novel_1125,XM_013972749.2:chi-miR-193b-5p,XM_018048592.1:novel_1125,XM_018065608.1:chi-miR-193b-5p,XM_018065608.1:novel_326,XM_018041507.1:novel_462,XM_018054848.1:novel_972,XM_018054848.1:novel_326,XM_018059802.1:novel_1371,XM_013972746.2:chi-miR-193b-5p,XM_018054805.1:chi-miR-193b-5p,XM_018050820.1:novel_1…
Cellular Processes	Cell growth and death	Ferroptosis	ko04216	30	121	0.902968	1	XM_018057740.1:novel_1251,XM_018066921.1:novel_1125,XM_005683026.3:novel_465,XM_018066974.1:chi-miR-1271-3p,XM_018066972.1:chi-miR-1271-3p,XM_018066975.1:chi-miR-1271-3p,XM_018066920.1:novel_1125,XM_018066920.1:novel_403,XM_005675460.2:novel_972,XM_005676251.3:novel_1125,NM_001285567.1:chi-miR-1271-3p,NM_001285567.1:novel_465,XM_018066973.1:chi-miR-1271-3p,XM_018040383.1:novel_1125,XM_018040383.1…
Cellular Processes	Cell growth and death	Meiosis - yeast	ko04113	24	126	0.9977	1	XM_018044838.1:novel_409,XM_018056894.1:novel_1195,XM_018056894.1:novel_997,XM_005697841.3:novel_465,XM_005697841.3:novel_1487,XM_005697841.3:novel_997,XM_018054805.1:chi-miR-193b-5p,XM_013972746.2:chi-miR-193b-5p,XM_005681072.1:novel_1091,XM_018059802.1:novel_1371,XM_018041507.1:novel_462,XM_018065608.1:chi-miR-193b-5p,XM_018065608.1:novel_326,XM_013972749.2:chi-miR-193b-5p,XM_018062936.1:novel_…
Cellular Processes	Cell growth and death	Necroptosis	ko04217	102	351	0.627421	1	XM_018062209.1:novel_972,XM_018062209.1:novel_982,XM_018047020.1:novel_1125,XM_018047020.1:novel_403,XM_018061455.1:chi-miR-346-5p,XM_005683616.2:novel_1251,XM_018052330.1:novel_462,NM_001285642.1:novel_1251,XM_018054411.1:novel_1263,XM_018054411.1:novel_465,XM_013971245.2:novel_1125,XM_013971245.2:novel_326,XM_013971245.2:chi-miR-1271-3p,XM_018054408.1:novel_1263,XM_018054408.1:novel_465,XM_0056…
Cellular Processes	Cell growth and death	Oocyte meiosis	ko04114	55	300	0.999998	1	XM_018062643.1:novel_1251,XM_018047022.1:novel_1125,XM_018047022.1:novel_403,XM_005680805.2:novel_584,XM_018047017.1:novel_1125,XM_018047017.1:novel_403,XM_005675545.3:novel_972,XM_018065494.1:novel_972,XM_018047024.1:novel_1125,XM_018047024.1:novel_403,XM_005691210.3:novel_997,XM_018047050.1:chi-miR-1271-3p,XM_018047050.1:novel_1371,XM_005691429.3:novel_1370,XM_005691429.3:novel_997,XM_018043484…
Cellular Processes	Cell growth and death	p53 signaling pathway	ko04115	38	168	0.984258	1	XM_005690162.3:novel_465,XM_005690390.3:novel_972,XM_005690392.3:novel_972,XM_018043973.1:chi-miR-346-5p,XM_018043973.1:novel_584,XR_001917450.1:novel_1195,XR_001917450.1:novel_997,XM_013976482.2:chi-miR-346-5p,XM_013976482.2:novel_584,XM_018059212.1:novel_1125,XM_018048913.1:chi-miR-1271-3p,XM_018062751.1:novel_1125,XM_018062751.1:novel_465,XM_018062751.1:novel_1487,XM_018062751.1:novel_997,XM_0…
Cellular Processes	Cell motility	Regulation of actin cytoskeleton	ko04810	158	548	0.692475	1	XM_018062382.1:novel_403,XM_018048128.1:novel_1125,XM_005682748.3:novel_1125,XM_005682748.3:novel_326,XM_005682748.3:novel_465,XM_018060623.1:novel_465,XM_018057813.1:novel_1125,XM_018057813.1:novel_1251,XM_018065955.1:novel_1125,XM_018065955.1:novel_403,XM_018065955.1:novel_997,XM_018065949.1:novel_1125,XM_018065949.1:novel_403,XM_018065949.1:novel_997,XM_005688518.3:novel_1125,XM_005688518.3:no…
Cellular Processes	Cellular community - eukaryotes	Adherens junction	ko04520	63	274	0.994914	1	XM_018057050.1:novel_274,XM_018057049.1:novel_274,XM_018042973.1:chi-miR-193b-5p,XM_018042973.1:novel_1125,XM_018042973.1:novel_326,XM_018056745.1:novel_1125,XM_018057062.1:novel_274,XM_018065432.1:novel_403,XM_018063629.1:novel_1251,XM_018059044.1:novel_1251,XM_018057065.1:novel_274,XM_018042960.1:chi-miR-193b-5p,XM_018042960.1:novel_1125,XM_018042960.1:novel_326,NM_001314202.1:novel_658,XM_0180…
Cellular Processes	Cellular community - eukaryotes	Focal adhesion	ko04510	146	529	0.870334	1	XM_018060783.1:novel_972,XM_018039831.1:novel_294,XM_013976047.2:novel_982,XM_013976047.2:novel_1371,XM_013976047.2:novel_465,XM_018060853.1:novel_982,XM_018052522.1:novel_972,XM_018052522.1:novel_1251,XM_018052522.1:novel_982,XM_018052523.1:novel_1487,XM_018046841.1:novel_1251,XM_018045128.1:novel_982,XM_018045128.1:novel_997,XM_018053617.1:novel_1125,XM_018045129.1:novel_982,XM_018045129.1:nove…
Cellular Processes	Cellular community - eukaryotes	Gap junction	ko04540	47	194	0.962816	1	XM_018066958.1:novel_326,XM_018066958.1:novel_997,XM_018066959.1:novel_326,XM_005688299.3:novel_972,XM_005688299.3:novel_465,XM_018043553.1:novel_1125,XM_018043553.1:novel_982,XM_018043553.1:novel_403,XM_018053617.1:novel_1125,XM_018048388.1:chi-miR-1271-3p,XM_018048388.1:novel_997,XM_018054457.1:novel_1091,XM_018054457.1:novel_997,XM_005686948.3:novel_997,XM_018047856.1:novel_1125,XM_018056311.1…
Cellular Processes	Cellular community - eukaryotes	Signaling pathways regulating pluripotency of stem cells	ko04550	101	349	0.645794	1	XM_018048903.1:novel_1195,XM_005677644.3:novel_997,XR_001918307.1:chi-miR-193b-5p,XM_005709386.3:novel_1371,XM_005709386.3:novel_1195,XM_018048388.1:chi-miR-1271-3p,XM_018048388.1:novel_997,XM_018053617.1:novel_1125,XM_018064548.1:novel_123,XM_018052558.1:novel_584,XM_018064549.1:novel_123,XR_001918308.1:chi-miR-193b-5p,XM_018060535.1:novel_1125,XM_018060535.1:novel_465,XM_018047738.1:novel_1195,…
Cellular Processes	Cellular community - eukaryotes	Tight junction	ko04530	132	456	0.659447	1	XM_018066336.1:novel_997,XM_018042832.1:novel_972,XM_018051966.1:novel_1195,XM_018044759.1:chi-miR-1271-3p,XM_018044759.1:novel_403,XM_018042834.1:novel_972,XM_018057060.1:novel_274,XM_005698856.3:chi-miR-346-5p,XM_018057056.1:novel_274,XM_018062632.1:novel_1251,XM_018062632.1:novel_982,XM_018057840.1:novel_1251,XM_018057840.1:novel_326,XM_018057840.1:novel_465,XM_018057837.1:novel_1251,XM_018057…
Cellular Processes	Transport and catabolism	Autophagy - yeast	ko04138	48	182	0.85878	1	XM_005676570.3:novel_972,XM_005676570.3:novel_1251,XM_018064746.1:novel_1251,XM_018064746.1:novel_982,XM_018066976.1:chi-miR-1271-3p,XM_018051058.1:novel_1125,XM_018066972.1:chi-miR-1271-3p,XM_018043328.1:novel_465,XM_018064745.1:novel_1251,XM_018064745.1:novel_982,XR_001917929.1:novel_294,XR_001917929.1:novel_465,XM_013972796.2:novel_972,XM_013972796.2:novel_1251,XM_018039742.1:novel_1125,XM_018…
Cellular Processes	Transport and catabolism	Mitophagy - yeast	ko04139	17	65	0.775786	1	XM_018064746.1:novel_1251,XM_018064746.1:novel_982,XM_018048952.1:novel_403,XM_018061433.1:chi-miR-10b-5p,XM_018045027.1:novel_462,XM_018045026.1:novel_462,XM_018050834.1:novel_1251,XM_018050834.1:novel_294,XM_018048954.1:novel_1251,XM_018048954.1:novel_465,XM_018053604.1:novel_403,XM_018064745.1:novel_1251,XM_018064745.1:novel_982,XM_018050833.1:novel_1251,XM_018050833.1:novel_294,XM_018048955.1…
Cellular Processes	Transport and catabolism	Phagosome	ko04145	80	307	0.931285	1	XM_018038841.1:novel_972,XM_005699260.3:chi-miR-1271-3p,XM_005699260.3:novel_465,XM_005699260.3:novel_584,XM_005693844.3:novel_1251,XM_018063590.1:novel_326,XM_018038832.1:novel_465,NM_001285603.1:chi-miR-1271-3p,XM_018038883.1:novel_972,XM_018039831.1:novel_294,XM_005681895.2:novel_1125,NM_001314342.1:novel_465,NM_001314342.1:novel_997,XM_013972160.2:novel_1251,XM_013972160.2:novel_982,XM_013972…
Environmental Information Processing	Membrane transport	ABC transporters	ko02010	44	159	0.741215	1	XM_018047350.1:novel_1125,XM_018040917.1:novel_465,XM_018053976.1:novel_1251,XM_018040430.1:novel_1371,XM_018040430.1:novel_465,XM_018039107.1:novel_1125,XM_005696334.3:novel_1125,XM_018050472.1:novel_465,XM_018044465.1:novel_326,XM_018056174.1:novel_403,XM_018059676.1:novel_465,XM_018059676.1:novel_997,XM_018040428.1:novel_1371,XM_018040428.1:novel_465,XM_018063932.1:novel_972,XM_018063932.1:nov…
Environmental Information Processing	Signal transduction	Apelin signaling pathway	ko04371	94	334	0.755187	1	XM_018066959.1:novel_326,XM_018043271.1:chi-miR-346-5p,XM_018043271.1:novel_1125,XM_018043553.1:novel_1125,XM_018043553.1:novel_982,XM_018043553.1:novel_403,XM_018065200.1:novel_465,XM_018065200.1:novel_403,XM_018066958.1:novel_326,XM_018066958.1:novel_997,XM_018065204.1:novel_465,XM_018065204.1:novel_403,XM_018062721.1:novel_1125,XM_018051334.1:novel_1371,XM_018051334.1:novel_403,XM_018062710.1:…
Environmental Information Processing	Signal transduction	cAMP signaling pathway	ko04024	141	546	0.981268	1	XM_018059949.1:novel_997,XM_018051049.1:novel_1263,XM_018048904.1:chi-miR-1271-3p,XM_018065817.1:novel_982,XM_018047024.1:novel_1125,XM_018047024.1:novel_403,XM_018050856.1:novel_403,XM_005689259.2:novel_1125,XM_018062483.1:novel_61,XM_018062483.1:novel_1371,XM_018044913.1:novel_1125,XM_018042790.1:novel_1125,XM_018042790.1:novel_1371,XM_018042790.1:novel_403,XM_005683168.3:chi-miR-346-5p,XM_0180…
Environmental Information Processing	Signal transduction	cGMP - PKG signaling pathway	ko04022	91	398	0.999157	1	XM_018044528.1:novel_465,XM_018044528.1:novel_403,XM_018044528.1:novel_997,XM_013965499.2:novel_1251,XM_005695932.3:novel_1251,XM_018042791.1:novel_1125,XM_018042791.1:novel_403,XM_018059538.1:novel_294,XM_018065816.1:novel_1125,XM_018065816.1:novel_1513,XM_018065816.1:novel_1251,XM_018065816.1:novel_294,XM_018065816.1:novel_465,XM_005677233.3:chi-miR-1271-3p,XM_013977123.2:chi-miR-1271-3p,XM_018…
Environmental Information Processing	Signal transduction	ErbB signaling pathway	ko04012	74	294	0.964159	1	XM_018050520.1:novel_1125,XM_018050520.1:novel_326,XM_018050520.1:novel_584,XM_018047022.1:novel_1125,XM_018047022.1:novel_403,XM_018047017.1:novel_1125,XM_018047017.1:novel_403,XM_018057837.1:novel_1251,XM_018057837.1:novel_326,XM_018057837.1:novel_465,XM_018060377.1:novel_465,XM_018057840.1:novel_1251,XM_018057840.1:novel_326,XM_018057840.1:novel_465,XM_018051424.1:novel_1251,XM_018051424.1:nov…
Environmental Information Processing	Signal transduction	FoxO signaling pathway	ko04068	73	303	0.987961	1	XM_018043974.1:novel_584,XM_018048954.1:novel_1251,XM_018048954.1:novel_465,XM_018040360.1:novel_632,XM_018048951.1:novel_403,XM_018039118.1:novel_1251,XM_018051137.1:novel_972,XM_013972981.2:novel_1487,XM_018038788.1:novel_1251,XM_018038788.1:chi-miR-1271-3p,XM_018038788.1:novel_1195,XM_018043554.1:novel_982,XM_018038793.1:novel_997,XM_018051898.1:chi-miR-10b-5p,XM_005693916.3:novel_982,XM_01805…
Environmental Information Processing	Signal transduction	Hedgehog signaling pathway - fly	ko04341	33	116	0.652048	1	XM_018050609.1:novel_1125,XM_018050609.1:novel_1251,XM_018050609.1:novel_294,XM_018065495.1:novel_972,XR_001918228.1:novel_997,XM_018065488.1:novel_972,XM_013975115.2:chi-miR-1271-3p,XM_018050176.1:chi-miR-193b-5p,XM_018046943.1:novel_1195,XM_018059354.1:novel_1513,XM_018059354.1:novel_326,XR_001918231.1:novel_997,XR_001918232.1:novel_997,XM_018065490.1:chi-miR-1271-3p,XM_005683152.3:novel_584,XR…
Environmental Information Processing	Signal transduction	Hedgehog signaling pathway	ko04340	43	157	0.765297	1	XM_013975114.2:novel_1125,XM_013976138.1:chi-miR-193b-5p,XM_018042871.1:novel_1513,XM_018042871.1:novel_982,XM_018066275.1:chi-miR-193b-5p,XM_018065492.1:novel_972,XM_018066629.1:novel_1125,XM_018066620.1:novel_1125,XM_018064523.1:novel_1251,XM_018059341.1:chi-miR-1271-3p,XM_018059341.1:novel_465,XM_005683153.3:novel_584,XM_018046462.1:novel_1125,XM_005683154.3:novel_584,XM_018064524.1:novel_1251…
Environmental Information Processing	Signal transduction	HIF-1 signaling pathway	ko04066	67	248	0.842902	1	XM_018060377.1:novel_465,XM_018050630.1:novel_1125,XM_018050630.1:novel_294,XM_018056952.1:novel_465,XM_018047022.1:novel_1125,XM_018047022.1:novel_403,XM_018047017.1:novel_1125,XM_018047017.1:novel_403,XM_018051424.1:novel_1251,XM_018051424.1:novel_294,XM_005697818.2:novel_1125,XM_005697818.2:novel_274,XM_018043777.1:novel_972,XM_018043777.1:novel_326,XM_013968474.2:novel_465,XM_018043783.1:nove…
Environmental Information Processing	Signal transduction	Hippo signaling pathway -fly	ko04391	49	215	0.990803	1	NM_001314342.1:novel_465,NM_001314342.1:novel_997,XM_018062766.1:novel_1125,XM_018051963.1:novel_1195,XM_018053407.1:novel_61,XM_018057061.1:novel_274,XM_018039831.1:novel_294,XM_018042264.1:novel_997,XM_018057059.1:novel_274,XM_018057064.1:novel_274,XM_018045180.1:novel_1487,XM_018053408.1:novel_61,XM_018042262.1:novel_997,XM_018042263.1:novel_997,XM_018057050.1:novel_274,XM_018057049.1:novel_27…
Environmental Information Processing	Signal transduction	Hippo signaling pathway - multiple species	ko04392	22	88	0.862389	1	XM_018042261.1:novel_997,XM_018062298.1:novel_1125,XM_018044886.1:novel_972,XM_018044886.1:novel_1125,XM_018044886.1:novel_1251,XM_018044886.1:chi-miR-1271-3p,XM_018061009.1:novel_1487,XM_018061009.1:novel_997,XM_018048628.1:novel_1125,XM_018061516.1:chi-miR-193b-5p,XM_018059477.1:novel_1251,XM_018044882.1:novel_972,XM_018044882.1:novel_1125,XM_018044882.1:novel_1251,XM_018044882.1:chi-miR-1271-3…
Environmental Information Processing	Signal transduction	MAPK signaling pathway - fly	ko04013	57	241	0.98538	1	XM_018044977.1:novel_1125,NM_001314202.1:novel_658,XM_005701467.1:novel_997,XM_005695486.3:novel_982,XM_018062466.1:novel_1251,XM_018064540.1:novel_972,XM_018064540.1:novel_584,XM_018062469.1:novel_1251,XM_018049428.1:novel_972,XM_018046209.1:novel_1125,XM_018046209.1:novel_294,XM_018046211.1:novel_1125,XM_018046211.1:novel_294,XM_018046208.1:novel_1125,XM_018046208.1:novel_294,XM_018064147.1:nov…
Environmental Information Processing	Signal transduction	Phosphatidylinositol signaling system	ko04070	61	279	0.998786	1	XM_005693177.3:novel_1251,XR_001919227.1:chi-miR-346-5p,XR_001919227.1:novel_1125,XR_001919227.1:chi-miR-1271-3p,XM_005695985.3:novel_1371,XM_005695985.3:novel_465,XM_005695985.3:novel_1487,XM_005695985.3:novel_403,XM_013973421.2:novel_326,XM_018051425.1:novel_1251,XM_018051425.1:novel_294,XM_018064089.1:novel_1251,XM_018059164.1:novel_294,XM_018040956.1:novel_123,XM_018040956.1:novel_1251,XM_018…
Environmental Information Processing	Signal transduction	PI3K-Akt signaling pathway	ko04151	209	785	0.976151	1	XM_018063800.1:novel_972,XM_018063800.1:novel_982,XM_018048125.1:novel_1125,XM_018052595.1:novel_584,XM_018048607.1:chi-miR-346-5p,XM_018048607.1:novel_982,XM_018063801.1:novel_972,XM_018063801.1:novel_982,XM_018051424.1:novel_1251,XM_018051424.1:novel_294,XM_018047733.1:novel_326,XM_005697818.2:novel_1125,XM_005697818.2:novel_274,XM_018046153.1:novel_1251,XM_005678934.3:novel_1487,XM_013968876.2…
Environmental Information Processing	Signal transduction	TGF-beta signaling pathway	ko04350	35	175	0.99869	1	XM_018061661.1:novel_997,XM_018059802.1:novel_1371,XM_018044962.1:novel_1595,XM_018054837.1:novel_1125,XM_018054837.1:novel_982,XM_018054837.1:novel_1195,XM_005679946.3:novel_1195,XM_018040780.1:chi-miR-193b-5p,XM_018051898.1:chi-miR-10b-5p,NM_001285581.1:novel_972,XM_018057814.1:novel_1251,XM_018057814.1:novel_997,XM_018047097.1:novel_1125,XM_018047097.1:chi-miR-1271-3p,XM_018047097.1:novel_294,…
Environmental Information Processing	Signal transduction	Wnt signaling pathway	ko04310	114	419	0.883244	1	XM_018063948.1:novel_1251,XM_018063948.1:novel_1195,XM_018063948.1:novel_997,XM_018065488.1:novel_972,XM_013962539.2:novel_1195,XM_005679153.3:novel_465,XM_005683674.2:novel_326,XM_005683674.2:novel_584,XM_018054647.1:novel_274,XM_018041229.1:novel_1370,XM_018041224.1:novel_1370,XM_018054457.1:novel_1091,XM_018054457.1:novel_997,XM_018059327.1:novel_982,XM_018047021.1:novel_1125,XM_018047021.1:no…
Genetic Information Processing	Folding, sorting and degradation	Proteasome	ko03050	11	55	0.962287	1	XM_018054619.1:chi-miR-1271-3p,XM_005685254.2:novel_997,XM_005692373.3:novel_1091,XM_018047229.1:novel_1251,XM_005685228.3:novel_972,XM_005694020.3:novel_972,XM_005696446.3:novel_972,XM_005685229.3:novel_972,XM_018053846.1:novel_1595,XM_018056869.1:novel_1487,XM_018056869.1:novel_1195,XM_018058233.1:novel_584
Genetic Information Processing	Folding, sorting and degradation	Protein export	ko03060	3	33	0.999041	1	XM_005695496.3:novel_1371,XM_005685024.3:novel_1125,XM_018053100.1:novel_1195
Genetic Information Processing	Folding, sorting and degradation	RNA degradation	ko03018	43	173	0.933654	1	XM_018057336.1:novel_403,XM_018058710.1:chi-miR-346-5p,XM_018058710.1:novel_1371,XM_018058710.1:novel_465,XM_018058710.1:novel_403,XM_005679498.3:chi-miR-10a-5p,XM_005679498.3:chi-miR-10b-5p,XM_018047863.1:novel_465,XM_018063419.1:novel_1513,XM_018063419.1:novel_1251,XM_018063419.1:novel_465,XM_005692436.3:novel_462,XM_018047859.1:novel_465,XM_018063421.1:novel_1513,XM_018063421.1:novel_1251,XM_0…
Genetic Information Processing	Folding, sorting and degradation	Ubiquitin mediated proteolysis	ko04120	72	372	0.999998	1	XM_018044970.1:novel_1251,XM_018051052.1:novel_1263,XM_005691429.3:novel_1370,XM_005691429.3:novel_997,XM_005696873.3:novel_1251,XM_018038601.1:novel_326,XM_018039971.1:novel_1125,XM_018059895.1:chi-miR-1271-3p,XM_005695155.3:novel_1125,XM_018065493.1:novel_972,XM_018052324.1:novel_1251,XM_018052113.1:novel_1487,XR_001918678.1:novel_982,XM_018065494.1:novel_972,XM_018059894.1:chi-miR-1271-3p,XM_0…
Genetic Information Processing	Replication and repair	Mismatch repair	ko03430	9	42	0.91459	1	XM_018047013.1:novel_1251,XM_018047010.1:novel_1251,XM_018047012.1:novel_1251,XM_005695539.3:chi-miR-193b-5p,XM_018047011.1:novel_1251,XM_005679536.3:novel_997,XM_013973336.2:chi-miR-193b-5p,XR_001919535.1:novel_326,XM_005689973.2:chi-miR-1271-3p
Genetic Information Processing	Replication and repair	Non-homologous end-joining	ko03450	6	33	0.955662	1	XM_018047007.1:novel_465,XM_018059908.1:novel_997,XM_018059909.1:novel_997,XM_018047008.1:novel_465,XM_005679335.3:novel_465,XM_013969108.2:novel_1251
Genetic Information Processing	Replication and repair	Nucleotide excision repair	ko03420	20	81	0.868357	1	XM_018061450.1:novel_972,XM_018061450.1:novel_1195,XM_018044970.1:novel_1251,XM_018062599.1:novel_982,XM_018062601.1:novel_982,XR_001919535.1:novel_326,XM_005689973.2:chi-miR-1271-3p,XM_005687775.3:novel_997,XM_018047010.1:novel_1251,XM_018042330.1:novel_1251,XM_018051252.1:novel_294,XM_018051252.1:novel_465,XM_018051252.1:novel_1487,XM_005690162.3:novel_465,XM_013968375.2:novel_997,XM_018062600.…
Genetic Information Processing	Transcription	Basal transcription factors	ko03022	16	88	0.995306	1	XM_018043823.1:novel_1251,XM_005674994.3:novel_1251,XM_005676765.3:novel_972,XM_018043727.1:novel_1263,XM_018057598.1:novel_1370,XM_013975903.2:chi-miR-1271-3p,XM_018042958.1:chi-miR-1271-3p,XM_018043773.1:novel_1251,XM_018039869.1:novel_1125,XM_018039869.1:novel_1251,XM_018039871.1:novel_1125,XM_018039871.1:novel_1251,XM_005700147.3:novel_326,XM_018050929.1:chi-miR-1271-3p,XM_018043725.1:novel_1…
Genetic Information Processing	Transcription	Spliceosome	ko03040	87	320	0.855481	1	XM_018050669.1:novel_997,XM_005693992.3:novel_1125,NM_001314303.1:novel_1487,XM_018045177.1:novel_1371,XM_013964373.2:novel_465,XM_018046026.1:novel_1125,XM_005693941.3:novel_1251,XM_018057481.1:novel_465,XM_018057481.1:novel_1195,XM_018054587.1:novel_1251,XM_018040216.1:novel_1487,XM_018057187.1:chi-miR-193b-5p,XM_018062221.1:novel_1251,XM_018062221.1:novel_465,XM_018045168.1:novel_1371,XM_01806…
Genetic Information Processing	Translation	Ribosome biogenesis in eukaryotes	ko03008	38	134	0.666594	1	XM_018058275.1:novel_1251,XM_018058275.1:novel_465,XM_005696894.3:novel_1251,XM_005697566.3:chi-miR-1271-3p,XM_005709564.3:novel_997,XM_013966139.2:novel_997,XM_018062196.1:novel_61,XM_005683456.3:chi-miR-346-5p,XM_018050156.1:novel_972,XM_018050156.1:novel_1251,XM_018050156.1:novel_465,XM_005692184.3:novel_61,XM_005690076.3:novel_1487,XM_005685447.3:novel_1263,XM_005685447.3:novel_462,XM_0139712…
Genetic Information Processing	Translation	Ribosome	ko03010	50	267	0.999986	1	XM_018051023.1:novel_982,XM_018051023.1:chi-miR-1271-3p,XM_005680747.2:chi-miR-193b-5p,XM_005677677.2:chi-miR-1271-3p,XM_005693884.3:novel_997,XM_005699923.3:novel_515,XM_005699923.3:novel_294,XM_018061891.1:novel_403,XM_005694063.3:novel_1251,XM_005694063.3:novel_465,XM_013974382.2:novel_1195,XM_005701030.2:chi-miR-1271-3p,XM_013962681.2:chi-miR-193b-5p,XM_005687825.3:chi-miR-193b-5p,XM_00569388…
Metabolism	Amino acid metabolism	Alanine, aspartate and glutamate metabolism	ko00250	21	77	0.720522	1	XM_005680338.3:novel_465,XM_018060686.1:novel_997,XM_005697947.3:novel_462,XM_018055514.1:novel_1125,XM_018049822.1:chi-miR-346-5p,XM_018049822.1:novel_465,XM_018049489.1:novel_1125,XM_018054760.1:novel_982,XM_018054760.1:chi-miR-1271-3p,XM_018054760.1:novel_403,XM_005683272.2:novel_1195,XM_018042749.1:novel_972,XM_018042749.1:novel_1251,XM_018048064.1:novel_465,XM_013974927.2:novel_462,XM_018055…
Metabolism	Amino acid metabolism	Lysine degradation	ko00310	50	180	0.741497	1	XM_013974004.2:novel_1251,XM_018061362.1:novel_1125,XM_018050761.1:novel_465,XM_018050761.1:novel_997,XM_018038698.1:novel_1251,XM_018061974.1:novel_1513,XM_018038697.1:novel_1251,XR_001918223.1:novel_403,XM_018042624.1:novel_997,XM_018047249.1:novel_462,XM_018063077.1:novel_294,XM_018063077.1:novel_465,XM_018050618.1:novel_1370,XM_018066257.1:novel_1125,XM_018066257.1:novel_997,XM_018066253.1:no…
Metabolism	Amino acid metabolism	Tryptophan metabolism	ko00380	24	93	0.826285	1	XM_013967594.2:novel_465,XM_005698880.3:novel_1251,XM_005698880.3:novel_465,XM_005683272.2:novel_1195,XM_005694095.3:novel_1251,XM_018044436.1:novel_465,XM_013967592.2:novel_465,XM_018042623.1:novel_997,XM_018042749.1:novel_972,XM_018042749.1:novel_1251,XM_018066616.1:chi-miR-1271-3p,XM_005691311.3:novel_326,XM_018042624.1:novel_997,XM_018064738.1:chi-miR-346-5p,XM_018064738.1:novel_465,XM_018042…
Metabolism	Amino acid metabolism	Valine, leucine and isoleucine degradation	ko00280	20	86	0.926772	1	XM_018064738.1:chi-miR-346-5p,XM_018064738.1:novel_465,XM_018062743.1:novel_1251,XM_018062743.1:chi-miR-1271-3p,XM_018062743.1:novel_403,XM_005691340.3:novel_1125,XM_005691340.3:novel_403,XM_018042751.1:novel_972,XM_018042751.1:novel_1251,XM_018054449.1:novel_465,XM_005676858.2:novel_972,XM_005676858.2:novel_1091,XM_018040947.1:novel_462,XM_018064735.1:chi-miR-346-5p,XM_018064735.1:novel_465,XM_0…
Metabolism	Biosynthesis of other secondary metabolites	Caffeine metabolism	ko00232	1	13	0.989811	1	XM_018066616.1:chi-miR-1271-3p
Metabolism	Carbohydrate metabolism	Ascorbate and aldarate metabolism	ko00053	16	57	0.65591	1	XM_018064737.1:chi-miR-346-5p,XM_018064737.1:novel_465,XM_005684044.3:novel_1251,XM_018049521.1:novel_294,XM_018064735.1:chi-miR-346-5p,XM_018064735.1:novel_465,XM_018049526.1:chi-miR-193b-5p,XM_018040983.1:novel_465,XM_018049530.1:novel_1251,XM_018064738.1:chi-miR-346-5p,XM_018064738.1:novel_465,XM_005701834.3:chi-miR-193b-5p,XM_018045329.1:novel_294,XM_018049533.1:novel_1251,XM_018049529.1:nove…
Metabolism	Carbohydrate metabolism	Butanoate metabolism	ko00650	10	53	0.97438	1	XM_013974927.2:novel_462,XM_018039306.1:novel_1125,XM_018039306.1:novel_982,XM_018046459.1:novel_972,XM_018039307.1:novel_1125,XM_018039307.1:novel_982,XM_005691340.3:novel_1125,XM_005691340.3:novel_403,XM_018046468.1:novel_972,XM_005676858.2:novel_972,XM_005676858.2:novel_1091,XM_018040947.1:novel_462,XM_005697947.3:novel_462,XM_018061122.1:novel_465
Metabolism	Carbohydrate metabolism	Citrate cycle (TCA cycle)	ko00020	12	59	0.961596	1	XM_018057445.1:novel_1195,XM_018065656.1:novel_1125,XM_018042622.1:novel_997,XM_018044770.1:novel_465,XM_018042623.1:novel_997,XM_018044769.1:novel_465,XM_018054616.1:novel_982,XM_018054616.1:novel_465,XM_018054616.1:novel_1487,XM_018057444.1:novel_1195,XM_018066021.1:novel_1251,XM_018044772.1:novel_465,XR_001919025.1:novel_1195,XM_018042624.1:novel_997
Metabolism	Carbohydrate metabolism	Inositol phosphate metabolism	ko00562	36	185	0.999455	1	XM_018052493.1:novel_972,XM_013972683.2:chi-miR-346-5p,XM_013972683.2:novel_1125,XM_013972683.2:chi-miR-1271-3p,XM_005698386.3:novel_465,XM_005693310.3:chi-miR-1271-3p,XM_018061000.1:novel_1195,XM_018066969.1:novel_1251,XM_018054456.1:novel_972,XM_018054457.1:novel_1091,XM_018054457.1:novel_997,XM_018047503.1:novel_1513,XM_018041258.1:novel_465,XM_018066174.1:novel_1251,XM_018066174.1:chi-miR-127…
Metabolism	Carbohydrate metabolism	Pentose and glucuronate interconversions	ko00040	11	63	0.991234	1	XM_005701834.3:chi-miR-193b-5p,XM_018049523.1:novel_1251,XM_018056536.1:novel_1251,XM_018049530.1:novel_1251,XM_018040983.1:novel_465,XM_018049532.1:novel_1251,XM_018049526.1:chi-miR-193b-5p,XM_018049529.1:novel_1251,XM_018049533.1:novel_1251,XM_018049521.1:novel_294,XM_018045329.1:novel_294
Metabolism	Carbohydrate metabolism	Propanoate metabolism	ko00640	17	58	0.576716	1	XM_018064169.1:novel_274,XM_018064169.1:novel_465,XM_018064172.1:novel_274,XM_018064172.1:novel_465,XM_018057751.1:novel_326,XM_018040947.1:novel_462,XM_018057750.1:novel_326,XM_018064170.1:novel_274,XM_018064170.1:novel_465,XM_013974927.2:novel_462,XM_018062460.1:novel_1125,XM_018062460.1:novel_997,XM_018064174.1:novel_274,XM_018064174.1:novel_465,XM_018061772.1:novel_465,XM_018045303.1:novel_11…
Metabolism	Energy metabolism	Carbon fixation in photosynthetic organisms	ko00710	7	35	0.930614	1	XM_018043261.1:novel_274,XM_018058764.1:novel_1251,XM_018058764.1:novel_403,XM_005684137.3:chi-miR-1271-3p,XM_018064308.1:novel_274,XM_018043262.1:novel_274,XM_018043262.1:novel_465,XM_005693410.3:novel_465,XM_005693410.3:novel_997,XM_018058762.1:novel_1251,XM_018058762.1:novel_403
Metabolism	Energy metabolism	Carbon fixation pathways in prokaryotes	ko00720	11	42	0.744248	1	XM_013970156.2:novel_1251,XM_018060338.1:novel_1251,XM_018060336.1:novel_1251,XM_018057751.1:novel_326,XM_018057750.1:novel_326,XM_018066021.1:novel_1251,XM_005688483.3:novel_326,XM_018060337.1:novel_1251,XM_013970155.2:novel_1251,XM_005690673.3:novel_1251,XM_005690672.3:novel_1251
Metabolism	Energy metabolism	Oxidative phosphorylation	ko00190	52	185	0.710574	1	XM_005682506.3:chi-miR-193b-5p,XM_018063293.1:chi-miR-346-5p,XM_018063293.1:novel_997,XM_005695988.3:novel_982,XM_018057677.1:novel_1371,XM_018050445.1:novel_1251,XM_018050445.1:novel_465,XM_018057674.1:novel_1371,XM_005697738.3:novel_982,XM_005678973.3:novel_658,XM_018065123.1:novel_1251,XM_018065123.1:novel_982,XM_018065123.1:novel_462,XM_005693700.3:novel_1125,XM_018043457.1:novel_1251,XM_0139…
Metabolism	Glycan biosynthesis and metabolism	Glycosaminoglycan biosynthesis - chondroitin sulfate / dermatan sulfate	ko00532	10	45	0.900019	1	XM_018064889.1:chi-miR-193b-5p,XM_018042390.1:novel_1251,XM_018038480.1:novel_1371,XM_018058953.1:novel_1513,XM_018041007.1:chi-miR-1271-3p,XM_018041008.1:chi-miR-1271-3p,XM_018042697.1:novel_1251,XM_018064888.1:novel_294,XM_005685609.3:novel_982,XM_018042393.1:novel_326
Metabolism	Glycan biosynthesis and metabolism	Glycosaminoglycan biosynthesis - keratan sulfate	ko00533	7	38	0.96123	1	XM_018043044.1:novel_1487,XM_018043044.1:novel_997,XM_018043143.1:novel_1251,XM_018043059.1:novel_1487,XM_018043059.1:novel_997,XM_005677165.3:novel_61,XM_005677165.3:novel_465,XM_018043132.1:novel_1251,XM_018058304.1:novel_972,XM_018058304.1:novel_1251,XM_018043150.1:novel_1251
Metabolism	Glycan biosynthesis and metabolism	Glycosphingolipid biosynthesis - ganglio series	ko00604	8	38	0.915147	1	XM_005680275.3:novel_972,XM_013974426.2:novel_982,XM_013974426.2:novel_465,XM_013974426.2:novel_997,XM_005680276.3:novel_972,XM_005685181.3:novel_465,XM_005685181.3:novel_1195,XM_005685181.3:novel_997,XM_018067164.1:chi-miR-10a-5p,XR_001920004.1:novel_972,XM_018055837.1:novel_1125,XM_013974425.2:novel_982,XM_013974425.2:novel_465,XM_013974425.2:novel_997
Metabolism	Glycan biosynthesis and metabolism	Glycosylphosphatidylinositol(GPI)-anchor biosynthesis	ko00563	18	75	0.889117	1	XM_018039959.1:chi-miR-1271-3p,XM_018039959.1:novel_1487,XM_018049896.1:chi-miR-346-5p,XM_018049896.1:novel_1125,XM_018049896.1:novel_1251,XM_018049895.1:novel_326,XM_018052822.1:novel_465,XM_005683827.3:novel_972,XM_005683825.3:novel_972,XM_005683824.3:novel_972,XR_001917210.1:chi-miR-1271-3p,XR_001917210.1:novel_1487,XM_018064306.1:novel_997,XR_001919713.1:novel_1487,XR_001919419.1:novel_997,XM…
Metabolism	Glycan biosynthesis and metabolism	Mucin type O-glycan biosynthesis	ko00512	6	54	0.999708	1	XM_005680979.3:novel_972,XM_018061448.1:novel_1251,XM_018061448.1:novel_1091,XM_018061448.1:novel_462,XM_018055469.1:novel_972,XM_018055469.1:novel_1251,XM_018042312.1:novel_465,XM_018042312.1:novel_1195,XM_018059310.1:novel_1125,XM_018059310.1:novel_1371,XM_018059310.1:novel_1195,XM_018054041.1:novel_1513
Metabolism	Lipid metabolism	Biosynthesis of unsaturated fatty acids	ko01040	6	38	0.985046	1	XM_018043056.1:novel_1125,XM_018049650.1:novel_997,XM_018051173.1:novel_1251,XM_018051173.1:novel_403,XM_005689075.3:novel_1595,XR_001918220.1:novel_1251,NM_001285619.1:novel_982
Metabolism	Lipid metabolism	Fatty acid degradation	ko00071	22	97	0.951653	1	XM_018039037.1:novel_1251,XM_018039036.1:novel_1251,XM_018046559.1:chi-miR-10a-5p,XM_018064735.1:chi-miR-346-5p,XM_018064735.1:novel_465,XM_018049293.1:novel_584,XM_013973015.2:novel_1263,XM_018064737.1:chi-miR-346-5p,XM_018064737.1:novel_465,XM_018048994.1:novel_1263,XM_018048994.1:novel_465,XM_018048994.1:novel_997,XM_018064738.1:chi-miR-346-5p,XM_018064738.1:novel_465,XM_018044616.1:novel_465,…
Metabolism	Lipid metabolism	Fatty acid elongation	ko00062	11	46	0.847554	1	XM_005696556.3:novel_1251,XM_005676751.3:novel_1125,XM_018038968.1:novel_1251,XM_018057207.1:novel_465,XM_013973781.2:novel_1125,XM_018057233.1:novel_1125,XM_018051173.1:novel_1251,XM_018051173.1:novel_403,XM_005676749.3:novel_1125,XM_013964276.2:novel_972,XM_005676753.3:novel_1125,XM_018038967.1:novel_1251
Metabolism	Lipid metabolism	Steroid biosynthesis	ko00100	9	51	0.983485	1	XM_018047699.1:novel_465,XM_018047698.1:novel_1125,XM_018047698.1:novel_465,XM_005679930.3:novel_465,XM_005678362.3:chi-miR-1271-3p,XM_018047700.1:novel_465,XM_018052364.1:chi-miR-1271-3p,XM_018052368.1:chi-miR-1271-3p,XM_005700790.3:novel_997,XM_005687291.3:novel_982,XM_005687291.3:novel_294
Metabolism	Lipid metabolism	Synthesis and degradation of ketone bodies	ko00072	5	21	0.794011	1	XM_005676858.2:novel_972,XM_005676858.2:novel_1091,XM_018039307.1:novel_1125,XM_018039307.1:novel_982,XM_018046468.1:novel_972,XM_018039306.1:novel_1125,XM_018039306.1:novel_982,XM_018046459.1:novel_972
Metabolism	Metabolism of cofactors and vitamins	Lipoic acid metabolism	ko00785	2	6	0.573828	1	XM_018054909.1:chi-miR-193b-5p,XM_005686281.3:chi-miR-193b-5p
Metabolism	Metabolism of cofactors and vitamins	Nicotinate and nicotinamide metabolism	ko00760	22	76	0.601641	1	XR_001917500.1:novel_465,XM_005689470.3:novel_1251,XM_005689470.3:novel_465,XM_018058680.1:novel_465,XM_018058679.1:novel_465,XM_005698420.3:novel_1371,XM_005690959.3:novel_972,XM_018060702.1:novel_972,XM_018050849.1:novel_1251,XM_005690958.3:novel_972,XM_018040916.1:chi-miR-1271-3p,XM_018064802.1:novel_1125,XM_018064802.1:novel_1251,XM_018064802.1:chi-miR-1271-3p,XM_018050848.1:novel_1251,XM_018…
Metabolism	Metabolism of cofactors and vitamins	Ubiquinone and other terpenoid-quinone biosynthesis	ko00130	4	16	0.746589	1	XM_018040031.1:novel_294,XM_005692220.3:novel_294,XM_005692221.3:novel_294,XM_005686722.3:novel_465
Metabolism	Metabolism of cofactors and vitamins	Vitamin B6 metabolism	ko00750	2	15	0.963036	1	XM_018051780.1:novel_972,XM_018051780.1:novel_1125,XM_018051780.1:novel_1251,XM_005693713.3:novel_1251
Metabolism	Metabolism of other amino acids	Taurine and hypotaurine metabolism	ko00430	6	20	0.57299	1	XM_013968900.2:novel_1195,XM_018064444.1:chi-miR-1271-3p,XM_018045028.1:novel_465,XM_018045029.1:novel_465,XM_005693420.3:novel_294,XM_018057749.1:novel_1195
Metabolism	Nucleotide metabolism	Pyrimidine metabolism	ko00240	57	199	0.656622	1	XM_018056019.1:novel_465,XM_018040332.1:novel_465,XM_018040332.1:novel_1195,XM_018040332.1:novel_403,XM_005686659.2:chi-miR-346-5p,XM_018054714.1:novel_997,XM_018058302.1:chi-miR-193b-5p,XR_001917424.1:chi-miR-193b-5p,XR_001917424.1:novel_1125,XM_005689201.2:chi-miR-193b-5p,XM_005688075.3:novel_1091,XM_018040066.1:novel_403,XM_018041163.1:novel_1371,XM_018046436.1:novel_1370,XM_018052291.1:novel_…
Metabolism	Overview	Degradation of aromatic compounds	ko01220	1	9	0.958205	1	XM_018049293.1:novel_584
Metabolism	Overview	Fatty acid metabolism	ko01212	30	102	0.564717	1	NM_001285629.1:novel_515,XM_018049650.1:novel_997,XM_018038967.1:novel_1251,XM_018064170.1:novel_274,XM_018064170.1:novel_465,XR_001918220.1:novel_1251,NM_001285619.1:novel_982,XM_018043056.1:novel_1125,XM_018051173.1:novel_1251,XM_018051173.1:novel_403,XM_018064174.1:novel_274,XM_018064174.1:novel_465,XM_018038968.1:novel_1251,XM_018064168.1:novel_274,XM_018064168.1:novel_465,XM_018057207.1:nove…
Metabolism	Xenobiotics biodegradation and metabolism	Drug metabolism - cytochrome P450	ko00982	26	125	0.990719	1	XM_018049532.1:novel_1251,XM_018043559.1:novel_1251,XM_018049523.1:novel_1251,XM_018045878.1:novel_982,XM_018043050.1:chi-miR-346-5p,XM_018043050.1:novel_274,XM_018043050.1:novel_1487,XM_018064042.1:novel_1251,XM_018043557.1:novel_1251,XM_018045329.1:novel_294,XM_018066616.1:chi-miR-1271-3p,XM_018043049.1:novel_465,XM_018049529.1:novel_1251,XM_018060892.1:chi-miR-346-5p,XM_018060892.1:novel_465,X…
Metabolism	Xenobiotics biodegradation and metabolism	Metabolism of xenobiotics by cytochrome P450	ko00980	34	125	0.76108	1	XM_018043557.1:novel_1251,XM_018065425.1:novel_465,NM_001285557.1:novel_1251,NM_001285557.1:novel_584,XM_013967056.2:chi-miR-193b-5p,XM_013967056.2:novel_403,XM_018049529.1:novel_1251,XM_018043049.1:novel_465,XM_018066616.1:chi-miR-1271-3p,XM_018049532.1:novel_1251,XM_018059920.1:novel_1251,XM_018059920.1:novel_584,XM_005692428.3:novel_326,XM_018043050.1:chi-miR-346-5p,XM_018043050.1:novel_274,XM…
Organismal Systems	Aging	Longevity regulating pathway - multiple species	ko04213	35	154	0.979041	1	XM_005677146.3:novel_465,XM_005677146.3:novel_997,XM_005686948.3:novel_997,XM_018047856.1:novel_1125,NM_001285647.1:novel_123,NM_001285647.1:novel_1487,XM_018057271.1:novel_1251,XM_018065816.1:novel_1125,XM_018065816.1:novel_1513,XM_018065816.1:novel_1251,XM_018065816.1:novel_294,XM_018065816.1:novel_465,XM_018043555.1:novel_1125,XM_018043555.1:novel_982,XM_018043553.1:novel_1125,XM_018043553.1:n…
Organismal Systems	Aging	Longevity regulating pathway - worm	ko04212	38	165	0.977799	1	XM_018058068.1:novel_1251,XM_018050927.1:novel_1251,XM_018053097.1:novel_465,XM_018057272.1:novel_1251,XM_018065817.1:novel_982,XM_018039396.1:novel_1371,XM_018048952.1:novel_403,XM_018044796.1:novel_274,XM_018044796.1:novel_462,XM_018060377.1:novel_465,XM_018058071.1:novel_1251,NM_001285619.1:novel_982,XM_018061434.1:chi-miR-10b-5p,XM_018060376.1:novel_465,XM_018038788.1:novel_1251,XM_018038788.…
Organismal Systems	Development	Dorso-ventral axis formation	ko04320	13	74	0.994309	1	XM_018061075.1:novel_972,XM_018051293.1:novel_982,XM_018052836.1:chi-miR-346-5p,XM_018052836.1:novel_462,XM_018040780.1:chi-miR-193b-5p,XM_018051292.1:novel_982,XM_018049739.1:novel_326,XM_018049742.1:novel_326,XM_018048388.1:chi-miR-1271-3p,XM_018048388.1:novel_997,XM_018053617.1:novel_1125,XM_018063823.1:novel_1125,XM_018046859.1:novel_1263,NM_001314202.1:novel_658,XM_005685130.3:novel_1125
Organismal Systems	Development	Osteoclast differentiation	ko04380	82	302	0.852333	1	XM_018041389.1:novel_1370,XM_018048952.1:novel_403,XM_018060377.1:novel_465,XM_005684188.3:novel_274,XM_005684185.3:novel_274,XM_018051424.1:novel_1251,XM_018051424.1:novel_294,XM_018051431.1:novel_61,XM_018051431.1:novel_997,XM_018065266.1:novel_1125,XM_018065266.1:novel_1251,XM_018063489.1:novel_1125,XM_018048951.1:novel_403,XM_005685222.3:novel_326,XM_018048954.1:novel_1251,XM_018048954.1:nove…
Organismal Systems	Digestive system	Bile secretion	ko04976	31	180	0.999962	1	XR_001917157.1:novel_1125,XM_013972245.2:novel_1125,XM_013973922.2:novel_465,XM_013973922.2:novel_403,XM_018047050.1:chi-miR-1271-3p,XM_018047050.1:novel_1371,XM_018044465.1:novel_326,XM_018047113.1:novel_465,XM_018064858.1:novel_1251,XM_018064858.1:novel_326,XM_018044272.1:chi-miR-1271-3p,XM_018061401.1:novel_1251,XM_018061402.1:novel_1251,XM_013970075.2:novel_1251,XM_013970075.2:novel_584,XM_00…
Organismal Systems	Digestive system	Carbohydrate digestion and absorption	ko04973	20	86	0.926772	1	XM_013972245.2:novel_1125,XM_018065817.1:novel_982,XM_018044272.1:chi-miR-1271-3p,XM_018051424.1:novel_1251,XM_018051424.1:novel_294,XM_018050630.1:novel_1125,XM_018050630.1:novel_294,XM_018044274.1:chi-miR-1271-3p,XM_018060377.1:novel_465,XM_005693916.3:novel_982,XM_018044277.1:chi-miR-1271-3p,XM_018050631.1:novel_1125,XM_018050631.1:novel_294,XM_018051425.1:novel_1251,XM_018051425.1:novel_294,X…
Organismal Systems	Digestive system	Gastric acid secretion	ko04971	50	196	0.916729	1	XM_018044272.1:chi-miR-1271-3p,XM_018047020.1:novel_1125,XM_018047020.1:novel_403,XM_018064071.1:novel_972,XM_005688364.3:novel_1125,XM_005688364.3:novel_465,XM_005688364.3:novel_997,XM_018053708.1:novel_465,XM_018053708.1:novel_403,XM_018053708.1:novel_997,XM_018042600.1:chi-miR-10b-5p,XR_001918611.1:novel_465,XR_001918611.1:novel_997,XM_018047015.1:novel_1125,XM_018047015.1:novel_403,XM_0056996…
Organismal Systems	Digestive system	Mineral absorption	ko04978	22	75	0.572838	1	XM_005683026.3:novel_465,XM_018047873.1:novel_1251,XM_018038273.1:novel_1195,XM_005677233.3:chi-miR-1271-3p,XM_018045956.1:novel_403,XM_018046848.1:novel_997,XM_018038274.1:novel_1195,XM_018046847.1:novel_997,XM_013964037.2:novel_409,XM_013964037.2:novel_1251,XM_018047872.1:novel_1251,XM_018065735.1:chi-miR-346-5p,NM_001285567.1:chi-miR-1271-3p,NM_001285567.1:novel_465,XM_018040383.1:novel_1125,X…
Organismal Systems	Digestive system	Pancreatic secretion	ko04972	53	215	0.958139	1	XM_005691644.3:novel_1125,XM_018042789.1:novel_1487,XM_018042789.1:novel_997,XM_018042650.1:novel_409,XM_018042650.1:novel_1371,XM_018044274.1:chi-miR-1271-3p,XM_018047050.1:chi-miR-1271-3p,XM_018047050.1:novel_1371,XM_018064436.1:novel_1251,XM_018042416.1:novel_1251,XM_005699182.3:novel_409,XM_005699182.3:novel_1371,XM_013972245.2:novel_1125,XM_018060142.1:novel_294,XM_018063036.1:novel_403,XM_0…
Organismal Systems	Digestive system	Salivary secretion	ko04970	47	200	0.979625	1	XM_005677233.3:chi-miR-1271-3p,XM_013965499.2:novel_1251,XM_018047812.1:novel_326,XM_018044277.1:chi-miR-1271-3p,XM_018045615.1:novel_462,XM_018054456.1:novel_972,XM_005683143.3:novel_326,XM_018046847.1:novel_997,XM_018054457.1:novel_1091,XM_018054457.1:novel_997,XM_018056311.1:novel_1263,XM_018047856.1:novel_1125,XM_018045956.1:novel_403,XM_018046848.1:novel_997,XM_005686948.3:novel_997,XM_01805…
Organismal Systems	Endocrine system	Adipocytokine signaling pathway	ko04920	45	197	0.987619	1	XM_018062370.1:novel_1251,XM_018062370.1:novel_465,XM_013976822.2:novel_326,XM_013968554.2:novel_972,XR_001918314.1:novel_1513,XM_018055554.1:novel_997,NM_001286442.1:novel_1125,XM_018041972.1:novel_1263,XM_018054616.1:novel_982,XM_018054616.1:novel_465,XM_018054616.1:novel_1487,XM_018047067.1:novel_1251,XM_018044344.1:novel_326,XM_018044495.1:novel_294,XM_018038584.1:novel_1125,XM_018061268.1:no…
Organismal Systems	Endocrine system	Aldosterone synthesis and secretion	ko04925	66	252	0.904616	1	XM_005677479.3:novel_1251,XM_018047020.1:novel_1125,XM_018047020.1:novel_403,XM_005677477.3:novel_1251,XM_018059170.1:novel_403,XM_018055533.1:novel_1251,XM_005686948.3:novel_997,XM_018047732.1:novel_326,XM_018054456.1:novel_972,XM_018047731.1:novel_326,XM_005683169.3:chi-miR-346-5p,XM_018047023.1:novel_1125,XM_018047023.1:novel_403,XM_018045136.1:novel_1125,XM_013965695.2:novel_465,XM_005691414.…
Organismal Systems	Endocrine system	Glucagon signaling pathway	ko04922	68	281	0.983611	1	XM_018046152.1:novel_1251,XM_018046152.1:chi-miR-1271-3p,XM_018047014.1:novel_1125,XM_018047014.1:novel_403,XM_018047019.1:novel_1125,XM_018047019.1:novel_403,XM_005693916.3:novel_982,XM_018048907.1:chi-miR-1271-3p,XM_018038897.1:novel_462,XM_018038897.1:novel_403,XM_018047018.1:novel_1125,XM_018047018.1:novel_403,XM_018061094.1:novel_462,XM_018056847.1:novel_1125,XM_018056847.1:novel_1251,XM_005…
Organismal Systems	Endocrine system	Insulin secretion	ko04911	68	259	0.903453	1	XM_018044274.1:chi-miR-1271-3p,XM_018047050.1:chi-miR-1271-3p,XM_018047050.1:novel_1371,XM_018047024.1:novel_1125,XM_018047024.1:novel_403,XM_018042416.1:novel_1251,XM_018063036.1:novel_403,XM_018043484.1:novel_1251,XM_018043483.1:novel_1251,XR_001917157.1:novel_1125,XM_018056330.1:novel_1251,XM_018056330.1:novel_274,XM_018056330.1:novel_1371,XM_005677480.3:chi-miR-1271-3p,XM_005677481.3:chi-miR-…
Organismal Systems	Endocrine system	PPAR signaling pathway	ko03320	45	158	0.662705	1	XM_005690167.3:novel_403,NM_001285607.1:novel_997,XM_018066567.1:novel_61,XM_018058993.1:novel_465,XM_005695592.3:novel_294,XM_018043056.1:novel_1125,XM_018040359.1:novel_632,XM_018050876.1:novel_294,XM_018038584.1:novel_1125,XM_018050880.1:novel_982,XM_018050880.1:novel_465,NM_001285596.1:novel_1125,XM_013972752.2:novel_1251,XR_001918220.1:novel_1251,XM_018051385.1:novel_972,XM_018054616.1:novel…
Organismal Systems	Endocrine system	Progesterone-mediated oocyte maturation	ko04914	56	236	0.983467	1	XM_018065816.1:novel_1125,XM_018065816.1:novel_1513,XM_018065816.1:novel_1251,XM_018065816.1:novel_294,XM_018065816.1:novel_465,XM_018040895.1:novel_465,XM_018040897.1:novel_465,XM_005675543.3:novel_972,XM_005695932.3:novel_1251,NM_001314202.1:novel_658,XM_018049739.1:novel_326,XM_005675548.3:novel_1251,XM_005686948.3:novel_997,XM_018047856.1:novel_1125,XM_018066961.1:novel_326,XM_018054805.1:chi…
Organismal Systems	Endocrine system	Regulation of lipolysis in adipocyte	ko04923	39	135	0.616032	1	XM_018062483.1:novel_61,XM_018062483.1:novel_1371,XM_018060377.1:novel_465,XM_018059997.1:novel_465,XM_018047050.1:chi-miR-1271-3p,XM_018047050.1:novel_1371,XM_018065817.1:novel_982,XM_018051424.1:novel_1251,XM_018051424.1:novel_294,XM_018043484.1:novel_1251,XM_018043483.1:novel_1251,XM_018042657.1:novel_274,XM_018042657.1:novel_403,XM_018066568.1:novel_61,XM_018067057.1:novel_1251,XM_018067057.1…
Organismal Systems	Endocrine system	Renin-angiotensin system	ko04614	12	49	0.830726	1	XM_005701072.3:novel_972,XM_013975959.2:novel_1251,XM_013975959.2:novel_465,XM_018065326.1:novel_294,XM_005701565.3:novel_294,XM_018065327.1:novel_294,XM_018050784.1:novel_1125,XM_018050784.1:novel_1513,XM_018042769.1:novel_972,XM_018042769.1:novel_1251,XM_018065943.1:novel_294,XM_018060005.1:novel_465,XM_018057939.1:novel_1251,XM_018064017.1:novel_1251,XM_018043614.1:novel_972
Organismal Systems	Endocrine system	Renin secretion	ko04924	41	183	0.989457	1	XM_018059949.1:novel_997,XM_018059997.1:novel_465,XM_018042416.1:novel_1251,XM_018045135.1:novel_1125,XM_018042789.1:novel_1487,XM_018042789.1:novel_997,XM_018047638.1:novel_465,XM_018062643.1:novel_1251,XM_018039817.1:novel_1125,XM_018042415.1:novel_1251,XM_018047636.1:novel_465,XM_018047857.1:novel_1125,XM_018045137.1:novel_1125,XM_005678148.3:novel_1251,XM_018041732.1:novel_274,XM_018041732.1:…
Organismal Systems	Endocrine system	Thyroid hormone signaling pathway	ko04919	69	300	0.996339	1	XM_018064593.1:chi-miR-193b-5p,XM_018064593.1:novel_326,XM_018066958.1:novel_326,XM_018066958.1:novel_997,XM_018043553.1:novel_1125,XM_018043553.1:novel_982,XM_018043553.1:novel_403,XM_018043271.1:chi-miR-346-5p,XM_018043271.1:novel_1125,XM_018055379.1:novel_1125,XM_018055379.1:novel_294,XM_018066959.1:novel_326,XM_018065816.1:novel_1125,XM_018065816.1:novel_1513,XM_018065816.1:novel_1251,XM_0180…
Organismal Systems	Endocrine system	Thyroid hormone synthesis	ko04918	44	163	0.801508	1	XM_018063035.1:novel_982,XM_018063035.1:novel_274,XM_018038897.1:novel_462,XM_018038897.1:novel_403,XM_005683183.3:chi-miR-346-5p,XM_005683183.3:novel_294,XM_018055346.1:novel_326,XM_018055346.1:novel_997,XM_018047857.1:novel_1125,XM_018046152.1:novel_1251,XM_018046152.1:chi-miR-1271-3p,XM_018051405.1:novel_465,XM_005677481.3:chi-miR-1271-3p,XM_005677480.3:chi-miR-1271-3p,XM_018056847.1:novel_112…
Organismal Systems	Environmental adaptation	Circadian entrainment	ko04713	73	281	0.927266	1	XM_018040197.1:chi-miR-1271-3p,XM_018056847.1:novel_1125,XM_018056847.1:novel_1251,XM_018063856.1:novel_1487,XM_018063856.1:novel_403,XM_018040762.1:novel_997,XM_018047014.1:novel_1125,XM_018047014.1:novel_403,XM_018042990.1:novel_326,XM_018064614.1:novel_972,XM_018064614.1:novel_326,XM_018047019.1:novel_1125,XM_018047019.1:novel_403,XM_018047857.1:novel_1125,XM_018062704.1:chi-miR-193b-5p,XM_018…
Organismal Systems	Environmental adaptation	Circadian rhythm - fly	ko04711	11	38	0.602211	1	XM_018040197.1:chi-miR-1271-3p,XM_018064611.1:novel_972,XM_018064611.1:novel_326,XM_018064074.1:novel_1251,XR_001917236.1:novel_465,XM_018064612.1:novel_972,XM_018064612.1:novel_326,XM_018064613.1:novel_972,XM_018064613.1:novel_326,XR_001917237.1:novel_465,XM_018064610.1:novel_972,XM_018064610.1:novel_326,XM_018064075.1:novel_1251,XM_018064614.1:novel_972,XM_018064614.1:novel_326,XR_001918125.1:n…
Organismal Systems	Environmental adaptation	Circadian rhythm	ko04710	23	112	0.989398	1	XM_018064610.1:novel_972,XM_018064610.1:novel_326,XM_018046093.1:novel_997,XM_018046099.1:novel_997,XM_018064613.1:novel_972,XM_018064613.1:novel_326,XM_018064612.1:novel_972,XM_018064612.1:novel_326,XR_001917236.1:novel_465,XM_018065494.1:novel_972,XM_018046096.1:novel_997,XM_018064611.1:novel_972,XM_018064611.1:novel_326,XR_001918125.1:novel_1251,XR_001918125.1:novel_326,XR_001918125.1:novel_40…
Organismal Systems	Environmental adaptation	Plant-pathogen interaction	ko04626	5	19	0.708907	1	XM_018062643.1:novel_1251,XM_005696358.2:novel_1487,XM_005685130.3:novel_1125,XM_018059949.1:novel_997,XM_018053617.1:novel_1125
Organismal Systems	Immune system	Antigen processing and presentation	ko04612	39	142	0.750247	1	XM_018042445.1:novel_462,XM_018040960.1:novel_1371,NM_001285703.1:novel_584,XM_018038823.1:novel_1195,XM_018038834.1:novel_1195,XM_018038831.1:novel_1125,XM_018051778.1:novel_1125,XM_018051778.1:novel_462,XM_018039318.1:novel_584,XM_018038927.1:novel_1487,XM_005685229.3:novel_972,XM_005696358.2:novel_1487,XM_018040957.1:novel_1371,XM_013973815.2:novel_982,XM_018054619.1:chi-miR-1271-3p,NM_0013143…
Organismal Systems	Immune system	Complement and coagulation cascades	ko04610	34	175	0.99929	1	XM_005696562.3:novel_1125,XM_005692612.3:novel_1125,XM_018044996.1:novel_1251,XM_018044996.1:novel_982,XM_018044996.1:chi-miR-1271-3p,XM_018044996.1:novel_465,XM_018044996.1:novel_403,XM_005696563.3:novel_1125,XM_005678355.3:chi-miR-1271-3p,XM_018044492.1:novel_1263,XM_005674804.3:chi-miR-1271-3p,XM_005676883.3:novel_1125,XM_005676883.3:novel_294,XM_013974002.2:novel_1125,XM_018048607.1:chi-miR-3…
Organismal Systems	Immune system	Hematopoietic cell lineage	ko04640	60	225	0.86034	1	XM_005677813.3:chi-miR-1271-3p,XM_018065405.1:novel_1125,XM_018065405.1:novel_403,XM_005697647.1:novel_465,XM_018052401.1:novel_1251,XM_018052401.1:novel_403,XM_018045111.1:novel_462,XM_005677286.2:chi-miR-1271-3p,XM_005677286.2:novel_997,XM_018040645.1:chi-miR-1271-3p,XM_018052398.1:novel_1251,XM_018052398.1:novel_403,XM_018040646.1:chi-miR-1271-3p,XM_018040649.1:chi-miR-1271-3p,XM_018063295.1:c…
Organismal Systems	Immune system	IL-17 signaling pathway	ko04657	57	195	0.586783	1	XM_018048955.1:novel_1251,XM_018048955.1:novel_465,XM_005676644.3:novel_403,XM_018060090.1:novel_465,XM_018060090.1:novel_403,XM_018064745.1:novel_1251,XM_018064745.1:novel_982,XM_005699905.3:novel_1487,XM_005684808.3:novel_294,XM_013976823.2:novel_326,XM_018044493.1:novel_294,XM_018048954.1:novel_1251,XM_018048954.1:novel_465,XM_018048951.1:novel_403,XM_018058693.1:novel_61,XM_018058693.1:novel_…
Organismal Systems	Immune system	Leukocyte transendothelial migration	ko04670	66	266	0.967926	1	XM_018061717.1:novel_1125,XM_005684038.3:novel_972,XM_005684038.3:chi-miR-1271-3p,XM_013969538.2:novel_326,XM_018061718.1:novel_1125,XM_005699581.3:novel_1125,XM_018051424.1:novel_1251,XM_018051424.1:novel_294,XM_005697785.2:novel_1251,XM_018044870.1:novel_61,XM_018044870.1:novel_1487,XM_018060377.1:novel_465,XM_018048952.1:novel_403,XM_005674709.3:novel_1251,XM_018061138.1:novel_1487,XM_01805142…
Organismal Systems	Immune system	Natural killer cell mediated cytotoxicity	ko04650	94	322	0.603695	1	XM_018043555.1:novel_1125,XM_018043555.1:novel_982,XM_018039659.1:novel_1125,XM_018039659.1:novel_403,NM_001314202.1:novel_658,XM_005684041.3:novel_972,XM_005684041.3:chi-miR-1271-3p,XM_018038884.1:chi-miR-1271-3p,XM_018038884.1:novel_997,XM_018038824.1:novel_972,XM_018038824.1:chi-miR-1271-3p,XM_005682354.3:novel_997,XM_018066961.1:novel_326,XM_018046209.1:novel_1125,XM_018046209.1:novel_294,XM_…
Organismal Systems	Immune system	NOD-like receptor signaling pathway	ko04621	93	340	0.846524	1	XM_018054456.1:novel_972,XM_018043034.1:novel_1251,XM_018043034.1:novel_1371,XM_018043034.1:novel_465,XM_018043034.1:novel_1487,XM_018044344.1:novel_326,XM_018041972.1:novel_1263,XM_013971473.2:chi-miR-193b-5p,XM_013971473.2:novel_1125,XM_013971473.2:novel_465,XM_013966824.2:novel_1125,XM_013966824.2:novel_462,XM_013966824.2:novel_997,XM_005685225.3:novel_326,XM_018060085.1:novel_403,XM_018059385…
Organismal Systems	Immune system	Platelet activation	ko04611	74	274	0.854407	1	XM_018051424.1:novel_1251,XM_018051424.1:novel_294,XM_018057838.1:novel_1251,XM_018057838.1:novel_326,XM_018057838.1:novel_465,XM_018046872.1:novel_1251,XM_018054405.1:novel_1263,XM_018054405.1:novel_465,XM_005684188.3:novel_274,XM_018057840.1:novel_1251,XM_018057840.1:novel_326,XM_018057840.1:novel_465,XM_005684185.3:novel_274,XM_018057837.1:novel_1251,XM_018057837.1:novel_326,XM_018057837.1:nov…
Organismal Systems	Immune system	T cell receptor signaling pathway	ko04660	68	243	0.745593	1	XM_018065266.1:novel_1125,XM_018065266.1:novel_1251,XM_005701875.3:chi-miR-193b-5p,XM_005701875.3:novel_1125,XM_018051424.1:novel_1251,XM_018051424.1:novel_294,XM_018060377.1:novel_465,XM_018048952.1:novel_403,XM_005680940.3:chi-miR-1271-3p,XM_013975200.2:novel_972,XM_018051425.1:novel_1251,XM_018051425.1:novel_294,XM_018056169.1:novel_465,XM_018056169.1:novel_403,XM_005681594.3:novel_972,XM_0180…
Organismal Systems	Immune system	Th1 and Th2 cell differentiation	ko04658	56	195	0.647077	1	XM_018039317.1:novel_584,NM_001314202.1:novel_658,XM_005696204.3:novel_972,XM_018039659.1:novel_1125,XM_018039659.1:novel_403,XM_005689508.3:novel_326,XM_018061556.1:novel_1125,XM_018061556.1:novel_997,XM_018043384.1:novel_326,XM_005696205.2:novel_972,XM_018056950.1:novel_1195,XM_018041972.1:novel_1263,XM_018055986.1:novel_1513,XM_018040649.1:chi-miR-1271-3p,XM_018044344.1:novel_326,XM_018039658.…
Organismal Systems	Immune system	Toll and Imd signaling pathway	ko04624	33	121	0.75276	1	XM_018041980.1:chi-miR-10a-5p,XM_018041980.1:chi-miR-10b-5p,XM_018065492.1:novel_972,XM_018038788.1:novel_1251,XM_018038788.1:chi-miR-1271-3p,XM_018038788.1:novel_1195,XM_013973393.2:novel_1513,XM_018038793.1:novel_997,XM_018048951.1:novel_403,XM_018041979.1:chi-miR-10a-5p,XM_018041979.1:chi-miR-10b-5p,XM_018048955.1:novel_1251,XM_018048955.1:novel_465,XM_018050987.1:novel_462,XM_018050987.1:nove…
Organismal Systems	Immune system	Toll-like receptor signaling pathway	ko04620	57	238	0.980372	1	NM_001285603.1:chi-miR-1271-3p,XM_018062796.1:chi-miR-193b-5p,XM_018062796.1:novel_1125,XM_018062796.1:novel_465,XM_005683616.2:novel_1251,XM_005677656.3:novel_465,XM_005688550.3:chi-miR-1271-3p,XM_005693201.3:novel_1251,XM_005693201.3:novel_982,XM_018053617.1:novel_1125,XM_018064216.1:novel_123,XM_013968970.2:novel_403,XM_018050988.1:novel_462,XM_018050988.1:novel_294,XM_018043306.1:novel_465,XM…
Organismal Systems	Nervous system	Dopaminergic synapse	ko04728	88	377	0.997765	1	XM_018043581.1:novel_61,XM_018043581.1:novel_1371,XM_018051238.1:novel_1125,XM_018051238.1:novel_274,XM_018051238.1:novel_465,XM_018051220.1:novel_1125,XM_018051220.1:novel_61,XM_018051227.1:chi-miR-1271-3p,XM_018051232.1:novel_1125,XM_018051232.1:novel_61,XM_018051221.1:novel_1125,XM_018051221.1:novel_61,XM_018038603.1:novel_1125,XM_018038603.1:novel_1251,XM_018038603.1:novel_294,XM_005682568.3:…
Organismal Systems	Nervous system	Long-term potentiation	ko04720	61	218	0.736572	1	XM_005685130.3:novel_1125,XR_001918903.1:novel_1513,XR_001918903.1:novel_1371,XM_018066963.1:novel_326,XM_018063856.1:novel_1487,XM_018063856.1:novel_403,XM_018038897.1:novel_462,XM_018038897.1:novel_403,XM_018063035.1:novel_982,XM_018063035.1:novel_274,XM_018040780.1:chi-miR-193b-5p,XM_018062704.1:chi-miR-193b-5p,XM_018062704.1:novel_1371,XM_018047018.1:novel_1125,XM_018047018.1:novel_403,XM_018…
Organismal Systems	Nervous system	Retrograde endocannabinoid signaling	ko04723	85	313	0.855862	1	XM_018038897.1:novel_462,XM_018038897.1:novel_403,XM_005678973.3:novel_658,XM_018063035.1:novel_982,XM_018063035.1:novel_274,XM_018038793.1:novel_997,XM_018047857.1:novel_1125,XM_018038788.1:novel_1251,XM_018038788.1:chi-miR-1271-3p,XM_018038788.1:novel_1195,XM_018042990.1:novel_326,XM_018051229.1:novel_1125,XM_018051229.1:novel_61,XM_018044709.1:novel_465,XM_018051233.1:chi-miR-346-5p,XM_0180512…
Organismal Systems	Sensory system	Inflammatory mediator regulation of TRP channels	ko04750	85	303	0.757424	1	XM_018051425.1:novel_1251,XM_018051425.1:novel_294,XM_018047019.1:novel_1125,XM_018047019.1:novel_403,XM_018059381.1:novel_1263,XM_018059381.1:novel_294,XM_018054402.1:chi-miR-346-5p,XM_018054402.1:novel_1251,XM_018059377.1:novel_1263,XM_018059377.1:novel_294,XM_018047014.1:novel_1125,XM_018047014.1:novel_403,XM_018047857.1:novel_1125,XM_018038788.1:novel_1251,XM_018038788.1:chi-miR-1271-3p,XM_01…
Organismal Systems	Sensory system	Olfactory transduction	ko04740	194	1153	1	1	XM_013969973.2:novel_1251,XM_005698142.2:novel_294,XM_005689935.3:novel_982,XM_005680441.2:chi-miR-193b-5p,XM_005683169.3:chi-miR-346-5p,XM_005701489.2:novel_547,XM_005690247.1:novel_326,XM_005701497.3:novel_1125,XM_018058318.1:novel_584,XM_018059022.1:novel_1263,XM_018059022.1:novel_1251,XM_005687103.2:chi-miR-193b-5p,XM_005690222.2:chi-miR-193b-5p,XM_013965037.2:novel_584,XM_005701480.2:novel_1…
Organismal Systems	Sensory system	Phototransduction - fly	ko04745	23	97	0.923088	1	XM_018047023.1:novel_1125,XM_018047023.1:novel_403,XM_013965695.2:novel_465,XM_018047021.1:novel_1125,XM_018047021.1:novel_403,XM_018042871.1:novel_1513,XM_018042871.1:novel_982,XM_018054457.1:novel_1091,XM_018054457.1:novel_997,XM_018047018.1:novel_1125,XM_018047018.1:novel_403,XM_018054456.1:novel_972,XM_018047019.1:novel_1125,XM_018047019.1:novel_403,XM_018047014.1:novel_1125,XM_018047014.1:no…
