# Supplementary material for: Integrated Transcriptome Analysis Reveals the Crucial mRNAs and miRNAs Related to Fecundity in the Hypothalamus of Yunshang Black Goats during the Luteal Phase
Source: Animals (Basel). 2022 Dec 2;12(23):3397. doi: 10.3390/ani12233397 (PMC9738480; doi:10.3390/ani12233397)
Supplement: Supplementary file 1 [file animals-12-03397-s001.zip › Supplementary Table S11.xlsx]

## Sheet: intersecting genes
miRNA_id	gene_id	gene_name	LP_LY_hyp_FPKM	LP_HY_hyp_FPKM	log2(foldchange)	pvalue	qvalue	transcript_id	transcript_id	transcript_id	gene_id	log2(foldchange)
novel_997	gene-ALS2CL	ALS2CL	0.23811	0.0020576	-6.51586	0.000278903	0.0128255	XR_001920008.1	XR_001920008.1	XR_001920008.1	gene-ALS2CL	-6.51586
novel_1125	gene-MORC2	MORC2	0	0.163624	22.9426	3.477e-14	7.45914e-12	XR_001919350.1	XR_001919350.1	XR_001919350.1	gene-MORC2	22.9426
novel_294	gene-MORC2	MORC2	0	0.163624	22.9426	3.477e-14	7.45914e-12	XR_001919350.1	XR_001919350.1
chi-miR-346-5p	gene-MADD	MADD	0	0.0709094	21.8437	5.44516e-13	5.59853e-11	XR_001919202.1	XR_001919202.1	XR_001919202.1	gene-MADD	21.8437
novel_294	gene-MADD	MADD	0	0.0709094	21.8437	5.44516e-13	5.59853e-11	XR_001919202.1	XR_001919202.1
novel_465	gene-FANCG	FANCG	0.441174	0.0597666	-2.79181	0.000129311	0.00633292	XR_001918448.1	XR_001918448.1	XR_001918448.1	gene-FANCG	-2.79181
novel_972	gene-EVC	EVC	0.132931	0	-21.5419	1.15221e-12	9.95498e-11	XR_001918215.1	XR_001918215.1	XR_001918215.1	gene-EVC	-21.5419
novel_997	gene-EVC	EVC	0.132931	0	-21.5419	1.15221e-12	9.95498e-11	XR_001918215.1	XR_001918215.1
novel_403	gene-EVC	EVC	0.132931	0	-21.5419	1.15221e-12	9.95498e-11	XR_001918215.1	XR_001918215.1
novel_1371	gene-EVC	EVC	0.132931	0	-21.5419	1.15221e-12	9.95498e-11	XR_001918215.1	XR_001918215.1
novel_997	gene-TTC38	TTC38	0.130377	0	-22.121	2.77627e-13	3.35209e-11	XR_001918139.1	XR_001918139.1	XR_001918139.1	gene-TTC38	-22.121
novel_1125	gene-TTC38	TTC38	0.130377	0	-22.121	2.77627e-13	3.35209e-11	XR_001918139.1	XR_001918139.1
novel_1125	gene-CTPS1	CTPS1	1.14449	0.0309396	-5.06143	0.000905774	0.0369762	XR_001917424.1	XR_001917424.1	XR_001917424.1	gene-CTPS1	-5.06143
chi-miR-193b-5p	gene-CTPS1	CTPS1	1.14449	0.0309396	-5.06143	0.000905774	0.0369762	XR_001917424.1	XR_001917424.1
novel_465	gene-KIAA0319L	KIAA0319L	0.458643	0	-24.2588	1.10022e-15	6.31316e-13	XR_001917316.1	XR_001917316.1	XR_001917316.1	gene-KIAA0319L	-24.2588
novel_1125	gene-SDK1	SDK1	0.221835	0	-22.533	9.71867e-14	1.55133e-11	XR_001917262.1	XR_001917262.1	XR_001917262.1	gene-SDK1	-22.533
novel_584	gene-TXNRD3	TXNRD3	0	0.150215	22.1274	2.70619e-13	3.29707e-11	XM_018067237.1	XM_018067237.1	XM_018067237.1	gene-TXNRD3	22.1274
novel_997	gene-TADA3	TADA3	1.3124	0	-24.4624	6.34078e-16	4.48994e-13	XM_018066926.1	XM_018066926.1	XM_018066926.1	gene-TADA3	-24.4624
novel_465	gene-TADA3	TADA3	1.3124	0	-24.4624	6.34078e-16	4.48994e-13	XM_018066926.1	XM_018066926.1
novel_403	gene-TADA3	TADA3	1.3124	0	-24.4624	6.34078e-16	4.48994e-13	XM_018066926.1	XM_018066926.1
novel_1125	gene-SEMA3B	SEMA3B	0.26878	0.0006058	-7.51847	0.000803311	0.0333425	XM_018066810.1	XM_018066810.1	XM_018066810.1	gene-SEMA3B	-7.51847
novel_1125	gene-LINGO1	LINGO1	0.0260394	1.15717	5.41444	8.77963e-13	8.06681e-11	XM_018066524.1	XM_018066524.1	XM_018066524.1	gene-LINGO1	5.41444
novel_1125	gene-LINGO1	LINGO1	0.2379	0	-22.729	6.02792e-14	1.09173e-11	XM_018066520.1	XM_018066520.1	XM_018066520.1	gene-LINGO1	-22.729
novel_403	gene-CIB2	CIB2	0.311199	0.031939	-3.0072	0.000126315	0.00619912	XM_018066400.1	XM_018066400.1	XM_018066400.1	gene-CIB2	-3.0072
novel_465	gene-CLK3	CLK3	0.414597	0	-22.7754	5.35662e-14	1.01504e-11	XM_018066137.1	XM_018066137.1	XM_018066137.1	gene-CLK3	-22.7754
novel_465	gene-CLK3	CLK3	0.206653	0	-21.8857	4.9682e-13	5.21622e-11	XM_018066136.1	XM_018066136.1	XM_018066136.1	gene-CLK3	-21.8857
novel_403	gene-FES	FES	0	0.0722524	20.468	1.45531e-11	9.08275e-10	XM_018066107.1	XM_018066107.1	XM_018066107.1	gene-FES	20.468
novel_1125	gene-MAN2A2	MAN2A2	0	0.199056	22.4055	1.35399e-13	1.96095e-11	XM_018066104.1	XM_018066104.1	XM_018066104.1	gene-MAN2A2	22.4055
novel_997	gene-MAPT	MAPT	0	0.183739	22.6006	8.28946e-14	1.36008e-11	XM_018065299.1	XM_018065299.1	XM_018065299.1	gene-MAPT	22.6006
novel_997	gene-MAPT	MAPT	0	0.647587	23.6436	5.61891e-15	1.99e-12	XM_018065297.1	XM_018065297.1	XM_018065297.1	gene-MAPT	23.6436
chi-miR-193b-5p	gene-CACNB1	CACNB1	0.686008	0.0061166	-6.20991	0.000413609	0.0182963	XM_018064993.1	XM_018064993.1	XM_018064993.1	gene-CACNB1	-6.20991
novel_465	gene-MIEF2	MIEF2	0.001161	0.228899	6.39287	0.000367457	0.0164245	XM_018064779.1	XM_018064779.1	XM_018064779.1	gene-MIEF2	6.39287
novel_465	gene-FLII	FLII	0.308566	2.67824	3.24564	0.00021286	0.0100384	XM_018064771.1	XM_018064771.1	XM_018064771.1	gene-FLII	3.24564
novel_1251	gene-LOC102189340	LOC102189340	0.200046	0	-8.7779	0.000422889	0.0186484	XM_018064274.1	XM_018064274.1	XM_018064274.1	gene-LOC102189340	-8.7779
novel_274	gene-YPEL2	YPEL2	0.017592	0.295919	4.16072	0.000745046	0.031227	XM_018064134.1	XM_018064134.1	XM_018064134.1	gene-YPEL2	4.16072
novel_1091	gene-TBC1D16	TBC1D16	0	0.206136	9.23751	0.000273472	0.0126189	XM_018063648.1	XM_018063648.1	XM_018063648.1	gene-TBC1D16	9.23751
novel_1125	gene-TBC1D16	TBC1D16	0	0.206136	9.23751	0.000273472	0.0126189	XM_018063648.1	XM_018063648.1
novel_326	gene-DZIP3	DZIP3	4.6782	0.232368	-4.18163	5.85703e-05	0.00302746	XM_018063598.1	XM_018063598.1	XM_018063598.1	gene-DZIP3	-4.18163
novel_997	gene-DZIP3	DZIP3	1.28425	0.058783	-4.27759	5.83193e-05	0.00301614	XM_018063563.1	XM_018063563.1	XM_018063563.1	gene-DZIP3	-4.27759
novel_1125	gene-TEAD2	TEAD2	0	0.577671	22.9515	3.39907e-14	7.32534e-12	XM_018062766.1	XM_018062766.1	XM_018062766.1	gene-TEAD2	22.9515
novel_997	gene-RELB	RELB	0.580882	0	-8.90159	0.000397745	0.0176609	XM_018062568.1	XM_018062568.1	XM_018062568.1	gene-RELB	-8.90159
novel_465	gene-RELB	RELB	0.580882	0	-8.90159	0.000397745	0.0176609	XM_018062568.1	XM_018062568.1
novel_1125	gene-SUPT5H	SUPT5H	0.0004702	0.66047	8.02784	1.33132e-05	0.00072769	XM_018062392.1	XM_018062392.1	XM_018062392.1	gene-SUPT5H	8.02784
chi-miR-346-5p	gene-SUPT5H	SUPT5H	0.0004702	0.66047	8.02784	1.33132e-05	0.00072769	XM_018062392.1	XM_018062392.1
novel_1251	gene-LRP3	LRP3	0.434836	0	-23.2487	1.58867e-14	4.16763e-12	XM_018062272.1	XM_018062272.1	XM_018062272.1	gene-LRP3	-23.2487
novel_1125	gene-LRP3	LRP3	0.434836	0	-23.2487	1.58867e-14	4.16763e-12	XM_018062272.1	XM_018062272.1
novel_465	gene-LRP3	LRP3	0.434836	0	-23.2487	1.58867e-14	4.16763e-12	XM_018062272.1	XM_018062272.1
novel_1251	gene-ACD	ACD	0.378284	0.0084942	-4.69524	1.26358e-06	7.29623e-05	XM_018062165.1	XM_018062165.1	XM_018062165.1	gene-ACD	-4.69524
novel_465	gene-ACD	ACD	0.378284	0.0084942	-4.69524	1.26358e-06	7.29623e-05	XM_018062165.1	XM_018062165.1
novel_972	gene-ANKRD11	ANKRD11	0.0115026	0.191869	4.14262	0.000259471	0.0120436	XM_018061885.1	XM_018061885.1	XM_018061885.1	gene-ANKRD11	4.14262
novel_1263	gene-SFSWAP	SFSWAP	0.192747	0	-7.86892	6.5902e-05	0.00338599	XM_018061424.1	XM_018061424.1	XM_018061424.1	gene-SFSWAP	-7.86892
novel_1370	gene-SFSWAP	SFSWAP	0.192747	0	-7.86892	6.5902e-05	0.00338599	XM_018061424.1	XM_018061424.1
novel_1251	gene-NCOR2	NCOR2	0.0913514	0	-22.8424	4.50488e-14	9.00766e-12	XM_018061396.1	XM_018061396.1	XM_018061396.1	gene-NCOR2	-22.8424
novel_1125	gene-NCOR2	NCOR2	0.0913514	0	-22.8424	4.50488e-14	9.00766e-12	XM_018061396.1	XM_018061396.1
novel_294	gene-NCOR2	NCOR2	0.0913514	0	-22.8424	4.50488e-14	9.00766e-12	XM_018061396.1	XM_018061396.1
novel_465	gene-NCOR2	NCOR2	0.0913514	0	-22.8424	4.50488e-14	9.00766e-12	XM_018061396.1	XM_018061396.1
novel_1251	gene-NCOR2	NCOR2	0.041163	0	-21.9404	4.34075e-13	4.69889e-11	XM_018061395.1	XM_018061395.1	XM_018061395.1	gene-NCOR2	-21.9404
novel_1125	gene-NCOR2	NCOR2	0.041163	0	-21.9404	4.34075e-13	4.69889e-11	XM_018061395.1	XM_018061395.1
novel_294	gene-NCOR2	NCOR2	0.041163	0	-21.9404	4.34075e-13	4.69889e-11	XM_018061395.1	XM_018061395.1
novel_465	gene-NCOR2	NCOR2	0.041163	0	-21.9404	4.34075e-13	4.69889e-11	XM_018061395.1	XM_018061395.1
novel_1251	gene-MSI1	MSI1	0.287009	0.000505	-5.46071	4.91394e-05	0.00255541	XM_018061133.1	XM_018061133.1	XM_018061133.1	gene-MSI1	-5.46071
novel_1513	gene-MSI1	MSI1	0.287009	0.000505	-5.46071	4.91394e-05	0.00255541	XM_018061133.1	XM_018061133.1
novel_997	gene-MYO18B	MYO18B	0.0006514	0.0996438	6.83288	9.45148e-05	0.00474478	XM_018061067.1	XM_018061067.1	XM_018061067.1	gene-MYO18B	6.83288
novel_982	gene-MYO18B	MYO18B	0.0006514	0.0996438	6.83288	9.45148e-05	0.00474478	XM_018061067.1	XM_018061067.1
novel_462	gene-TTC28	TTC28	0.0597076	0	-22.6458	7.44485e-14	1.26105e-11	XM_018061051.1	XM_018061051.1	XM_018061051.1	gene-TTC28	-22.6458
novel_1195	gene-PISD	PISD	0.513153	0	-23.3377	1.25775e-14	3.55071e-12	XM_018060940.1	XM_018060940.1	XM_018060940.1	gene-PISD	-23.3377
chi-miR-193b-5p	gene-EDEM3	EDEM3	0.104541	0.250496	1.34463	3.75549e-05	0.00197149	XM_018060718.1	XM_018060718.1	XM_018060718.1	gene-EDEM3	1.34463
chi-miR-193b-5p	gene-EDEM3	EDEM3	0.128094	0.511908	2.06888	1.28651e-06	7.4241e-05	XM_018060717.1	XM_018060717.1	XM_018060717.1	gene-EDEM3	2.06888
chi-miR-193b-5p	gene-EDEM3	EDEM3	0.104428	0.24147	1.28798	7.4101e-05	0.0037743	XM_018060716.1	XM_018060716.1	XM_018060716.1	gene-EDEM3	1.28798
chi-miR-193b-5p	gene-EDEM3	EDEM3	0.0996154	0.680281	2.84837	1.41698e-08	8.52703e-07	XM_018060711.1	XM_018060711.1	XM_018060711.1	gene-EDEM3	2.84837
novel_294	gene-CPTP	CPTP	0.879476	0.001864	-7.41566	7.12491e-05	0.00364086	XM_018060543.1	XM_018060543.1	XM_018060543.1	gene-CPTP	-7.41566
novel_1487	gene-SIDT2	SIDT2	0.657107	0.0003248	-8.34183	6.83354e-05	0.00350147	XM_018059741.1	XM_018059741.1	XM_018059741.1	gene-SIDT2	-8.34183
novel_997	gene-SIDT2	SIDT2	0.657107	0.0003248	-8.34183	6.83354e-05	0.00350147	XM_018059741.1	XM_018059741.1
novel_465	gene-PHLDB1	PHLDB1	0.211575	1.26897	2.67423	0.000188652	0.00900501	XM_018059710.1	XM_018059710.1	XM_018059710.1	gene-PHLDB1	2.67423
novel_1125	gene-BCL9L	BCL9L	0.126486	0	-8.3596	1.43957e-06	8.28197e-05	XM_018059698.1	XM_018059698.1	XM_018059698.1	gene-BCL9L	-8.3596
novel_1125	gene-BCL9L	BCL9L	0	0.160535	22.9176	3.70623e-14	7.68821e-12	XM_018059697.1	XM_018059697.1	XM_018059697.1	gene-BCL9L	22.9176
novel_997	gene-TNS1	TNS1	0.0553054	0	-21.4301	1.46213e-12	1.20142e-10	XM_018059639.1	XM_018059639.1	XM_018059639.1	gene-TNS1	-21.4301
novel_1251	gene-FAM160A2	FAM160A2	0.0913442	0	-21.6347	9.19012e-13	8.37858e-11	XM_018059451.1	XM_018059451.1	XM_018059451.1	gene-FAM160A2	-21.6347
novel_403	gene-FAM160A2	FAM160A2	0.0913442	0	-21.6347	9.19012e-13	8.37858e-11	XM_018059451.1	XM_018059451.1
novel_1263	gene-P2RY2	P2RY2	0.127553	4.08e-05	-7.91124	1.33606e-06	7.70528e-05	XM_018059380.1	XM_018059380.1	XM_018059380.1	gene-P2RY2	-7.91124
novel_294	gene-P2RY2	P2RY2	0.127553	4.08e-05	-7.91124	1.33606e-06	7.70528e-05	XM_018059380.1	XM_018059380.1
chi-miR-1271-3p	gene-SPEG	SPEG	0.0305372	0	-21.5644	1.09073e-12	9.53787e-11	XM_018058966.1	XM_018058966.1	XM_018058966.1	gene-SPEG	-21.5644
novel_1125	gene-SMAP1	SMAP1	0.258263	0.001268	-6.75068	4.51505e-05	0.00235709	XM_018058825.1	XM_018058825.1	XM_018058825.1	gene-SMAP1	-6.75068
novel_403	gene-SMAP1	SMAP1	0.258263	0.001268	-6.75068	4.51505e-05	0.00235709	XM_018058825.1	XM_018058825.1
novel_465	gene-MAPK15	MAPK15	0	0.132463	21.0075	4.09195e-12	2.81705e-10	XM_018058694.1	XM_018058694.1	XM_018058694.1	gene-MAPK15	21.0075
novel_1251	gene-TSNARE1	TSNARE1	0	0.167475	21.4142	1.54632e-12	1.25435e-10	XM_018058653.1	XM_018058653.1	XM_018058653.1	gene-TSNARE1	21.4142
novel_1487	gene-TSNARE1	TSNARE1	0	0.167475	21.4142	1.54632e-12	1.25435e-10	XM_018058653.1	XM_018058653.1
novel_294	gene-FILIP1L	FILIP1L	0	0.061443	20.7046	8.36763e-12	5.36086e-10	XM_018058277.1	XM_018058277.1	XM_018058277.1	gene-FILIP1L	20.7046
novel_1251	gene-ARMC9	ARMC9	0.40321	0	-22.2993	1.75267e-13	2.34133e-11	XM_018058256.1	XM_018058256.1	XM_018058256.1	gene-ARMC9	-22.2993
novel_1487	gene-ARMC9	ARMC9	0.40321	0	-22.2993	1.75267e-13	2.34133e-11	XM_018058256.1	XM_018058256.1
novel_1125	gene-NOL4L	NOL4L	0.430384	0.0141122	-4.75917	1.62503e-05	0.000879551	XM_018057706.1	XM_018057706.1	XM_018057706.1	gene-NOL4L	-4.75917
novel_1125	gene-PMEPA1	PMEPA1	0.973663	0.0002276	-9.42715	1.46039e-09	8.86191e-08	XM_018057627.1	XM_018057627.1	XM_018057627.1	gene-PMEPA1	-9.42715
novel_1251	gene-CHRNA4	CHRNA4	0.331072	0	-7.60498	1.26674e-05	0.000694408	XM_018057547.1	XM_018057547.1	XM_018057547.1	gene-CHRNA4	-7.60498
novel_61	gene-CHRNA4	CHRNA4	0.331072	0	-7.60498	1.26674e-05	0.000694408	XM_018057547.1	XM_018057547.1
novel_1251	gene-RTEL1	RTEL1	0.162111	0	-22.5291	9.99971e-14	1.58555e-11	XM_018057509.1	XM_018057509.1	XM_018057509.1	gene-RTEL1	-22.5291
novel_465	gene-RTEL1	RTEL1	0.162111	0	-22.5291	9.99971e-14	1.58555e-11	XM_018057509.1	XM_018057509.1
novel_462	gene-RTEL1	RTEL1	0.162111	0	-22.5291	9.99971e-14	1.58555e-11	XM_018057509.1	XM_018057509.1
novel_1251	gene-RTEL1	RTEL1	0	0.11294	21.775	6.44176e-13	6.34594e-11	XM_018057506.1	XM_018057506.1	XM_018057506.1	gene-RTEL1	21.775
novel_465	gene-RTEL1	RTEL1	0	0.11294	21.775	6.44176e-13	6.34594e-11	XM_018057506.1	XM_018057506.1
novel_462	gene-RTEL1	RTEL1	0	0.11294	21.775	6.44176e-13	6.34594e-11	XM_018057506.1	XM_018057506.1
novel_1263	gene-PTPRA	PTPRA	0.866991	6.32819	2.97794	0.000976254	0.0396229	XM_018057434.1	XM_018057434.1	XM_018057434.1	gene-PTPRA	2.97794
novel_982	gene-PTPRA	PTPRA	0.866991	6.32819	2.97794	0.000976254	0.0396229	XM_018057434.1	XM_018057434.1
novel_1263	gene-PTPRA	PTPRA	0.755719	5.42361	2.95277	0.000945751	0.0384913	XM_018057433.1	XM_018057433.1	XM_018057433.1	gene-PTPRA	2.95277
novel_982	gene-PTPRA	PTPRA	0.755719	5.42361	2.95277	0.000945751	0.0384913	XM_018057433.1	XM_018057433.1
chi-miR-10b-5p	gene-TINAGL1	TINAGL1	0.26321	0.0165684	-3.67197	0.000176115	0.00845799	XM_018057419.1	XM_018057419.1	XM_018057419.1	gene-TINAGL1	-3.67197
chi-miR-10a-5p	gene-TINAGL1	TINAGL1	0.26321	0.0165684	-3.67197	0.000176115	0.00845799	XM_018057419.1	XM_018057419.1
novel_465	gene-TINAGL1	TINAGL1	0.26321	0.0165684	-3.67197	0.000176115	0.00845799	XM_018057419.1	XM_018057419.1
novel_465	gene-VAV2	VAV2	0.000407	0.468162	9.0223	0.000308717	0.0140524	XM_018056168.1	XM_018056168.1	XM_018056168.1	gene-VAV2	9.0223
novel_403	gene-VAV2	VAV2	0.000407	0.468162	9.0223	0.000308717	0.0140524	XM_018056168.1	XM_018056168.1
novel_1125	gene-CCDC187	CCDC187	0.0760998	0	-7.91864	0.000441132	0.0194045	XM_018056090.1	XM_018056090.1	XM_018056090.1	gene-CCDC187	-7.91864
novel_1125	gene-CCDC187	CCDC187	0	0.0484534	21.5416	1.13669e-12	9.87104e-11	XM_018056089.1	XM_018056089.1	XM_018056089.1	gene-CCDC187	21.5416
novel_1125	gene-GBGT1	GBGT1	0.0970068	0	-21.1328	3.09445e-12	2.22093e-10	XM_018056059.1	XM_018056059.1	XM_018056059.1	gene-GBGT1	-21.1328
novel_294	gene-GBGT1	GBGT1	0.0970068	0	-21.1328	3.09445e-12	2.22093e-10	XM_018056059.1	XM_018056059.1
novel_1487	gene-LRRC8A	LRRC8A	1.02493	0.100962	-3.29635	0.000269414	0.0124438	XM_018055924.1	XM_018055924.1	XM_018055924.1	gene-LRRC8A	-3.29635
novel_997	gene-LMX1B	LMX1B	0.116822	0.0008118	-6.45533	0.00103472	0.0417156	XM_018055786.1	XM_018055786.1	XM_018055786.1	gene-LMX1B	-6.45533
novel_1251	gene-MRRF	MRRF	0.0018638	0.243522	6.19567	0.000508377	0.0219724	XM_018055725.1	XM_018055725.1	XM_018055725.1	gene-MRRF	6.19567
novel_1195	gene-SNX17	SNX17	0.145392	1.26672	3.19953	0.00119411	0.0473111	XM_018055510.1	XM_018055510.1	XM_018055510.1	gene-SNX17	3.19953
novel_972	gene-RTKN	RTKN	0.0023662	0.178983	5.65502	0.000600835	0.0255811	XM_018054999.1	XM_018054999.1	XM_018054999.1	gene-RTKN	5.65502
chi-miR-193b-5p	gene-SEMA4F	SEMA4F	0	0.0567776	20.5352	1.24408e-11	7.81618e-10	XM_018054977.1	XM_018054977.1	XM_018054977.1	gene-SEMA4F	20.5352
novel_1091	gene-PLCB2	PLCB2	0	0.335653	9.12486	3.50562e-07	2.06216e-05	XM_018054457.1	XM_018054457.1	XM_018054457.1	gene-PLCB2	9.12486
novel_997	gene-PLCB2	PLCB2	0	0.335653	9.12486	3.50562e-07	2.06216e-05	XM_018054457.1	XM_018054457.1
novel_1251	gene-STARD9	STARD9	0.1339	0	-23.8794	3.03581e-15	1.34228e-12	XM_018054389.1	XM_018054389.1	XM_018054389.1	gene-STARD9	-23.8794
novel_409	gene-STARD9	STARD9	0.1339	0	-23.8794	3.03581e-15	1.34228e-12	XM_018054389.1	XM_018054389.1
chi-miR-346-5p	gene-STARD9	STARD9	0.1339	0	-23.8794	3.03581e-15	1.34228e-12	XM_018054389.1	XM_018054389.1
novel_1251	gene-PLEKHG3	PLEKHG3	0.200153	0	-23.2238	1.69386e-14	4.30275e-12	XM_018054069.1	XM_018054069.1	XM_018054069.1	gene-PLEKHG3	-23.2238
novel_1487	gene-PLEKHG3	PLEKHG3	0.200153	0	-23.2238	1.69386e-14	4.30275e-12	XM_018054069.1	XM_018054069.1
novel_997	gene-RPS6KL1	RPS6KL1	0.492052	0	-23.8454	3.32277e-15	1.41598e-12	XM_018053966.1	XM_018053966.1	XM_018053966.1	gene-RPS6KL1	-23.8454
novel_465	gene-TTC7B	TTC7B	0.413695	0	-8.82035	0.000410007	0.0181626	XM_018053839.1	XM_018053839.1	XM_018053839.1	gene-TTC7B	-8.82035
novel_465	gene-TTC7B	TTC7B	0.285926	0	-22.9402	3.51609e-14	7.49182e-12	XM_018053838.1	XM_018053838.1	XM_018053838.1	gene-TTC7B	-22.9402
novel_1125	gene-OXNAD1	OXNAD1	0.352641	0.003434	-6.09436	0.000830752	0.0344057	XM_018053112.1	XM_018053112.1	XM_018053112.1	gene-OXNAD1	-6.09436
chi-miR-346-5p	gene-OXNAD1	OXNAD1	0.352641	0.003434	-6.09436	0.000830752	0.0344057	XM_018053112.1	XM_018053112.1
novel_1251	gene-TPBG	TPBG	0.290004	0.0004866	-6.84801	0.000557459	0.0238638	XM_018052917.1	XM_018052917.1	XM_018052917.1	gene-TPBG	-6.84801
novel_972	gene-TRAPPC12	TRAPPC12	0.176113	0.0002306	-6.76239	0.00062793	0.0266865	XM_018052726.1	XM_018052726.1	XM_018052726.1	gene-TRAPPC12	-6.76239
novel_997	gene-TRAPPC12	TRAPPC12	0.176113	0.0002306	-6.76239	0.00062793	0.0266865	XM_018052726.1	XM_018052726.1
novel_1251	gene-CDK5RAP2	CDK5RAP2	0.277157	0.001395	-6.75875	9.62091e-05	0.0048247	XM_018052697.1	XM_018052697.1	XM_018052697.1	gene-CDK5RAP2	-6.75875
novel_997	gene-CDK5RAP2	CDK5RAP2	0.277157	0.001395	-6.75875	9.62091e-05	0.0048247	XM_018052697.1	XM_018052697.1
novel_465	gene-CDK5RAP2	CDK5RAP2	0.277157	0.001395	-6.75875	9.62091e-05	0.0048247	XM_018052697.1	XM_018052697.1
novel_1251	gene-CDK5RAP2	CDK5RAP2	0.241591	0	-23.6859	5.0655e-15	1.89059e-12	XM_018052696.1	XM_018052696.1	XM_018052696.1	gene-CDK5RAP2	-23.6859
novel_997	gene-CDK5RAP2	CDK5RAP2	0.241591	0	-23.6859	5.0655e-15	1.89059e-12	XM_018052696.1	XM_018052696.1
novel_465	gene-CDK5RAP2	CDK5RAP2	0.241591	0	-23.6859	5.0655e-15	1.89059e-12	XM_018052696.1	XM_018052696.1
chi-miR-193b-5p	gene-NFX1	NFX1	0.631639	0	-24.8504	2.19325e-16	2.06705e-13	XM_018052366.1	XM_018052366.1	XM_018052366.1	gene-NFX1	-24.8504
novel_1513	gene-FAM160B2	FAM160B2	0.0001994	0.126792	7.14132	0.00107512	0.0431782	XM_018052266.1	XM_018052266.1	XM_018052266.1	gene-FAM160B2	7.14132
novel_1125	gene-FAM160B2	FAM160B2	0.0001994	0.126792	7.14132	0.00107512	0.0431782	XM_018052266.1	XM_018052266.1
novel_1263	gene-COL18A1	COL18A1	0	0.0498896	20.8776	5.56562e-12	3.70254e-10	XM_018052196.1	XM_018052196.1	XM_018052196.1	gene-COL18A1	20.8776
novel_1195	gene-MPDZ	MPDZ	0.10852	0	-22.8297	4.66545e-14	9.21137e-12	XM_018051962.1	XM_018051962.1	XM_018051962.1	gene-MPDZ	-22.8297
novel_1125	gene-PLIN2	PLIN2	0	0.236281	7.63041	7.61047e-06	0.000422356	XM_018051767.1	XM_018051767.1	XM_018051767.1	gene-PLIN2	7.63041
novel_997	gene-MX2	MX2	1.3828	0	-25.0698	1.19486e-16	1.38925e-13	XM_018051644.1	XM_018051644.1	XM_018051644.1	gene-MX2	-25.0698
chi-miR-1271-3p	gene-MX2	MX2	1.3828	0	-25.0698	1.19486e-16	1.38925e-13	XM_018051644.1	XM_018051644.1
novel_997	gene-EPS15L1	EPS15L1	0.176344	1.97726	3.5925	0.00049366	0.0214106	XM_018051337.1	XM_018051337.1	XM_018051337.1	gene-EPS15L1	3.5925
novel_1125	gene-EPS15L1	EPS15L1	0.176344	1.97726	3.5925	0.00049366	0.0214106	XM_018051337.1	XM_018051337.1
novel_997	gene-EPS15L1	EPS15L1	0	0.0718834	20.8606	5.79323e-12	3.82605e-10	XM_018051335.1	XM_018051335.1	XM_018051335.1	gene-EPS15L1	20.8606
novel_1125	gene-EPS15L1	EPS15L1	0	0.0718834	20.8606	5.79323e-12	3.82605e-10	XM_018051335.1	XM_018051335.1
novel_1125	gene-ADGRL1	ADGRL1	0.0015194	0.0959374	5.35478	0.000419189	0.0185084	XM_018051188.1	XM_018051188.1	XM_018051188.1	gene-ADGRL1	5.35478
novel_997	gene-SAFB	SAFB	0.0109338	1.1276	6.74045	2.99778e-05	0.00158431	XM_018050902.1	XM_018050902.1	XM_018050902.1	gene-SAFB	6.74045
novel_997	gene-APBB3	APBB3	0	0.922033	23.6894	5.00357e-15	1.89059e-12	XM_018050281.1	XM_018050281.1	XM_018050281.1	gene-APBB3	23.6894
novel_465	gene-APBB3	APBB3	0	0.922033	23.6894	5.00357e-15	1.89059e-12	XM_018050281.1	XM_018050281.1
chi-miR-10b-5p	gene-FAM13A	FAM13A	0.048087	0	-21.6966	7.89513e-13	7.42063e-11	XM_018049313.1	XM_018049313.1	XM_018049313.1	gene-FAM13A	-21.6966
novel_1195	gene-TCF20	TCF20	0.219256	0	-9.11211	0.000495225	0.0214631	XM_018048848.1	XM_018048848.1	XM_018048848.1	gene-TCF20	-9.11211
novel_982	gene-SGSM3	SGSM3	0.652333	0	-24.0023	2.18848e-15	1.04623e-12	XM_018048806.1	XM_018048806.1	XM_018048806.1	gene-SGSM3	-24.0023
novel_1125	gene-MICAL3	MICAL3	0.0725048	0	-22.6134	8.08162e-14	1.33294e-11	XM_018048722.1	XM_018048722.1	XM_018048722.1	gene-MICAL3	-22.6134
novel_1125	gene-MICAL3	MICAL3	0	0.153509	23.2475	1.58634e-14	4.16763e-12	XM_018048718.1	XM_018048718.1	XM_018048718.1	gene-MICAL3	23.2475
novel_1251	gene-ERC1	ERC1	0.333964	0	-9.93198	5.24054e-23	8.22573e-19	XM_018048680.1	XM_018048680.1	XM_018048680.1	gene-ERC1	-9.93198
novel_1370	gene-ERC1	ERC1	0.333964	0	-9.93198	5.24054e-23	8.22573e-19	XM_018048680.1	XM_018048680.1
novel_294	gene-ERC1	ERC1	0.333964	0	-9.93198	5.24054e-23	8.22573e-19	XM_018048680.1	XM_018048680.1
novel_465	gene-ERC1	ERC1	0.333964	0	-9.93198	5.24054e-23	8.22573e-19	XM_018048680.1	XM_018048680.1
novel_1251	gene-ERC1	ERC1	0.000107	0.0708384	5.56203	4.79573e-07	2.81053e-05	XM_018048679.1	XM_018048679.1	XM_018048679.1	gene-ERC1	5.56203
novel_1370	gene-ERC1	ERC1	0.000107	0.0708384	5.56203	4.79573e-07	2.81053e-05	XM_018048679.1	XM_018048679.1
novel_294	gene-ERC1	ERC1	0.000107	0.0708384	5.56203	4.79573e-07	2.81053e-05	XM_018048679.1	XM_018048679.1
novel_465	gene-ERC1	ERC1	0.000107	0.0708384	5.56203	4.79573e-07	2.81053e-05	XM_018048679.1	XM_018048679.1
novel_1251	gene-ERC1	ERC1	0.000631	0.045935	5.00577	0.000384481	0.0171204	XM_018048677.1	XM_018048677.1	XM_018048677.1	gene-ERC1	5.00577
novel_1370	gene-ERC1	ERC1	0.000631	0.045935	5.00577	0.000384481	0.0171204	XM_018048677.1	XM_018048677.1
novel_294	gene-ERC1	ERC1	0.000631	0.045935	5.00577	0.000384481	0.0171204	XM_018048677.1	XM_018048677.1
novel_465	gene-ERC1	ERC1	0.000631	0.045935	5.00577	0.000384481	0.0171204	XM_018048677.1	XM_018048677.1
novel_1251	gene-IQSEC3	IQSEC3	0.191397	0	-23.5176	7.88232e-15	2.6047e-12	XM_018048644.1	XM_018048644.1	XM_018048644.1	gene-IQSEC3	-23.5176
novel_274	gene-IQSEC3	IQSEC3	0.191397	0	-23.5176	7.88232e-15	2.6047e-12	XM_018048644.1	XM_018048644.1
novel_1125	gene-MYBPC1	MYBPC1	0	0.103811	21.5907	1.00903e-12	9.002e-11	XM_018048169.1	XM_018048169.1	XM_018048169.1	gene-MYBPC1	21.5907
novel_326	gene-R3HDM2	R3HDM2	0.038807	0.377126	3.34935	0.000124808	0.00613154	XM_018048041.1	XM_018048041.1	XM_018048041.1	gene-R3HDM2	3.34935
chi-miR-193b-5p	gene-R3HDM2	R3HDM2	0.038807	0.377126	3.34935	0.000124808	0.00613154	XM_018048041.1	XM_018048041.1
novel_326	gene-R3HDM2	R3HDM2	0.0223258	0.313214	3.88345	0.000731229	0.0307299	XM_018048036.1	XM_018048036.1	XM_018048036.1	gene-R3HDM2	3.88345
chi-miR-193b-5p	gene-R3HDM2	R3HDM2	0.0223258	0.313214	3.88345	0.000731229	0.0307299	XM_018048036.1	XM_018048036.1
novel_326	gene-R3HDM2	R3HDM2	0.055898	0.691176	3.78429	0.000821411	0.0340488	XM_018048034.1	XM_018048034.1	XM_018048034.1	gene-R3HDM2	3.78429
chi-miR-193b-5p	gene-R3HDM2	R3HDM2	0.055898	0.691176	3.78429	0.000821411	0.0340488	XM_018048034.1	XM_018048034.1
novel_326	gene-R3HDM2	R3HDM2	0	0.0747086	21.2357	2.37418e-12	1.7972e-10	XM_018048033.1	XM_018048033.1	XM_018048033.1	gene-R3HDM2	21.2357
chi-miR-193b-5p	gene-R3HDM2	R3HDM2	0	0.0747086	21.2357	2.37418e-12	1.7972e-10	XM_018048033.1	XM_018048033.1
novel_1251	gene-ZMIZ2	ZMIZ2	0.153767	0	-7.14859	4.59936e-05	0.00239844	XM_018047034.1	XM_018047034.1	XM_018047034.1	gene-ZMIZ2	-7.14859
novel_982	gene-ZMIZ2	ZMIZ2	0.153767	0	-7.14859	4.59936e-05	0.00239844	XM_018047034.1	XM_018047034.1
novel_1125	gene-CCDC136	CCDC136	0.334804	0.0049984	-6.02549	0.000883527	0.0362882	XM_018046961.1	XM_018046961.1	XM_018046961.1	gene-CCDC136	-6.02549
novel_1125	gene-CCDC136	CCDC136	0.571033	0	-9.5198	1.6522e-18	5.98464e-15	XM_018046959.1	XM_018046959.1	XM_018046959.1	gene-CCDC136	-9.5198
novel_294	gene-FLNC	FLNC	0.0027386	0.158746	5.64037	0.000541272	0.0232554	XM_018046953.1	XM_018046953.1	XM_018046953.1	gene-FLNC	5.64037
novel_465	gene-FLNC	FLNC	0.0027386	0.158746	5.64037	0.000541272	0.0232554	XM_018046953.1	XM_018046953.1
novel_1371	gene-FLNC	FLNC	0.0027386	0.158746	5.64037	0.000541272	0.0232554	XM_018046953.1	XM_018046953.1
novel_972	gene-RAB19	RAB19	0	0.600078	9.08022	0.000301215	0.0137574	XM_018046866.1	XM_018046866.1	XM_018046866.1	gene-RAB19	9.08022
novel_1125	gene-GPR161	GPR161	0.622481	0	-24.7012	3.30529e-16	2.69456e-13	XM_018046463.1	XM_018046463.1	XM_018046463.1	gene-GPR161	-24.7012
novel_1125	gene-CFAP45	CFAP45	0	0.630783	9.15564	0.000530704	0.0228431	XM_018046360.1	XM_018046360.1	XM_018046360.1	gene-CFAP45	9.15564
novel_465	gene-ZBTB7B	ZBTB7B	0.120235	0	-22.103	2.90302e-13	3.46439e-11	XM_018046217.1	XM_018046217.1	XM_018046217.1	gene-ZBTB7B	-22.103
novel_1125	gene-SHC1	SHC1	0.590983	0.0128748	-5.39094	0.000104508	0.00521034	XM_018046210.1	XM_018046210.1	XM_018046210.1	gene-SHC1	-5.39094
novel_294	gene-SHC1	SHC1	0.590983	0.0128748	-5.39094	0.000104508	0.00521034	XM_018046210.1	XM_018046210.1
novel_1370	gene-S100A1	S100A1	0	0.634515	21.1877	2.66335e-12	1.97348e-10	XM_018046139.1	XM_018046139.1	XM_018046139.1	gene-S100A1	21.1877
novel_465	gene-TNK2	TNK2	0.082928	0	-21.9548	4.18806e-13	4.58511e-11	XM_018046043.1	XM_018046043.1	XM_018046043.1	gene-TNK2	-21.9548
novel_1487	gene-LOC106502819	LOC106502819	0.123847	0	-6.55589	0.000440128	0.0193693	XM_018045188.1	XM_018045188.1	XM_018045188.1	gene-LOC106502819	-6.55589
novel_465	gene-LOC106502819	LOC106502819	0.123847	0	-6.55589	0.000440128	0.0193693	XM_018045188.1	XM_018045188.1
novel_465	gene-FAM83H	FAM83H	0	0.114972	22.2171	2.1662e-13	2.70209e-11	XM_018045181.1	XM_018045181.1	XM_018045181.1	gene-FAM83H	22.2171
novel_1251	gene-L1CAM	L1CAM	0	1.25486	25.2461	7.29888e-17	9.41635e-14	XM_018045067.1	XM_018045067.1	XM_018045067.1	gene-L1CAM	25.2461
novel_326	gene-L1CAM	L1CAM	0	1.25486	25.2461	7.29888e-17	9.41635e-14	XM_018045067.1	XM_018045067.1
novel_294	gene-L1CAM	L1CAM	0	1.25486	25.2461	7.29888e-17	9.41635e-14	XM_018045067.1	XM_018045067.1
novel_274	gene-L1CAM	L1CAM	0	1.25486	25.2461	7.29888e-17	9.41635e-14	XM_018045067.1	XM_018045067.1
novel_1125	gene-PCID2	PCID2	0.523865	0.0812806	-2.51111	0.000112662	0.00557847	XM_018044969.1	XM_018044969.1	XM_018044969.1	gene-PCID2	-2.51111
novel_403	gene-GP1BB	GP1BB	0.0116298	0.307169	4.14094	0.000312831	0.0142259	XM_018044867.1	XM_018044867.1	XM_018044867.1	gene-GP1BB	4.14094
novel_1125	gene-DGCR2	DGCR2	0.227313	0.0042916	-5.43058	3.27317e-06	0.000185699	XM_018044826.1	XM_018044826.1	XM_018044826.1	gene-DGCR2	-5.43058
novel_1251	gene-FBXW5	FBXW5	0.104486	0	-21.4177	1.55765e-12	1.26244e-10	XM_018044491.1	XM_018044491.1	XM_018044491.1	gene-FBXW5	-21.4177
novel_1125	gene-FBXW5	FBXW5	0.104486	0	-21.4177	1.55765e-12	1.26244e-10	XM_018044491.1	XM_018044491.1
novel_294	gene-FBXW5	FBXW5	0.104486	0	-21.4177	1.55765e-12	1.26244e-10	XM_018044491.1	XM_018044491.1
novel_465	gene-LOC102182655	LOC102182655	0.636813	0	-23.0465	2.67602e-14	5.98719e-12	XM_018044257.1	XM_018044257.1	XM_018044257.1	gene-LOC102182655	-23.0465
novel_1251	gene-DOCK11	DOCK11	0.125777	0	-23.044	2.67643e-14	5.98719e-12	XM_018044192.1	XM_018044192.1	XM_018044192.1	gene-DOCK11	-23.044
novel_1513	gene-IGSF9B	IGSF9B	0.610724	0.0207806	-4.73957	8.65329e-06	0.000477977	XM_018043354.1	XM_018043354.1	XM_018043354.1	gene-IGSF9B	-4.73957
novel_982	gene-IGSF9B	IGSF9B	0.610724	0.0207806	-4.73957	8.65329e-06	0.000477977	XM_018043354.1	XM_018043354.1
novel_462	gene-IGSF9B	IGSF9B	0.610724	0.0207806	-4.73957	8.65329e-06	0.000477977	XM_018043354.1	XM_018043354.1
novel_403	gene-IGSF9B	IGSF9B	0.610724	0.0207806	-4.73957	8.65329e-06	0.000477977	XM_018043354.1	XM_018043354.1
novel_1125	gene-ERI3	ERI3	0.555252	0	-22.2958	1.77604e-13	2.34592e-11	XM_018043277.1	XM_018043277.1	XM_018043277.1	gene-ERI3	-22.2958
novel_294	gene-ERI3	ERI3	0.555252	0	-22.2958	1.77604e-13	2.34592e-11	XM_018043277.1	XM_018043277.1
novel_403	gene-ERI3	ERI3	0.555252	0	-22.2958	1.77604e-13	2.34592e-11	XM_018043277.1	XM_018043277.1
novel_1125	gene-MARK2	MARK2	0.308766	0	-9.02027	0.000331672	0.0149599	XM_018043186.1	XM_018043186.1	XM_018043186.1	gene-MARK2	-9.02027
novel_1125	gene-SYVN1	SYVN1	0	0.392074	22.7955	5.04817e-14	9.74234e-12	XM_018042980.1	XM_018042980.1	XM_018042980.1	gene-SYVN1	22.7955
novel_997	gene-CARS	CARS	1.02193	0	-9.76713	0.000119225	0.00587259	XM_018042949.1	XM_018042949.1	XM_018042949.1	gene-CARS	-9.76713
novel_982	gene-CARS	CARS	1.02193	0	-9.76713	0.000119225	0.00587259	XM_018042949.1	XM_018042949.1
novel_972	gene-DLG2	DLG2	0.230461	0	-23.9524	2.50004e-15	1.14853e-12	XM_018042832.1	XM_018042832.1	XM_018042832.1	gene-DLG2	-23.9524
novel_1125	gene-COL13A1	COL13A1	0	0.139619	21.4817	1.31368e-12	1.10926e-10	XM_018042566.1	XM_018042566.1	XM_018042566.1	gene-COL13A1	21.4817
novel_1125	gene-SLC29A3	SLC29A3	0.0038202	0.455193	6.53524	8.07416e-07	4.69388e-05	XM_018042502.1	XM_018042502.1	XM_018042502.1	gene-SLC29A3	6.53524
novel_1251	gene-ERCC6	ERCC6	0.368883	0	-24.1442	1.49353e-15	8.03759e-13	XM_018042330.1	XM_018042330.1	XM_018042330.1	gene-ERCC6	-24.1442
novel_1251	gene-ERCC6	ERCC6	0.133415	0	-23.0729	2.50182e-14	5.73276e-12	XM_018042329.1	XM_018042329.1	XM_018042329.1	gene-ERCC6	-23.0729
novel_997	gene-RASSF4	RASSF4	0.33925	0	-9.01199	0.000379002	0.0169004	XM_018042261.1	XM_018042261.1	XM_018042261.1	gene-RASSF4	-9.01199
novel_1125	gene-HEYL	HEYL	0.29925	0.0069714	-5.24172	0.000277041	0.012746	XM_018042168.1	XM_018042168.1	XM_018042168.1	gene-HEYL	-5.24172
novel_1125	gene-HEYL	HEYL	0.0267664	0.35299	3.74227	1.64786e-06	9.45139e-05	XM_018042164.1	XM_018042164.1	XM_018042164.1	gene-HEYL	3.74227
novel_1263	gene-IKBKB	IKBKB	0.191732	0.0134514	-3.5077	1.45746e-05	0.000793417	XM_018041972.1	XM_018041972.1	XM_018041972.1	gene-IKBKB	-3.5077
novel_1251	gene-MFHAS1	MFHAS1	0.0151994	0.05822	1.86922	0.000320322	0.0145105	XM_018041954.1	XM_018041954.1	XM_018041954.1	gene-MFHAS1	1.86922
novel_972	gene-MTUS1	MTUS1	0.119508	0	-22.2405	2.06213e-13	2.62798e-11	XM_018041914.1	XM_018041914.1	XM_018041914.1	gene-MTUS1	-22.2405
novel_972	gene-MTUS1	MTUS1	0.0329736	0.641287	4.42157	0.000305822	0.0139341	XM_018041909.1	XM_018041909.1	XM_018041909.1	gene-MTUS1	4.42157
novel_1125	gene-MANEAL	MANEAL	1.19017	0.441854	-1.3572	0.000106657	0.00530625	XM_018041887.1	XM_018041887.1	XM_018041887.1	gene-MANEAL	-1.3572
novel_547	gene-GFRA1	GFRA1	0.595396	0	-25.5301	3.28629e-17	5.16749e-14	XM_018041623.1	XM_018041623.1	XM_018041623.1	gene-GFRA1	-25.5301
novel_997	gene-MYOF	MYOF	0.76831	0	-25.4887	3.69452e-17	5.43661e-14	XM_018041296.1	XM_018041296.1	XM_018041296.1	gene-MYOF	-25.4887
novel_1125	gene-DGKD	DGKD	0.344039	0	-23.8643	3.16035e-15	1.38435e-12	XM_018041043.1	XM_018041043.1	XM_018041043.1	gene-DGKD	-23.8643
novel_403	gene-DGKD	DGKD	0.344039	0	-23.8643	3.16035e-15	1.38435e-12	XM_018041043.1	XM_018041043.1
novel_982	gene-LOC102177581	LOC102177581	1.03969	0	-25.5234	3.34703e-17	5.16749e-14	XM_018040761.1	XM_018040761.1	XM_018040761.1	gene-LOC102177581	-25.5234
novel_1251	gene-LOC102190194	LOC102190194	0.278162	0	-22.3487	1.55222e-13	2.13409e-11	XM_018040748.1	XM_018040748.1	XM_018040748.1	gene-LOC102190194	-22.3487
novel_1251	gene-CLN3	CLN3	0	0.175749	21.3082	1.99503e-12	1.55407e-10	XM_018040653.1	XM_018040653.1	XM_018040653.1	gene-CLN3	21.3082
novel_123	gene-CLN3	CLN3	0	0.175749	21.3082	1.99503e-12	1.55407e-10	XM_018040653.1	XM_018040653.1
novel_465	gene-ABCA3	ABCA3	0	1.41007	25.7774	1.6264e-17	3.32981e-14	XM_018040427.1	XM_018040427.1	XM_018040427.1	gene-ABCA3	25.7774
novel_1371	gene-ABCA3	ABCA3	0	1.41007	25.7774	1.6264e-17	3.32981e-14	XM_018040427.1	XM_018040427.1
novel_1125	gene-RNPS1	RNPS1	3.8231	1.50893	-1.29044	0.000244096	0.0113748	XM_018040425.1	XM_018040425.1	XM_018040425.1	gene-RNPS1	-1.29044
novel_997	gene-TRRAP	TRRAP	0.0243508	0	-21.6557	8.71978e-13	8.0432e-11	XM_018040233.1	XM_018040233.1	XM_018040233.1	gene-TRRAP	-21.6557
novel_1251	gene-ATXN2L	ATXN2L	0.221019	0	-22.7535	5.62328e-14	1.04721e-11	XM_018040193.1	XM_018040193.1	XM_018040193.1	gene-ATXN2L	-22.7535
novel_274	gene-ATXN2L	ATXN2L	0.221019	0	-22.7535	5.62328e-14	1.04721e-11	XM_018040193.1	XM_018040193.1
novel_972	gene-SRCAP	SRCAP	1.71723	0	-12.6555	3.05762e-06	0.000173994	XM_018040171.1	XM_018040171.1	XM_018040171.1	gene-SRCAP	-12.6555
novel_1195	gene-SRCAP	SRCAP	1.71723	0	-12.6555	3.05762e-06	0.000173994	XM_018040171.1	XM_018040171.1
novel_1251	gene-FKBP6	FKBP6	0.142932	0.0283538	-2.09725	0.00046971	0.0205178	XM_018040070.1	XM_018040070.1	XM_018040070.1	gene-FKBP6	-2.09725
novel_465	gene-EME2	EME2	0.334396	0	-22.2548	1.98949e-13	2.55965e-11	XM_018040052.1	XM_018040052.1	XM_018040052.1	gene-EME2	-22.2548
novel_403	gene-EME2	EME2	0.334396	0	-22.2548	1.98949e-13	2.55965e-11	XM_018040052.1	XM_018040052.1
novel_1125	gene-MAPK8IP3	MAPK8IP3	0	0.117909	22.2544	1.97438e-13	2.54716e-11	XM_018040042.1	XM_018040042.1	XM_018040042.1	gene-MAPK8IP3	22.2544
novel_465	gene-MAPK8IP3	MAPK8IP3	0	0.117909	22.2544	1.97438e-13	2.54716e-11	XM_018040042.1	XM_018040042.1
novel_1195	gene-CTDP1	CTDP1	0.0760434	0	-20.8705	5.64613e-12	3.74304e-10	XM_018039675.1	XM_018039675.1	XM_018039675.1	gene-CTDP1	-20.8705
novel_1251	gene-EGFL8	EGFL8	0.12871	0.983583	2.95757	0.000203804	0.00966535	XM_018038965.1	XM_018038965.1	XM_018038965.1	gene-EGFL8	2.95757
novel_1487	gene-EGFL8	EGFL8	0.12871	0.983583	2.95757	0.000203804	0.00966535	XM_018038965.1	XM_018038965.1
novel_1371	gene-KIF13A	KIF13A	0.683499	0	-25.4176	4.51457e-17	6.23835e-14	XM_018038722.1	XM_018038722.1	XM_018038722.1	gene-KIF13A	-25.4176
novel_403	gene-VARS	VARS	0.0732906	7.26e-05	-6.19599	0.00092863	0.0378436	XM_018038626.1	XM_018038626.1	XM_018038626.1	gene-VARS	-6.19599
novel_972	gene-COL11A2	COL11A2	0	0.0570228	21.2827	2.12118e-12	1.64419e-10	XM_018038560.1	XM_018038560.1	XM_018038560.1	gene-COL11A2	21.2827
novel_1251	gene-SRGAP3	SRGAP3	0	0.618828	9.91188	0.00016144	0.00778103	XM_018038366.1	XM_018038366.1	XM_018038366.1	gene-SRGAP3	9.91188
novel_326	gene-SRGAP3	SRGAP3	0	0.618828	9.91188	0.00016144	0.00778103	XM_018038366.1	XM_018038366.1
novel_584	gene-CCNB3	CCNB3	0.19484	0	-22.9313	3.59783e-14	7.53565e-12	XM_013976483.2	XM_013976483.2	XM_013976483.2	gene-CCNB3	-22.9313
chi-miR-346-5p	gene-CCNB3	CCNB3	0.19484	0	-22.9313	3.59783e-14	7.53565e-12	XM_013976483.2	XM_013976483.2
novel_1125	gene-C2	C2	0.0017856	0.222241	6.43835	8.94083e-05	0.00450524	XM_013974002.2	XM_013974002.2	XM_013974002.2	gene-C2	6.43835
novel_1251	gene-IMPDH2	IMPDH2	0.0040004	0.310603	5.13371	0.000109341	0.0054312	XM_013973506.2	XM_013973506.2	XM_013973506.2	gene-IMPDH2	5.13371
novel_515	gene-SAP30BP	SAP30BP	0	1.45051	10.5551	2.50842e-05	0.00133619	XM_013972463.2	XM_013972463.2	XM_013972463.2	gene-SAP30BP	10.5551
novel_972	gene-TNFRSF13B	TNFRSF13B	0.164924	0	-20.9825	4.42453e-12	3.00428e-10	XM_013971985.2	XM_013971985.2	XM_013971985.2	gene-TNFRSF13B	-20.9825
novel_1251	gene-TNFRSF13B	TNFRSF13B	0.164924	0	-20.9825	4.42453e-12	3.00428e-10	XM_013971985.2	XM_013971985.2
novel_997	gene-TNFRSF13B	TNFRSF13B	0.164924	0	-20.9825	4.42453e-12	3.00428e-10	XM_013971985.2	XM_013971985.2
novel_465	gene-TNFRSF13B	TNFRSF13B	0.164924	0	-20.9825	4.42453e-12	3.00428e-10	XM_013971985.2	XM_013971985.2
novel_1125	gene-POU2F2	POU2F2	0	0.0449186	20.7815	6.98267e-12	4.51968e-10	XM_013971347.2	XM_013971347.2	XM_013971347.2	gene-POU2F2	20.7815
novel_972	gene-SDCCAG8	SDCCAG8	0	0.498978	23.3397	1.24874e-14	3.54229e-12	XM_013970102.2	XM_013970102.2	XM_013970102.2	gene-SDCCAG8	23.3397
novel_972	gene-TMEM25	TMEM25	0	0.386476	22.9946	3.04094e-14	6.64477e-12	XM_013969505.2	XM_013969505.2	XM_013969505.2	gene-TMEM25	22.9946
novel_972	gene-DCAF11	DCAF11	0	0.426286	22.9291	3.59931e-14	7.53565e-12	XM_013966845.2	XM_013966845.2	XM_013966845.2	gene-DCAF11	22.9291
novel_465	gene-LMAN2	LMAN2	7.36059	2.44225	-1.52619	9.38207e-05	0.00471497	XM_013965401.2	XM_013965401.2	XM_013965401.2	gene-LMAN2	-1.52619
novel_1125	gene-ABCC5	ABCC5	0.0047798	0.258232	5.75091	0.000105246	0.00524162	XM_013964130.2	XM_013964130.2	XM_013964130.2	gene-ABCC5	5.75091
novel_465	gene-ARHGEF6	ARHGEF6	0.183186	0.000861	-7.007	0.000454891	0.0199538	XM_005700426.3	XM_005700426.3	XM_005700426.3	gene-ARHGEF6	-7.007
novel_1263	gene-DDX50	DDX50	1.88001	0.115285	-3.99667	7.64859e-06	0.000423972	XM_005699125.3	XM_005699125.3	XM_005699125.3	gene-DDX50	-3.99667
novel_274	gene-AGER	AGER	0.170387	0.0070174	-4.46869	0.000180517	0.00865616	XM_005696537.3	XM_005696537.3	XM_005696537.3	gene-AGER	-4.46869
novel_972	gene-MEA1	MEA1	0	1.03266	22.4264	1.28472e-13	1.88755e-11	XM_005696321.3	XM_005696321.3	XM_005696321.3	gene-MEA1	22.4264
novel_1125	gene-MEA1	MEA1	0	1.03266	22.4264	1.28472e-13	1.88755e-11	XM_005696321.3	XM_005696321.3
novel_403	gene-MEA1	MEA1	0	1.03266	22.4264	1.28472e-13	1.88755e-11	XM_005696321.3	XM_005696321.3
novel_515	gene-SAP30BP	SAP30BP	0	0.494882	9.32176	8.42685e-08	5.01976e-06	XM_005694130.2	XM_005694130.2	XM_005694130.2	gene-SAP30BP	9.32176
novel_1125	gene-FXYD5	FXYD5	0.255332	0.842104	1.76969	1.14414e-07	6.80685e-06	XM_005692320.3	XM_005692320.3	XM_005692320.3	gene-FXYD5	1.76969
novel_1251	gene-ADGRG1	ADGRG1	0	0.366944	23.3466	1.22689e-14	3.51204e-12	XM_005692028.3	XM_005692028.3	XM_005692028.3	gene-ADGRG1	23.3466
novel_972	gene-NMNAT2	NMNAT2	0.88616	0.0002656	-10.2022	1.39241e-07	8.26822e-06	XM_005690959.3	XM_005690959.3	XM_005690959.3	gene-NMNAT2	-10.2022
novel_326	gene-ACSS2	ACSS2	0	0.312633	8.61855	1.35096e-06	7.78646e-05	XM_005688483.3	XM_005688483.3	XM_005688483.3	gene-ACSS2	8.61855
chi-miR-1271-3p	gene-PNISR	PNISR	2.66934	0.0122484	-7.54643	3.03179e-06	0.000172733	XM_005684651.3	XM_005684651.3	XM_005684651.3	gene-PNISR	-7.54643
novel_274	gene-SYK	SYK	0.70156	0.0280784	-4.51683	0.000887222	0.0364082	XM_005684188.3	XM_005684188.3	XM_005684188.3	gene-SYK	-4.51683
novel_997	gene-SLC25A42	SLC25A42	0.286308	0.0011816	-6.60215	6.09882e-12	3.99704e-10	XM_005682096.3	XM_005682096.3	XM_005682096.3	gene-SLC25A42	-6.60215
novel_1125	gene-SLC25A42	SLC25A42	0.286308	0.0011816	-6.60215	6.09882e-12	3.99704e-10	XM_005682096.3	XM_005682096.3
novel_274	gene-SLC25A42	SLC25A42	0.286308	0.0011816	-6.60215	6.09882e-12	3.99704e-10	XM_005682096.3	XM_005682096.3
novel_465	gene-SLC25A42	SLC25A42	0.286308	0.0011816	-6.60215	6.09882e-12	3.99704e-10	XM_005682096.3	XM_005682096.3
chi-miR-10b-5p	gene-FAM13A	FAM13A	0.154491	0.411565	1.46552	7.2232e-06	0.000401574	XM_005681436.3	XM_005681436.3	XM_005681436.3	gene-FAM13A	1.46552
novel_123	gene-THRAP3	THRAP3	7.46882	0.272689	-4.68275	1.68038e-05	0.000907943	XM_005678695.3	XM_005678695.3	XM_005678695.3	gene-THRAP3	-4.68275
novel_1487	gene-DHDDS	DHDDS	0.878759	1.86905	1.1922	0.00119332	0.0472999	XM_005676812.3	XM_005676812.3	XM_005676812.3	gene-DHDDS	1.1922
chi-miR-193b-5p	gene-SEPT8	44447	0.281836	3.59632	3.86185	0.000540568	0.0232358	XM_018050742.1	XM_018050742.1	XM_018050742.1	gene-SEPT8	3.86185
novel_462	gene-SEPT8	44447	0.281836	3.59632	3.86185	0.000540568	0.0232358	XM_018050742.1	XM_018050742.1

## Sheet: LP-HF vs. LP-LF (known miRNA)
miRNA	miRNA_log2FC	Up/Down	mRNA	Gene_name	mRNA_log2FC	Up/Down
chi-miR-1271-3p	1.0598	Up	XM_018051644.1	gene-MX2	-25.0698	Down
chi-miR-193b-5p	-1.4896	Down	XM_018052366.1	gene-NFX1	-24.8504	Down
chi-miR-346-5p	-1.4855	Down	XM_018054389.1	gene-STARD9	-23.8794	Down
chi-miR-346-5p	-1.4855	Down	XM_013976483.2	gene-CCNB3	-22.9313	Down
chi-miR-10b-5p	-2.4615	Down	XM_018049313.1	gene-FAM13A	-21.6966	Down
chi-miR-1271-3p	1.0598	Up	XM_018058966.1	gene-SPEG	-21.5644	Down
chi-miR-1271-3p	1.0598	Up	XM_005684651.3	gene-PNISR	-7.54643	Down
chi-miR-193b-5p	-1.4896	Down	XM_018064993.1	gene-CACNB1	-6.20991	Down
chi-miR-346-5p	-1.4855	Down	XM_018053112.1	gene-OXNAD1	-6.09436	Down
chi-miR-193b-5p	-1.4896	Down	XR_001917424.1	gene-CTPS1	-5.06143	Down
chi-miR-10b-5p	-2.4615	Down	XM_018057419.1	gene-TINAGL1	-3.67197	Down
chi-miR-10a-5p	-1.7405	Down	XM_018057419.1	gene-TINAGL1	-3.67197	Down
chi-miR-193b-5p	-1.4896	Down	XM_018060716.1	gene-EDEM3	1.28798	Up
chi-miR-193b-5p	-1.4896	Down	XM_018060718.1	gene-EDEM3	1.34463	Up
chi-miR-10b-5p	-2.4615	Down	XM_005681436.3	gene-FAM13A	1.46552	Up
chi-miR-193b-5p	-1.4896	Down	XM_018060717.1	gene-EDEM3	2.06888	Up
chi-miR-193b-5p	-1.4896	Down	XM_018060711.1	gene-EDEM3	2.84837	Up
chi-miR-193b-5p	-1.4896	Down	XM_018048041.1	gene-R3HDM2	3.34935	Up
chi-miR-193b-5p	-1.4896	Down	XM_018048034.1	gene-R3HDM2	3.78429	Up
chi-miR-193b-5p	-1.4896	Down	XM_018050742.1	gene-SEPT8	3.86185	Up
chi-miR-193b-5p	-1.4896	Down	XM_018048036.1	gene-R3HDM2	3.88345	Up
chi-miR-346-5p	-1.4855	Down	XM_018062392.1	gene-SUPT5H	8.02784	Up
chi-miR-193b-5p	-1.4896	Down	XM_018054977.1	gene-SEMA4F	20.5352	Up
chi-miR-193b-5p	-1.4896	Down	XM_018048033.1	gene-R3HDM2	21.2357	Up
chi-miR-346-5p	-1.4855	Down	XR_001919202.1	gene-MADD	21.8437	Up

## Sheet: LP-HF vs. LP-LF (novel miRNA)
miRNA	miRNA_log2FC	Up/Down	mRNA	Gene_name	mRNA_log2FC	Up/Down
novel_547	-2.4883	Down	XM_018041623.1	gene-GFRA1	-25.5301	Down
novel_982	-1.7503	Down	XM_018040761.1	gene-LOC102177581	-25.5234	Down
novel_997	-1.9434	Down	XM_018041296.1	gene-MYOF	-25.4887	Down
novel_1371	3.8455	Up	XM_018038722.1	gene-KIF13A	-25.4176	Down
novel_997	-1.9434	Down	XM_018051644.1	gene-MX2	-25.0698	Down
novel_1125	-1.6316	Down	XM_018046463.1	gene-GPR161	-24.7012	Down
novel_997	-1.9434	Down	XM_018066926.1	gene-TADA3	-24.4624	Down
novel_465	-1.2951	Down	XM_018066926.1	gene-TADA3	-24.4624	Down
novel_403	-1.1507	Down	XM_018066926.1	gene-TADA3	-24.4624	Down
novel_465	-1.2951	Down	XR_001917316.1	gene-KIAA0319L	-24.2588	Down
novel_1251	-3.6348	Down	XM_018042330.1	gene-ERCC6	-24.1442	Down
novel_982	-1.7503	Down	XM_018048806.1	gene-SGSM3	-24.0023	Down
novel_972	-4.2265	Down	XM_018042832.1	gene-DLG2	-23.9524	Down
novel_1251	-3.6348	Down	XM_018054389.1	gene-STARD9	-23.8794	Down
novel_409	-1.8503	Down	XM_018054389.1	gene-STARD9	-23.8794	Down
novel_1125	-1.6316	Down	XM_018041043.1	gene-DGKD	-23.8643	Down
novel_403	-1.1507	Down	XM_018041043.1	gene-DGKD	-23.8643	Down
novel_997	-1.9434	Down	XM_018053966.1	gene-RPS6KL1	-23.8454	Down
novel_1251	-3.6348	Down	XM_018052696.1	gene-CDK5RAP2	-23.6859	Down
novel_997	-1.9434	Down	XM_018052696.1	gene-CDK5RAP2	-23.6859	Down
novel_465	-1.2951	Down	XM_018052696.1	gene-CDK5RAP2	-23.6859	Down
novel_1251	-3.6348	Down	XM_018048644.1	gene-IQSEC3	-23.5176	Down
novel_274	-1.3213	Down	XM_018048644.1	gene-IQSEC3	-23.5176	Down
novel_1195	-1.783	Down	XM_018060940.1	gene-PISD	-23.3377	Down
novel_1251	-3.6348	Down	XM_018062272.1	gene-LRP3	-23.2487	Down
novel_1125	-1.6316	Down	XM_018062272.1	gene-LRP3	-23.2487	Down
novel_465	-1.2951	Down	XM_018062272.1	gene-LRP3	-23.2487	Down
novel_1251	-3.6348	Down	XM_018054069.1	gene-PLEKHG3	-23.2238	Down
novel_1487	-2.9091	Down	XM_018054069.1	gene-PLEKHG3	-23.2238	Down
novel_1251	-3.6348	Down	XM_018042329.1	gene-ERCC6	-23.0729	Down
novel_465	-1.2951	Down	XM_018044257.1	gene-LOC102182655	-23.0465	Down
novel_1251	-3.6348	Down	XM_018044192.1	gene-DOCK11	-23.044	Down
novel_465	-1.2951	Down	XM_018053838.1	gene-TTC7B	-22.9402	Down
novel_584	-2.8607	Down	XM_013976483.2	gene-CCNB3	-22.9313	Down
novel_1251	-3.6348	Down	XM_018061396.1	gene-NCOR2	-22.8424	Down
novel_1125	-1.6316	Down	XM_018061396.1	gene-NCOR2	-22.8424	Down
novel_294	-1.3531	Down	XM_018061396.1	gene-NCOR2	-22.8424	Down
novel_465	-1.2951	Down	XM_018061396.1	gene-NCOR2	-22.8424	Down
novel_1195	-1.783	Down	XM_018051962.1	gene-MPDZ	-22.8297	Down
novel_465	-1.2951	Down	XM_018066137.1	gene-CLK3	-22.7754	Down
novel_1251	-3.6348	Down	XM_018040193.1	gene-ATXN2L	-22.7535	Down
novel_274	-1.3213	Down	XM_018040193.1	gene-ATXN2L	-22.7535	Down
novel_1125	-1.6316	Down	XM_018066520.1	gene-LINGO1	-22.729	Down
novel_462	-1.287	Down	XM_018061051.1	gene-TTC28	-22.6458	Down
novel_1125	-1.6316	Down	XM_018048722.1	gene-MICAL3	-22.6134	Down
novel_1125	-1.6316	Down	XR_001917262.1	gene-SDK1	-22.533	Down
novel_1251	-3.6348	Down	XM_018057509.1	gene-RTEL1	-22.5291	Down
novel_465	-1.2951	Down	XM_018057509.1	gene-RTEL1	-22.5291	Down
novel_462	-1.287	Down	XM_018057509.1	gene-RTEL1	-22.5291	Down
novel_1251	-3.6348	Down	XM_018040748.1	gene-LOC102190194	-22.3487	Down
novel_1251	-3.6348	Down	XM_018058256.1	gene-ARMC9	-22.2993	Down
novel_1487	-2.9091	Down	XM_018058256.1	gene-ARMC9	-22.2993	Down
novel_1125	-1.6316	Down	XM_018043277.1	gene-ERI3	-22.2958	Down
novel_294	-1.3531	Down	XM_018043277.1	gene-ERI3	-22.2958	Down
novel_403	-1.1507	Down	XM_018043277.1	gene-ERI3	-22.2958	Down
novel_465	-1.2951	Down	XM_018040052.1	gene-EME2	-22.2548	Down
novel_403	-1.1507	Down	XM_018040052.1	gene-EME2	-22.2548	Down
novel_972	-4.2265	Down	XM_018041914.1	gene-MTUS1	-22.2405	Down
novel_997	-1.9434	Down	XR_001918139.1	gene-TTC38	-22.121	Down
novel_1125	-1.6316	Down	XR_001918139.1	gene-TTC38	-22.121	Down
novel_465	-1.2951	Down	XM_018046217.1	gene-ZBTB7B	-22.103	Down
novel_465	-1.2951	Down	XM_018046043.1	gene-TNK2	-21.9548	Down
novel_1251	-3.6348	Down	XM_018061395.1	gene-NCOR2	-21.9404	Down
novel_1125	-1.6316	Down	XM_018061395.1	gene-NCOR2	-21.9404	Down
novel_294	-1.3531	Down	XM_018061395.1	gene-NCOR2	-21.9404	Down
novel_465	-1.2951	Down	XM_018061395.1	gene-NCOR2	-21.9404	Down
novel_465	-1.2951	Down	XM_018066136.1	gene-CLK3	-21.8857	Down
novel_997	-1.9434	Down	XM_018040233.1	gene-TRRAP	-21.6557	Down
novel_1251	-3.6348	Down	XM_018059451.1	gene-FAM160A2	-21.6347	Down
novel_403	-1.1507	Down	XM_018059451.1	gene-FAM160A2	-21.6347	Down
novel_972	-4.2265	Down	XR_001918215.1	gene-EVC	-21.5419	Down
novel_997	-1.9434	Down	XR_001918215.1	gene-EVC	-21.5419	Down
novel_403	-1.1507	Down	XR_001918215.1	gene-EVC	-21.5419	Down
novel_1371	3.8455	Up	XR_001918215.1	gene-EVC	-21.5419	Down
novel_997	-1.9434	Down	XM_018059639.1	gene-TNS1	-21.4301	Down
novel_1251	-3.6348	Down	XM_018044491.1	gene-FBXW5	-21.4177	Down
novel_1125	-1.6316	Down	XM_018044491.1	gene-FBXW5	-21.4177	Down
novel_294	-1.3531	Down	XM_018044491.1	gene-FBXW5	-21.4177	Down
novel_1125	-1.6316	Down	XM_018056059.1	gene-GBGT1	-21.1328	Down
novel_294	-1.3531	Down	XM_018056059.1	gene-GBGT1	-21.1328	Down
novel_972	-4.2265	Down	XM_013971985.2	gene-TNFRSF13B	-20.9825	Down
novel_1251	-3.6348	Down	XM_013971985.2	gene-TNFRSF13B	-20.9825	Down
novel_997	-1.9434	Down	XM_013971985.2	gene-TNFRSF13B	-20.9825	Down
novel_465	-1.2951	Down	XM_013971985.2	gene-TNFRSF13B	-20.9825	Down
novel_1195	-1.783	Down	XM_018039675.1	gene-CTDP1	-20.8705	Down
novel_972	-4.2265	Down	XM_018040171.1	gene-SRCAP	-12.6555	Down
novel_1195	-1.783	Down	XM_018040171.1	gene-SRCAP	-12.6555	Down
novel_972	-4.2265	Down	XM_005690959.3	gene-NMNAT2	-10.2022	Down
novel_1251	-3.6348	Down	XM_018048680.1	gene-ERC1	-9.93198	Down
novel_1370	-1.4701	Down	XM_018048680.1	gene-ERC1	-9.93198	Down
novel_294	-1.3531	Down	XM_018048680.1	gene-ERC1	-9.93198	Down
novel_465	-1.2951	Down	XM_018048680.1	gene-ERC1	-9.93198	Down
novel_997	-1.9434	Down	XM_018042949.1	gene-CARS	-9.76713	Down
novel_982	-1.7503	Down	XM_018042949.1	gene-CARS	-9.76713	Down
novel_1125	-1.6316	Down	XM_018046959.1	gene-CCDC136	-9.5198	Down
novel_1125	-1.6316	Down	XM_018057627.1	gene-PMEPA1	-9.42715	Down
novel_1195	-1.783	Down	XM_018048848.1	gene-TCF20	-9.11211	Down
novel_1125	-1.6316	Down	XM_018043186.1	gene-MARK2	-9.02027	Down
novel_997	-1.9434	Down	XM_018042261.1	gene-RASSF4	-9.01199	Down
novel_997	-1.9434	Down	XM_018062568.1	gene-RELB	-8.90159	Down
novel_465	-1.2951	Down	XM_018062568.1	gene-RELB	-8.90159	Down
novel_465	-1.2951	Down	XM_018053839.1	gene-TTC7B	-8.82035	Down
novel_1251	-3.6348	Down	XM_018064274.1	gene-LOC102189340	-8.7779	Down
novel_1125	-1.6316	Down	XM_018059698.1	gene-BCL9L	-8.3596	Down
novel_1487	-2.9091	Down	XM_018059741.1	gene-SIDT2	-8.34183	Down
novel_997	-1.9434	Down	XM_018059741.1	gene-SIDT2	-8.34183	Down
novel_1125	-1.6316	Down	XM_018056090.1	gene-CCDC187	-7.91864	Down
novel_1263	-3.3638	Down	XM_018059380.1	gene-P2RY2	-7.91124	Down
novel_294	-1.3531	Down	XM_018059380.1	gene-P2RY2	-7.91124	Down
novel_1263	-3.3638	Down	XM_018061424.1	gene-SFSWAP	-7.86892	Down
novel_1370	-1.4701	Down	XM_018061424.1	gene-SFSWAP	-7.86892	Down
novel_1251	-3.6348	Down	XM_018057547.1	gene-CHRNA4	-7.60498	Down
novel_61	-1.3953	Down	XM_018057547.1	gene-CHRNA4	-7.60498	Down
novel_1125	-1.6316	Down	XM_018066810.1	gene-SEMA3B	-7.51847	Down
novel_294	-1.3531	Down	XM_018060543.1	gene-CPTP	-7.41566	Down
novel_1251	-3.6348	Down	XM_018047034.1	gene-ZMIZ2	-7.14859	Down
novel_982	-1.7503	Down	XM_018047034.1	gene-ZMIZ2	-7.14859	Down
novel_465	-1.2951	Down	XM_005700426.3	gene-ARHGEF6	-7.007	Down
novel_1251	-3.6348	Down	XM_018052917.1	gene-TPBG	-6.84801	Down
novel_972	-4.2265	Down	XM_018052726.1	gene-TRAPPC12	-6.76239	Down
novel_997	-1.9434	Down	XM_018052726.1	gene-TRAPPC12	-6.76239	Down
novel_1251	-3.6348	Down	XM_018052697.1	gene-CDK5RAP2	-6.75875	Down
novel_997	-1.9434	Down	XM_018052697.1	gene-CDK5RAP2	-6.75875	Down
novel_465	-1.2951	Down	XM_018052697.1	gene-CDK5RAP2	-6.75875	Down
novel_1125	-1.6316	Down	XM_018058825.1	gene-SMAP1	-6.75068	Down
novel_403	-1.1507	Down	XM_018058825.1	gene-SMAP1	-6.75068	Down
novel_997	-1.9434	Down	XM_005682096.3	gene-SLC25A42	-6.60215	Down
novel_1125	-1.6316	Down	XM_005682096.3	gene-SLC25A42	-6.60215	Down
novel_274	-1.3213	Down	XM_005682096.3	gene-SLC25A42	-6.60215	Down
novel_465	-1.2951	Down	XM_005682096.3	gene-SLC25A42	-6.60215	Down
novel_1487	-2.9091	Down	XM_018045188.1	gene-LOC106502819	-6.55589	Down
novel_465	-1.2951	Down	XM_018045188.1	gene-LOC106502819	-6.55589	Down
novel_997	-1.9434	Down	XR_001920008.1	gene-ALS2CL	-6.51586	Down
novel_997	-1.9434	Down	XM_018055786.1	gene-LMX1B	-6.45533	Down
novel_403	-1.1507	Down	XM_018038626.1	gene-VARS	-6.19599	Down
novel_1125	-1.6316	Down	XM_018053112.1	gene-OXNAD1	-6.09436	Down
novel_1125	-1.6316	Down	XM_018046961.1	gene-CCDC136	-6.02549	Down
novel_1251	-3.6348	Down	XM_018061133.1	gene-MSI1	-5.46071	Down
novel_1513	-2.8092	Down	XM_018061133.1	gene-MSI1	-5.46071	Down
novel_1125	-1.6316	Down	XM_018044826.1	gene-DGCR2	-5.43058	Down
novel_1125	-1.6316	Down	XM_018046210.1	gene-SHC1	-5.39094	Down
novel_294	-1.3531	Down	XM_018046210.1	gene-SHC1	-5.39094	Down
novel_1125	-1.6316	Down	XM_018042168.1	gene-HEYL	-5.24172	Down
novel_1125	-1.6316	Down	XR_001917424.1	gene-CTPS1	-5.06143	Down
novel_1125	-1.6316	Down	XM_018057706.1	gene-NOL4L	-4.75917	Down
novel_1513	-2.8092	Down	XM_018043354.1	gene-IGSF9B	-4.73957	Down
novel_982	-1.7503	Down	XM_018043354.1	gene-IGSF9B	-4.73957	Down
novel_462	-1.287	Down	XM_018043354.1	gene-IGSF9B	-4.73957	Down
novel_403	-1.1507	Down	XM_018043354.1	gene-IGSF9B	-4.73957	Down
novel_1251	-3.6348	Down	XM_018062165.1	gene-ACD	-4.69524	Down
novel_465	-1.2951	Down	XM_018062165.1	gene-ACD	-4.69524	Down
novel_123	-1.3854	Down	XM_005678695.3	gene-THRAP3	-4.68275	Down
novel_274	-1.3213	Down	XM_005684188.3	gene-SYK	-4.51683	Down
novel_274	-1.3213	Down	XM_005696537.3	gene-AGER	-4.46869	Down
novel_997	-1.9434	Down	XM_018063563.1	gene-DZIP3	-4.27759	Down
novel_326	-1.7157	Down	XM_018063598.1	gene-DZIP3	-4.18163	Down
novel_1263	-3.3638	Down	XM_005699125.3	gene-DDX50	-3.99667	Down
novel_465	-1.2951	Down	XM_018057419.1	gene-TINAGL1	-3.67197	Down
novel_1263	-3.3638	Down	XM_018041972.1	gene-IKBKB	-3.5077	Down
novel_1487	-2.9091	Down	XM_018055924.1	gene-LRRC8A	-3.29635	Down
novel_403	-1.1507	Down	XM_018066400.1	gene-CIB2	-3.0072	Down
novel_465	-1.2951	Down	XR_001918448.1	gene-FANCG	-2.79181	Down
novel_1125	-1.6316	Down	XM_018044969.1	gene-PCID2	-2.51111	Down
novel_1251	-3.6348	Down	XM_018040070.1	gene-FKBP6	-2.09725	Down
novel_465	-1.2951	Down	XM_013965401.2	gene-LMAN2	-1.52619	Down
novel_1125	-1.6316	Down	XM_018041887.1	gene-MANEAL	-1.3572	Down
novel_1125	-1.6316	Down	XM_018040425.1	gene-RNPS1	-1.29044	Down
novel_1487	-2.9091	Down	XM_005676812.3	gene-DHDDS	1.1922	Up
novel_1125	-1.6316	Down	XM_005692320.3	gene-FXYD5	1.76969	Up
novel_1251	-3.6348	Down	XM_018041954.1	gene-MFHAS1	1.86922	Up
novel_465	-1.2951	Down	XM_018059710.1	gene-PHLDB1	2.67423	Up
novel_1263	-3.3638	Down	XM_018057433.1	gene-PTPRA	2.95277	Up
novel_982	-1.7503	Down	XM_018057433.1	gene-PTPRA	2.95277	Up
novel_1251	-3.6348	Down	XM_018038965.1	gene-EGFL8	2.95757	Up
novel_1487	-2.9091	Down	XM_018038965.1	gene-EGFL8	2.95757	Up
novel_1263	-3.3638	Down	XM_018057434.1	gene-PTPRA	2.97794	Up
novel_982	-1.7503	Down	XM_018057434.1	gene-PTPRA	2.97794	Up
novel_1195	-1.783	Down	XM_018055510.1	gene-SNX17	3.19953	Up
novel_465	-1.2951	Down	XM_018064771.1	gene-FLII	3.24564	Up
novel_326	-1.7157	Down	XM_018048041.1	gene-R3HDM2	3.34935	Up
novel_997	-1.9434	Down	XM_018051337.1	gene-EPS15L1	3.5925	Up
novel_1125	-1.6316	Down	XM_018051337.1	gene-EPS15L1	3.5925	Up
novel_1125	-1.6316	Down	XM_018042164.1	gene-HEYL	3.74227	Up
novel_326	-1.7157	Down	XM_018048034.1	gene-R3HDM2	3.78429	Up
novel_462	-1.287	Down	XM_018050742.1	gene-SEPT8	3.86185	Up
novel_326	-1.7157	Down	XM_018048036.1	gene-R3HDM2	3.88345	Up
novel_403	-1.1507	Down	XM_018044867.1	gene-GP1BB	4.14094	Up
novel_972	-4.2265	Down	XM_018061885.1	gene-ANKRD11	4.14262	Up
novel_274	-1.3213	Down	XM_018064134.1	gene-YPEL2	4.16072	Up
novel_972	-4.2265	Down	XM_018041909.1	gene-MTUS1	4.42157	Up
novel_1251	-3.6348	Down	XM_018048677.1	gene-ERC1	5.00577	Up
novel_1370	-1.4701	Down	XM_018048677.1	gene-ERC1	5.00577	Up
novel_294	-1.3531	Down	XM_018048677.1	gene-ERC1	5.00577	Up
novel_465	-1.2951	Down	XM_018048677.1	gene-ERC1	5.00577	Up
novel_1251	-3.6348	Down	XM_013973506.2	gene-IMPDH2	5.13371	Up
novel_1125	-1.6316	Down	XM_018051188.1	gene-ADGRL1	5.35478	Up
novel_1125	-1.6316	Down	XM_018066524.1	gene-LINGO1	5.41444	Up
novel_1251	-3.6348	Down	XM_018048679.1	gene-ERC1	5.56203	Up
novel_1370	-1.4701	Down	XM_018048679.1	gene-ERC1	5.56203	Up
novel_294	-1.3531	Down	XM_018048679.1	gene-ERC1	5.56203	Up
novel_465	-1.2951	Down	XM_018048679.1	gene-ERC1	5.56203	Up
novel_294	-1.3531	Down	XM_018046953.1	gene-FLNC	5.64037	Up
novel_465	-1.2951	Down	XM_018046953.1	gene-FLNC	5.64037	Up
novel_1371	3.8455	Up	XM_018046953.1	gene-FLNC	5.64037	Up
novel_972	-4.2265	Down	XM_018054999.1	gene-RTKN	5.65502	Up
novel_1125	-1.6316	Down	XM_013964130.2	gene-ABCC5	5.75091	Up
novel_1251	-3.6348	Down	XM_018055725.1	gene-MRRF	6.19567	Up
novel_465	-1.2951	Down	XM_018064779.1	gene-MIEF2	6.39287	Up
novel_1125	-1.6316	Down	XM_013974002.2	gene-C2	6.43835	Up
novel_1125	-1.6316	Down	XM_018042502.1	gene-SLC29A3	6.53524	Up
novel_997	-1.9434	Down	XM_018050902.1	gene-SAFB	6.74045	Up
novel_997	-1.9434	Down	XM_018061067.1	gene-MYO18B	6.83288	Up
novel_982	-1.7503	Down	XM_018061067.1	gene-MYO18B	6.83288	Up
novel_1513	-2.8092	Down	XM_018052266.1	gene-FAM160B2	7.14132	Up
novel_1125	-1.6316	Down	XM_018052266.1	gene-FAM160B2	7.14132	Up
novel_1125	-1.6316	Down	XM_018051767.1	gene-PLIN2	7.63041	Up
novel_1125	-1.6316	Down	XM_018062392.1	gene-SUPT5H	8.02784	Up
novel_326	-1.7157	Down	XM_005688483.3	gene-ACSS2	8.61855	Up
novel_465	-1.2951	Down	XM_018056168.1	gene-VAV2	9.0223	Up
novel_403	-1.1507	Down	XM_018056168.1	gene-VAV2	9.0223	Up
novel_972	-4.2265	Down	XM_018046866.1	gene-RAB19	9.08022	Up
novel_1091	-3.3596	Down	XM_018054457.1	gene-PLCB2	9.12486	Up
novel_997	-1.9434	Down	XM_018054457.1	gene-PLCB2	9.12486	Up
novel_1125	-1.6316	Down	XM_018046360.1	gene-CFAP45	9.15564	Up
novel_1091	-3.3596	Down	XM_018063648.1	gene-TBC1D16	9.23751	Up
novel_1125	-1.6316	Down	XM_018063648.1	gene-TBC1D16	9.23751	Up
novel_515	-2.2345	Down	XM_005694130.2	gene-SAP30BP	9.32176	Up
novel_1251	-3.6348	Down	XM_018038366.1	gene-SRGAP3	9.91188	Up
novel_326	-1.7157	Down	XM_018038366.1	gene-SRGAP3	9.91188	Up
novel_515	-2.2345	Down	XM_013972463.2	gene-SAP30BP	10.5551	Up
novel_403	-1.1507	Down	XM_018066107.1	gene-FES	20.468	Up
novel_294	-1.3531	Down	XM_018058277.1	gene-FILIP1L	20.7046	Up
novel_1125	-1.6316	Down	XM_013971347.2	gene-POU2F2	20.7815	Up
novel_997	-1.9434	Down	XM_018051335.1	gene-EPS15L1	20.8606	Up
novel_1125	-1.6316	Down	XM_018051335.1	gene-EPS15L1	20.8606	Up
novel_1263	-3.3638	Down	XM_018052196.1	gene-COL18A1	20.8776	Up
novel_465	-1.2951	Down	XM_018058694.1	gene-MAPK15	21.0075	Up
novel_1370	-1.4701	Down	XM_018046139.1	gene-S100A1	21.1877	Up
novel_326	-1.7157	Down	XM_018048033.1	gene-R3HDM2	21.2357	Up
novel_972	-4.2265	Down	XM_018038560.1	gene-COL11A2	21.2827	Up
novel_1251	-3.6348	Down	XM_018040653.1	gene-CLN3	21.3082	Up
novel_123	-1.3854	Down	XM_018040653.1	gene-CLN3	21.3082	Up
novel_1251	-3.6348	Down	XM_018058653.1	gene-TSNARE1	21.4142	Up
novel_1487	-2.9091	Down	XM_018058653.1	gene-TSNARE1	21.4142	Up
novel_1125	-1.6316	Down	XM_018042566.1	gene-COL13A1	21.4817	Up
novel_1125	-1.6316	Down	XM_018056089.1	gene-CCDC187	21.5416	Up
novel_1125	-1.6316	Down	XM_018048169.1	gene-MYBPC1	21.5907	Up
novel_1251	-3.6348	Down	XM_018057506.1	gene-RTEL1	21.775	Up
novel_465	-1.2951	Down	XM_018057506.1	gene-RTEL1	21.775	Up
novel_462	-1.287	Down	XM_018057506.1	gene-RTEL1	21.775	Up
novel_294	-1.3531	Down	XR_001919202.1	gene-MADD	21.8437	Up
novel_584	-2.8607	Down	XM_018067237.1	gene-TXNRD3	22.1274	Up
novel_465	-1.2951	Down	XM_018045181.1	gene-FAM83H	22.2171	Up
novel_1125	-1.6316	Down	XM_018040042.1	gene-MAPK8IP3	22.2544	Up
novel_465	-1.2951	Down	XM_018040042.1	gene-MAPK8IP3	22.2544	Up
novel_1125	-1.6316	Down	XM_018066104.1	gene-MAN2A2	22.4055	Up
novel_972	-4.2265	Down	XM_005696321.3	gene-MEA1	22.4264	Up
novel_1125	-1.6316	Down	XM_005696321.3	gene-MEA1	22.4264	Up
novel_403	-1.1507	Down	XM_005696321.3	gene-MEA1	22.4264	Up
novel_997	-1.9434	Down	XM_018065299.1	gene-MAPT	22.6006	Up
novel_1125	-1.6316	Down	XM_018042980.1	gene-SYVN1	22.7955	Up
novel_1125	-1.6316	Down	XM_018059697.1	gene-BCL9L	22.9176	Up
novel_972	-4.2265	Down	XM_013966845.2	gene-DCAF11	22.9291	Up
novel_1125	-1.6316	Down	XR_001919350.1	gene-MORC2	22.9426	Up
novel_294	-1.3531	Down	XR_001919350.1	gene-MORC2	22.9426	Up
novel_1125	-1.6316	Down	XM_018062766.1	gene-TEAD2	22.9515	Up
novel_972	-4.2265	Down	XM_013969505.2	gene-TMEM25	22.9946	Up
novel_1125	-1.6316	Down	XM_018048718.1	gene-MICAL3	23.2475	Up
novel_972	-4.2265	Down	XM_013970102.2	gene-SDCCAG8	23.3397	Up
novel_1251	-3.6348	Down	XM_005692028.3	gene-ADGRG1	23.3466	Up
novel_997	-1.9434	Down	XM_018065297.1	gene-MAPT	23.6436	Up
novel_997	-1.9434	Down	XM_018050281.1	gene-APBB3	23.6894	Up
novel_465	-1.2951	Down	XM_018050281.1	gene-APBB3	23.6894	Up
novel_1251	-3.6348	Down	XM_018045067.1	gene-L1CAM	25.2461	Up
novel_326	-1.7157	Down	XM_018045067.1	gene-L1CAM	25.2461	Up
novel_294	-1.3531	Down	XM_018045067.1	gene-L1CAM	25.2461	Up
novel_274	-1.3213	Down	XM_018045067.1	gene-L1CAM	25.2461	Up
novel_465	-1.2951	Down	XM_018040427.1	gene-ABCA3	25.7774	Up
novel_1371	3.8455	Up	XM_018040427.1	gene-ABCA3	25.7774	Up
