# Supplementary material for: Integrated Transcriptome Analysis Reveals the Crucial mRNAs and miRNAs Related to Fecundity in the Hypothalamus of Yunshang Black Goats during the Luteal Phase
Source: Animals (Basel). 2022 Dec 2;12(23):3397. doi: 10.3390/ani12233397 (PMC9738480; doi:10.3390/ani12233397)
Supplement: Supplementary file 1 [file animals-12-03397-s001.zip › Supplementary Table S12.xlsx]

## Sheet: upregulated network
miRNA	miRNA_log2FC	Up/Down	mRNA	Gene_name	mRNA_log2FC	Up/Down
chi-miR-1271-3p	1.0598	Up	XM_018051644.1	gene-MX2	-25.0698	Down
chi-miR-1271-3p	1.0598	Up	XM_018058966.1	gene-SPEG	-21.5644	Down
chi-miR-1271-3p	1.0598	Up	XM_005684651.3	gene-PNISR	-7.54643	Down
novel_1371	3.8455	Up	XM_018038722.1	gene-KIF13A	-25.4176	Down
novel_1371	3.8455	Up	XR_001918215.1	gene-EVC	-21.5419	Down

## Sheet: downregulated network
miRNA	miRNA_log2FC	Up/Down	mRNA	Gene_name	mRNA_log2FC	Up/Down
chi-miR-193b-5p	-1.4896	Down	XM_018060716.1	gene-EDEM3	1.28798	Up
chi-miR-193b-5p	-1.4896	Down	XM_018060718.1	gene-EDEM3	1.34463	Up
chi-miR-10b-5p	-2.4615	Down	XM_005681436.3	gene-FAM13A	1.46552	Up
chi-miR-193b-5p	-1.4896	Down	XM_018060717.1	gene-EDEM3	2.06888	Up
chi-miR-193b-5p	-1.4896	Down	XM_018060711.1	gene-EDEM3	2.84837	Up
chi-miR-193b-5p	-1.4896	Down	XM_018048041.1	gene-R3HDM2	3.34935	Up
chi-miR-193b-5p	-1.4896	Down	XM_018048034.1	gene-R3HDM2	3.78429	Up
chi-miR-193b-5p	-1.4896	Down	XM_018050742.1	gene-SEPT8	3.86185	Up
chi-miR-193b-5p	-1.4896	Down	XM_018048036.1	gene-R3HDM2	3.88345	Up
chi-miR-346-5p	-1.4855	Down	XM_018062392.1	gene-SUPT5H	8.02784	Up
chi-miR-193b-5p	-1.4896	Down	XM_018054977.1	gene-SEMA4F	20.5352	Up
chi-miR-193b-5p	-1.4896	Down	XM_018048033.1	gene-R3HDM2	21.2357	Up
chi-miR-346-5p	-1.4855	Down	XR_001919202.1	gene-MADD	21.8437	Up
novel_1487	-2.9091	Down	XM_005676812.3	gene-DHDDS	1.1922	Up
novel_1125	-1.6316	Down	XM_005692320.3	gene-FXYD5	1.76969	Up
novel_1251	-3.6348	Down	XM_018041954.1	gene-MFHAS1	1.86922	Up
novel_465	-1.2951	Down	XM_018059710.1	gene-PHLDB1	2.67423	Up
novel_1263	-3.3638	Down	XM_018057433.1	gene-PTPRA	2.95277	Up
novel_982	-1.7503	Down	XM_018057433.1	gene-PTPRA	2.95277	Up
novel_1251	-3.6348	Down	XM_018038965.1	gene-EGFL8	2.95757	Up
novel_1487	-2.9091	Down	XM_018038965.1	gene-EGFL8	2.95757	Up
novel_1263	-3.3638	Down	XM_018057434.1	gene-PTPRA	2.97794	Up
novel_982	-1.7503	Down	XM_018057434.1	gene-PTPRA	2.97794	Up
novel_1195	-1.783	Down	XM_018055510.1	gene-SNX17	3.19953	Up
novel_465	-1.2951	Down	XM_018064771.1	gene-FLII	3.24564	Up
novel_326	-1.7157	Down	XM_018048041.1	gene-R3HDM2	3.34935	Up
novel_997	-1.9434	Down	XM_018051337.1	gene-EPS15L1	3.5925	Up
novel_1125	-1.6316	Down	XM_018051337.1	gene-EPS15L1	3.5925	Up
novel_1125	-1.6316	Down	XM_018042164.1	gene-HEYL	3.74227	Up
novel_326	-1.7157	Down	XM_018048034.1	gene-R3HDM2	3.78429	Up
novel_462	-1.287	Down	XM_018050742.1	gene-SEPT8	3.86185	Up
novel_326	-1.7157	Down	XM_018048036.1	gene-R3HDM2	3.88345	Up
novel_403	-1.1507	Down	XM_018044867.1	gene-GP1BB	4.14094	Up
novel_972	-4.2265	Down	XM_018061885.1	gene-ANKRD11	4.14262	Up
novel_274	-1.3213	Down	XM_018064134.1	gene-YPEL2	4.16072	Up
novel_972	-4.2265	Down	XM_018041909.1	gene-MTUS1	4.42157	Up
novel_1251	-3.6348	Down	XM_018048677.1	gene-ERC1	5.00577	Up
novel_1370	-1.4701	Down	XM_018048677.1	gene-ERC1	5.00577	Up
novel_294	-1.3531	Down	XM_018048677.1	gene-ERC1	5.00577	Up
novel_465	-1.2951	Down	XM_018048677.1	gene-ERC1	5.00577	Up
novel_1251	-3.6348	Down	XM_013973506.2	gene-IMPDH2	5.13371	Up
novel_1125	-1.6316	Down	XM_018051188.1	gene-ADGRL1	5.35478	Up
novel_1125	-1.6316	Down	XM_018066524.1	gene-LINGO1	5.41444	Up
novel_1251	-3.6348	Down	XM_018048679.1	gene-ERC1	5.56203	Up
novel_1370	-1.4701	Down	XM_018048679.1	gene-ERC1	5.56203	Up
novel_294	-1.3531	Down	XM_018048679.1	gene-ERC1	5.56203	Up
novel_465	-1.2951	Down	XM_018048679.1	gene-ERC1	5.56203	Up
novel_294	-1.3531	Down	XM_018046953.1	gene-FLNC	5.64037	Up
novel_465	-1.2951	Down	XM_018046953.1	gene-FLNC	5.64037	Up
novel_972	-4.2265	Down	XM_018054999.1	gene-RTKN	5.65502	Up
novel_1125	-1.6316	Down	XM_013964130.2	gene-ABCC5	5.75091	Up
novel_1251	-3.6348	Down	XM_018055725.1	gene-MRRF	6.19567	Up
novel_465	-1.2951	Down	XM_018064779.1	gene-MIEF2	6.39287	Up
novel_1125	-1.6316	Down	XM_013974002.2	gene-C2	6.43835	Up
novel_1125	-1.6316	Down	XM_018042502.1	gene-SLC29A3	6.53524	Up
novel_997	-1.9434	Down	XM_018050902.1	gene-SAFB	6.74045	Up
novel_997	-1.9434	Down	XM_018061067.1	gene-MYO18B	6.83288	Up
novel_982	-1.7503	Down	XM_018061067.1	gene-MYO18B	6.83288	Up
novel_1513	-2.8092	Down	XM_018052266.1	gene-FAM160B2	7.14132	Up
novel_1125	-1.6316	Down	XM_018052266.1	gene-FAM160B2	7.14132	Up
novel_1125	-1.6316	Down	XM_018051767.1	gene-PLIN2	7.63041	Up
novel_1125	-1.6316	Down	XM_018062392.1	gene-SUPT5H	8.02784	Up
novel_326	-1.7157	Down	XM_005688483.3	gene-ACSS2	8.61855	Up
novel_465	-1.2951	Down	XM_018056168.1	gene-VAV2	9.0223	Up
novel_403	-1.1507	Down	XM_018056168.1	gene-VAV2	9.0223	Up
novel_972	-4.2265	Down	XM_018046866.1	gene-RAB19	9.08022	Up
novel_1091	-3.3596	Down	XM_018054457.1	gene-PLCB2	9.12486	Up
novel_997	-1.9434	Down	XM_018054457.1	gene-PLCB2	9.12486	Up
novel_1125	-1.6316	Down	XM_018046360.1	gene-CFAP45	9.15564	Up
novel_1091	-3.3596	Down	XM_018063648.1	gene-TBC1D16	9.23751	Up
novel_1125	-1.6316	Down	XM_018063648.1	gene-TBC1D16	9.23751	Up
novel_515	-2.2345	Down	XM_005694130.2	gene-SAP30BP	9.32176	Up
novel_1251	-3.6348	Down	XM_018038366.1	gene-SRGAP3	9.91188	Up
novel_326	-1.7157	Down	XM_018038366.1	gene-SRGAP3	9.91188	Up
novel_515	-2.2345	Down	XM_013972463.2	gene-SAP30BP	10.5551	Up
novel_403	-1.1507	Down	XM_018066107.1	gene-FES	20.468	Up
novel_294	-1.3531	Down	XM_018058277.1	gene-FILIP1L	20.7046	Up
novel_1125	-1.6316	Down	XM_013971347.2	gene-POU2F2	20.7815	Up
novel_997	-1.9434	Down	XM_018051335.1	gene-EPS15L1	20.8606	Up
novel_1125	-1.6316	Down	XM_018051335.1	gene-EPS15L1	20.8606	Up
novel_1263	-3.3638	Down	XM_018052196.1	gene-COL18A1	20.8776	Up
novel_465	-1.2951	Down	XM_018058694.1	gene-MAPK15	21.0075	Up
novel_1370	-1.4701	Down	XM_018046139.1	gene-S100A1	21.1877	Up
novel_326	-1.7157	Down	XM_018048033.1	gene-R3HDM2	21.2357	Up
novel_972	-4.2265	Down	XM_018038560.1	gene-COL11A2	21.2827	Up
novel_1251	-3.6348	Down	XM_018040653.1	gene-CLN3	21.3082	Up
novel_123	-1.3854	Down	XM_018040653.1	gene-CLN3	21.3082	Up
novel_1251	-3.6348	Down	XM_018058653.1	gene-TSNARE1	21.4142	Up
novel_1487	-2.9091	Down	XM_018058653.1	gene-TSNARE1	21.4142	Up
novel_1125	-1.6316	Down	XM_018042566.1	gene-COL13A1	21.4817	Up
novel_1125	-1.6316	Down	XM_018056089.1	gene-CCDC187	21.5416	Up
novel_1125	-1.6316	Down	XM_018048169.1	gene-MYBPC1	21.5907	Up
novel_1251	-3.6348	Down	XM_018057506.1	gene-RTEL1	21.775	Up
novel_465	-1.2951	Down	XM_018057506.1	gene-RTEL1	21.775	Up
novel_462	-1.287	Down	XM_018057506.1	gene-RTEL1	21.775	Up
novel_294	-1.3531	Down	XR_001919202.1	gene-MADD	21.8437	Up
novel_584	-2.8607	Down	XM_018067237.1	gene-TXNRD3	22.1274	Up
novel_465	-1.2951	Down	XM_018045181.1	gene-FAM83H	22.2171	Up
novel_1125	-1.6316	Down	XM_018040042.1	gene-MAPK8IP3	22.2544	Up
novel_465	-1.2951	Down	XM_018040042.1	gene-MAPK8IP3	22.2544	Up
novel_1125	-1.6316	Down	XM_018066104.1	gene-MAN2A2	22.4055	Up
novel_972	-4.2265	Down	XM_005696321.3	gene-MEA1	22.4264	Up
novel_1125	-1.6316	Down	XM_005696321.3	gene-MEA1	22.4264	Up
novel_403	-1.1507	Down	XM_005696321.3	gene-MEA1	22.4264	Up
novel_997	-1.9434	Down	XM_018065299.1	gene-MAPT	22.6006	Up
novel_1125	-1.6316	Down	XM_018042980.1	gene-SYVN1	22.7955	Up
novel_1125	-1.6316	Down	XM_018059697.1	gene-BCL9L	22.9176	Up
novel_972	-4.2265	Down	XM_013966845.2	gene-DCAF11	22.9291	Up
novel_1125	-1.6316	Down	XR_001919350.1	gene-MORC2	22.9426	Up
novel_294	-1.3531	Down	XR_001919350.1	gene-MORC2	22.9426	Up
novel_1125	-1.6316	Down	XM_018062766.1	gene-TEAD2	22.9515	Up
novel_972	-4.2265	Down	XM_013969505.2	gene-TMEM25	22.9946	Up
novel_1125	-1.6316	Down	XM_018048718.1	gene-MICAL3	23.2475	Up
novel_972	-4.2265	Down	XM_013970102.2	gene-SDCCAG8	23.3397	Up
novel_1251	-3.6348	Down	XM_005692028.3	gene-ADGRG1	23.3466	Up
novel_997	-1.9434	Down	XM_018065297.1	gene-MAPT	23.6436	Up
novel_997	-1.9434	Down	XM_018050281.1	gene-APBB3	23.6894	Up
novel_465	-1.2951	Down	XM_018050281.1	gene-APBB3	23.6894	Up
novel_1251	-3.6348	Down	XM_018045067.1	gene-L1CAM	25.2461	Up
novel_326	-1.7157	Down	XM_018045067.1	gene-L1CAM	25.2461	Up
novel_294	-1.3531	Down	XM_018045067.1	gene-L1CAM	25.2461	Up
novel_274	-1.3213	Down	XM_018045067.1	gene-L1CAM	25.2461	Up
novel_465	-1.2951	Down	XM_018040427.1	gene-ABCA3	25.7774	Up
