# Supplementary material for: Integrated Transcriptome Analysis Reveals the Crucial mRNAs and miRNAs Related to Fecundity in the Hypothalamus of Yunshang Black Goats during the Luteal Phase
Source: Animals (Basel). 2022 Dec 2;12(23):3397. doi: 10.3390/ani12233397 (PMC9738480; doi:10.3390/ani12233397)
Supplement: Supplementary file 1 [file animals-12-03397-s001.zip › Supplementary Table S13.xlsx]

## Sheet: mRNA
1	NCAM1	kidding	group	Cp	RPL19Cp
		LP-HY	501178	20	18.99
				19.82	19.15
				20.09	19.26
			660210	19.66	18.79
				19.85	18.88
				19.54	18.58
			660018	19.55	18.51			group	CP	RPL19Cp	△Cp1	△CP2	△△CP	2-△△CP	mean	标准误	p值
				19.47	18.62		LP-HY	501178	19.97	19.1333	0.836667	0.826667	0.01	0.993092	0.97878	0.0470747	0.19286
				19.74	18.64			660210	19.6833	18.75	0.933333		0.106667	0.928731
			501210	19.55	18.6			660018	19.5867	18.59	0.996667		0.17	0.888843
				19.37	18.93			501210	19.5467	18.8633	0.683333		-0.143333	1.10445
				19.72	19.06		LP-LY	711010	19.3433	18.84	0.503333		-0.323333	1.25122	1.12137	0.0850738
		LP-LY	711010	19.06	18.78			711012	19.2167	18.2067	1.01		0.183333	0.880666
				19.38	18.84			706612	19	18.34	0.66		-0.166667	1.12246
				19.59	18.9			660214	19.2267	18.7	0.526667		-0.3	1.23114
			711012	19.23	18.08		contrast	MIX	19.1367	18.31
				19.26	18.31
				19.16	18.23
			706612	19.03	18.35
				18.97	18.43
				19	18.24
			660214	19.23	18.71
				19.18	18.81
				19.27	18.58
			MIX	19.21	18.53
				19	18.28
				19.2	18.12
2	FGFR2	kidding	group	Cp	RPL19Cp
		LP-HY	501178	22.46	18.99
				22.01	19.15
				22.35	19.26
			660210	22.07	18.79
				21.92	18.88
				22.11	18.58
			660018	21.86	18.51			group	CP	RPL19Cp	△Cp1	△CP2	△△CP	2-△△CP	mean	标准误	p值
				21.73	18.62		LP-HY	501178	22.2733	19.1333	3.14	3.39333	-0.253333	1.19196	1.14772	0.0424231	0.304555
				22.05	18.64			660210	22.0333	18.75	3.28333		-0.11	1.07923
			501210	21.84	18.6			660018	21.88	18.59	3.29		-0.103333	1.07425
				22.08	18.93			501210	21.94	18.8633	3.07667		-0.316667	1.24545
				21.9	19.06		LP-LY	711010	21.9967	18.84	3.15667		-0.236667	1.17827	1.04197	0.0841246
		LP-LY	711010	22.05	18.78			711012	21.7167	18.2067	3.51		0.116667	0.922316
				21.97	18.84			706612	21.93	18.34	3.59		0.196667	0.872564
				21.97	18.9			660214	21.8367	18.7	3.13667		-0.256667	1.19472
			711012	21.69	18.08		contrast	MIX	21.7033	18.31
				21.72	18.31
				21.74	18.23
			706612	21.9	18.35
				21.97	18.43
				21.92	18.24
			660214	21.86	18.71
				21.87	18.81
				21.78	18.58
			MIX	21.69	18.53
				21.66	18.28
				21.76	18.12
3	LINGO1	kidding	group	Cp	RPL19Cp
		LP-HY	501178	26.89	19.7
				27.03	20.06
				27.01	20.27
			660210	27.11	19.49
				27.09	19.79
				27.35	19.45
			660018	27.15	19.21			group	CP	RPL19Cp	△Cp1	△CP2	△△CP	2-△△CP	mean	标准误	p值
				27.07	19.15		LP-HY	501178	26.9767	20.01	6.96667	7.04667	-0.08	1.05702	0.8478	0.143404	0.119126
				27.17	19.17			660210	27.1833	19.5767	7.60667		0.56	0.678302
			501210	27.04	20			660018	27.13	19.1767	7.95333		0.906667	0.533416
				27.2	20.37			501210	27.1467	20.2667	6.88		-0.166667	1.12246
				27.2	20.43		LP-LY	711010	27.9733	21.32	6.65333		-0.393333	1.31342	1.18211	0.11528
		LP-LY	711010	27.9	21.21			711012	26.7333	19.7967	6.93667		-0.11	1.07923
				28.02	21.3			706612	25.57	19.0333	6.53667		-0.51	1.42405
				28	21.45			660214	26.9033	19.7233	7.18		0.133333	0.911722
			711012	26.64	19.79		contrast	MIX	26.75	19.7033
				26.7	19.78
				26.86	19.82
			706612	25.75	19.16
				25.54	18.92
				25.42	19.02
			660214	26.83	19.73
				26.88	19.76
				27	19.68
			MIX	26.71	19.91
				26.76	19.71
				26.78	19.49
4	MEA1	kidding	group	Cp	RPL19Cp
		LP-HY	501178	23.27	18.92
				23.14	19.09
				23.04	19.28
			660210	22.88	18.94
				22.93	18.77
				22.8	18.67
			660018	22.89	18.72			group	CP	RPL19Cp	△Cp1	△CP2	△△CP	2-△△CP	mean	标准误	p值
				22.72	18.75		LP-HY	501178	23.15	19.0967	4.05333	4.04333	0.01	0.993092	1.05669	0.0906095	0.92033
				22.93	18.63			660210	22.87	18.7933	4.07667		0.0333333	0.97716
			501210	22.53	18.85			660018	22.8467	18.7	4.14667		0.103333	0.93088
				22.62	18.93			501210	22.5767	18.94	3.63667		-0.406667	1.32562
				22.58	19.04		LP-LY	711010	22.8533	18.8633	3.99		-0.0533333	1.03766	1.04553	0.0568753
		LP-LY	711010	22.83	18.9			711012	22.3067	18.4133	3.89333		-0.15	1.10957
				22.83	18.83			706612	22.5033	18.29	4.21333		0.17	0.888843
				22.9	18.86			660214	22.49	18.6433	3.84667		-0.196667	1.14605
			711012	22.36	18.48		contrast	MIX	22.5233	18.48
				22.26	18.47
				22.3	18.29
			706612	22.56	18.31
				22.46	18.28
				22.49	18.28
			660214	22.53	18.62
				22.44	18.74
				22.5	18.57
			MIX	22.6	18.59
				22.48	18.33
				22.49	18.52
5	SDCCAG8	kidding	group	Cp	RPL19Cp
		LP-HY	501178	26.45	19.7
				26.46	20.06
				26.29	20.27
			660210	25.77	19.49
				25.73	19.79
				25.78	19.45
			660018	25.77	19.21			group	CP	RPL19Cp	△Cp1	△CP2	△△CP	2-△△CP	mean	标准误	p值
				25.66	19.15		LP-HY	501178	26.4	20.01	6.39	6.5	-0.11	1.07923	1.20743	0.123713	0.74082
				25.74	19.17			660210	25.76	19.5767	6.18333		-0.316667	1.24545
			501210	26.12	20			660018	25.7233	19.1767	6.54667		0.0466667	0.968171
				26.16	20.37			501210	26.1467	20.2667	5.88		-0.62	1.53688
				26.16	20.43		LP-LY	711010	27.0967	21.32	5.77667		-0.723333	1.65099	1.1266	0.197801
		LP-LY	711010	27.17	21.21			711012	26.0733	19.7967	6.27667		-0.223333	1.16743
				26.93	21.3			706612	26.0167	19.0333	6.98333		0.483333	0.715323
				27.19	21.45			660214	26.2633	19.7233	6.54		0.04	0.972655
			711012	26.05	19.79		contrast	MIX	26.2033	19.7033
				26.11	19.78
				26.06	19.82
			706612	25.96	19.16
				26.04	18.92
				26.05	19.02
			660214	26.07	19.73
				26.44	19.76
				26.28	19.68
			MIX	26.34	19.91
				26.12	19.71
				26.15	19.49
6	MX2	kidding	group	Cp	RPL19Cp
		LP-HY	501178	25.86	18.98
				25.96	18.72
				26.15	18.77
			660210	25.68	18.73
				25.54	18.61
				25.45	18.7
			660018	26.19	18.56			group	CP	RPL19Cp	△Cp1	△CP2	△△CP	2-△△CP	mean	标准误	p值
				26.52	18.37		LP-HY	501178	25.99	18.8233	7.16667	7.00667	0.16	0.895025	1.13018	0.321592	0.86569
				26.6	18.43			660210	25.5567	18.68	6.87667		-0.13	1.09429
			501210	24.83	18.85			660018	26.4367	18.4533	7.98333		0.976667	0.508152
				24.86	18.82			501210	24.85	18.86	5.99		-1.01667	2.02324
				24.86	18.91		LP-LY	711010	25.0033	18.75	6.25333		-0.753333	1.68568	1.19592	0.187888
		LP-LY	711010	24.97	18.65			711012	25.1367	18.5033	6.63333		-0.373333	1.29534
				25.04	18.86			706612	25.4867	18.31	7.17667		0.17	0.888843
				25	18.74			660214	25.7067	18.57	7.13667		0.13	0.913831
			711012	24.98	18.66		contrast	MIX	24.8833	17.8767
				25.22	18.52
				25.21	18.33
			706612	25.49	18.3
				25.5	18.42
				25.47	18.21
			660214	25.64	18.46
				25.8	18.74
				25.68	18.51
			MIX	24.79	17.96
				24.92	17.88
				24.94	17.79

## Sheet: miRNA
1-1	chi-miR-200a	kidding	group	Cp	RPL19Cp
		LP-HY	501178	21.8	7.4
				21.63	7.47
				21.87	7.59
			660210	14.79	7.74
				14.65	7.16
				14.78	7.41
			660018	20.73	7.01			group	CP	RPL19Cp	△Cp1	△CP2	△△CP	2-△△CP	mean	标准误	p值
				20.72	7.18		LP-HY	501178	21.7667	7.48667	14.28	10.82	3.46	0.0908733	2.94108	2.83471	0.437099
				20.64	6.81			660210	14.74	7.43667	7.30333		-3.51667	11.4452
			501210	21.01	6.75			660018	20.6967	7	13.6967		2.87667	0.136156
				21.14	6.73			501210	20.8833	6.62333	14.26		3.44	0.0921418
				20.5	6.39		LP-LY	711010	19.94	7.07667	12.8633		2.04333	0.242603	0.561098	0.375544
		LP-LY	711010	20.1	7.03			711012	20.7033	7.44333	13.26		2.44	0.184284
				19.89	7.04			706612	20.8567	7.11333	13.7433		2.92333	0.131822
				19.83	7.16			660214	17.2433	7.17667	10.0667		-0.753333	1.68568
			711012	20.76	7.39		contrast	MIX	17.8133	6.99333
				20.72	7.47
				20.63	7.47
			706612	20.82	7.39
				20.86	7.03
				20.89	6.92
			660214	17.55	7.24
				17.13	7.2
				17.05	7.09
			MIX	17.81	6.95
				17.83	6.95
				17.8	7.08
1-2	chi-miR-200a	kidding	group	Cp	RPL19Cp
		LP-HY	501178	22.1	7.9
				22.29	7.97
				22.15	7.79
			660210	14.79	7.55
				14.79	7.61
				14.81	7.75
			660018	21.07	7.76			group	CP	RPL19Cp	△Cp1	△CP2	△△CP	2-△△CP	mean	标准误	p值
				21.07	7.84		LP-HY	501178	22.18	7.88667	14.2933	10.0367	4.25667	0.0523137	1.89642	1.81607	0.432993
				21.01	7.81			660210	14.7967	7.63667	7.16		-2.87667	7.34451
			501210	21.46	7.65			660018	21.05	7.80333	13.2467		3.21	0.108067
				21.5	7.83			501210	21.4633	7.79667	13.6667		3.63	0.0807721
				21.43	7.91		LP-LY	711010	19.9333	7.50667	12.4267		2.39	0.190782	0.359919	0.214763
		LP-LY	711010	19.94	7.54			711012	20.82	7.88	12.94		2.90333	0.133662
				19.91	7.48			706612	21.0467	7.86333	13.1833		3.14667	0.112917
				19.95	7.5			660214	17.73	7.69667	10.0333		-0.00333333	1.00231
			711012	20.82	7.82		contrast	MIX	17.83	7.79333
				20.81	7.85
				20.83	7.97
			706612	21.07	7.78
				20.99	7.9
				21.08	7.91
			660214	17.7	7.78
				17.74	7.73
				17.75	7.58
			MIX	17.81	7.78
				17.83	7.72
				17.85	7.88
2-1	chi-let-7d-3p	kidding	group	Cp	RPL19Cp
		LP-HY	501178	7.11	7.52
				7.09	7.47
				7.23	7.4
			660210	7.6	7.8
				7.62	7.68
				7.55	7.79
			660018	7.02	7.51			group	CP	RPL19Cp	△Cp1	△CP2	△△CP	2-△△CP	mean	标准误	p值
				7.09	7.44		LP-HY	501178	7.14333	7.46333	-0.32	-0.74	0.42	0.747425	0.760861	0.035876	0.999657
				7.14	7.44			660210	7.59	7.75667	-0.166667		0.573333	0.672062
			501210	6.43	7.14			660018	7.08333	7.46333	-0.38		0.36	0.779165
				6.61	7.05			501210	6.59	7.08667	-0.496667		0.243333	0.844791
				6.73	7.07		LP-LY	711010	6.74667	6.74667	0		0.74	0.598739	0.760917	0.121085
		LP-LY	711010	6.8	6.43			711012	6.49333	6.93333	-0.44		0.3	0.812252
				6.7	6.79			706612	6.88667	7.74	-0.853333		-0.113333	1.08172
				6.74	7.02			660214	6.92667	6.80667	0.12		0.86	0.550953
			711012	6.45	7		contrast	MIX	6.94667	7.68667
				6.47	6.94
				6.56	6.86
			706612	6.9	7.71
				6.92	7.77
				6.84	7.74
			660214	6.78	6.89
				6.93	6.98
				7.07	6.55
			MIX	6.89	7.63
				6.99	7.67
				6.96	7.76
2-2	chi-let-7d-3p	kidding	group	Cp	RPL19Cp
		LP-HY	501178	7.95	7.9
				7.99	7.97
				8.05	7.79
			660210	7.96	7.55
				8	7.61
				8.07	7.75
			660018	7.86	7.76			group	CP	RPL19Cp	△Cp1	△CP2	△△CP	2-△△CP	mean	标准误	p值
				7.88	7.84		LP-HY	501178	7.99667	7.88667	0.11	0.11	0	1	0.949352	0.0450759	0.696969
				7.84	7.81			660210	8.01	7.63667	0.373333		0.263333	0.833161
			501210	7.96	7.65			660018	7.86	7.80333	0.0566667		-0.0533333	1.03766
				8.02	7.83			501210	8.01667	7.79667	0.22		0.11	0.926588
				8.07	7.91		LP-LY	711010	7.67333	7.50667	0.166667		0.0566667	0.961483	0.978601	0.0555925
		LP-LY	711010	7.7	7.54			711012	7.84333	7.88	-0.0366667		-0.146667	1.10701
				7.66	7.48			706612	7.96333	7.86333	0.1		-0.01	1.00696
				7.66	7.5			660214	8.06	7.69667	0.363333		0.253333	0.838956
			711012	7.77	7.82		contrast	MIX	7.90333	7.79333
				7.81	7.85
				7.95	7.97
			706612	7.89	7.78
				7.97	7.9
				8.03	7.91
			660214	8	7.78
				8.11	7.73
				8.07	7.58
			MIX	7.88	7.78
				7.93	7.72
				7.9	7.88
3	chi-miR-10b-3p	kidding	group	Cp	RPL19Cp
		LP-HY	501178	22.55	8.05
				22.56	7.75
				22.53	7.81
			660210	22.34	8.03
				22.48	8.04
				22.44	8.05
			660018	22.67	8.05			group	CP	RPL19Cp	△Cp1	△CP2	△△CP	2-△△CP	mean	标准误	p值
				22.71	7.87		LP-HY	501178	22.5467	7.87	14.6767	14.3833	0.293333	0.816014	0.923579	0.0756301	0.730953
				22.66	7.89			660210	22.42	8.04	14.38		-0.00333333	1.00231
			501210	22.12	7.92			660018	22.68	7.93667	14.7433		0.36	0.779165
				22.16	7.88			501210	22.1433	7.89333	14.25		-0.133333	1.09682
				22.15	7.88		LP-LY	711010	21.81	7.91667	13.8933		-0.49	1.40444	0.988208	0.16264
		LP-LY	711010	21.79	7.94			711012	22.2967	7.47667	14.82		0.436667	0.73884
				21.83	7.95			706612	22.3567	8.09667	14.26		-0.123333	1.08925
				21.81	7.86			660214	22.45	7.59333	14.8567		0.473333	0.720298
			711012	22.28	7.49		contrast	MIX	22.2433	7.86
				22.33	7.38
				22.28	7.56
			706612	22.3	8.12
				22.43	8.1
				22.34	8.07
			660214	22.44	7.55
				22.46	7.64
				22.45	7.59
			MIX	22.24	7.83
				22.25	7.81
				22.24	7.94
4	novel-403	kidding	group	Cp	RPL19Cp
		LP-HY	501178	13.56	7.4
				13.45	7.47
				13.91	7.59
			660210	13.94	7.74
				13.57	7.16
				12.85	7.41
			660018	13.19	7.01			group	CP	RPL19Cp	△Cp1	△CP2	△△CP	2-△△CP	mean	标准误	p值
				13.08	7.18		LP-HY	501178	13.64	7.48667	6.15333	5.57333	0.58	0.668964	0.630747	0.046123	0.2825
				13.68	6.81			660210	13.4533	7.43667	6.01667		0.443333	0.735433
			501210	13.01	6.75			660018	13.3167	7	6.31667		0.743333	0.597358
				13.75	6.73			501210	13.1367	6.62333	6.51333		0.94	0.521233
				12.65	6.39		LP-LY	711010	13.2533	7.07667	6.17667		0.603333	0.658231	0.819607	0.1532
		LP-LY	711010	13.2	7.03			711012	13.4	7.44333	5.95667		0.383333	0.766664
				13.46	7.04			706612	13.4533	7.11333	6.34		0.766667	0.587774
				13.1	7.16			660214	12.41	7.17667	5.23333		-0.34	1.26576
			711012	13.27	7.39		contrast	MIX	12.5667	6.99333
				13.84	7.47
				13.09	7.47
			706612	13.45	7.39
				13.43	7.03
				13.48	6.92
			660214	12.19	7.24
				12.46	7.2
				12.58	7.09
			MIX	12.54	6.95
				12.57	6.95
				12.59	7.08
5	novel-1125	kidding	group	Cp	RPL19Cp
		LP-HY	501178	14.71	8.18
				14.73	8.16
				14.79	8.14
			660210	14.57	7.95
				14.57	8.04
				14.63	8.03
			660018	14.52	8.09			group	CP	RPL19Cp	△Cp1	△CP2	△△CP	2-△△CP	mean	标准误	p值
				14.67	8.14		LP-HY	501178	14.7433	8.16	6.58333	6.48	0.103333	0.93088	0.937097	0.0133872	0.580177
				14.57	7.98			660210	14.59	8.00667	6.58333		0.103333	0.93088
			501210	14.66	8.06			660018	14.5867	8.07	6.51667		0.0366667	0.974905
				14.68	8.01			501210	14.67	8.05667	6.61333		0.133333	0.911722
				14.67	8.1		LP-LY	711010	14.43	7.77667	6.65333		0.173333	0.886791	0.972364	0.0588331
		LP-LY	711010	14.44	7.77			711012	14.49	8.15333	6.33667		-0.143333	1.10445
				14.42	7.77			706612	14.5967	8.17	6.42667		-0.0533333	1.03766
				14.43	7.79			660214	14.52	7.82333	6.69667		0.216667	0.860551
			711012	14.45	8.12		contrast	MIX	14.5267	8.04667
				14.52	8.18
				14.5	8.16
			706612	14.65	8.13
				14.59	8.21
				14.55	8.17
			660214	14.53	7.78
				14.52	7.84
				14.51	7.85
			MIX	14.51	8
				14.54	8.07
				14.53	8.07
6	chi-let-7b-3p	kidding	group	Cp	RPL19Cp
		LP-HY	501178	16.73	7.93
				16.69	7.95
				16.73	7.99
			660210	16.57	7.77
				16.58	7.66
				16.66	7.56
			660018	16.5	7.98			group	CP	RPL19Cp	△Cp1	△CP2	△△CP	2-△△CP	mean	标准误	p值
				16.52	7.99		LP-HY	501178	16.7167	7.95667	8.76	8.63	0.13	0.913831	0.876068	0.0771669	0.316932
				16.54	8			660210	16.6033	7.66333	8.94		0.31	0.806642
			501210	16.95	7.9			660018	16.52	7.99	8.53		-0.1	1.07177
				17.03	7.82			501210	16.99	7.87	9.12		0.49	0.712025
				16.99	7.89		LP-LY	711010	16.3333	7.87667	8.45667		-0.173333	1.12766	0.991431	0.0722222
		LP-LY	711010	16.28	7.79			711012	16.6867	7.92667	8.76		0.13	0.913831
				16.24	7.89			706612	16.4633	7.96667	8.49667		-0.133333	1.09682
				16.48	7.95			660214	16.65	7.74667	8.90333		0.273333	0.827406
			711012	16.67	7.97		contrast	MIX	16.7067	8.07667
				16.7	7.93
				16.69	7.88
			706612	16.29	8
				16.64	7.91
				16.46	7.99
			660214	16.7	7.71
				16.58	7.83
				16.67	7.7
			MIX	16.73	8.09
				16.68	8.08
				16.71	8.06

## Sheet: adjusted mRNA
1	NCAM1	kidding	group	Cp	RPL19Cp
		LP-HY	501178	20	18.99
					19.15
				20.09
			660210	19.66	18.79
				19.85	18.88
					18.58
			660018	19.55	18.51			group	CP	RPL19Cp	△Cp1	△CP2	△△CP	2-△△CP	mean	标准误	p值	log2(Fold change)
				19.47	18.62		LP-HY	501178	20.045	19.07	0.975	0.826667	0.148333	0.902292	0.928429	0.0370176	0.0487775	-2.02385
				19.74	18.64			660210	19.755	18.75	1.005		0.178333	0.883723
			501210	19.55	18.6			660018	19.5867	18.59	0.996667		0.17	0.888843
					18.93			501210	19.635	18.8633	0.771667		-0.055	1.03886
				19.72	19.06		LP-LY	711010	19.22	18.87	0.35		-0.476667	1.39152	1.19719	0.102546
		LP-LY	711010	19.06				711012	19.2167	18.27	0.946667		0.12	0.920188
				19.38	18.84			706612	18.985	18.39	0.595		-0.231667	1.17419
					18.9			660214	19.205	18.76	0.445		-0.381667	1.30285
			711012	19.23			contrast	MIX	19.1367	18.31
				19.26	18.31										0.775509
				19.16	18.23										-0.366785
			706612		18.35
				18.97	18.43
				19
			660214	19.23	18.71
				19.18	18.81
			MIX	19.21	18.53
				19	18.28
				19.2	18.12
2	FGFR2	kidding	group	Cp	RPL19Cp
		LP-HY	501178	22.46
				22.01	19.15
				22.35	19.26
			660210	22.07	18.79
				21.92	18.88
				22.11
			660018	21.86				group	CP	RPL19Cp	△Cp1	△CP2	△△CP	2-△△CP	mean	标准误	p值	log2(Fold change)
				21.73	18.62		LP-HY	501178	22.2733	19.205	3.06833	3.39333	-0.325	1.25266	1.25029	0.0648641	0.0970624	23.3972
					18.64			660210	22.0333	18.835	3.19833		-0.195	1.14472
			501210	21.84				660018	21.795	18.63	3.165		-0.228333	1.17148
					18.93			501210	21.87	18.995	2.875		-0.518333	1.4323
				21.9	19.06		LP-LY	711010	21.97	18.84	3.13		-0.263333	1.20025	1.04165	0.0840833
		LP-LY	711010		18.78			711012	21.7167	18.2067	3.51		0.116667	0.922316
				21.97	18.84			706612	21.93	18.34	3.59		0.196667	0.872564
				21.97	18.9			660214	21.865	18.7	3.165		-0.228333	1.17148
			711012	21.69	18.08		contrast	MIX	21.7033	18.31
				21.72	18.31										1.2003
				21.74	18.23										0.263391
			706612	21.9	18.35
				21.97	18.43
				21.92	18.24
			660214	21.86	18.71
				21.87	18.81
					18.58
			MIX	21.69	18.53
				21.66	18.28
				21.76	18.12
3	LINGO1	kidding	group	Cp	RPL19Cp
		LP-HY	501178		19.7
				27.03	20.06
				27.01
			660210	27.11	19.49
				27.09
				27.35	19.45
			660018	27.15				group	CP	RPL19Cp	△Cp1	△CP2	△△CP	2-△△CP	mean	标准误	p值	log2(Fold change)
					19.15		LP-HY	501178	27.02	19.88	7.14	7.04667	0.0933333	0.937354	0.791369	0.131421	0.0495467	-22.729
				27.17	19.17			660210	27.1833	19.47	7.71333		0.666667	0.629961
			501210		20			660018	27.16	19.16	8		0.953333	0.516438
				27.2	20.37			501210	27.2	20.2667	6.93333		-0.113333	1.08172
				27.2	20.43		LP-LY	711010	27.9733	21.32	6.65333		-0.393333	1.31342	1.22846	0.120263
		LP-LY	711010	27.9	21.21			711012	26.67	19.7967	6.87333		-0.173333	1.12766
				28.02	21.3			706612	25.48	19.0333	6.44667		-0.6	1.51572
				28	21.45			660214	26.855	19.745	7.11		0.0633333	0.95705
			711012	26.64	19.79		contrast	MIX	26.75	19.7033
				26.7	19.78										0.644195
					19.82										-0.634431
			706612		19.16
				25.54	18.92
				25.42	19.02
			660214	26.83	19.73
				26.88	19.76
			MIX	26.71	19.91
				26.76	19.71
				26.78	19.49
4	MEA1	kidding	group	Cp	RPL19Cp
		LP-HY	501178		18.92
				23.14	19.09
				23.04	19.28
			660210	22.88	18.94
				22.93	18.77
				22.8	18.67
			660018	22.89	18.72			group	CP	RPL19Cp	△Cp1	△CP2	△△CP	2-△△CP	mean	标准误	p值	log2(Fold change)
				22.72	18.75		LP-HY	501178	23.09	19.0967	3.99333	4.04333	-0.05	1.03526	1.07295	0.0859501	0.659046	22.4264
				22.93				660210	22.87	18.7933	4.07667		0.0333333	0.97716
			501210	22.53	18.85			660018	22.8467	18.735	4.11167		0.0683333	0.953739
				22.62	18.93			501210	22.5767	18.94	3.63667		-0.406667	1.32562
				22.58	19.04		LP-LY	711010	22.8533	18.845	4.00833		-0.035	1.02456	1.02652	0.0512504
		LP-LY	711010	22.83				711012	22.3067	18.4133	3.89333		-0.15	1.10957
				22.83	18.83			706612	22.5033	18.28	4.22333		0.18	0.882703
				22.9	18.86			660214	22.515	18.595	3.92		-0.123333	1.08925
			711012	22.36	18.48		contrast	MIX	22.5233	18.48
				22.26	18.47										1.04523
				22.3	18.29										0.0638163
			706612	22.56
				22.46	18.28
				22.49	18.28
			660214	22.53	18.62
				22.5	18.57
			MIX	22.6	18.59
				22.48	18.33
				22.49	18.52
5	SDCCAG8	kidding	group	Cp	RPL19Cp
		LP-HY	501178	26.45
				26.46	20.06
				26.29	20.27
			660210	25.77	19.49
				25.73	19.79
				25.78	19.45
			660018	25.77	19.21			group	CP	RPL19Cp	△Cp1	△CP2	△△CP	2-△△CP	mean	标准误	p值	log2(Fold change)
				25.66	19.15		LP-HY	501178	26.4	20.165	6.235	6.5	-0.265	1.20164	1.27523	0.149739	0.44641	23.3397
				25.74	19.17			660210	25.76	19.5767	6.18333		-0.316667	1.24545
			501210	26.12				660018	25.7233	19.1767	6.54667		0.0466667	0.968171
				26.16	20.37			501210	26.1467	20.4	5.74667		-0.753333	1.68568
				26.16	20.43		LP-LY	711010	27.18	21.32	5.86		-0.64	1.55833	1.08185	0.184217
		LP-LY	711010	27.17	21.21			711012	26.0733	19.785	6.28833		-0.211667	1.15803
					21.3			706612	26.045	19.0333	7.01167		0.511667	0.701412
				27.19	21.45			660214	26.36	19.7233	6.63667		0.136667	0.909618
			711012	26.05	19.79		contrast	MIX	26.2033	19.7033
				26.11	19.78										1.17876
				26.06											0.237268
			706612		19.16
				26.04	18.92
				26.05	19.02
			660214		19.73
				26.44	19.76
				26.28	19.68
			MIX	26.34	19.91
				26.12	19.71
				26.15	19.49
6	MX2	kidding	group	Cp	RPL19Cp
		LP-HY	501178	25.86
				25.96	18.72
				26.15	18.77
			660210	25.68	18.73
				25.54	18.61
				25.45	18.7
			660018		18.56			group	CP	RPL19Cp	△Cp1	△CP2	△△CP	2-△△CP	mean	标准误	p值	log2(Fold change)
				26.52	18.37		LP-HY	501178	25.99	18.745	7.245	7.00667	0.238333	0.847724	1.10794	0.331297	0.772063	-25.0698
				26.6	18.43			660210	25.5567	18.68	6.87667		-0.13	1.09429
			501210	24.83	18.85			660018	26.56	18.4533	8.10667		1.1	0.466516
				24.86	18.82			501210	24.85	18.86	5.99		-1.01667	2.02324
				24.86	18.91		LP-LY	711010	25.0033	18.75	6.25333		-0.753333	1.68568	1.22349	0.188617
		LP-LY	711010	24.97	18.65			711012	25.1367	18.59	6.54667		-0.46	1.37554
				25.04	18.86			706612	25.4867	18.31	7.17667		0.17	0.888843
				25	18.74			660214	25.66	18.57	7.09		0.0833333	0.943874
			711012	24.98	18.66		contrast	MIX	24.8833	17.8767
				25.22	18.52										0.905563
				25.21											-0.143113
			706612	25.49	18.3
				25.5	18.42
				25.47	18.21
			660214	25.64	18.46
					18.74
				25.68	18.51
			MIX	24.79	17.96
				24.92	17.88
				24.94	17.79

## Sheet: adjusted miRNA
1-2	chi-miR-200a	kidding	group	Cp	RPL19Cp
		LP-HY	501178	22.1	7.9
					7.97
				22.15
			660210	14.79	7.55
				14.79	7.61
				14.81	7.75
			660018	21.07	7.76			group	CP	RPL19Cp	△Cp1	△CP2	△△CP	2-△△CP	mean	标准误	p值	log2(Fold change)
				21.07	7.84		LP-HY	501178	22.125	7.935	14.19	10.0367	4.15333	0.0561982	1.89844	1.81539	0.431398	1.7421
				21.01	7.81			660210	14.7967	7.63667	7.16		-2.87667	7.34451
			501210	21.46				660018	21.05	7.80333	13.2467		3.21	0.108067
				21.5	7.83			501210	21.4633	7.87	13.5933		3.55667	0.0849839
				21.43	7.91		LP-LY	711010	19.9333	7.50667	12.4267		2.39	0.190782	0.357128	0.212228
		LP-LY	711010	19.94	7.54			711012	20.82	7.835	12.985		2.94833	0.129558
				19.91	7.48			706612	21.0467	7.905	13.1417		3.105	0.116226
				19.95	7.5			660214	17.745	7.69667	10.0483		0.0116667	0.991946
			711012	20.82	7.82		contrast	MIX	17.83	7.79333
				20.81	7.85										5.31586
				20.83											2.4103
			706612	21.07
				20.99	7.9
				21.08	7.91
			660214		7.78
				17.74	7.73
				17.75	7.58
			MIX	17.81	7.78
				17.83	7.72
				17.85	7.88
2-2	chi-let-7d-3p	kidding	group	Cp	RPL19Cp
		LP-HY	501178	7.95	7.9
				7.99	7.97
				8.05	7.79
			660210	7.96	7.55
				8	7.61
				8.07
			660018	7.86	7.76			group	CP	RPL19Cp	△Cp1	△CP2	△△CP	2-△△CP	mean	标准误	p值	log2(Fold change)
				7.88	7.84		LP-HY	501178	7.99667	7.88667	0.11	0.11	0	1	0.941329	0.0521311	0.429279	-1.2161
				7.84	7.81			660210	8.01	7.58	0.43		0.32	0.80107
			501210	7.96	7.65			660018	7.86	7.80333	0.0566667		-0.0533333	1.03766
				8.02	7.83			501210	8.01667	7.79667	0.22		0.11	0.926588
				8.07	7.91		LP-LY	711010	7.66	7.50667	0.153333		0.0433333	0.97041	1.00729	0.0577983
		LP-LY	711010		7.54			711012	7.79	7.88	-0.09		-0.2	1.1487
				7.66	7.48			706612	7.96333	7.905	0.0583333		-0.0516667	1.03646
				7.66	7.5			660214	8.06	7.755	0.305		0.195	0.873573
			711012	7.77	7.82		contrast	MIX	7.90333	7.79333
				7.81	7.85										0.934521
					7.97										-0.0977015
			706612	7.89
				7.97	7.9
				8.03	7.91
			660214	8	7.78
				8.11	7.73
				8.07
			MIX	7.88	7.78
				7.93	7.72
				7.9	7.88
3	chi-miR-10b-3p	kidding	group	Cp	RPL19Cp
		LP-HY	501178	22.55
				22.56	7.75
					7.81
			660210		8.03
				22.48	8.04
				22.44	8.05
			660018	22.67				group	CP	RPL19Cp	△Cp1	△CP2	△△CP	2-△△CP	mean	标准误	p值	log2(Fold change)
				22.71	7.87		LP-HY	501178	22.555	7.78	14.775	14.3833	0.391667	0.762249	0.891072	0.0809834	0.540861	-3.4253
				22.66	7.89			660210	22.46	8.04	14.42		0.0366667	0.974905
			501210					660018	22.68	7.88	14.8		0.416667	0.749154
				22.16	7.88			501210	22.155	7.88	14.275		-0.108333	1.07798
				22.15	7.88		LP-LY	711010	21.81	7.945	13.865		-0.518333	1.4323	1.01069	0.16583
		LP-LY	711010	21.79	7.94			711012	22.28	7.525	14.755		0.371667	0.772889
				21.83	7.95			706612	22.32	8.09667	14.2233		-0.16	1.11729
				21.81				660214	22.45	7.59333	14.8567		0.473333	0.720298
			711012	22.28	7.49		contrast	MIX	22.2433	7.86
															0.881644
				22.28	7.56										-0.181731
			706612	22.3	8.12
					8.1
				22.34	8.07
			660214	22.44	7.55
				22.46	7.64
				22.45	7.59
			MIX	22.24	7.83
				22.25	7.81
				22.24	7.94
4	novel-403	kidding	group	Cp	RPL19Cp
		LP-HY	501178	13.56	7.4
				13.45	7.47
			660210	13.94
				13.57	7.16
					7.41
			660018	13.19	7.01			group	CP	RPL19Cp	△Cp1	△CP2	△△CP	2-△△CP	mean	标准误	p值	log2(Fold change)
				13.08	7.18		LP-HY	501178	13.505	7.435	6.07	5.57333	0.496667	0.708742	0.60209	0.0376199	0.149403	-1.1507
				13.68	6.81			660210	13.755	7.285	6.47		0.896667	0.537126
			501210	13.01	6.75			660018	13.3167	7	6.31667		0.743333	0.597358
				13.75	6.73			501210	13.1367	6.74	6.39667		0.823333	0.565135
				12.65			LP-LY	711010	13.15	7.035	6.115		0.541667	0.686977	0.87218	0.158997
		LP-LY	711010	13.2	7.03			711012	13.18	7.47	5.71		0.136667	0.909618
					7.04			706612	13.4533	7.11333	6.34		0.766667	0.587774
				13.1				660214	12.41	7.22	5.19		-0.383333	1.30435
			711012	13.27			contrast	MIX	12.5667	6.99333
					7.47										0.690328
				13.09	7.47										-0.534647
			706612	13.45	7.39
				13.43	7.03
				13.48	6.92
			660214	12.19	7.24
				12.46	7.2
				12.58
			MIX	12.54	6.95
				12.57	6.95
				12.59	7.08
5	novel-1125	kidding	group	Cp	RPL19Cp
		LP-HY	501178	14.71	8.18
				14.73	8.16
				14.79	8.14
			660210	14.57	7.95
				14.57	8.04
				14.63	8.03
			660018		8.09			group	CP	RPL19Cp	△Cp1	△CP2	△△CP	2-△△CP	mean	标准误	p值	log2(Fold change)
				14.67	8.14		LP-HY	501178	14.7433	8.16	6.58333	6.48	0.103333	0.93088	0.928132	0.0112384	0.387891	-1.6316
				14.57	7.98			660210	14.59	8.00667	6.58333		0.103333	0.93088
			501210	14.66	8.06			660018	14.62	8.07	6.55		0.07	0.952638
				14.68	8.01			501210	14.67	8.035	6.635		0.155	0.898132
				14.67			LP-LY	711010	14.43	7.77667	6.65333		0.173333	0.886791	0.987356	0.0626287
		LP-LY	711010	14.44	7.77			711012	14.49	8.17	6.32		-0.16	1.11729
				14.42	7.77			706612	14.57	8.19	6.38		-0.1	1.07177
				14.43	7.79			660214	14.52	7.845	6.675		0.195	0.873573
			711012	14.45			contrast	MIX	14.5267	8.04667
				14.52	8.18										0.940018
				14.5	8.16										-0.08924
			706612
				14.59	8.21
				14.55	8.17
			660214	14.53
				14.52	7.84
				14.51	7.85
			MIX	14.51	8
				14.54	8.07
				14.53	8.07
6	chi-let-7b-3p	kidding	group	Cp	RPL19Cp
		LP-HY	501178	16.73	7.93
				16.69	7.95
				16.73
			660210	16.57	7.77
				16.58	7.66
				16.66	7.56
			660018	16.5	7.98			group	CP	RPL19Cp	△Cp1	△CP2	△△CP	2-△△CP	mean	标准误	p值	log2(Fold change)
				16.52	7.99		LP-HY	501178	16.7167	7.94	8.77667	8.63	0.146667	0.903335	0.873444	0.0767825	0.273531	-2.0757
				16.54	8			660210	16.6033	7.66333	8.94		0.31	0.806642
			501210	16.95	7.9			660018	16.52	7.99	8.53		-0.1	1.07177
				17.03	7.82			501210	16.99	7.87	9.12		0.49	0.712025
				16.99	7.89		LP-LY	711010	16.26	7.92	8.34		-0.29	1.22264	1.01518	0.0890863
		LP-LY	711010	16.28				711012	16.6867	7.92667	8.76		0.13	0.913831
				16.24	7.89			706612	16.4633	7.96667	8.49667		-0.133333	1.09682
					7.95			660214	16.65	7.74667	8.90333		0.273333	0.827406
			711012	16.67	7.97		contrast	MIX	16.7067	8.07667
				16.7	7.93										0.860387
				16.69	7.88										-0.216942
			706612	16.29	8
				16.64	7.91
				16.46	7.99
			660214	16.7	7.71
				16.58	7.83
				16.67	7.7
			MIX	16.73	8.09
				16.68	8.08
				16.71	8.06

## Sheet: draw
		FPKM	qRT-PCR
1	NCAM1	-2.02385	-0.366785
2	FGFR2	23.3972	0.263391
3	LINGO1	-22.729	-0.634431
4	MEA1	22.4264	0.0638163
5	SDCCAG8	23.3397	0.237268
6	MX2	-25.0698	-0.143113
1	chi-miR-200a	1.7421	2.4103
2	chi-let-7d-3p	-1.2161	-0.0977015
3	chi-miR-10b-3p	-3.4253	-0.181731
4	novel-403	-1.1507	-0.534647
5	novel-1125	-1.6316	-0.08924
6	chi-let-7b-3p	-2.0757	-0.216942
