# Supplementary material for: Integrated Transcriptome Analysis Reveals the Crucial mRNAs and miRNAs Related to Fecundity in the Hypothalamus of Yunshang Black Goats during the Luteal Phase
Source: Animals (Basel). 2022 Dec 2;12(23):3397. doi: 10.3390/ani12233397 (PMC9738480; doi:10.3390/ani12233397)
Supplement: Supplementary file 1 [file animals-12-03397-s001.zip › Supplementary Table S3.xlsx]

## Sheet: miRNAs
sRNA	LP_LF_hyp_readcount	LP_HF_hyp_readcount	log2FoldChange	pval	padj	significant
chi-let-7a-3p	388.141	502.361	0.3726	0.21339	0.99814	FALSE
chi-let-7a-5p	145956	139413	-0.066163	0.76421	0.99814	FALSE
chi-let-7b-3p	4985.38	1182.64	-2.0757	0.033563	0.99814	TRUE
chi-let-7b-5p	61686.3	52404.3	-0.23527	0.37376	0.99814	FALSE
chi-let-7c-3p	55.6857	60.3405	0.10952	0.73347	0.99814	FALSE
chi-let-7c-5p	36605.3	32564.4	-0.16876	0.40176	0.99814	FALSE
chi-let-7d-3p	2304.6	992.119	-1.2161	0.051547	0.99814	FALSE
chi-let-7d-5p	3738.35	3648.57	-0.035144	0.89988	0.99814	FALSE
chi-let-7e-3p	879.193	543.366	-0.69476	0.14441	0.99814	FALSE
chi-let-7e-5p	31628	29305.8	-0.11002	0.60846	0.99814	FALSE
chi-let-7f-3p	41.9561	58.0106	0.46939	0.19302	0.99814	FALSE
chi-let-7f-5p	286790	291220	0.022117	0.95461	0.99814	FALSE
chi-let-7g-3p	90.5065	82.4452	-0.13411	0.73234	0.99814	FALSE
chi-let-7g-5p	189759	230857	0.28283	0.4163	0.99814	FALSE
chi-let-7i-3p	267.356	323.287	0.27475	0.37175	0.99814	FALSE
chi-let-7i-5p	171609	207811	0.27615	0.43143	0.99814	FALSE
chi-miR-1	7547.99	10719.7	0.50613	0.37245	0.99814	FALSE
chi-miR-100-3p	78.8851	101.751	0.36824	0.40362	0.99814	FALSE
chi-miR-100-5p	957905	887203	-0.11062	0.67537	0.99814	FALSE
chi-miR-101-3p	285330	328409	0.20286	0.73054	0.99814	FALSE
chi-miR-101-5p	30.5239	40.7544	0.42186	0.39952	0.99814	FALSE
chi-miR-103-3p	65805.8	59686	-0.14081	0.49162	0.99814	FALSE
chi-miR-103-5p	16.9935	11.8297	-0.49361	0.30693	0.99814	FALSE
chi-miR-105a	5682.7	4186.28	-0.44097	0.25479	0.99814	FALSE
chi-miR-105b-3p	381.11	317.816	-0.26312	0.32644	0.99814	FALSE
chi-miR-105b-5p	351.633	236.655	-0.57179	0.18836	0.99814	FALSE
chi-miR-106a-3p	2.82197	5.411	0.9341	0.26597	0.99814	FALSE
chi-miR-106a-5p	133.527	153.985	0.20937	0.49447	0.99814	FALSE
chi-miR-106b-3p	4053.45	2638.48	-0.61956	0.17305	0.99814	FALSE
chi-miR-106b-5p	1686.96	2259.53	0.42171	0.33144	0.99814	FALSE
chi-miR-107-3p	5058.55	5355.83	0.082286	0.76543	0.99814	FALSE
chi-miR-10a-3p	8.31911	1.57036	-2.4036	0.0099968	0.89601	TRUE
chi-miR-10a-5p	2472.77	739.935	-1.7405	0.0017619	0.63394	TRUE
chi-miR-10b-3p	11.1269	0.927442	-3.4253	0.0022456	0.67331	TRUE
chi-miR-10b-5p	5082.19	922.604	-2.4615	0.0060907	0.80702	TRUE
chi-miR-1185-3p	324.457	270.162	-0.26251	0.43338	0.99814	FALSE
chi-miR-1185-5p	59.765	67.3484	0.17437	0.73651	0.99814	FALSE
chi-miR-1197-3p	1810.43	1902.62	0.071804	0.86459	0.99814	FALSE
chi-miR-122	248.04	424.007	0.77437	0.27611	0.99814	FALSE
chi-miR-1224	2481.47	1630.98	-0.60575	0.074043	0.99814	FALSE
chi-miR-1248-5p	35.5155	30.4429	-0.21299	0.61483	0.99814	FALSE
chi-miR-124a	19639.5	30700	0.64447	0.053702	0.99814	FALSE
chi-miR-125a-3p	319.403	224.965	-0.50737	0.27443	0.99814	FALSE
chi-miR-125a-5p	63396.9	36051.1	-0.81437	0.10029	0.99814	FALSE
chi-miR-125b-3p	15266	12376.6	-0.30274	0.30919	0.99814	FALSE
chi-miR-125b-5p	274914	186052	-0.56327	0.18819	0.99814	FALSE
chi-miR-126-3p	127018	148254	0.22303	0.5194	0.99814	FALSE
chi-miR-126-5p	7813.54	11035.7	0.49815	0.31182	0.99814	FALSE
chi-miR-127-3p	103736	70254.2	-0.56227	0.13783	0.99814	FALSE
chi-miR-127-5p	3658.77	3442.82	-0.087654	0.78292	0.99814	FALSE
chi-miR-1271-3p	11.6572	24.4274	1.0598	0.018936	0.99814	TRUE
chi-miR-1271-5p	20650.5	22896.6	0.14897	0.56129	0.99814	FALSE
chi-miR-128-3p	116379	212161	0.86633	0.03026	0.99814	FALSE
chi-miR-128-5p	285.994	219.246	-0.38533	0.40669	0.99814	FALSE
chi-miR-129-3p	10649.8	5733.77	-0.89329	0.098212	0.99814	FALSE
chi-miR-129-5p	141873	112119	-0.33957	0.36877	0.99814	FALSE
chi-miR-1291	0	0	NA	NA	NA	NA
chi-miR-1296	953.828	619.948	-0.62201	0.17579	0.99814	FALSE
chi-miR-1306-3p	31.5999	30.5653	-0.063077	0.88291	0.99814	FALSE
chi-miR-1306-5p	175.786	154.085	-0.19206	0.6443	0.99814	FALSE
chi-miR-1307-3p	5725.3	3992.23	-0.52021	0.24333	0.99814	FALSE
chi-miR-1307-5p	731.663	1041.34	0.50843	0.20003	0.99814	FALSE
chi-miR-130a-3p	360.139	367.009	0.026011	0.9195	0.99814	FALSE
chi-miR-130a-5p	14.5563	15.2552	0.072321	0.88118	0.99814	FALSE
chi-miR-130b-3p	32.881	43.7799	0.41541	0.23835	0.99814	FALSE
chi-miR-130b-5p	317.614	367.452	0.2107	0.55545	0.99814	FALSE
chi-miR-133a-3p	516.419	633.99	0.29594	0.45814	0.99814	FALSE
chi-miR-133a-5p	10.7503	14.109	0.40092	0.55311	0.99814	FALSE
chi-miR-133b	25.8948	33.4347	0.36197	0.43146	0.99814	FALSE
chi-miR-134	1035.61	992.721	-0.061642	0.84431	0.99814	FALSE
chi-miR-1343	9382.17	6315.95	-0.571	0.23797	0.99814	FALSE
chi-miR-135a	22080.1	21232.7	-0.056439	0.90827	0.99814	FALSE
chi-miR-135b-3p	17.8557	16.0501	-0.13356	0.75693	0.99814	FALSE
chi-miR-135b-5p	1674.9	1652.06	-0.019563	0.96777	0.99814	FALSE
chi-miR-136-3p	15785.1	15935.1	0.013666	0.97885	0.99874	FALSE
chi-miR-136-5p	719.408	516.783	-0.47686	0.44692	0.99814	FALSE
chi-miR-137	2889.19	2991.09	0.050064	0.9337	0.99814	FALSE
chi-miR-1388-3p	375.848	503.87	0.42285	0.17694	0.99814	FALSE
chi-miR-1388-5p	881.495	842.137	-0.066073	0.83874	0.99814	FALSE
chi-miR-140-3p	113512	86555.6	-0.39114	0.20309	0.99814	FALSE
chi-miR-140-5p	5899.57	6179.99	0.067091	0.88158	0.99814	FALSE
chi-miR-141	77.9422	270.106	1.7942	0.24196	0.99814	FALSE
chi-miR-143-3p	1.22355e+06	1.80664e+06	0.56224	0.20726	0.99814	FALSE
chi-miR-143-5p	559.496	748.407	0.41986	0.4369	0.99814	FALSE
chi-miR-144-3p	21.4972	35.9096	0.7525	0.22712	0.99814	FALSE
chi-miR-144-5p	56.258	71.0717	0.34053	0.56162	0.99814	FALSE
chi-miR-145-3p	1821.34	2398.62	0.39729	0.41377	0.99814	FALSE
chi-miR-145-5p	11925.9	8399.95	-0.50564	0.14238	0.99814	FALSE
chi-miR-1468-3p	0	0	NA	NA	NA	NA
chi-miR-1468-5p	2548.38	3677.23	0.52904	0.097884	0.99814	FALSE
chi-miR-146a	829.053	756.86	-0.13126	0.79388	0.99814	FALSE
chi-miR-146b-3p	152.233	124.856	-0.28618	0.6069	0.99814	FALSE
chi-miR-146b-5p	13254.1	13125.1	-0.014099	0.9776	0.99874	FALSE
chi-miR-147-3p	540.219	754.78	0.48252	0.29032	0.99814	FALSE
chi-miR-147-5p	39.4946	36.2708	-0.11168	0.80319	0.99814	FALSE
chi-miR-148a-3p	509438	469164	-0.11881	0.80334	0.99814	FALSE
chi-miR-148a-5p	2066.24	1759.5	-0.23174	0.41757	0.99814	FALSE
chi-miR-148b-3p	31058.3	26266.2	-0.24174	0.40637	0.99814	FALSE
chi-miR-148b-5p	700.846	766.891	0.1306	0.67993	0.99814	FALSE
chi-miR-150	5790.29	3368.43	-0.78159	0.09698	0.99814	FALSE
chi-miR-151-3p	97538	109714	0.1697	0.55659	0.99814	FALSE
chi-miR-151-5p	1764.34	2279.45	0.36936	0.32121	0.99814	FALSE
chi-miR-153	1277.96	1060.38	-0.26896	0.67334	0.99814	FALSE
chi-miR-154a-3p	1311.55	1161.07	-0.17569	0.64467	0.99814	FALSE
chi-miR-154a-5p	4.95825	8.2792	0.74793	0.27976	0.99814	FALSE
chi-miR-154b-3p	74.6124	58.2659	-0.35162	0.53661	0.99814	FALSE
chi-miR-154b-5p	7392.19	4576.71	-0.6917	0.11404	0.99814	FALSE
chi-miR-155-3p	0	0	NA	NA	NA	NA
chi-miR-155-5p	1015.3	923.521	-0.13617	0.60129	0.99814	FALSE
chi-miR-15a-3p	0.321052	0.221324	-0.15191	0.96167	0.99814	FALSE
chi-miR-15a-5p	231.264	303.93	0.39449	0.36607	0.99814	FALSE
chi-miR-15b-3p	47.64	66.2073	0.47707	0.19128	0.99814	FALSE
chi-miR-15b-5p	296.147	297.904	0.0086407	0.98223	0.99874	FALSE
chi-miR-16a-3p	6.74692	10.9428	0.71539	0.2817	0.99814	FALSE
chi-miR-16a-5p	13393.1	15616.7	0.22161	0.42116	0.99814	FALSE
chi-miR-16b-3p	5.68002	6.27259	0.18718	0.83368	0.99814	FALSE
chi-miR-16b-5p	4756.6	3973.58	-0.25931	0.33395	0.99814	FALSE
chi-miR-17-3p	87.313	113.19	0.37337	0.22872	0.99814	FALSE
chi-miR-17-5p	2012.33	2123.99	0.078198	0.81648	0.99814	FALSE
chi-miR-1814	3.46797	17.3523	2.3187	0.00035819	0.63394	TRUE
chi-miR-181b-3p	44.7326	66.051	0.56247	0.30877	0.99814	FALSE
chi-miR-181b-5p	13927.9	15097.1	0.11631	0.68335	0.99814	FALSE
chi-miR-181c-3p	2037.84	2558.75	0.32831	0.17797	0.99814	FALSE
chi-miR-181c-5p	1470.41	1493.39	0.02228	0.92999	0.99814	FALSE
chi-miR-181d	4515.87	4087.36	-0.1437	0.63271	0.99814	FALSE
chi-miR-182	2391.67	5275.19	1.1413	0.53189	0.99814	FALSE
chi-miR-183	1970.07	4235.59	1.1044	0.52931	0.99814	FALSE
chi-miR-1839	3.5273	3.87881	0.11925	0.88288	0.99814	FALSE
chi-miR-184	527.126	438.188	-0.26743	0.32824	0.99814	FALSE
chi-miR-186-3p	2.00148	2.17045	0.13043	0.89983	0.99814	FALSE
chi-miR-186-5p	12975.8	11286.3	-0.20119	0.44359	0.99814	FALSE
chi-miR-187	1033.97	1020.94	-0.01828	0.94908	0.99814	FALSE
chi-miR-188-3p	3.05584	3.83962	0.33185	0.673	0.99814	FALSE
chi-miR-188-5p	80.2628	103.607	0.36954	0.33133	0.99814	FALSE
chi-miR-18a-3p	23.892	24.1069	0.0065584	0.98984	0.99874	FALSE
chi-miR-18a-5p	72.4636	100.935	0.48258	0.29218	0.99814	FALSE
chi-miR-18b-3p	1.58959	0.643095	-1.2922	0.37618	0.99814	FALSE
chi-miR-18b-5p	5.19128	5.75621	0.16355	0.818	0.99814	FALSE
chi-miR-190a-3p	5.19179	3.62351	-0.48316	0.56438	0.99814	FALSE
chi-miR-190a-5p	93.7434	69.4362	-0.42917	0.51754	0.99814	FALSE
chi-miR-190b	8.78331	8.37737	-0.063627	0.90169	0.99814	FALSE
chi-miR-191-3p	527.989	684.446	0.37344	0.21464	0.99814	FALSE
chi-miR-191-5p	65031.9	48108.3	-0.43486	0.13483	0.99814	FALSE
chi-miR-192-3p	10.5024	7.06037	-0.59508	0.33927	0.99814	FALSE
chi-miR-192-5p	21488.3	34447.1	0.68084	0.090753	0.99814	FALSE
chi-miR-193a	2180.22	1117.15	-0.9649	0.088621	0.99814	FALSE
chi-miR-193b-3p	2183.2	1117.72	-0.96614	0.088334	0.99814	FALSE
chi-miR-193b-5p	120.589	43.0415	-1.4896	0.0058005	0.80702	TRUE
chi-miR-194	2408.56	3114.25	0.37083	0.29837	0.99814	FALSE
chi-miR-195-3p	2531.66	2196.81	-0.20468	0.56323	0.99814	FALSE
chi-miR-195-5p	115.747	145.871	0.33573	0.50113	0.99814	FALSE
chi-miR-196a	1.3666	1.13611	-0.26632	0.81834	0.99814	FALSE
chi-miR-196b	62.674	5.5804	-3.4943	0.0052451	0.80702	TRUE
chi-miR-197-3p	16814.7	5957.26	-1.497	0.014904	0.99814	TRUE
chi-miR-197-5p	0.306715	0	-0.72898	0.8176	0.99814	FALSE
chi-miR-199a-3p	3258.01	3279.87	0.0096651	0.98685	0.99874	FALSE
chi-miR-199a-5p	2294.87	1321.94	-0.79559	0.19159	0.99814	FALSE
chi-miR-199b-5p	1631.56	1730.12	0.084958	0.8714	0.99814	FALSE
chi-miR-19a	107.656	97.2908	-0.1442	0.8961	0.99814	FALSE
chi-miR-19b-3p	3569.86	3028.42	-0.23717	0.73144	0.99814	FALSE
chi-miR-19b-5p	5.6961	4.91063	-0.15212	0.85489	0.99814	FALSE
chi-miR-200a	2269.64	7592.31	1.7421	0.24969	0.99814	FALSE
chi-miR-200b	2146.2	6728.43	1.6486	0.24961	0.99814	FALSE
chi-miR-200c	479.071	1494.53	1.6416	0.22223	0.99814	FALSE
chi-miR-202-3p	0.985841	1.54015	0.54783	0.66899	0.99814	FALSE
chi-miR-202-5p	42.6522	63.8811	0.58839	0.33971	0.99814	FALSE
chi-miR-204-3p	1286.72	803.415	-0.67983	0.21111	0.99814	FALSE
chi-miR-204-5p	39708.9	45351.5	0.19168	0.55359	0.99814	FALSE
chi-miR-206	543.115	380.785	-0.51208	0.1022	0.99814	FALSE
chi-miR-208b	2.63818	5.63248	1.1478	0.26069	0.99814	FALSE
chi-miR-20a-3p	7.31842	5.03661	-0.50189	0.52705	0.99814	FALSE
chi-miR-20a-5p	3928.7	5013.91	0.35201	0.41307	0.99814	FALSE
chi-miR-20b	225.254	194.975	-0.20674	0.48342	0.99814	FALSE
chi-miR-21-3p	8.3112	8.46872	0.033449	0.95671	0.99814	FALSE
chi-miR-21-5p	344806	373663	0.11596	0.80795	0.99814	FALSE
chi-miR-211	232.02	225.283	-0.043968	0.92226	0.99814	FALSE
chi-miR-214-3p	155.801	113.219	-0.46303	0.37873	0.99814	FALSE
chi-miR-214-5p	62.4362	59.9184	-0.058165	0.9031	0.99814	FALSE
chi-miR-215-5p	61.9865	71.1413	0.20455	0.7486	0.99814	FALSE
chi-miR-216b	224.794	254.208	0.17716	0.5208	0.99814	FALSE
chi-miR-217-3p	3.64537	2.67719	-0.44943	0.57042	0.99814	FALSE
chi-miR-217-5p	393.582	439.826	0.16062	0.65692	0.99814	FALSE
chi-miR-218	94220.3	72162.1	-0.38479	0.43715	0.99814	FALSE
chi-miR-219	1505.38	1714.17	0.18763	0.73895	0.99814	FALSE
chi-miR-22-3p	57238	70582.9	0.30235	0.33926	0.99814	FALSE
chi-miR-22-5p	1099.57	1599.81	0.54077	0.057924	0.99814	FALSE
chi-miR-221-3p	7790.07	7459.81	-0.062508	0.82993	0.99814	FALSE
chi-miR-221-5p	1511.83	1345.71	-0.16757	0.56146	0.99814	FALSE
chi-miR-222-3p	6238.43	3381.36	-0.88357	0.052976	0.99814	FALSE
chi-miR-223-3p	33.207	28.6993	-0.22008	0.65227	0.99814	FALSE
chi-miR-223-5p	8.69015	7.84763	-0.13193	0.80057	0.99814	FALSE
chi-miR-224-3p	8.13693	11.2808	0.49435	0.34927	0.99814	FALSE
chi-miR-224-5p	2252.64	2655.57	0.23744	0.41777	0.99814	FALSE
chi-miR-2284b	0	0.505497	1.586	0.61574	0.99814	FALSE
chi-miR-2284d	1.02567	1.49486	0.48736	0.70736	0.99814	FALSE
chi-miR-2284e	9.61679	7.98607	-0.25829	0.67697	0.99814	FALSE
chi-miR-2318	9.43031	8.15335	-0.18493	0.82702	0.99814	FALSE
chi-miR-2320	0.284406	0.838963	1.294	0.53431	0.99814	FALSE
chi-miR-2331	16.8487	11.569	-0.55271	0.30049	0.99814	FALSE
chi-miR-2332	55.9108	59.4028	0.077816	0.85787	0.99814	FALSE
chi-miR-2335	1.35211	0.182893	-2.1094	0.25298	0.99814	FALSE
chi-miR-23a	12547.5	13155.6	0.068254	0.80068	0.99814	FALSE
chi-miR-23b-3p	42473.7	40496.6	-0.068776	0.79716	0.99814	FALSE
chi-miR-23b-5p	18.019	13.1459	-0.46001	0.46433	0.99814	FALSE
chi-miR-24-3p	80876.5	105097	0.37793	0.36243	0.99814	FALSE
chi-miR-24-5p	591.599	894.31	0.5961	0.042765	0.99814	FALSE
chi-miR-2404	9.09981	7.52781	-0.27839	0.65319	0.99814	FALSE
chi-miR-2411-3p	151.129	147.359	-0.037286	0.91514	0.99814	FALSE
chi-miR-2411-5p	1037.35	1010.97	-0.036842	0.90712	0.99814	FALSE
chi-miR-2432	12.1805	12.3575	0.015032	0.97383	0.99874	FALSE
chi-miR-2483-3p	36.4926	53.1004	0.54278	0.20131	0.99814	FALSE
chi-miR-2483-5p	406.531	396.594	-0.036779	0.90611	0.99814	FALSE
chi-miR-25-3p	15411.7	16286.8	0.079674	0.73112	0.99814	FALSE
chi-miR-25-5p	36.1459	21.6448	-0.74097	0.12738	0.99814	FALSE
chi-miR-26a-3p	20.1163	31.7174	0.66411	0.14065	0.99814	FALSE
chi-miR-26a-5p	882453	824260	-0.098419	0.63757	0.99814	FALSE
chi-miR-26b-3p	38.7094	51.5686	0.4036	0.23156	0.99814	FALSE
chi-miR-26b-5p	30466	39346.2	0.36904	0.28437	0.99814	FALSE
chi-miR-27a-3p	5961.07	10813	0.85915	0.056393	0.99814	FALSE
chi-miR-27a-5p	69.1373	67.8444	-0.021458	0.95418	0.99814	FALSE
chi-miR-27b-3p	230390	384915	0.74046	0.012523	0.93867	FALSE
chi-miR-27b-5p	216.584	257.985	0.25214	0.42014	0.99814	FALSE
chi-miR-28-3p	3827.85	3092.31	-0.30792	0.37369	0.99814	FALSE
chi-miR-28-5p	1313.86	1774.64	0.43374	0.15258	0.99814	FALSE
chi-miR-296-3p	1569.21	1271.71	-0.30361	0.49713	0.99814	FALSE
chi-miR-29a-3p	38480.5	44919.7	0.22323	0.32685	0.99814	FALSE
chi-miR-29a-5p	158.116	176.841	0.16295	0.59764	0.99814	FALSE
chi-miR-29b-3p	4823.54	5610.57	0.21813	0.6542	0.99814	FALSE
chi-miR-29b-5p	450.337	381.83	-0.23737	0.42389	0.99814	FALSE
chi-miR-29c-3p	0.808211	1.33988	0.83519	0.5908	0.99814	FALSE
chi-miR-29c-5p	3542.51	3542.44	-0.00010267	0.99973	0.99978	FALSE
chi-miR-301a-3p	51.5163	46.0046	-0.15584	0.8254	0.99814	FALSE
chi-miR-301a-5p	193.525	320.205	0.72745	0.11599	0.99814	FALSE
chi-miR-301b	4.14072	5.88423	0.55671	0.49115	0.99814	FALSE
chi-miR-30a-3p	4275.98	3603.81	-0.24676	0.40521	0.99814	FALSE
chi-miR-30a-5p	200354	204378	0.028695	0.93519	0.99814	FALSE
chi-miR-30b-3p	115.51	97.7154	-0.24251	0.4602	0.99814	FALSE
chi-miR-30b-5p	8430.78	8516.6	0.014681	0.96595	0.99814	FALSE
chi-miR-30c-3p	255.048	211.622	-0.26946	0.39103	0.99814	FALSE
chi-miR-30c-5p	34199.9	26593.3	-0.36291	0.22769	0.99814	FALSE
chi-miR-30d-3p	413.881	458.937	0.14965	0.75755	0.99814	FALSE
chi-miR-30e-3p	7909.99	7542.25	-0.068643	0.84422	0.99814	FALSE
chi-miR-30e-5p	65617.1	72881.9	0.1515	0.75352	0.99814	FALSE
chi-miR-30f-3p	581.019	466.408	-0.31731	0.36145	0.99814	FALSE
chi-miR-30f-5p	7605.44	3804.84	-0.99919	0.038156	0.99814	FALSE
chi-miR-320-3p	10804.5	6290.27	-0.78043	0.051412	0.99814	FALSE
chi-miR-323a-3p	24751	19534.8	-0.34146	0.41525	0.99814	FALSE
chi-miR-323b	518.489	349.439	-0.57027	0.28756	0.99814	FALSE
chi-miR-324-3p	136.024	109.176	-0.3219	0.50799	0.99814	FALSE
chi-miR-324-5p	815.945	619.212	-0.39818	0.373	0.99814	FALSE
chi-miR-326-3p	1086.85	976.413	-0.15521	0.70825	0.99814	FALSE
chi-miR-326-5p	15.255	21.3441	0.46005	0.27638	0.99814	FALSE
chi-miR-328-3p	16500.4	10454.2	-0.65846	0.13098	0.99814	FALSE
chi-miR-329a-3p	40.4954	45.3761	0.16294	0.69767	0.99814	FALSE
chi-miR-329a-5p	0.306715	0.277308	-0.15191	0.96167	0.99814	FALSE
chi-miR-329b-3p	2362.4	2682.39	0.18297	0.62892	0.99814	FALSE
chi-miR-330-3p	10597.8	6715.09	-0.65829	0.16579	0.99814	FALSE
chi-miR-330-5p	3532.58	3352.61	-0.075613	0.76033	0.99814	FALSE
chi-miR-331-3p	1351.76	1144	-0.24116	0.49738	0.99814	FALSE
chi-miR-331-5p	963.732	976.082	0.018746	0.94633	0.99814	FALSE
chi-miR-335-3p	9107.95	7783.21	-0.2267	0.4574	0.99814	FALSE
chi-miR-335-5p	4125.73	3027.67	-0.44632	0.46873	0.99814	FALSE
chi-miR-338-3p	11998.2	15666.8	0.38492	0.34474	0.99814	FALSE
chi-miR-338-5p	15087.4	15374.2	0.027164	0.91464	0.99814	FALSE
chi-miR-33a-3p	124.002	157.615	0.34756	0.41671	0.99814	FALSE
chi-miR-33a-5p	76.1903	112.732	0.56683	0.33916	0.99814	FALSE
chi-miR-33b-3p	8.70786	7.08028	-0.3179	0.61978	0.99814	FALSE
chi-miR-33b-5p	4.19555	7.83267	0.88672	0.26245	0.99814	FALSE
chi-miR-340-3p	2696.41	3581.85	0.40981	0.32982	0.99814	FALSE
chi-miR-340-5p	28676.4	32683.2	0.1887	0.72613	0.99814	FALSE
chi-miR-342-3p	9873.58	5142.24	-0.9411	0.005236	0.80702	FALSE
chi-miR-342-5p	100.879	50.9598	-0.98795	0.080461	0.99814	FALSE
chi-miR-3431-3p	830.549	815.65	-0.025909	0.93293	0.99814	FALSE
chi-miR-3431-5p	7542.12	9326.53	0.30641	0.20331	0.99814	FALSE
chi-miR-3432-3p	171.218	161.635	-0.083772	0.85028	0.99814	FALSE
chi-miR-3432-5p	9137.17	8736.75	-0.064677	0.84673	0.99814	FALSE
chi-miR-345-3p	256.961	171.371	-0.58266	0.15284	0.99814	FALSE
chi-miR-345-5p	71.9339	71.7111	-0.005936	0.98802	0.99874	FALSE
chi-miR-346-5p	446.997	159.675	-1.4855	0.0058803	0.80702	TRUE
chi-miR-34a	1032.3	1504.72	0.54379	0.249	0.99814	FALSE
chi-miR-34b-3p	2683.69	1465.46	-0.87323	0.055904	0.99814	FALSE
chi-miR-34b-5p	87.4886	59.6904	-0.55069	0.35888	0.99814	FALSE
chi-miR-34c-3p	735.598	437.634	-0.75042	0.14356	0.99814	FALSE
chi-miR-34c-5p	28348.7	24205.6	-0.22795	0.60739	0.99814	FALSE
chi-miR-361-3p	10170.4	5204.15	-0.9666	0.018567	0.99814	FALSE
chi-miR-361-5p	4901.74	4056.85	-0.27286	0.3388	0.99814	FALSE
chi-miR-362-3p	15.1608	19.7868	0.39395	0.49887	0.99814	FALSE
chi-miR-362-5p	1038.68	890.327	-0.2214	0.47245	0.99814	FALSE
chi-miR-363-3p	816.84	940.51	0.20313	0.43877	0.99814	FALSE
chi-miR-363-5p	12.1167	13.5024	0.13144	0.78252	0.99814	FALSE
chi-miR-365-3p	614.386	362.935	-0.75926	0.1065	0.99814	FALSE
chi-miR-369-3p	2457.95	3449.44	0.48898	0.33913	0.99814	FALSE
chi-miR-369-5p	2793.64	3202.63	0.19702	0.43526	0.99814	FALSE
chi-miR-374a-3p	3542.01	3487.07	-0.022465	0.96959	0.9983	FALSE
chi-miR-374a-5p	3944.42	3293.52	-0.26007	0.64873	0.99814	FALSE
chi-miR-374b-3p	736.557	764.082	0.053389	0.9285	0.99814	FALSE
chi-miR-374b-5p	9815.3	9744.66	-0.010339	0.97382	0.99874	FALSE
chi-miR-376a	104.53	99.1687	-0.072711	0.87298	0.99814	FALSE
chi-miR-376b-3p	20.1622	20.5217	0.040206	0.95898	0.99814	FALSE
chi-miR-376b-5p	54.5774	67.9321	0.31987	0.55153	0.99814	FALSE
chi-miR-376c-3p	75.2125	92.6121	0.30606	0.56579	0.99814	FALSE
chi-miR-376d	7.0418	11.6464	0.77001	0.23232	0.99814	FALSE
chi-miR-376e-3p	44.9636	49.8968	0.15901	0.80135	0.99814	FALSE
chi-miR-377	25.0297	18.456	-0.43779	0.46825	0.99814	FALSE
chi-miR-378-3p	14747.9	12870.1	-0.19653	0.57466	0.99814	FALSE
chi-miR-378-5p	134.853	133.197	-0.021215	0.95919	0.99814	FALSE
chi-miR-379-3p	817.799	701.084	-0.22173	0.4616	0.99814	FALSE
chi-miR-379-5p	57565	70937.2	0.30135	0.37273	0.99814	FALSE
chi-miR-380-3p	11227	9531.48	-0.23624	0.55789	0.99814	FALSE
chi-miR-380-5p	587.02	716.446	0.28759	0.48	0.99814	FALSE
chi-miR-381	337.218	280.916	-0.26214	0.51483	0.99814	FALSE
chi-miR-382-3p	5833.37	7480.39	0.35879	0.36469	0.99814	FALSE
chi-miR-382-5p	11686.9	12264	0.069496	0.78908	0.99814	FALSE
chi-miR-383	3240.75	2492.01	-0.37909	0.34308	0.99814	FALSE
chi-miR-3955-3p	126.41	65.2392	-0.9493	0.15481	0.99814	FALSE
chi-miR-3955-5p	4612.77	4230.47	-0.12476	0.55695	0.99814	FALSE
chi-miR-3958-3p	53866.3	54362.2	0.013231	0.94935	0.99814	FALSE
chi-miR-3958-5p	0.908989	1.30249	0.4959	0.76921	0.99814	FALSE
chi-miR-3959-3p	771.897	618.367	-0.31972	0.54587	0.99814	FALSE
chi-miR-3959-5p	2034.39	2337.23	0.20035	0.68685	0.99814	FALSE
chi-miR-409-3p	38544.1	29686.9	-0.37669	0.27902	0.99814	FALSE
chi-miR-409-5p	6178.52	5554	-0.15374	0.53869	0.99814	FALSE
chi-miR-410-3p	7643.14	6888.57	-0.14993	0.57239	0.99814	FALSE
chi-miR-410-5p	1.6857	1.89421	0.087421	0.93785	0.99814	FALSE
chi-miR-411a-3p	5208.72	6354.26	0.28678	0.24156	0.99814	FALSE
chi-miR-411a-5p	62241.2	73608.9	0.24202	0.50098	0.99814	FALSE
chi-miR-411b-3p	531.916	515.443	-0.046093	0.8781	0.99814	FALSE
chi-miR-411b-5p	12277.2	13420.1	0.12845	0.74695	0.99814	FALSE
chi-miR-412-3p	36.466	36.5436	-0.0093232	0.98561	0.99874	FALSE
chi-miR-412-5p	3444.6	3982.84	0.2093	0.37184	0.99814	FALSE
chi-miR-421-3p	558.611	505.746	-0.14236	0.57882	0.99814	FALSE
chi-miR-423-3p	17206.8	11502.9	-0.58098	0.19566	0.99814	FALSE
chi-miR-423-5p	13450.6	6086.35	-1.144	0.012411	0.93867	TRUE
chi-miR-424-3p	233.322	283.201	0.28059	0.49734	0.99814	FALSE
chi-miR-424-5p	455.176	900.5	0.98521	0.079399	0.99814	FALSE
chi-miR-425-3p	253.533	281.698	0.15029	0.62789	0.99814	FALSE
chi-miR-425-5p	1378.51	829.266	-0.73272	0.019355	0.99814	FALSE
chi-miR-429	97.6524	250.731	1.3618	0.35368	0.99814	FALSE
chi-miR-432-3p	80.5955	67.8242	-0.25648	0.54216	0.99814	FALSE
chi-miR-432-5p	9043.57	7075.02	-0.35422	0.3168	0.99814	FALSE
chi-miR-433	5341.84	3131.58	-0.77052	0.0904	0.99814	FALSE
chi-miR-449a-5p	21.8633	31.6568	0.53058	0.44503	0.99814	FALSE
chi-miR-449b-3p	0.460072	0.442648	-0.021155	0.99401	0.99874	FALSE
chi-miR-449b-5p	0.153357	0.554616	1.0089	0.74896	0.99814	FALSE
chi-miR-449c	0.390433	0.195868	-0.15191	0.96093	0.99814	FALSE
chi-miR-450-3p	12.1823	17.6031	0.53665	0.30274	0.99814	FALSE
chi-miR-450-5p	4865.91	6260.66	0.36368	0.45257	0.99814	FALSE
chi-miR-451-3p	0.463255	1.85062	1.9599	0.17261	0.99814	FALSE
chi-miR-451-5p	21051.7	19367.9	-0.12027	0.75663	0.99814	FALSE
chi-miR-454-3p	360.142	318.813	-0.17384	0.69197	0.99814	FALSE
chi-miR-454-5p	24.3559	30.6361	0.33911	0.34953	0.99814	FALSE
chi-miR-455-3p	242.591	186.734	-0.37924	0.41487	0.99814	FALSE
chi-miR-455-5p	1429.94	1363.47	-0.068398	0.88887	0.99814	FALSE
chi-miR-483	2.21626	1.52049	-0.55054	0.63903	0.99814	FALSE
chi-miR-485-3p	1965.34	744.746	-1.4003	0.018945	0.99814	TRUE
chi-miR-485-5p	7963.14	5145.96	-0.62996	0.17	0.99814	FALSE
chi-miR-487a-3p	473.687	515.095	0.12098	0.75058	0.99814	FALSE
chi-miR-487a-5p	0.390433	1.00413	1.4785	0.4163	0.99814	FALSE
chi-miR-487b-3p	4162.07	4710.17	0.17845	0.53264	0.99814	FALSE
chi-miR-487b-5p	1.22795	2.04947	0.69835	0.56547	0.99814	FALSE
chi-miR-490	8546.04	4696.52	-0.8637	0.020937	0.99814	FALSE
chi-miR-491-3p	131.923	123.765	-0.09439	0.79477	0.99814	FALSE
chi-miR-491-5p	597.47	280.633	-1.0899	0.0074379	0.80702	TRUE
chi-miR-493-3p	1386.4	1312.13	-0.079383	0.80612	0.99814	FALSE
chi-miR-493-5p	193.679	213.696	0.1441	0.69741	0.99814	FALSE
chi-miR-494	1898.59	1705.35	-0.15434	0.63563	0.99814	FALSE
chi-miR-495-3p	27540.2	27498	-0.0022237	0.99444	0.99874	FALSE
chi-miR-496-3p	64.8615	70.7814	0.12308	0.76523	0.99814	FALSE
chi-miR-496-5p	0.8961	1.73477	0.9414	0.46913	0.99814	FALSE
chi-miR-497-5p	1242.37	1051.41	-0.24097	0.5403	0.99814	FALSE
chi-miR-499-3p	1.13847	2.4163	1.0313	0.3699	0.99814	FALSE
chi-miR-499-5p	4359.87	6160.24	0.49873	0.28603	0.99814	FALSE
chi-miR-500-3p	3171.93	2147.35	-0.56285	0.21874	0.99814	FALSE
chi-miR-500-5p	1005.9	666.915	-0.59254	0.11475	0.99814	FALSE
chi-miR-502a	27.451	37.6117	0.45472	0.28259	0.99814	FALSE
chi-miR-502b-3p	93.0043	69.668	-0.41779	0.4196	0.99814	FALSE
chi-miR-502b-5p	190.14	115.783	-0.71269	0.050245	0.99814	FALSE
chi-miR-504	21093	9697.97	-1.121	0.050698	0.99814	FALSE
chi-miR-505-3p	605.979	439.088	-0.46494	0.21389	0.99814	FALSE
chi-miR-532-3p	611.364	534.974	-0.19303	0.65259	0.99814	FALSE
chi-miR-532-5p	62221.5	67672.3	0.12116	0.58297	0.99814	FALSE
chi-miR-542-3p	11035.2	12249.6	0.15064	0.86163	0.99814	FALSE
chi-miR-542-5p	63.3701	72.1286	0.19355	0.62141	0.99814	FALSE
chi-miR-543-3p	22480	19044.7	-0.23927	0.56711	0.99814	FALSE
chi-miR-543-5p	15.7241	24.6382	0.62836	0.18067	0.99814	FALSE
chi-miR-544-5p	378.332	424.264	0.16605	0.79452	0.99814	FALSE
chi-miR-545-3p	4.00686	3.92981	0.012182	0.98875	0.99874	FALSE
chi-miR-545-5p	1.01979	1.40852	0.60971	0.68287	0.99814	FALSE
chi-miR-582-5p	148.892	167.79	0.17243	0.6872	0.99814	FALSE
chi-miR-592	1648.5	2351.81	0.51265	0.22681	0.99814	FALSE
chi-miR-628-5p	782.06	987.86	0.33712	0.43481	0.99814	FALSE
chi-miR-655	1343.82	1209.45	-0.15205	0.69064	0.99814	FALSE
chi-miR-656	255.881	322.531	0.33535	0.39679	0.99814	FALSE
chi-miR-660	6885.78	8119.77	0.23787	0.36695	0.99814	FALSE
chi-miR-665	72.1349	59.059	-0.29033	0.46886	0.99814	FALSE
chi-miR-671-3p	425.091	288.329	-0.56101	0.22769	0.99814	FALSE
chi-miR-671-5p	245.478	127.446	-0.94211	0.0016735	0.63394	FALSE
chi-miR-7-3p	351.574	338.701	-0.055023	0.84161	0.99814	FALSE
chi-miR-7-5p	1.59263e+06	1.51383e+06	-0.073204	0.9047	0.99814	FALSE
chi-miR-708-3p	22832.4	22439	-0.025059	0.94862	0.99814	FALSE
chi-miR-708-5p	2611.73	2405.39	-0.1185	0.7479	0.99814	FALSE
chi-miR-758	9015.03	8738.56	-0.044953	0.87957	0.99814	FALSE
chi-miR-767	1364.39	864.414	-0.65879	0.1698	0.99814	FALSE
chi-miR-873-3p	109.911	81.1933	-0.44278	0.43382	0.99814	FALSE
chi-miR-873-5p	697.822	884.077	0.34095	0.45838	0.99814	FALSE
chi-miR-874-3p	4368.54	4203.5	-0.055649	0.84926	0.99814	FALSE
chi-miR-874-5p	251.169	194.206	-0.37344	0.41035	0.99814	FALSE
chi-miR-876-3p	238.906	301.201	0.33434	0.51154	0.99814	FALSE
chi-miR-876-5p	147.591	115.665	-0.35071	0.71234	0.99814	FALSE
chi-miR-877-3p	25.0432	14.5211	-0.7909	0.2623	0.99814	FALSE
chi-miR-877-5p	995.086	599.567	-0.73126	0.11504	0.99814	FALSE
chi-miR-9-3p	47558.9	48316.3	0.022803	0.955	0.99814	FALSE
chi-miR-9-5p	3.21994e+06	3.43336e+06	0.092589	0.77782	0.99814	FALSE
chi-miR-92a-3p	17945	12406	-0.53255	0.24528	0.99814	FALSE
chi-miR-92a-5p	16.7023	12.3898	-0.41392	0.5145	0.99814	FALSE
chi-miR-93-3p	69.5797	47.4283	-0.54887	0.24006	0.99814	FALSE
chi-miR-93-5p	9369.93	8525.61	-0.13616	0.57146	0.99814	FALSE
chi-miR-96	236.749	531.775	1.1679	0.55571	0.99814	FALSE
chi-miR-98-3p	11.0893	13.5319	0.28446	0.53216	0.99814	FALSE
chi-miR-98-5p	17839.6	20487.7	0.19968	0.67016	0.99814	FALSE
chi-miR-99a-3p	532.961	492.814	-0.11237	0.70705	0.99814	FALSE
chi-miR-99a-5p	533732	517707	-0.043979	0.88576	0.99814	FALSE
chi-miR-99b-3p	3653.26	3225.86	-0.17959	0.56712	0.99814	FALSE
chi-miR-99b-5p	160359	98098.7	-0.709	0.11642	0.99814	FALSE
novel_100	853.56	701.756	-0.28266	0.59338	0.99814	FALSE
novel_1000	2.26516	2.79814	0.23429	0.82873	0.99814	FALSE
novel_1001	3.11015	3.37131	0.068827	0.9355	0.99814	FALSE
novel_1002	4.35277	4.67207	0.14474	0.84342	0.99814	FALSE
novel_1004	15.0406	8.16742	-0.92045	0.12895	0.99814	FALSE
novel_1005	3.56052	2.27451	-0.66812	0.48123	0.99814	FALSE
novel_1006	2.03275	2.1085	-0.068568	0.94945	0.99814	FALSE
novel_1007	1.42372	0.953216	-0.59565	0.67018	0.99814	FALSE
novel_1008	1.38768	1.06715	-0.34895	0.82326	0.99814	FALSE
novel_1009	1.20748	1.74868	0.57097	0.61156	0.99814	FALSE
novel_1011	0.142203	0.600085	1.4476	0.55715	0.99814	FALSE
novel_1012	1.73608	2.96223	0.69355	0.50982	0.99814	FALSE
novel_1013	2.03924	0.284173	-2.7187	0.11295	0.99814	FALSE
novel_1014	3.57953	1.83605	-1.0697	0.30476	0.99814	FALSE
novel_1015	2.37608	2.84711	0.27464	0.75904	0.99814	FALSE
novel_1016	9.17056	9.56453	0.06421	0.90641	0.99814	FALSE
novel_1017	0.460072	0.182893	-0.60093	0.84846	0.99814	FALSE
novel_1018	0	1.21831	2.9396	0.21651	0.99814	FALSE
novel_1019	0	0	NA	NA	NA	NA
novel_1020	0.463255	1.53525	1.669	0.29477	0.99814	FALSE
novel_1021	0.895629	0	-2.116	0.38938	0.99814	FALSE
novel_1022	0.494512	1.43201	1.4757	0.31464	0.99814	FALSE
novel_1023	1.12926	0.783471	-0.39725	0.80757	0.99814	FALSE
novel_1024	0.460072	0.182893	-0.60093	0.84846	0.99814	FALSE
novel_1025	0.485564	0.731574	0.63642	0.77597	0.99814	FALSE
novel_1026	0	0	NA	NA	NA	NA
novel_1027	1.44739	0.391736	-1.6413	0.32429	0.99814	FALSE
novel_1028	2.2448	3.13035	0.4556	0.63022	0.99814	FALSE
novel_1029	4.57642	3.6037	-0.38124	0.59283	0.99814	FALSE
novel_1030	1.40032	0.404217	-1.608	0.38437	0.99814	FALSE
novel_1031	3.00276	1.57265	-0.93545	0.33953	0.99814	FALSE
novel_1033	8.10412	14.5155	0.80251	0.24755	0.99814	FALSE
novel_1035	1.10574	0.284173	-1.8434	0.28717	0.99814	FALSE
novel_1036	1.08784	0.561655	-0.82993	0.6268	0.99814	FALSE
novel_1037	2.6469	0.675908	-1.9938	0.18472	0.99814	FALSE
novel_1038	0.47441	0.505497	-0.062606	0.97572	0.99874	FALSE
novel_1039	0.613429	0.195868	-0.98818	0.73859	0.99814	FALSE
novel_1040	2.02809	0.960081	-1.1496	0.40721	0.99814	FALSE
novel_1041	0.211584	0.825988	1.8468	0.42944	0.99814	FALSE
novel_1043	9.96431	6.64413	-0.57358	0.41503	0.99814	FALSE
novel_1044	1.60932	0.985537	-0.79852	0.52904	0.99814	FALSE
novel_1046	0.611223	0.568346	-0.42297	0.83678	0.99814	FALSE
novel_1047	2.07649	2.8953	0.50037	0.63423	0.99814	FALSE
novel_1048	13.0311	17.2179	0.38443	0.53401	0.99814	FALSE
novel_1049	0	1.13104	2.8535	0.19745	0.99814	FALSE
novel_105	1034.53	1000.8	-0.048364	0.89925	0.99814	FALSE
novel_1050	2.87062	1.88277	-0.66201	0.50275	0.99814	FALSE
novel_1051	1.34331	1.14222	-0.24081	0.88055	0.99814	FALSE
novel_1052	0.525769	1.71711	1.7492	0.22654	0.99814	FALSE
novel_1053	1.22686	0	-2.5574	0.35054	0.99814	FALSE
novel_1054	1.39748	1.14859	-0.27892	0.81744	0.99814	FALSE
novel_1055	0.17346	0	-0.15191	0.96167	0.99814	FALSE
novel_1056	0.364941	2.00139	2.4853	0.11209	0.99814	FALSE
novel_1057	1.70124	1.34513	-0.25686	0.84972	0.99814	FALSE
novel_1059	1.06909	2.32362	1.0405	0.36892	0.99814	FALSE
novel_1061	2.94	1.9828	-0.65071	0.48534	0.99814	FALSE
novel_1062	1.61827	1.14297	-0.53934	0.64079	0.99814	FALSE
novel_1063	7.08811	4.93779	-0.5641	0.39909	0.99814	FALSE
novel_1064	0.817042	2.12144	1.3448	0.31309	0.99814	FALSE
novel_1065	57.4064	39.3864	-0.54936	0.29087	0.99814	FALSE
novel_1066	1.14068	0.789669	-0.65291	0.6693	0.99814	FALSE
novel_1067	7.32819	7.44329	0.040979	0.95102	0.99814	FALSE
novel_1068	0.211584	0	-0.15191	0.96167	0.99814	FALSE
novel_1069	1.45376	1.61212	0.12904	0.92278	0.99814	FALSE
novel_1070	6.11969	4.31508	-0.53419	0.56513	0.99814	FALSE
novel_1072	3.21506	1.2	-1.4269	0.19062	0.99814	FALSE
novel_1073	3.69462	5.40644	0.59073	0.49518	0.99814	FALSE
novel_1074	1.55683	1.05418	-0.51827	0.70475	0.99814	FALSE
novel_1075	0.142203	0	-0.15191	0.96167	0.99814	FALSE
novel_1076	0.423167	0	-0.72898	0.8176	0.99814	FALSE
novel_1077	0.662583	0	-1.6605	0.59383	0.99814	FALSE
novel_1078	2.07944	0.221324	-2.7436	0.099468	0.99814	FALSE
novel_1079	1.40571	1.07384	-0.48879	0.77088	0.99814	FALSE
novel_1080	0.600069	1.39358	1.1277	0.47363	0.99814	FALSE
novel_1081	0	0.221324	1.0022	0.75118	0.99814	FALSE
novel_1082	1.2157	0.284173	-1.9797	0.33829	0.99814	FALSE
novel_1083	1.24047	1.76623	0.47082	0.69283	0.99814	FALSE
novel_1084	23.4059	17.1185	-0.45825	0.41374	0.99814	FALSE
novel_1086	0.448918	0.561481	-0.012311	0.99553	0.99874	FALSE
novel_1087	1.09801	0.417192	-1.192	0.49559	0.99814	FALSE
novel_1088	9.42362	13.6843	0.52614	0.28095	0.99814	FALSE
novel_1089	0.558504	0.277308	-0.80515	0.75606	0.99814	FALSE
novel_109	1205.08	812.833	-0.56841	0.27536	0.99814	FALSE
novel_1090	7.43454	6.70161	-0.1897	0.79407	0.99814	FALSE
novel_1091	3.18125	0.277308	-3.3596	0.016006	0.99814	TRUE
novel_1093	0.480175	0.182893	-0.64691	0.8236	0.99814	FALSE
novel_1096	0.17346	0.221324	0.42516	0.893	0.99814	FALSE
novel_1097	2.43137	2.0957	-0.22867	0.81258	0.99814	FALSE
novel_1098	1.31767	0.182893	-2.0794	0.25902	0.99814	FALSE
novel_1099	0.142203	0	-0.15191	0.96167	0.99814	FALSE
novel_11	1809.02	937.419	-0.94829	0.056993	0.99814	FALSE
novel_1100	0.729882	0	-1.7817	0.56212	0.99814	FALSE
novel_1101	0.153357	0	-0.15191	0.96167	0.99814	FALSE
novel_1102	1.92401	1.71743	-0.22156	0.8663	0.99814	FALSE
novel_1103	0.820954	0.764213	-0.18075	0.92206	0.99814	FALSE
novel_1104	2.88924	1.6807	-0.75599	0.4786	0.99814	FALSE
novel_1106	0.306715	0.182893	-0.15191	0.96167	0.99814	FALSE
novel_1108	1.41207	0.378761	-1.6227	0.31849	0.99814	FALSE
novel_1109	0.448918	1.29517	1.3876	0.44074	0.99814	FALSE
novel_1110	1.96348	0.757348	-1.4913	0.24822	0.99814	FALSE
novel_1111	0.326817	0	-0.72898	0.8176	0.99814	FALSE
novel_1113	1.52546	2.68866	0.8914	0.4084	0.99814	FALSE
novel_1114	1.21863	3.7402	1.5975	0.11739	0.99814	FALSE
novel_1116	0.940246	1.45185	0.54881	0.69652	0.99814	FALSE
novel_1117	1.31622	0.744374	-0.91062	0.54714	0.99814	FALSE
novel_1118	1.1191	0.480041	-1.2764	0.46424	0.99814	FALSE
novel_1119	0.653259	1.603	1.188	0.41077	0.99814	FALSE
novel_1120	4.94285	2.78732	-0.82133	0.44088	0.99814	FALSE
novel_1121	3.04257	2.6192	-0.19974	0.82307	0.99814	FALSE
novel_1122	1.09826	0.391736	-1.2479	0.502	0.99814	FALSE
novel_1123	0.385044	0.871776	1.3364	0.50893	0.99814	FALSE
novel_1124	0.786889	1.27457	0.61665	0.71667	0.99814	FALSE
novel_1125	68.977	22.233	-1.6316	0.0060959	0.80702	TRUE
novel_1126	0.390433	1.63578	2.2201	0.17023	0.99814	FALSE
novel_1127	6.67071	2.08443	-1.6367	0.045169	0.99814	TRUE
novel_1128	0.49599	0.757522	0.70029	0.72444	0.99814	FALSE
novel_1129	0.448918	0	-1.152	0.71427	0.99814	FALSE
novel_1130	4.58134	0.808434	-2.4296	0.033991	0.99814	TRUE
novel_1131	1.22686	0	-2.5574	0.35054	0.99814	FALSE
novel_1132	1.90022	0.505497	-2.043	0.16892	0.99814	FALSE
novel_1133	1.58812	0.643095	-1.2936	0.3758	0.99814	FALSE
novel_1134	0.691758	1.52031	1.089	0.43103	0.99814	FALSE
novel_1135	0.457866	0.871776	0.87358	0.6579	0.99814	FALSE
novel_1136	2.1671	0.568346	-2.2099	0.46848	0.99814	FALSE
novel_1137	0.306715	0	-0.72898	0.8176	0.99814	FALSE
novel_1138	0.390433	1.03466	1.5042	0.40577	0.99814	FALSE
novel_1139	6.30931	3.39639	-0.90379	0.2024	0.99814	FALSE
novel_114	686.021	660.735	-0.053472	0.91851	0.99814	FALSE
novel_1140	0.960349	1.80573	0.82582	0.56477	0.99814	FALSE
novel_1141	0.960349	0.68839	-0.52154	0.75963	0.99814	FALSE
novel_1142	0.17346	0.195868	0.42516	0.893	0.99814	FALSE
novel_1145	1.22109	0.554616	-1.3708	0.45141	0.99814	FALSE
novel_1146	62.3691	36.3691	-0.78721	0.096943	0.99814	FALSE
novel_1147	0.602275	0.473176	-0.40528	0.84943	0.99814	FALSE
novel_1148	0.613429	0	-1.5632	0.61631	0.99814	FALSE
novel_1149	265.711	352.021	0.40605	0.15229	0.99814	FALSE
novel_1150	8.72352	7.08232	-0.26783	0.63133	0.99814	FALSE
novel_1151	23.936	15.5796	-0.6006	0.25113	0.99814	FALSE
novel_1152	0.178849	0.473176	1.0087	0.72991	0.99814	FALSE
novel_1153	0.825013	0.568346	-0.81926	0.70084	0.99814	FALSE
novel_1156	0.284406	0.554616	0.4316	0.88218	0.99814	FALSE
novel_1157	0.426609	0.182893	-0.52177	0.86844	0.99814	FALSE
novel_1158	0.673737	0.391736	-0.52427	0.82349	0.99814	FALSE
novel_1159	0.494512	0.859839	0.80542	0.65985	0.99814	FALSE
novel_1160	0.17346	1.69817	2.8031	0.14757	0.99814	FALSE
novel_1163	2.14454	0.638515	-1.69	0.20751	0.99814	FALSE
novel_1164	264.193	201.301	-0.39417	0.3061	0.99814	FALSE
novel_1166	0.897835	2.38719	1.3417	0.24149	0.99814	FALSE
novel_1167	1.47815	3.30742	1.1158	0.23997	0.99814	FALSE
novel_1168	0.802704	1.01575	0.36566	0.82045	0.99814	FALSE
novel_1169	0.17346	0	-0.15191	0.96167	0.99814	FALSE
novel_1170	1.26278	0.182893	-2.0272	0.27874	0.99814	FALSE
novel_1171	1.47068	0.95339	-0.51368	0.68029	0.99814	FALSE
novel_1172	0	1.63532	3.3354	0.08809	0.99814	FALSE
novel_1173	3.75081	1.5019	-1.3163	0.194	0.99814	FALSE
novel_1174	0.178849	1.81867	2.9602	0.060108	0.99814	FALSE
novel_1175	2365.14	2803.84	0.24523	0.58968	0.99814	FALSE
novel_1176	8.46122	7.40642	-0.2255	0.73748	0.99814	FALSE
novel_1177	0.463255	0.182893	-0.60814	0.83611	0.99814	FALSE
novel_1178	1.38818	1.63034	0.31456	0.79121	0.99814	FALSE
novel_1179	1.78889	0.378761	-1.9234	0.23196	0.99814	FALSE
novel_1181	0.91768	0.832853	-0.05126	0.97367	0.99874	FALSE
novel_1182	1.10044	1.59124	0.57267	0.65382	0.99814	FALSE
novel_1183	0.211584	0.365787	0.99112	0.75382	0.99814	FALSE
novel_1184	2.51096	1.85665	-0.51326	0.67339	0.99814	FALSE
novel_1185	9.96009	5.3461	-0.93215	0.17457	0.99814	FALSE
novel_1186	0.17346	0.885295	1.9321	0.45769	0.99814	FALSE
novel_1187	0.29556	0.365787	0.41429	0.88759	0.99814	FALSE
novel_1189	0.699229	1.11856	0.69755	0.66749	0.99814	FALSE
novel_1191	4.16465	2.87639	-0.54866	0.52104	0.99814	FALSE
novel_1192	3.08661	2.66311	-0.29682	0.75439	0.99814	FALSE
novel_1193	1.97058	1.75021	-0.16055	0.87516	0.99814	FALSE
novel_1194	0	0.182893	1.0022	0.75118	0.99814	FALSE
novel_1195	9.24233	2.708	-1.783	0.040188	0.99814	TRUE
novel_1196	3.21876	0.927268	-1.8266	0.081068	0.99814	FALSE
novel_1197	0.306715	0	-0.72898	0.8176	0.99814	FALSE
novel_1198	0.353787	0.221324	-0.15191	0.96131	0.99814	FALSE
novel_1199	1.82482	0.473176	-1.9679	0.17285	0.99814	FALSE
novel_1200	46.2332	57.6072	0.31337	0.52447	0.99814	FALSE
novel_1201	1.12376	0	-2.4302	0.22094	0.99814	FALSE
novel_1202	2.56246	0.978672	-1.4719	0.28372	0.99814	FALSE
novel_1203	0.426609	0.625541	0.5173	0.82724	0.99814	FALSE
novel_1204	0	0	NA	NA	NA	NA
novel_1205	0.678751	0.877393	0.38701	0.81191	0.99814	FALSE
novel_1206	1.87621	3.07465	0.6557	0.52733	0.99814	FALSE
novel_1207	0.52038	0	-1.3085	0.67659	0.99814	FALSE
novel_1208	4.20192	3.66683	-0.23155	0.74165	0.99814	FALSE
novel_1209	0.306715	0.568346	0.43152	0.8798	0.99814	FALSE
novel_1212	0.633532	0.838788	0.27492	0.88605	0.99814	FALSE
novel_1213	5.67314	3.48695	-0.65907	0.48358	0.99814	FALSE
novel_1214	0.649347	2.06396	1.5859	0.25491	0.99814	FALSE
novel_1216	4.74926	3.22004	-0.55844	0.51003	0.99814	FALSE
novel_1217	0.808211	0.561481	-0.71584	0.71904	0.99814	FALSE
novel_1218	0.673737	0	-1.6824	0.58881	0.99814	FALSE
novel_1219	1.67221	1.75919	0.012119	0.99237	0.99874	FALSE
novel_1220	0.790072	1.05418	0.4124	0.7713	0.99814	FALSE
novel_1221	71.516	36.2454	-0.98755	0.060733	0.99814	FALSE
novel_1223	0.627767	0.561481	-0.4563	0.8107	0.99814	FALSE
novel_1224	0.153357	0	-0.15191	0.96167	0.99814	FALSE
novel_1225	0.321052	0.638515	0.92638	0.67905	0.99814	FALSE
novel_1226	5.25613	3.70727	-0.50774	0.49226	0.99814	FALSE
novel_1227	0.908731	0.277308	-1.5095	0.45211	0.99814	FALSE
novel_1228	2.57752	1.41445	-0.91168	0.41922	0.99814	FALSE
novel_1229	30.3224	18.902	-0.7045	0.12515	0.99814	FALSE
novel_123	888.029	339.949	-1.3854	0.0080273	0.80702	TRUE
novel_1230	1.62085	1.36305	-0.27525	0.8198	0.99814	FALSE
novel_1231	10.5931	4.63199	-1.2088	0.19645	0.99814	FALSE
novel_1232	0	1.42086	3.1443	0.2191	0.99814	FALSE
novel_1233	0	0	NA	NA	NA	NA
novel_1235	0	0	NA	NA	NA	NA
novel_1238	0	0.221324	1.0022	0.75118	0.99814	FALSE
novel_1241	0.920144	0.277308	-1.5729	0.527	0.99814	FALSE
novel_1242	19.8423	23.5302	0.24013	0.66525	0.99814	FALSE
novel_1243	0.485564	0.221324	-0.65858	0.81445	0.99814	FALSE
novel_1244	0.46902	0.221324	-0.626	0.80634	0.99814	FALSE
novel_1245	14.1973	12.8007	-0.14213	0.75332	0.99814	FALSE
novel_1246	2.51008	1.02855	-1.3601	0.3232	0.99814	FALSE
novel_1247	1.05449	0.195868	-1.7349	0.37268	0.99814	FALSE
novel_1248	0.29556	0.221324	-0.15191	0.96167	0.99814	FALSE
novel_1249	0.460072	0	-1.178	0.70797	0.99814	FALSE
novel_1250	4.59718	3.15355	-0.51792	0.75778	0.99814	FALSE
novel_1251	2.63696	0	-3.6348	0.0083869	0.80702	TRUE
novel_1252	1.61005	0	-2.9458	0.17076	0.99814	FALSE
novel_1253	6.74264	4.10174	-0.70967	0.37868	0.99814	FALSE
novel_1254	4.62629	5.47903	0.26898	0.66865	0.99814	FALSE
novel_1258	0.321052	0	-0.72898	0.8176	0.99814	FALSE
novel_1259	0.812381	0	-1.9596	0.44728	0.99814	FALSE
novel_1260	1.94581	1.03541	-1.0285	0.43385	0.99814	FALSE
novel_1261	1.11333	1.79169	0.64835	0.59384	0.99814	FALSE
novel_1263	6.77845	0.625541	-3.3638	0.0073206	0.80702	TRUE
novel_1264	0.729882	0	-1.7817	0.56212	0.99814	FALSE
novel_1266	6.06324	8.61187	0.46575	0.45636	0.99814	FALSE
novel_1267	1.06235	1.08116	0.011754	0.99451	0.99874	FALSE
novel_1268	0	0.574629	1.9772	0.52962	0.99814	FALSE
novel_1269	0.79155	1.03541	0.28629	0.86164	0.99814	FALSE
novel_1271	10.1573	12.4309	0.28074	0.74745	0.99814	FALSE
novel_1273	10102.1	31705.9	1.6501	0.21436	0.99814	FALSE
novel_1274	1.12057	0.587603	-0.83079	0.64959	0.99814	FALSE
novel_1275	9.86637	14.7156	0.56789	0.31866	0.99814	FALSE
novel_1276	1.55831	1.5533	0.020054	0.98518	0.99874	FALSE
novel_1277	0.390433	0.643095	0.90645	0.67675	0.99814	FALSE
novel_1279	1.43438	0.498632	-1.635	0.30593	0.99814	FALSE
novel_1280	1.50549	1.47612	0.053594	0.97	0.9983	FALSE
novel_1281	0.634751	0	-1.5533	0.61862	0.99814	FALSE
novel_1284	1.41784	1.24912	-0.28818	0.81648	0.99814	FALSE
novel_1285	2.66701	2.55086	-0.13765	0.90731	0.99814	FALSE
novel_1286	13.584	11.6635	-0.20578	0.72314	0.99814	FALSE
novel_1287	0.178849	0.182893	0.42516	0.893	0.99814	FALSE
novel_1288	0	0	NA	NA	NA	NA
novel_1289	0.889864	0.284173	-1.5363	0.49242	0.99814	FALSE
novel_1290	9.93449	4.17138	-1.2954	0.15528	0.99814	FALSE
novel_1291	0.718728	0	-1.7578	0.52272	0.99814	FALSE
novel_1292	4.31091	1.20686	-1.9004	0.09006	0.99814	FALSE
novel_1294	1.5918	0.284173	-2.3557	0.22737	0.99814	FALSE
novel_1295	1.18271	0	-2.4921	0.25003	0.99814	FALSE
novel_1296	0.781124	0	-1.9101	0.46686	0.99814	FALSE
novel_1298	0.153357	1.22366	2.3647	0.25637	0.99814	FALSE
novel_1299	2.64186	1.13	-1.2417	0.26007	0.99814	FALSE
novel_13	70688.1	58542.6	-0.27198	0.32545	0.99814	FALSE
novel_1301	0	0.378761	1.5746	0.61831	0.99814	FALSE
novel_1303	4.60276	4.80034	0.062039	0.93218	0.99814	FALSE
novel_1304	0.889864	0	-2.1015	0.45075	0.99814	FALSE
novel_1305	0.853218	1.18702	0.37637	0.81424	0.99814	FALSE
novel_1306	0.99662	0.195868	-1.6738	0.44659	0.99814	FALSE
novel_1307	2.06253	0.831923	-1.4812	0.29685	0.99814	FALSE
novel_1308	19.1113	17.5484	-0.13985	0.82717	0.99814	FALSE
novel_1309	0.828196	0	-1.981	0.3867	0.99814	FALSE
novel_1310	0.569282	0.182893	-0.83125	0.7609	0.99814	FALSE
novel_1311	0.448918	1.91767	1.9648	0.19455	0.99814	FALSE
novel_1312	1.02935	0.744548	-0.34598	0.83155	0.99814	FALSE
novel_1314	1.02324	0.662934	-0.60955	0.69951	0.99814	FALSE
novel_1315	1126.67	834.084	-0.43394	0.22923	0.99814	FALSE
novel_1316	0.704619	1.95914	1.4687	0.35177	0.99814	FALSE
novel_1317	0.64248	0	-1.6225	0.57709	0.99814	FALSE
novel_1318	0.987061	0.195868	-1.6081	0.43089	0.99814	FALSE
novel_1319	0.8961	0.378761	-0.9151	0.59799	0.99814	FALSE
novel_1320	2.84194	0.845827	-1.7238	0.15678	0.99814	FALSE
novel_1321	12.1879	16.1203	0.38395	0.4554	0.99814	FALSE
novel_1322	0.326817	1.36305	1.9642	0.23881	0.99814	FALSE
novel_1323	0.865218	0.719955	-0.28652	0.8669	0.99814	FALSE
novel_1324	1.35791	0.638515	-1.0646	0.54107	0.99814	FALSE
novel_1325	1.35226	0.72682	-0.94468	0.52388	0.99814	FALSE
novel_1326	8.42473	7.79506	-0.098433	0.87025	0.99814	FALSE
novel_1327	0.711485	1.33742	0.85881	0.56762	0.99814	FALSE
novel_1328	5.1284	3.25031	-0.62979	0.41715	0.99814	FALSE
novel_133	644.937	915.976	0.50604	0.13894	0.99814	FALSE
novel_1330	80.1291	57.027	-0.49233	0.26991	0.99814	FALSE
novel_1331	0.142203	0.783471	1.7818	0.5188	0.99814	FALSE
novel_1333	17.6184	15.4418	-0.20789	0.70251	0.99814	FALSE
novel_1334	0.678751	0.587603	-0.10335	0.96265	0.99814	FALSE
novel_1336	0	0.656069	2.0782	0.47139	0.99814	FALSE
novel_1337	1.41515	0.54868	-1.1904	0.52903	0.99814	FALSE
novel_1338	0.826719	0.561481	-0.83049	0.62411	0.99814	FALSE
novel_1339	1.08024	2.7202	1.262	0.24822	0.99814	FALSE
novel_134	934.604	545.993	-0.77572	0.14339	0.99814	FALSE
novel_1340	0	0	NA	NA	NA	NA
novel_1341	1.67183	0	-2.9954	0.057862	0.99814	FALSE
novel_1342	1.73212	0	-3.0396	0.1121	0.99814	FALSE
novel_1343	2.24995	3.30656	0.62096	0.50682	0.99814	FALSE
novel_1344	1.4013	0.613059	-1.1293	0.43809	0.99814	FALSE
novel_1345	12.3082	8.76768	-0.50405	0.3264	0.99814	FALSE
novel_1346	0.69384	0	-1.7205	0.58013	0.99814	FALSE
novel_1347	1.11112	2.50281	1.088	0.36404	0.99814	FALSE
novel_1351	1.54556	4.18114	1.4575	0.21377	0.99814	FALSE
novel_1352	4.79813	11.1882	1.2082	0.070638	0.99814	FALSE
novel_1353	9.94117	7.5564	-0.39767	0.44108	0.99814	FALSE
novel_1354	0.536548	0	-1.3428	0.66839	0.99814	FALSE
novel_1356	3.28741	3.78888	0.2296	0.75334	0.99814	FALSE
novel_1359	0.733323	0.808434	0.13675	0.93987	0.99814	FALSE
novel_136	801.555	543.113	-0.56207	0.25749	0.99814	FALSE
novel_1360	0.613429	0.561481	-0.41961	0.85445	0.99814	FALSE
novel_1361	2.64649	2.89318	0.15331	0.87116	0.99814	FALSE
novel_1362	2.52873	1.74164	-0.5952	0.59248	0.99814	FALSE
novel_1363	0.64248	1.53395	1.2352	0.4253	0.99814	FALSE
novel_1367	45.3509	21.3599	-1.0984	0.088367	0.99814	FALSE
novel_1368	0.525769	1.31289	1.3457	0.40799	0.99814	FALSE
novel_1369	0.792279	0	-1.925	0.51475	0.99814	FALSE
novel_1370	10.4659	3.92127	-1.4701	0.041068	0.99814	TRUE
novel_1371	0	2.29929	3.8455	0.026296	0.99814	TRUE
novel_1372	0.704619	0.561481	-0.57373	0.77547	0.99814	FALSE
novel_1373	0.673362	2.33028	1.7757	0.17851	0.99814	FALSE
novel_1374	8.10139	3.18975	-1.3107	0.081244	0.99814	FALSE
novel_1375	0.142203	0	-0.15191	0.96167	0.99814	FALSE
novel_1376	0.52038	2.98324	2.5222	0.40274	0.99814	FALSE
novel_1377	4.27015	1.08574	-1.9375	0.049772	0.99814	TRUE
novel_1378	3.1364	1.74164	-0.92176	0.434	0.99814	FALSE
novel_1380	0.480175	1.75021	1.8319	0.23519	0.99814	FALSE
novel_1381	1.23703	1.44498	0.2162	0.87119	0.99814	FALSE
novel_1383	0	0	NA	NA	NA	NA
novel_1384	0	1.23232	2.9586	0.21165	0.99814	FALSE
novel_1385	1.21006	0	-2.5191	0.24117	0.99814	FALSE
novel_1386	0.853688	0.64996	-0.37168	0.82985	0.99814	FALSE
novel_1387	0.284406	0.467066	0.4207	0.87817	0.99814	FALSE
novel_1388	0.518298	0.859839	0.7777	0.69041	0.99814	FALSE
novel_1389	4.52405	3.82166	-0.20667	0.76889	0.99814	FALSE
novel_1390	0.817771	0.960081	0.18362	0.91638	0.99814	FALSE
novel_1391	3.08467	0.744374	-2.1573	0.11653	0.99814	FALSE
novel_1392	1.60034	1.06764	-0.53528	0.70341	0.99814	FALSE
novel_1394	17.1525	9.14927	-0.9158	0.2094	0.99814	FALSE
novel_1397	6.4428	5.00361	-0.36092	0.67376	0.99814	FALSE
novel_1398	0.874167	1.00413	0.15798	0.91763	0.99814	FALSE
novel_1399	0.489123	1.10662	1.1619	0.57056	0.99814	FALSE
novel_1400	0.306715	0	-0.72898	0.8176	0.99814	FALSE
novel_1401	0.653634	0.391736	-0.48926	0.8348	0.99814	FALSE
novel_1402	1.09653	3.6754	1.8315	0.067985	0.99814	FALSE
novel_1403	0.332207	0.757348	1.0621	0.5934	0.99814	FALSE
novel_1404	8.25775	5.70097	-0.57034	0.49023	0.99814	FALSE
novel_1406	0.17346	0.365787	0.99112	0.75382	0.99814	FALSE
novel_1408	7.108	4.39922	-0.72562	0.37954	0.99814	FALSE
novel_1409	0.211584	1.13104	2.2766	0.23817	0.99814	FALSE
novel_1411	0	0.831923	2.374	0.4471	0.99814	FALSE
novel_1413	5.09655	6.10527	0.25861	0.74367	0.99814	FALSE
novel_1414	0	0.277308	1.0022	0.75118	0.99814	FALSE
novel_1415	0.306715	0.182893	-0.15191	0.96167	0.99814	FALSE
novel_1416	0	0.795953	2.3815	0.35756	0.99814	FALSE
novel_1417	0.908989	1.03025	0.18139	0.91584	0.99814	FALSE
novel_1418	0.602275	0.947107	0.5595	0.7457	0.99814	FALSE
novel_1419	0.653259	3.43024	2.3576	0.041262	0.99814	TRUE
novel_1420	0.390433	1.20686	1.7622	0.30683	0.99814	FALSE
novel_1422	0.73883	1.40713	0.88619	0.57363	0.99814	FALSE
novel_1424	0.886423	0.64996	-0.4066	0.81331	0.99814	FALSE
novel_1425	6.86036	6.24936	-0.12974	0.87089	0.99814	FALSE
novel_1426	0.463255	0.498632	-0.036424	0.98701	0.99874	FALSE
novel_1428	0.852211	0.182893	-1.4415	0.4988	0.99814	FALSE
novel_1429	14.6881	16.3901	0.17026	0.82851	0.99814	FALSE
novel_1430	8.38762	11.1362	0.42065	0.46828	0.99814	FALSE
novel_1431	5.65631	4.05287	-0.57024	0.45494	0.99814	FALSE
novel_1432	1.0936	0.750483	-0.62575	0.72893	0.99814	FALSE
novel_1433	0.352309	0.638515	0.92674	0.67503	0.99814	FALSE
novel_1434	1.34994	1.06011	-0.50024	0.7206	0.99814	FALSE
novel_1435	0.995421	1.84538	0.81683	0.59703	0.99814	FALSE
novel_1436	0.832108	0.783471	-0.023137	0.98999	0.99874	FALSE
novel_1437	1.0731	0	-2.3463	0.42002	0.99814	FALSE
novel_1438	0.989025	0.663971	-0.55482	0.75731	0.99814	FALSE
novel_1439	1.11307	1.72305	0.63742	0.59074	0.99814	FALSE
novel_1440	2.08802	0.505497	-2.1765	0.11733	0.99814	FALSE
novel_1441	0.860931	0.442648	-0.8632	0.65953	0.99814	FALSE
novel_1442	5.59645	3.3001	-0.82653	0.28533	0.99814	FALSE
novel_1444	0.659024	0.277308	-1.0823	0.62484	0.99814	FALSE
novel_1445	0.284406	0.68839	0.96885	0.66383	0.99814	FALSE
novel_1447	0.153357	0	-0.15191	0.96167	0.99814	FALSE
novel_1448	3.11517	2.91739	-0.10575	0.89704	0.99814	FALSE
novel_1449	0.613429	0.568346	-0.41322	0.86937	0.99814	FALSE
novel_145	562.935	564.942	0.0053831	0.99387	0.99874	FALSE
novel_1450	1.15391	2.05755	0.81117	0.51119	0.99814	FALSE
novel_1452	0.284406	0	-0.72898	0.8176	0.99814	FALSE
novel_1453	0.985841	0.750483	-0.47413	0.77494	0.99814	FALSE
novel_1455	0.507144	0.284173	-0.67812	0.7775	0.99814	FALSE
novel_1456	3.59241	3.1316	-0.24845	0.78869	0.99814	FALSE
novel_1457	2.08055	0.221324	-2.746	0.071388	0.99814	FALSE
novel_1458	7245.9	8824.89	0.28442	0.55571	0.99814	FALSE
novel_1459	0.715397	0	-1.7598	0.57123	0.99814	FALSE
novel_146	693.588	537.026	-0.36981	0.42448	0.99814	FALSE
novel_1460	0.47441	0.890367	0.86269	0.61265	0.99814	FALSE
novel_1461	5.73374	3.23867	-0.83315	0.25924	0.99814	FALSE
novel_1462	1.82802	4.92157	1.4087	0.13882	0.99814	FALSE
novel_1466	0.766786	0	-1.8819	0.544	0.99814	FALSE
novel_1467	0.525769	0	-1.3194	0.67398	0.99814	FALSE
novel_1468	183.844	168.378	-0.12622	0.85773	0.99814	FALSE
novel_1470	2.20962	2.4609	0.2392	0.82119	0.99814	FALSE
novel_1472	1.05119	0.663971	-0.66677	0.7346	0.99814	FALSE
novel_1473	1.68116	0	-3.0014	0.083712	0.99814	FALSE
novel_1474	0	0	NA	NA	NA	NA
novel_1476	32.7119	57.7173	0.83098	0.056545	0.99814	FALSE
novel_1477	0.426609	0	-1.0988	0.7272	0.99814	FALSE
novel_1478	1.00705	1.06698	-0.031263	0.98194	0.99874	FALSE
novel_1479	50.0048	33.0662	-0.60277	0.26408	0.99814	FALSE
novel_1480	0.306715	0.195868	-0.15191	0.96167	0.99814	FALSE
novel_1481	1.99509	0.808434	-1.2267	0.36348	0.99814	FALSE
novel_1482	0.934481	0.568346	-1.0232	0.58901	0.99814	FALSE
novel_1484	224.015	223.775	-0.0009417	0.99727	0.9989	FALSE
novel_1485	0.888857	0	-2.0739	0.45835	0.99814	FALSE
novel_1487	3.47891	0.561481	-2.9091	0.036302	0.99814	TRUE
novel_1488	1.24365	1.02779	-0.37131	0.81226	0.99814	FALSE
novel_1489	1.60182	2.98589	0.88067	0.37868	0.99814	FALSE
novel_1490	0.518298	1.41903	1.4533	0.36722	0.99814	FALSE
novel_1491	0.153357	1.55397	2.7754	0.15864	0.99814	FALSE
novel_1492	0.29556	0.277308	-0.15191	0.96139	0.99814	FALSE
novel_1493	69.6827	130.699	0.90933	0.031045	0.99814	FALSE
novel_1495	0.142203	0.284173	0.42516	0.893	0.99814	FALSE
novel_1497	1.35226	0.221324	-2.1062	0.21048	0.99814	FALSE
novel_1499	0.518298	0.182893	-0.71017	0.80136	0.99814	FALSE
novel_15	1315.14	1157.77	-0.18349	0.76579	0.99814	FALSE
novel_1500	0.943547	1.02976	0.21498	0.89881	0.99814	FALSE
novel_1501	1.0969	0.221324	-1.7829	0.35699	0.99814	FALSE
novel_1502	0.832484	0.284173	-1.4159	0.48856	0.99814	FALSE
novel_1503	1.38475	3.85763	1.4092	0.132	0.99814	FALSE
novel_1504	73.3454	83.827	0.18382	0.59045	0.99814	FALSE
novel_1506	2.15777	1.97	-0.12345	0.90237	0.99814	FALSE
novel_1507	10.4683	11.5874	0.16815	0.77396	0.99814	FALSE
novel_1509	0.905424	0.915823	0.040679	0.98041	0.99874	FALSE
novel_1510	0	0.505497	1.586	0.61574	0.99814	FALSE
novel_1511	1.22439	1.11856	-0.098615	0.93644	0.99814	FALSE
novel_1513	7.47587	1.0043	-2.8092	0.0064858	0.80702	TRUE
novel_1514	0	0.795953	2.3815	0.35756	0.99814	FALSE
novel_1515	2.75634	1.62194	-0.69536	0.51734	0.99814	FALSE
novel_1516	1.95157	0	-3.2074	0.090721	0.99814	FALSE
novel_1517	0.485564	0	-1.2341	0.69442	0.99814	FALSE
novel_1518	0.499902	0.757522	0.66464	0.73792	0.99814	FALSE
novel_1519	62.2141	62.2096	-0.0059847	0.98712	0.99874	FALSE
novel_1520	1.69367	1.74257	0.014436	0.99033	0.99874	FALSE
novel_1521	0.674839	0.277308	-1.1025	0.61621	0.99814	FALSE
novel_1522	19.6633	31.8843	0.69238	0.29358	0.99814	FALSE
novel_1523	0.507144	0	-1.2545	0.68953	0.99814	FALSE
novel_1524	0	0.498632	1.586	0.61574	0.99814	FALSE
novel_1525	22.2391	21.0147	-0.061348	0.91563	0.99814	FALSE
novel_1526	0	0	NA	NA	NA	NA
novel_1527	0	1.5763	3.2904	0.095731	0.99814	FALSE
novel_1528	1.58395	0.838963	-0.84113	0.51716	0.99814	FALSE
novel_1529	0.897577	1.13669	0.25996	0.87242	0.99814	FALSE
novel_1530	0.920144	0.221324	-1.5721	0.53588	0.99814	FALSE
novel_1532	3.09005	2.93026	-0.050234	0.95072	0.99814	FALSE
novel_1534	1.67687	0.480041	-1.84	0.20148	0.99814	FALSE
novel_1535	0.460072	0.789669	0.661	0.76668	0.99814	FALSE
novel_1537	0	0	NA	NA	NA	NA
novel_1539	1.19119	1.21831	-0.065176	0.96462	0.99814	FALSE
novel_1541	0.306715	1.414	1.9563	0.32785	0.99814	FALSE
novel_1544	0.284406	0.221324	-0.15191	0.96167	0.99814	FALSE
novel_1545	1.67539	2.0526	0.34571	0.73932	0.99814	FALSE
novel_1546	0.17346	0	-0.15191	0.96167	0.99814	FALSE
novel_1547	0.499902	0.277308	-0.68745	0.79727	0.99814	FALSE
novel_1550	0.766786	0.221324	-1.3098	0.62712	0.99814	FALSE
novel_1551	0.357699	0.473176	0.43116	0.86907	0.99814	FALSE
novel_1552	0	0.831923	2.374	0.4471	0.99814	FALSE
novel_1553	0.622377	1.17422	0.93379	0.56304	0.99814	FALSE
novel_1554	0.945636	0.221324	-1.6101	0.47463	0.99814	FALSE
novel_1557	0.613429	0	-1.5632	0.61631	0.99814	FALSE
novel_1558	0.29556	0	-0.72898	0.8176	0.99814	FALSE
novel_1559	8.79091	8.08476	-0.10102	0.85276	0.99814	FALSE
novel_156	504.691	571.616	0.18027	0.78054	0.99814	FALSE
novel_1561	0.390433	0	-0.72898	0.8176	0.99814	FALSE
novel_1562	1.22795	0	-2.5366	0.22896	0.99814	FALSE
novel_1563	6.11725	5.78324	-0.10083	0.88728	0.99814	FALSE
novel_1564	0.786889	0.480041	-0.77229	0.70233	0.99814	FALSE
novel_1565	0.97837	0	-2.2235	0.40503	0.99814	FALSE
novel_1566	5.07359	7.26039	0.56569	0.4702	0.99814	FALSE
novel_1568	1.45999	2.57481	0.79479	0.4503	0.99814	FALSE
novel_157	165.145	206.636	0.32534	0.44712	0.99814	FALSE
novel_1571	6.98757	6.27947	-0.15877	0.79588	0.99814	FALSE
novel_1572	0	0.731574	2.2647	0.46937	0.99814	FALSE
novel_1574	0.457866	0	-1.1716	0.70952	0.99814	FALSE
novel_1575	0.602275	0	-1.5398	0.62177	0.99814	FALSE
novel_1577	0.780395	0.182893	-1.3304	0.58398	0.99814	FALSE
novel_1578	1.13173	0.473176	-1.2825	0.49831	0.99814	FALSE
novel_1581	17.0099	36.8596	1.1122	0.36175	0.99814	FALSE
novel_1582	6.67019	5.15706	-0.37387	0.5812	0.99814	FALSE
novel_1583	0.485564	1.02779	0.99295	0.60184	0.99814	FALSE
novel_1584	0.306715	1.09261	1.6607	0.38357	0.99814	FALSE
novel_1585	1.56581	1.39433	-0.23423	0.84236	0.99814	FALSE
novel_1586	0.613429	0.365787	-0.42554	0.87582	0.99814	FALSE
novel_1588	1.07643	1.29916	0.33054	0.79799	0.99814	FALSE
novel_1589	0.326817	0.941279	1.4218	0.48182	0.99814	FALSE
novel_159	488.904	432.286	-0.17676	0.47558	0.99814	FALSE
novel_1590	1.87264	2.00614	0.10769	0.92071	0.99814	FALSE
novel_1591	1.26851	0.498632	-1.4121	0.39915	0.99814	FALSE
novel_1592	0.755632	0.852518	0.043756	0.98286	0.99874	FALSE
novel_1595	0.846335	4.59862	2.5692	0.042693	0.99814	TRUE
novel_1596	0.673362	0.277308	-1.1053	0.61556	0.99814	FALSE
novel_1599	48.0905	48.5172	0.021222	0.96768	0.99814	FALSE
novel_160	207.572	111.461	-0.8986	0.048489	0.99814	FALSE
novel_1600	1.93405	1.45202	-0.33101	0.75857	0.99814	FALSE
novel_1601	1.20637	3.29969	1.4784	0.11712	0.99814	FALSE
novel_1603	4.99478	2.91232	-0.7841	0.40184	0.99814	FALSE
novel_1605	1.79002	2.44231	0.48298	0.63308	0.99814	FALSE
novel_1608	39.6727	40.2491	0.011373	0.98021	0.99874	FALSE
novel_1609	0	0	NA	NA	NA	NA
novel_1612	2.53338	0.978672	-1.4569	0.24482	0.99814	FALSE
novel_1613	0.284406	0.922688	1.3984	0.49201	0.99814	FALSE
novel_1614	1.34968	0.365787	-1.534	0.38656	0.99814	FALSE
novel_1616	0.17346	0	-0.15191	0.96167	0.99814	FALSE
novel_1617	0.17346	0	-0.15191	0.96167	0.99814	FALSE
novel_1619	5.81597	4.60181	-0.2981	0.69807	0.99814	FALSE
novel_1622	1.0567	0.958833	-0.15702	0.91523	0.99814	FALSE
novel_1623	0.770087	0.927442	0.41115	0.819	0.99814	FALSE
novel_1624	0.532636	0.587603	0.27743	0.89623	0.99814	FALSE
novel_1626	0	0.663971	2.1105	0.50146	0.99814	FALSE
novel_1627	7.2169	7.37802	0.080005	0.91776	0.99814	FALSE
novel_1628	0	1.17521	2.9329	0.28721	0.99814	FALSE
novel_1630	0.511056	0.195868	-0.71103	0.80027	0.99814	FALSE
novel_1631	0.142203	0.480041	1.0088	0.73645	0.99814	FALSE
novel_1632	1.48574	0	-2.8292	0.10911	0.99814	FALSE
novel_1633	0	0.587603	1.9978	0.52523	0.99814	FALSE
novel_1634	0	0.656069	2.0782	0.47139	0.99814	FALSE
novel_1635	1.24696	1.42818	0.1413	0.92401	0.99814	FALSE
novel_1637	13.2853	7.47562	-0.82016	0.1932	0.99814	FALSE
novel_1639	0.660501	2.25238	1.752	0.15568	0.99814	FALSE
novel_1641	0.153357	0	-0.15191	0.96167	0.99814	FALSE
novel_1642	9.37785	6.30205	-0.57068	0.3368	0.99814	FALSE
novel_1644	0.912173	0.277308	-1.574	0.4277	0.99814	FALSE
novel_1645	0	0	NA	NA	NA	NA
novel_1646	1.54582	1.72916	0.11299	0.91851	0.99814	FALSE
novel_1647	0	0	NA	NA	NA	NA
novel_1648	0.576525	1.27457	1.1754	0.50747	0.99814	FALSE
novel_1649	1.28508	0.561481	-1.4675	0.42421	0.99814	FALSE
novel_1650	0.766786	0.554616	-0.7323	0.76118	0.99814	FALSE
novel_1651	1.61005	0.561481	-1.7935	0.29922	0.99814	FALSE
novel_1652	0.808211	2.3591	1.6069	0.23475	0.99814	FALSE
novel_1653	1.0914	1.32511	0.2458	0.85312	0.99814	FALSE
novel_1654	0.836043	1.28848	0.64068	0.65623	0.99814	FALSE
novel_1655	0.766786	0.284173	-1.3111	0.61668	0.99814	FALSE
novel_1656	0.825013	0.284173	-1.4005	0.54094	0.99814	FALSE
novel_1657	2.15962	1.23756	-0.74994	0.53869	0.99814	FALSE
novel_1658	0	0.404217	1.5746	0.61831	0.99814	FALSE
novel_1659	0.667972	2.15797	1.6992	0.17164	0.99814	FALSE
novel_1660	1.74196	2.4636	0.47643	0.65567	0.99814	FALSE
novel_1661	0.731964	0.365787	-0.63438	0.7854	0.99814	FALSE
novel_1663	28.0417	43.3512	0.63036	0.18381	0.99814	FALSE
novel_1664	2.28697	1.85665	-0.41564	0.70028	0.99814	FALSE
novel_1667	1.37407	1.80466	0.40059	0.70393	0.99814	FALSE
novel_1668	0.448918	0	-1.152	0.71427	0.99814	FALSE
novel_1669	0.153357	1.52642	2.6691	0.14179	0.99814	FALSE
novel_1670	0.507144	0.284173	-0.67812	0.7775	0.99814	FALSE
novel_1672	0	0.442648	1.586	0.61574	0.99814	FALSE
novel_1673	0.600069	0.277308	-0.9686	0.70074	0.99814	FALSE
novel_1675	1.22686	0	-2.5574	0.35054	0.99814	FALSE
novel_1676	0.390433	0.182893	-0.15191	0.96142	0.99814	FALSE
novel_1677	0.142203	0.221324	0.42516	0.893	0.99814	FALSE
novel_1678	0.500277	0.694499	0.44703	0.81567	0.99814	FALSE
novel_1679	0.353787	0	-0.72898	0.8176	0.99814	FALSE
novel_1681	0.142203	0.195868	0.42516	0.893	0.99814	FALSE
novel_1683	4.60386	5.69003	0.30697	0.63466	0.99814	FALSE
novel_1684	0.153357	0.927442	2.0471	0.37267	0.99814	FALSE
novel_1685	1.28606	2.03285	0.62291	0.53732	0.99814	FALSE
novel_1687	0.959716	2.82921	1.5905	0.21116	0.99814	FALSE
novel_1688	3.61738	1.58316	-1.276	0.25069	0.99814	FALSE
novel_1690	0.306715	0.195868	-0.15191	0.96167	0.99814	FALSE
novel_1691	19.9727	24.7442	0.28902	0.58127	0.99814	FALSE
novel_1693	0.999803	0.625541	-0.61227	0.73846	0.99814	FALSE
novel_1694	234.685	211.831	-0.14581	0.83164	0.99814	FALSE
novel_1695	0	1.01482	2.6699	0.30611	0.99814	FALSE
novel_1697	0.178849	0	-0.15191	0.96167	0.99814	FALSE
novel_1700	0	0.460201	1.5746	0.61831	0.99814	FALSE
novel_1701	2.1368	3.02314	0.50316	0.57739	0.99814	FALSE
novel_1702	0.596627	0.681525	0.27822	0.88249	0.99814	FALSE
novel_1703	3.08394	2.02019	-0.70715	0.50076	0.99814	FALSE
novel_1704	0.153357	0.574629	1.4058	0.61014	0.99814	FALSE
novel_1705	17.3592	8.97745	-0.96155	0.11378	0.99814	FALSE
novel_1706	0.423167	0.638515	0.92507	0.69458	0.99814	FALSE
novel_1707	0.499902	0.669043	0.41384	0.84185	0.99814	FALSE
novel_1708	1.04899	0.795953	-0.36856	0.80469	0.99814	FALSE
novel_1711	0.920144	0.391736	-0.99119	0.6824	0.99814	FALSE
novel_1712	0.894247	0.284173	-1.5028	0.5488	0.99814	FALSE
novel_1713	0.766786	0.442648	-0.73048	0.76924	0.99814	FALSE
novel_1715	0.178849	0.182893	0.42516	0.893	0.99814	FALSE
novel_1718	2.20632	1.76133	-0.24409	0.83067	0.99814	FALSE
novel_1719	0.178849	1.88659	2.9938	0.054652	0.99814	FALSE
novel_1721	0.531159	1.45202	1.5226	0.30517	0.99814	FALSE
novel_1722	0.499902	0.417192	-0.10551	0.96311	0.99814	FALSE
novel_1723	0.306715	1.79076	2.3213	0.18248	0.99814	FALSE
novel_1724	39.2493	47.406	0.26956	0.64085	0.99814	FALSE
novel_1725	7.45731	16.6574	1.1527	0.1292	0.99814	FALSE
novel_1726	1.29586	0.195868	-2.0224	0.27846	0.99814	FALSE
novel_1727	0.357699	0	-0.72898	0.8176	0.99814	FALSE
novel_1728	0.52038	0	-1.3085	0.67659	0.99814	FALSE
novel_1729	0.17346	0.719955	1.608	0.52155	0.99814	FALSE
novel_173	237.231	255.093	0.10668	0.7748	0.99814	FALSE
novel_1730	0.46902	0.561481	-0.054585	0.97852	0.99874	FALSE
novel_1731	1.0735	0	-2.3648	0.41543	0.99814	FALSE
novel_1732	0	0	NA	NA	NA	NA
novel_1733	7.28861	8.43262	0.18155	0.82275	0.99814	FALSE
novel_1734	0.390433	0.221324	-0.15191	0.96	0.99814	FALSE
novel_1735	0.613429	0	-1.5632	0.61631	0.99814	FALSE
novel_1736	175.617	162.541	-0.10843	0.82636	0.99814	FALSE
novel_1737	0.538401	0	-1.3439	0.66814	0.99814	FALSE
novel_1738	0.306715	0.284173	-0.15191	0.96167	0.99814	FALSE
novel_1739	0	0.831923	2.374	0.4471	0.99814	FALSE
novel_1740	0	0	NA	NA	NA	NA
novel_1741	4.98509	7.03525	0.53577	0.51284	0.99814	FALSE
novel_1742	0.748132	0.221324	-1.2298	0.61277	0.99814	FALSE
novel_1743	0	0.277308	1.0022	0.75118	0.99814	FALSE
novel_1744	0.742272	0.858802	0.17307	0.91896	0.99814	FALSE
novel_1745	81.3366	39.5412	-1.0294	0.072022	0.99814	FALSE
novel_1747	0.59112	0.731574	0.33881	0.874	0.99814	FALSE
novel_1748	1.7519	0.864911	-1.0107	0.45021	0.99814	FALSE
novel_1749	0	0.221324	1.0022	0.75118	0.99814	FALSE
novel_1750	0.525769	0.915823	0.81097	0.64883	0.99814	FALSE
novel_1752	0.920144	0	-2.1426	0.48793	0.99814	FALSE
novel_1753	0.153357	0.473176	1.0088	0.73545	0.99814	FALSE
novel_1754	13.4972	12.9628	-0.034552	0.94868	0.99814	FALSE
novel_1755	0.178849	0	-0.15191	0.96167	0.99814	FALSE
novel_1756	1.3471	1.5533	0.21016	0.85039	0.99814	FALSE
novel_1759	3.86906	2.14728	-0.80408	0.37627	0.99814	FALSE
novel_176	335.096	416.293	0.31361	0.59671	0.99814	FALSE
novel_1760	7.88038	8.93548	0.17428	0.78723	0.99814	FALSE
novel_1761	0	0	NA	NA	NA	NA
novel_1762	1.24656	0	-2.5616	0.28928	0.99814	FALSE
novel_1763	0.500277	1.00413	0.93746	0.59484	0.99814	FALSE
novel_1764	8.18663	2.53252	-1.6979	0.038107	0.99814	TRUE
novel_1766	1.32517	1.76165	0.40992	0.73214	0.99814	FALSE
novel_1767	0	0.561481	1.586	0.61574	0.99814	FALSE
novel_1769	0.897577	1.78575	1.093	0.40547	0.99814	FALSE
novel_1771	0.142203	0	-0.15191	0.96167	0.99814	FALSE
novel_1772	0.284406	0.941279	1.4243	0.52185	0.99814	FALSE
novel_1773	0.49599	0.831923	0.68244	0.75449	0.99814	FALSE
novel_1774	0.426609	0.561481	0.043548	0.9858	0.99874	FALSE
novel_1777	0.460072	0.365787	-0.036824	0.99003	0.99874	FALSE
novel_1778	0.538401	0	-1.3439	0.66814	0.99814	FALSE
novel_178	35.513	65.3196	0.88079	0.1388	0.99814	FALSE
novel_1782	0	0	NA	NA	NA	NA
novel_1783	0.34692	0	-0.72898	0.8176	0.99814	FALSE
novel_1784	0.895629	2.00959	1.1488	0.42535	0.99814	FALSE
novel_1785	0.142203	0	-0.15191	0.96167	0.99814	FALSE
novel_1786	1.63371	1.389	-0.26949	0.81677	0.99814	FALSE
novel_1787	1.12804	0.284173	-1.866	0.27968	0.99814	FALSE
novel_1788	77.3523	123.336	0.66819	0.27823	0.99814	FALSE
novel_1789	0.729882	0	-1.7817	0.56212	0.99814	FALSE
novel_1790	1.21715	0	-2.5247	0.16023	0.99814	FALSE
novel_1792	0.820954	2.48008	1.5711	0.19923	0.99814	FALSE
novel_1794	35.0877	27.8096	-0.32625	0.56642	0.99814	FALSE
novel_1795	3.69609	4.42229	0.2678	0.79621	0.99814	FALSE
novel_1798	0	1.10923	2.7917	0.32575	0.99814	FALSE
novel_1799	0.49599	0.221324	-0.64468	0.8169	0.99814	FALSE
novel_180	139.79	179.588	0.36089	0.79304	0.99814	FALSE
novel_1800	0.34692	1.40713	1.9474	0.31975	0.99814	FALSE
novel_1801	0.211584	1.65791	2.8106	0.13409	0.99814	FALSE
novel_1802	0.518298	0.467066	-0.13341	0.95202	0.99814	FALSE
novel_1803	3.09345	8.06185	1.4023	0.17297	0.99814	FALSE
novel_1804	64.5789	91.0922	0.49488	0.63625	0.99814	FALSE
novel_1805	25.6493	18.4219	-0.46622	0.29216	0.99814	FALSE
novel_1806	0.142203	1.04152	2.1035	0.30061	0.99814	FALSE
novel_1807	0.153357	1.00888	2.1404	0.33825	0.99814	FALSE
novel_1808	0.357699	0	-0.72898	0.8176	0.99814	FALSE
novel_1809	0	0.587603	1.9978	0.52523	0.99814	FALSE
novel_181	484.06	240.376	-1.0114	0.038707	0.99814	TRUE
novel_1810	0	0.885295	2.5063	0.42096	0.99814	FALSE
novel_1811	0.518298	0.378761	-0.1342	0.95356	0.99814	FALSE
novel_1812	0	0.221324	1.0022	0.75118	0.99814	FALSE
novel_1813	0	0	NA	NA	NA	NA
novel_1814	0.17346	0.391736	1.0089	0.74951	0.99814	FALSE
novel_1815	0.142203	0	-0.15191	0.96167	0.99814	FALSE
novel_1817	15.2491	13.941	-0.1053	0.86523	0.99814	FALSE
novel_1818	0.142203	0	-0.15191	0.96167	0.99814	FALSE
novel_1820	0	0	NA	NA	NA	NA
novel_1821	0.711485	0	-1.7477	0.52719	0.99814	FALSE
novel_1822	0.46902	0.574629	0.36606	0.85468	0.99814	FALSE
novel_1823	0.142203	0.852518	1.8128	0.49971	0.99814	FALSE
novel_1825	0.448918	0	-1.152	0.71427	0.99814	FALSE
novel_1826	0.437763	0	-1.1256	0.72068	0.99814	FALSE
novel_1827	0	0.365787	1.5682	0.61975	0.99814	FALSE
novel_1828	1.18995	1.5763	0.3454	0.81433	0.99814	FALSE
novel_1829	0.839351	0.858802	0.062319	0.96615	0.99814	FALSE
novel_183	33.8489	38.132	0.15397	0.77428	0.99814	FALSE
novel_1830	0.711861	1.64219	1.1598	0.46026	0.99814	FALSE
novel_1831	0.357699	0.505497	0.43108	0.86692	0.99814	FALSE
novel_1832	0.17346	0.442648	1.0089	0.74951	0.99814	FALSE
novel_1833	0	0.182893	1.0022	0.75118	0.99814	FALSE
novel_1834	2.22287	0.54868	-1.8086	0.18557	0.99814	FALSE
novel_1835	0	1.54927	3.3134	0.1793	0.99814	FALSE
novel_1837	0.153357	1.50248	2.6524	0.17652	0.99814	FALSE
novel_1838	3.79332	1.86658	-1.1216	0.31637	0.99814	FALSE
novel_1839	0.786889	0	-1.9163	0.51808	0.99814	FALSE
novel_184	412.349	219.339	-0.91186	0.072663	0.99814	FALSE
novel_1840	2.00722	3.41099	0.71731	0.41602	0.99814	FALSE
novel_1841	0	1.03466	2.6862	0.24516	0.99814	FALSE
novel_1842	0	0.775939	2.2821	0.44407	0.99814	FALSE
novel_1844	0.211584	0.498632	1.0085	0.71826	0.99814	FALSE
novel_1846	0.17346	0	-0.15191	0.96167	0.99814	FALSE
novel_1847	0	0	NA	NA	NA	NA
novel_1848	0.849776	0.182893	-1.4318	0.54022	0.99814	FALSE
novel_1849	0.326817	0.277308	-0.15191	0.96022	0.99814	FALSE
novel_1850	0.46902	0.852518	0.70761	0.72584	0.99814	FALSE
novel_1851	0	0.473176	1.586	0.61574	0.99814	FALSE
novel_1853	0.17346	0.568346	1.0089	0.74301	0.99814	FALSE
novel_1854	0.17346	0	-0.15191	0.96167	0.99814	FALSE
novel_1856	0.284406	0.221324	-0.15191	0.96167	0.99814	FALSE
novel_1857	0.17346	1.21772	2.4192	0.19624	0.99814	FALSE
novel_1858	0	0.764213	2.2605	0.45191	0.99814	FALSE
novel_1861	0.940246	0.284173	-1.6042	0.46739	0.99814	FALSE
novel_1862	0.29556	0.221324	-0.15191	0.96167	0.99814	FALSE
novel_1863	0	0.182893	1.0022	0.75118	0.99814	FALSE
novel_1864	0.781124	0	-1.9101	0.46686	0.99814	FALSE
novel_1865	1.04615	0	-2.3121	0.37306	0.99814	FALSE
novel_1866	0	0	NA	NA	NA	NA
novel_1867	0.52038	0.277308	-0.73103	0.80614	0.99814	FALSE
novel_1868	6.92886	6.49532	-0.063234	0.92365	0.99814	FALSE
novel_187	302.025	222.554	-0.44057	0.31032	0.99814	FALSE
novel_1871	0	0	NA	NA	NA	NA
novel_1872	0.99662	0.221324	-1.6739	0.44255	0.99814	FALSE
novel_1873	0	0.757348	2.2434	0.40415	0.99814	FALSE
novel_1875	0.69384	0	-1.7205	0.58013	0.99814	FALSE
novel_1876	0.153357	0.195868	0.42516	0.893	0.99814	FALSE
novel_1879	2.49133	2.65156	0.036271	0.96873	0.99814	FALSE
novel_188	9.44492	8.90579	-0.066479	0.92434	0.99814	FALSE
novel_1880	49.9568	89.3612	0.83998	0.063773	0.99814	FALSE
novel_1881	0.631326	0	-1.5984	0.60814	0.99814	FALSE
novel_1883	0.34692	0	-0.72898	0.8176	0.99814	FALSE
novel_1884	0.211584	0.669043	1.5265	0.54436	0.99814	FALSE
novel_1885	0	0	NA	NA	NA	NA
novel_1887	0.846822	0.782978	-0.021063	0.98921	0.99874	FALSE
novel_1888	0.671656	0	-1.6757	0.59035	0.99814	FALSE
novel_1889	1.76302	1.21161	-0.45788	0.71082	0.99814	FALSE
novel_189	224.17	221.625	-0.016156	0.9676	0.99814	FALSE
novel_1890	2.50419	2.45598	-0.083916	0.93143	0.99814	FALSE
novel_19	24556.6	16660.8	-0.55967	0.17111	0.99814	FALSE
novel_190	96.9312	112.452	0.21365	0.60522	0.99814	FALSE
novel_193	154.278	211.2	0.45644	0.25797	0.99814	FALSE
novel_194	138.326	174.478	0.33663	0.54322	0.99814	FALSE
novel_198	30.4965	44.6328	0.55181	0.23314	0.99814	FALSE
novel_2	270976	259914	-0.060129	0.85938	0.99814	FALSE
novel_200	48.2681	40.6191	-0.24201	0.66893	0.99814	FALSE
novel_201	0.786889	1.47044	0.82795	0.58758	0.99814	FALSE
novel_204	98.5547	111.564	0.17889	0.92197	0.99814	FALSE
novel_207	186.592	155.784	-0.26259	0.55681	0.99814	FALSE
novel_216	103.147	43.6884	-1.2402	0.01252	0.93867	TRUE
novel_219	114.54	141.172	0.30624	0.43421	0.99814	FALSE
novel_220	93.7127	124.927	0.40991	0.34123	0.99814	FALSE
novel_222	135.115	131.529	-0.036946	0.93202	0.99814	FALSE
novel_223	82.4589	76.6211	-0.1035	0.81205	0.99814	FALSE
novel_228	162.378	118.708	-0.44675	0.21784	0.99814	FALSE
novel_229	135.514	148.104	0.12752	0.62274	0.99814	FALSE
novel_23	46175.9	26312.6	-0.8114	0.090939	0.99814	FALSE
novel_233	71.0604	86.7518	0.28436	0.68209	0.99814	FALSE
novel_235	98.623	69.1573	-0.5152	0.19726	0.99814	FALSE
novel_237	13.3777	12.6269	-0.099173	0.84723	0.99814	FALSE
novel_238	16.5494	24.4955	0.5714	0.3519	0.99814	FALSE
novel_239	0	0	NA	NA	NA	NA
novel_240	3.18493	5.6919	0.90337	0.31037	0.99814	FALSE
novel_245	69.9428	78.6708	0.17135	0.81577	0.99814	FALSE
novel_248	72.5238	78.5483	0.10814	0.83002	0.99814	FALSE
novel_25	18932.6	30636.1	0.69436	0.14013	0.99814	FALSE
novel_250	118.822	91.0035	-0.38415	0.30217	0.99814	FALSE
novel_252	46.5087	85.8595	0.8941	0.067305	0.99814	FALSE
novel_255	73.1943	71.4425	-0.031497	0.95466	0.99814	FALSE
novel_258	58.9453	43.5096	-0.43943	0.32702	0.99814	FALSE
novel_259	70.7379	62.7794	-0.1784	0.64224	0.99814	FALSE
novel_26	36273.5	25597.5	-0.50292	0.1702	0.99814	FALSE
novel_262	268.49	358.42	0.41695	0.1438	0.99814	FALSE
novel_263	61.172	66.8979	0.1357	0.7478	0.99814	FALSE
novel_264	48.559	70.2753	0.53712	0.23187	0.99814	FALSE
novel_265	0.711485	1.56628	1.1817	0.38632	0.99814	FALSE
novel_267	22.5321	44.9289	1.0035	0.051608	0.99814	FALSE
novel_269	93.9242	55.6312	-0.75741	0.098006	0.99814	FALSE
novel_270	31.1901	27.3485	-0.19309	0.63578	0.99814	FALSE
novel_271	9.70485	6.74532	-0.56326	0.41611	0.99814	FALSE
novel_272	22.6276	26.4194	0.22278	0.68609	0.99814	FALSE
novel_273	60.232	57.1612	-0.070987	0.83574	0.99814	FALSE
novel_274	46.4404	18.5927	-1.3213	0.017757	0.99814	TRUE
novel_275	81.8222	65.9706	-0.30654	0.56641	0.99814	FALSE
novel_277	27.9425	36.9404	0.39412	0.28756	0.99814	FALSE
novel_279	34.3367	55.7232	0.69742	0.15956	0.99814	FALSE
novel_28	26540.9	15427.6	-0.78272	0.094211	0.99814	FALSE
novel_282	45.6747	24.5531	-0.90709	0.065092	0.99814	FALSE
novel_283	0.872689	0	-2.0504	0.46727	0.99814	FALSE
novel_284	0	0.277308	1.0022	0.75118	0.99814	FALSE
novel_287	70.8093	49.6313	-0.52147	0.33374	0.99814	FALSE
novel_288	14.1423	19.7432	0.5035	0.35856	0.99814	FALSE
novel_289	0	0.719955	2.1909	0.47982	0.99814	FALSE
novel_29	7843.76	8722.1	0.15314	0.71676	0.99814	FALSE
novel_291	20.3262	16.9813	-0.25183	0.58032	0.99814	FALSE
novel_292	71.2502	63.3936	-0.16238	0.6601	0.99814	FALSE
novel_293	38.2897	33.6694	-0.17876	0.78435	0.99814	FALSE
novel_294	40.621	15.8748	-1.3531	0.029999	0.99814	TRUE
novel_295	16.9246	94.8939	2.4909	0.0014907	0.63394	TRUE
novel_298	13.9572	32.5357	1.227	0.030411	0.99814	TRUE
novel_299	37.5998	42.0516	0.14953	0.76247	0.99814	FALSE
novel_300	21.6451	25.2949	0.22188	0.67185	0.99814	FALSE
novel_301	47.3207	38.2447	-0.31608	0.52702	0.99814	FALSE
novel_302	37.4919	37.1927	-0.027637	0.95881	0.99814	FALSE
novel_306	38.06	31.7256	-0.27416	0.64097	0.99814	FALSE
novel_307	32.8235	21.3219	-0.62271	0.18201	0.99814	FALSE
novel_308	33.6673	35.998	0.10948	0.84398	0.99814	FALSE
novel_311	47.0407	28.0256	-0.7514	0.19612	0.99814	FALSE
novel_312	34.334	36.9965	0.10522	0.79027	0.99814	FALSE
novel_314	154.736	230.258	0.57376	0.092481	0.99814	FALSE
novel_315	38.3034	24.019	-0.68172	0.13368	0.99814	FALSE
novel_316	7.36444	13.7218	0.92462	0.16203	0.99814	FALSE
novel_320	6.37136	6.70209	0.068741	0.92989	0.99814	FALSE
novel_325	21.5885	17.2415	-0.31163	0.53767	0.99814	FALSE
novel_326	35.2766	10.816	-1.7157	0.016542	0.99814	TRUE
novel_328	20.3656	27.3704	0.43005	0.30201	0.99814	FALSE
novel_330	32.2022	22.9476	-0.47704	0.56288	0.99814	FALSE
novel_333	32.5051	23.8504	-0.43612	0.26547	0.99814	FALSE
novel_334	25.5662	32.4136	0.34356	0.48616	0.99814	FALSE
novel_336	36.728	19.6798	-0.89945	0.17624	0.99814	FALSE
novel_338	0.211584	0	-0.15191	0.96167	0.99814	FALSE
novel_339	17.4147	15.1898	-0.19059	0.77747	0.99814	FALSE
novel_340	7.55503	8.14441	0.082354	0.91034	0.99814	FALSE
novel_341	5.66668	6.96204	0.27392	0.65726	0.99814	FALSE
novel_342	17.6378	9.69894	-0.87441	0.13443	0.99814	FALSE
novel_345	17.6603	21.5529	0.30244	0.62317	0.99814	FALSE
novel_347	17.1786	12.3791	-0.47428	0.29852	0.99814	FALSE
novel_348	28.1872	29.2424	0.043609	0.92746	0.99814	FALSE
novel_349	6.01728	7.02712	0.17632	0.82613	0.99814	FALSE
novel_352	2.52186	2.17481	-0.19594	0.88267	0.99814	FALSE
novel_353	20.5795	20.9945	0.036288	0.94346	0.99814	FALSE
novel_355	16.9613	17.2875	0.0057176	0.99265	0.99874	FALSE
novel_356	27.899	18.9143	-0.56967	0.21992	0.99814	FALSE
novel_357	35.9662	50.0346	0.47285	0.32666	0.99814	FALSE
novel_358	8.79631	7.91157	-0.14612	0.79844	0.99814	FALSE
novel_359	12.5096	13.2475	0.091505	0.86471	0.99814	FALSE
novel_360	1.12228	0.770497	-0.45653	0.75459	0.99814	FALSE
novel_361	9.31609	13.0755	0.4711	0.46333	0.99814	FALSE
novel_362	22.7002	13.4445	-0.77086	0.061057	0.99814	FALSE
novel_363	20.5583	27.3459	0.41646	0.35802	0.99814	FALSE
novel_364	14.0225	23.2919	0.74547	0.07522	0.99814	FALSE
novel_365	24.3722	19.8196	-0.30778	0.69183	0.99814	FALSE
novel_366	9.05191	7.87919	-0.16598	0.74587	0.99814	FALSE
novel_367	5.02027	1.55281	-1.6654	0.086184	0.99814	FALSE
novel_368	0	0.221324	1.0022	0.75118	0.99814	FALSE
novel_369	8.96666	8.41974	-0.061115	0.92728	0.99814	FALSE
novel_370	2.00234	3.49825	0.75067	0.43353	0.99814	FALSE
novel_371	2.70402	2.84007	0.034034	0.96659	0.99814	FALSE
novel_374	0.353787	0.195868	-0.15191	0.96167	0.99814	FALSE
novel_375	0.142203	0.182893	0.42516	0.893	0.99814	FALSE
novel_376	25.324	9.3413	-1.4531	0.068447	0.99814	FALSE
novel_379	33.2094	45.2144	0.44331	0.35344	0.99814	FALSE
novel_381	10.2384	10.1072	-0.012783	0.98047	0.99874	FALSE
novel_382	18.6421	12.8903	-0.54143	0.25284	0.99814	FALSE
novel_384	15.3573	10.55	-0.56271	0.28689	0.99814	FALSE
novel_386	6.21417	4.26259	-0.56703	0.7697	0.99814	FALSE
novel_388	11.747	11.4583	-0.042658	0.9567	0.99814	FALSE
novel_389	2.19697	0.952898	-1.0641	0.41363	0.99814	FALSE
novel_39	10858	7285.47	-0.5757	0.22557	0.99814	FALSE
novel_390	13.3834	9.41369	-0.50317	0.31675	0.99814	FALSE
novel_391	17.063	20.8828	0.29339	0.51459	0.99814	FALSE
novel_393	2.59592	20.2809	2.9498	0.10207	0.99814	FALSE
novel_394	0	0.277308	1.0022	0.75118	0.99814	FALSE
novel_395	6.73522	5.89322	-0.17841	0.80923	0.99814	FALSE
novel_396	14.7097	10.2405	-0.5267	0.36883	0.99814	FALSE
novel_398	11.7383	8.33845	-0.4989	0.36378	0.99814	FALSE
novel_399	12.6701	9.68336	-0.37305	0.47025	0.99814	FALSE
novel_400	13.0535	11.7048	-0.14704	0.81178	0.99814	FALSE
novel_401	8.2025	12.2712	0.56888	0.325	0.99814	FALSE
novel_402	11.9923	7.54652	-0.68451	0.24836	0.99814	FALSE
novel_403	17.0238	7.52497	-1.1507	0.043446	0.99814	TRUE
novel_404	10.2327	11.153	0.11756	0.80787	0.99814	FALSE
novel_405	9.49479	0.365787	-4.3552	0.093885	0.99814	FALSE
novel_406	2.5926	7.07395	1.411	0.085161	0.99814	FALSE
novel_407	1.50193	2.25255	0.6313	0.53714	0.99814	FALSE
novel_409	12.5623	3.42072	-1.8503	0.008005	0.80702	TRUE
novel_410	11.6163	16.7856	0.52607	0.33189	0.99814	FALSE
novel_413	11.9248	10.1626	-0.20764	0.71073	0.99814	FALSE
novel_414	9.12483	3.42871	-1.4276	0.051078	0.99814	FALSE
novel_415	13.0717	8.51479	-0.61959	0.21483	0.99814	FALSE
novel_416	3.81208	1.83747	-1.0771	0.21847	0.99814	FALSE
novel_419	16.7956	7.94782	-1.1074	0.16692	0.99814	FALSE
novel_42	6.11279	3.29654	-0.84677	0.28589	0.99814	FALSE
novel_420	3.51258	5.59363	0.7407	0.28312	0.99814	FALSE
novel_421	16.8642	13.2277	-0.35915	0.54835	0.99814	FALSE
novel_422	8.61896	4.91109	-0.84382	0.16668	0.99814	FALSE
novel_423	3.89777	3.07558	-0.3438	0.64364	0.99814	FALSE
novel_424	10.1559	6.58426	-0.65551	0.38869	0.99814	FALSE
novel_425	8.18011	8.60139	0.026669	0.96397	0.99814	FALSE
novel_427	1.9886	2.72156	0.38823	0.67897	0.99814	FALSE
novel_428	9.50413	11.9622	0.33213	0.57159	0.99814	FALSE
novel_429	5.81366	5.56617	-0.060988	0.92435	0.99814	FALSE
novel_43	98.5495	58.9712	-0.73095	0.048412	0.99814	FALSE
novel_430	2.90089	3.06921	0.11206	0.88338	0.99814	FALSE
novel_431	6.44553	5.57083	-0.2093	0.77238	0.99814	FALSE
novel_432	5.95975	7.28805	0.33726	0.62395	0.99814	FALSE
novel_433	7.68427	3.91454	-0.97416	0.21776	0.99814	FALSE
novel_434	5.03152	4.82104	-0.043193	0.96154	0.99814	FALSE
novel_436	6.84903	7.32942	0.10239	0.86015	0.99814	FALSE
novel_438	1.38166	2.69224	0.98055	0.35646	0.99814	FALSE
novel_439	9.73681	5.5796	-0.80783	0.26882	0.99814	FALSE
novel_440	0.711861	0.858802	0.32751	0.83833	0.99814	FALSE
novel_441	2.78752	1.80619	-0.65535	0.53494	0.99814	FALSE
novel_442	5.9141	5.90129	-0.054486	0.94489	0.99814	FALSE
novel_443	7.31532	8.25405	0.16573	0.77604	0.99814	FALSE
novel_445	7.9183	11.272	0.46537	0.48026	0.99814	FALSE
novel_448	7.28332	8.8703	0.30666	0.64795	0.99814	FALSE
novel_449	1.10035	2.91356	1.3644	0.22842	0.99814	FALSE
novel_451	5.24901	5.69798	0.10589	0.8749	0.99814	FALSE
novel_452	5.1549	3.07486	-0.78225	0.3426	0.99814	FALSE
novel_453	2.41483	0.663971	-1.8483	0.17971	0.99814	FALSE
novel_454	4.61672	7.31852	0.68774	0.33128	0.99814	FALSE
novel_455	4.82895	2.17763	-1.2017	0.1905	0.99814	FALSE
novel_456	3.65026	6.87705	0.90038	0.20649	0.99814	FALSE
novel_457	10.9847	13.2455	0.27608	0.62135	0.99814	FALSE
novel_458	13.2259	5.21174	-1.3526	0.046514	0.99814	TRUE
novel_459	6.74135	4.18395	-0.67362	0.38325	0.99814	FALSE
novel_46	7654.86	8279.4	0.11322	0.63504	0.99814	FALSE
novel_460	13.6325	8.46176	-0.6729	0.38956	0.99814	FALSE
novel_461	9.1741	5.14371	-0.80168	0.16803	0.99814	FALSE
novel_462	11.0524	4.58466	-1.287	0.023554	0.99814	TRUE
novel_463	6.17688	6.30978	0.019913	0.97683	0.99874	FALSE
novel_464	6.67084	1.03466	-2.7279	0.21351	0.99814	FALSE
novel_465	14.6604	6.08028	-1.2951	0.030484	0.99814	TRUE
novel_466	5.27675	6.02825	0.20477	0.75409	0.99814	FALSE
novel_467	0.711861	0.846865	0.31547	0.8549	0.99814	FALSE
novel_468	7.04762	6.72244	-0.10956	0.84988	0.99814	FALSE
novel_469	0.673362	2.9653	2.09	0.073274	0.99814	FALSE
novel_470	4.78529	5.27059	0.087442	0.89289	0.99814	FALSE
novel_471	4.05393	3.34421	-0.28954	0.76937	0.99814	FALSE
novel_472	8.37204	3.42736	-1.2688	0.084041	0.99814	FALSE
novel_473	6.50699	3.98312	-0.7057	0.37777	0.99814	FALSE
novel_474	4.01462	6.40318	0.64864	0.47803	0.99814	FALSE
novel_475	3.10867	5.03064	0.66493	0.33536	0.99814	FALSE
novel_477	2.46471	4.77231	0.95335	0.22133	0.99814	FALSE
novel_478	6.87514	5.45033	-0.35135	0.6116	0.99814	FALSE
novel_479	9.04444	9.56629	0.05884	0.90765	0.99814	FALSE
novel_48	5879.95	5892.47	0.00309	0.99307	0.99874	FALSE
novel_481	2.9884	0.473176	-2.6643	0.060615	0.99814	FALSE
novel_484	0.357699	0	-0.72898	0.8176	0.99814	FALSE
novel_485	4.39833	3.11908	-0.52306	0.57566	0.99814	FALSE
novel_486	1.48331	0.782804	-1.0513	0.43973	0.99814	FALSE
novel_487	2.8466	1.60879	-0.86455	0.41125	0.99814	FALSE
novel_488	5.34918	4.04227	-0.39155	0.56713	0.99814	FALSE
novel_489	4.79535	4.51996	-0.087036	0.91052	0.99814	FALSE
novel_490	6.68928	8.59313	0.36028	0.83289	0.99814	FALSE
novel_491	6.83936	2.68941	-1.3478	0.054216	0.99814	FALSE
novel_492	6.4554	3.46049	-0.92008	0.26135	0.99814	FALSE
novel_494	0.684516	0.473176	-0.54237	0.77751	0.99814	FALSE
novel_495	4.22643	4.63839	0.18899	0.80199	0.99814	FALSE
novel_496	0.153357	0.845653	1.7884	0.45595	0.99814	FALSE
novel_498	1.34661	1.95115	0.61585	0.63378	0.99814	FALSE
novel_499	4.572	5.93156	0.32541	0.67783	0.99814	FALSE
novel_5	3.91283	0.587111	-2.5737	0.023382	0.99814	TRUE
novel_500	2.2697	5.3562	1.2162	0.10349	0.99814	FALSE
novel_501	2.41933	2.81004	0.23824	0.81356	0.99814	FALSE
novel_502	5.42396	3.64824	-0.58033	0.39575	0.99814	FALSE
novel_503	5.86286	3.01535	-1.0078	0.1735	0.99814	FALSE
novel_505	4.05333	1.71743	-1.3165	0.17798	0.99814	FALSE
novel_506	5.567	3.97722	-0.4966	0.47068	0.99814	FALSE
novel_507	7.03718	8.10883	0.19441	0.72066	0.99814	FALSE
novel_508	3.1008	1.85112	-0.68917	0.53237	0.99814	FALSE
novel_509	4.48375	5.73267	0.33991	0.60473	0.99814	FALSE
novel_51	8957.49	6669.91	-0.42545	0.21195	0.99814	FALSE
novel_510	3.53739	2.55622	-0.57282	0.5486	0.99814	FALSE
novel_511	4.94353	5.55207	0.19281	0.7801	0.99814	FALSE
novel_512	1.79197	0.914467	-0.84736	0.59283	0.99814	FALSE
novel_513	0.527247	0.958833	0.86155	0.60588	0.99814	FALSE
novel_514	7.57795	5.69469	-0.46763	0.49692	0.99814	FALSE
novel_515	5.68348	1.35115	-2.2345	0.026438	0.99814	TRUE
novel_516	4.88063	3.74092	-0.38054	0.67925	0.99814	FALSE
novel_517	6.29804	3.68546	-0.82132	0.37092	0.99814	FALSE
novel_518	0.518298	0.613059	0.34188	0.87061	0.99814	FALSE
novel_519	6.65848	2.64973	-1.3109	0.1185	0.99814	FALSE
novel_521	4.58916	1.7238	-1.4694	0.2376	0.99814	FALSE
novel_522	4.68601	2.77161	-0.79192	0.36438	0.99814	FALSE
novel_523	2.00552	1.67317	-0.31028	0.75508	0.99814	FALSE
novel_525	2.79276	2.83932	-0.013539	0.98923	0.99874	FALSE
novel_526	3.64647	3.50425	-0.087518	0.91908	0.99814	FALSE
novel_527	1.2993	2.68959	1.0651	0.30949	0.99814	FALSE
novel_529	4.01741	3.99572	-0.019558	0.98191	0.99874	FALSE
novel_53	4789.73	6502.4	0.44106	0.14209	0.99814	FALSE
novel_530	0.828196	0.417192	-0.82618	0.63489	0.99814	FALSE
novel_532	4.0629	0.846865	-2.2057	0.074977	0.99814	FALSE
novel_533	3.1207	2.52636	-0.32763	0.72272	0.99814	FALSE
novel_534	7.37262	3.06925	-1.2926	0.20769	0.99814	FALSE
novel_535	3.38379	1.62302	-1.109	0.31728	0.99814	FALSE
novel_536	5.31458	2.07603	-1.3168	0.17959	0.99814	FALSE
novel_537	3.77251	2.77368	-0.47376	0.63408	0.99814	FALSE
novel_539	3.24341	2.04686	-0.68733	0.44371	0.99814	FALSE
novel_540	2.16625	3.58777	0.67285	0.51526	0.99814	FALSE
novel_542	0.315663	0.442648	0.43135	0.87457	0.99814	FALSE
novel_543	1.21668	2.33677	0.90661	0.40564	0.99814	FALSE
novel_544	5.34002	5.16335	-0.12381	0.87265	0.99814	FALSE
novel_545	7.29402	4.70297	-0.63518	0.36894	0.99814	FALSE
novel_546	4.87176	0.568346	-3.3792	0.14845	0.99814	FALSE
novel_547	3.66755	0.600085	-2.4883	0.043964	0.99814	TRUE
novel_548	1.27538	0.568346	-1.4138	0.3897	0.99814	FALSE
novel_549	0	0.182893	1.0022	0.75118	0.99814	FALSE
novel_552	4.87443	1.64722	-1.6133	0.080337	0.99814	FALSE
novel_553	2.44461	0.182893	-2.9612	0.29515	0.99814	FALSE
novel_554	1.72137	1.74917	0.00030384	0.99978	0.99978	FALSE
novel_555	2.07182	5.79008	1.4699	0.15611	0.99814	FALSE
novel_556	0.499902	0	-1.2641	0.68721	0.99814	FALSE
novel_557	1.63667	4.23868	1.3603	0.11294	0.99814	FALSE
novel_558	5.785	2.0974	-1.4221	0.066611	0.99814	FALSE
novel_559	0.711861	1.0043	0.59794	0.69663	0.99814	FALSE
novel_560	2.38335	2.25996	-0.056166	0.9619	0.99814	FALSE
novel_561	0.460072	0.284173	-0.60155	0.84523	0.99814	FALSE
novel_562	2.33161	4.09897	0.83576	0.27593	0.99814	FALSE
novel_564	0.865218	2.92125	1.7378	0.13377	0.99814	FALSE
novel_565	1.0383	4.16022	1.987	0.04224	0.99814	TRUE
novel_566	1.87056	0.72682	-1.4134	0.31875	0.99814	FALSE
novel_567	2.69926	5.09934	0.88219	0.31416	0.99814	FALSE
novel_568	4.7548	1.55941	-1.6155	0.12699	0.99814	FALSE
novel_569	2.68991	2.7528	0.016947	0.98377	0.99874	FALSE
novel_570	2.97371	1.12314	-1.4176	0.19021	0.99814	FALSE
novel_571	2.59027	1.27599	-0.99928	0.42315	0.99814	FALSE
novel_572	0.153357	0.195868	0.42516	0.893	0.99814	FALSE
novel_573	1.06565	0.391736	-1.1623	0.50584	0.99814	FALSE
novel_574	1.70728	0.460201	-1.899	0.20653	0.99814	FALSE
novel_575	3.0968	4.8955	0.62257	0.43285	0.99814	FALSE
novel_576	4.37277	6.03539	0.42914	0.55034	0.99814	FALSE
novel_577	2.57188	1.74181	-0.56258	0.58395	0.99814	FALSE
novel_578	2.38543	3.27728	0.44017	0.62578	0.99814	FALSE
novel_579	0	0	NA	NA	NA	NA
novel_58	3617.91	3620.25	0.0010043	0.99779	0.9989	FALSE
novel_580	3.21876	2.16129	-0.53599	0.53137	0.99814	FALSE
novel_581	3.72371	3.80676	-0.0072083	0.9938	0.99874	FALSE
novel_582	1.75177	1.14926	-0.54743	0.71814	0.99814	FALSE
novel_583	18.3065	27.6789	0.57597	0.17682	0.99814	FALSE
novel_584	3.37679	0.473176	-2.8607	0.042331	0.99814	TRUE
novel_585	3.62425	1.98069	-0.834	0.38732	0.99814	FALSE
novel_586	1.41023	1.0931	-0.27578	0.84722	0.99814	FALSE
novel_587	1.72137	1.72991	-0.092317	0.93429	0.99814	FALSE
novel_589	3.10034	5.28825	0.73387	0.35425	0.99814	FALSE
novel_59	2575.57	2132.65	-0.27238	0.42729	0.99814	FALSE
novel_590	0.965738	0.182893	-1.6383	0.42394	0.99814	FALSE
novel_591	2.27694	4.52885	0.99235	0.22858	0.99814	FALSE
novel_592	2.6682	1.23707	-1.0292	0.3587	0.99814	FALSE
novel_594	0.423167	0.378761	0.42076	0.87472	0.99814	FALSE
novel_595	0.332207	0.505497	0.43068	0.85589	0.99814	FALSE
novel_596	1.3356	0.460201	-1.5549	0.38313	0.99814	FALSE
novel_597	1.2337	0	-2.5448	0.23341	0.99814	FALSE
novel_598	1.88588	1.20686	-0.70613	0.60705	0.99814	FALSE
novel_599	1.66462	0.587111	-1.4136	0.4072	0.99814	FALSE
novel_600	3.32577	1.45889	-1.1162	0.26028	0.99814	FALSE
novel_601	3.48761	1.71132	-1.1137	0.26021	0.99814	FALSE
novel_602	2.96613	2.4012	-0.3127	0.76158	0.99814	FALSE
novel_603	0	0	NA	NA	NA	NA
novel_604	3.14094	2.48178	-0.31421	0.72038	0.99814	FALSE
novel_605	0.678751	2.61886	1.9003	0.17333	0.99814	FALSE
novel_606	0.357699	2.60148	2.8821	0.037884	0.99814	TRUE
novel_607	1.71572	1.20017	-0.4212	0.72205	0.99814	FALSE
novel_608	2.94724	1.5019	-0.95136	0.33863	0.99814	FALSE
novel_609	1.88588	0.561481	-2.0289	0.21102	0.99814	FALSE
novel_61	5905.3	2245.04	-1.3953	0.0085233	0.80702	TRUE
novel_610	0.92651	1.42607	0.62358	0.65197	0.99814	FALSE
novel_611	1.84271	0.694499	-1.4304	0.28277	0.99814	FALSE
novel_612	2.52468	3.08218	0.26889	0.7627	0.99814	FALSE
novel_613	2.30354	0.757348	-1.7187	0.23341	0.99814	FALSE
novel_614	0.940246	0	-2.174	0.42372	0.99814	FALSE
novel_615	0.613429	0	-1.5632	0.61631	0.99814	FALSE
novel_616	0.153357	0.284173	0.42516	0.893	0.99814	FALSE
novel_618	2.99742	1.50343	-1.0036	0.47937	0.99814	FALSE
novel_619	0.780395	0.195868	-1.3306	0.58164	0.99814	FALSE
novel_620	1.48404	0.391736	-1.6698	0.31458	0.99814	FALSE
novel_621	3.21778	1.0931	-1.5329	0.19659	0.99814	FALSE
novel_622	2.20743	3.31513	0.64264	0.45597	0.99814	FALSE
novel_623	2.50397	3.58445	0.45312	0.63086	0.99814	FALSE
novel_625	1.91971	3.42889	0.89218	0.29095	0.99814	FALSE
novel_626	3.19779	0.72682	-2.2045	0.1157	0.99814	FALSE
novel_627	2.62459	1.64951	-0.71672	0.55862	0.99814	FALSE
novel_628	0.56537	2.55302	2.3023	0.0879	0.99814	FALSE
novel_629	3.45093	3.01238	-0.26759	0.7591	0.99814	FALSE
novel_630	1.35015	2.05026	0.70018	0.64818	0.99814	FALSE
novel_631	1.81013	2.26611	0.30278	0.75609	0.99814	FALSE
novel_632	1.41515	5.49151	2.0096	0.025238	0.99814	TRUE
novel_633	2.0227	1.77234	-0.21617	0.86145	0.99814	FALSE
novel_634	0.457866	0.277308	-0.59906	0.82729	0.99814	FALSE
novel_635	2.04277	1.82433	-0.247	0.82709	0.99814	FALSE
novel_636	3.26803	4.43684	0.48708	0.53554	0.99814	FALSE
novel_637	1.88881	1.91995	-0.0056898	0.99551	0.99874	FALSE
novel_638	0	0.505497	1.586	0.61574	0.99814	FALSE
novel_639	2.59858	3.08713	0.26662	0.78747	0.99814	FALSE
novel_64	6263.96	4020.1	-0.63987	0.1912	0.99814	FALSE
novel_640	1.99865	0.221324	-2.6783	0.059144	0.99814	FALSE
novel_641	2.74814	2.95571	0.15181	0.86124	0.99814	FALSE
novel_642	0.91768	1.55756	0.87276	0.54116	0.99814	FALSE
novel_643	1.79283	1.17454	-0.65528	0.602	0.99814	FALSE
novel_644	2.77253	0.662934	-2.0669	0.094184	0.99814	FALSE
novel_645	0.142203	0	-0.15191	0.96167	0.99814	FALSE
novel_646	1.42042	0.561655	-1.2074	0.49023	0.99814	FALSE
novel_647	1.35973	2.12165	0.61315	0.54117	0.99814	FALSE
novel_648	2.27322	1.97153	-0.15006	0.90273	0.99814	FALSE
novel_649	1.62256	0.561655	-1.3688	0.32884	0.99814	FALSE
novel_650	1.53038	1.03025	-0.49915	0.70927	0.99814	FALSE
novel_651	1.53921	1.25674	-0.39909	0.75904	0.99814	FALSE
novel_652	2.39056	3.71706	0.69435	0.39135	0.99814	FALSE
novel_653	2.90407	3.28214	0.20319	0.80219	0.99814	FALSE
novel_654	1.09606	0.757522	-0.45397	0.77829	0.99814	FALSE
novel_655	2.90457	2.15779	-0.46538	0.61786	0.99814	FALSE
novel_657	1.75555	1.6355	-0.10905	0.91548	0.99814	FALSE
novel_658	2.59922	0.284173	-3.0612	0.038734	0.99814	TRUE
novel_659	1.18271	2.60759	1.1232	0.3541	0.99814	FALSE
novel_660	2.2594	1.18141	-0.98824	0.40415	0.99814	FALSE
novel_661	0.958143	0.663971	-0.52026	0.77542	0.99814	FALSE
novel_662	1.00594	0.195868	-1.6863	0.39693	0.99814	FALSE
novel_663	1.16544	1.33835	0.19944	0.88253	0.99814	FALSE
novel_664	1.35973	0.770497	-0.69297	0.60913	0.99814	FALSE
novel_665	0	0.182893	1.0022	0.75118	0.99814	FALSE
novel_666	1.13173	0.958833	-0.28877	0.85724	0.99814	FALSE
novel_667	2.63965	0.737509	-1.9277	0.14075	0.99814	FALSE
novel_668	0.59112	1.98984	1.6538	0.20525	0.99814	FALSE
novel_670	1.62293	0.737509	-1.2167	0.42695	0.99814	FALSE
novel_671	1.19658	1.59038	0.4108	0.75228	0.99814	FALSE
novel_672	0.306715	0.561655	0.81316	0.75063	0.99814	FALSE
novel_674	0.153357	1.03466	2.0964	0.30141	0.99814	FALSE
novel_675	1.87595	1.81888	-0.045668	0.96853	0.99814	FALSE
novel_676	0.511056	0.662934	0.3743	0.84586	0.99814	FALSE
novel_677	0.711861	0.182893	-1.1669	0.60633	0.99814	FALSE
novel_678	2.17813	1.41953	-0.6765	0.57581	0.99814	FALSE
novel_679	2.99049	2.68188	-0.15655	0.86324	0.99814	FALSE
novel_680	1.82849	2.92982	0.72474	0.47175	0.99814	FALSE
novel_681	0.178849	1.62846	2.7391	0.11919	0.99814	FALSE
novel_682	1.20455	0.480041	-1.3954	0.44671	0.99814	FALSE
novel_683	0.853218	0	-2.043	0.50898	0.99814	FALSE
novel_684	0	0.744374	2.2213	0.41265	0.99814	FALSE
novel_685	2.84141	1.29517	-1.2299	0.3017	0.99814	FALSE
novel_686	0.457866	1.5533	1.6764	0.23986	0.99814	FALSE
novel_687	2.8526	1.81839	-0.69019	0.47458	0.99814	FALSE
novel_688	0.613429	0	-1.5632	0.61631	0.99814	FALSE
novel_689	1.44481	0.221324	-2.2199	0.17107	0.99814	FALSE
novel_691	2.10947	2.69017	0.33084	0.74759	0.99814	FALSE
novel_693	0	0	NA	NA	NA	NA
novel_694	0	0.221324	1.0022	0.75118	0.99814	FALSE
novel_695	0.8673	0.277308	-1.4648	0.56335	0.99814	FALSE
novel_696	1.43403	0.182893	-2.2116	0.17619	0.99814	FALSE
novel_697	1.41255	1.59689	0.11126	0.93426	0.99814	FALSE
novel_698	2.39447	0.600085	-1.8588	0.12729	0.99814	FALSE
novel_699	2.06939	2.1343	0.045503	0.96325	0.99814	FALSE
novel_702	1.93223	1.39451	-0.4151	0.72203	0.99814	FALSE
novel_703	1.20014	0.182893	-1.962	0.34817	0.99814	FALSE
novel_704	1.46025	1.29458	-0.16577	0.88511	0.99814	FALSE
novel_705	0.532636	1.09736	1.1517	0.54047	0.99814	FALSE
novel_706	0.17346	0.701364	1.5684	0.49531	0.99814	FALSE
novel_708	4.0009	0.365787	-3.1117	0.16732	0.99814	FALSE
novel_709	1.09899	0.391736	-1.2461	0.55119	0.99814	FALSE
novel_710	1.29795	0	-2.6361	0.20718	0.99814	FALSE
novel_711	2.62311	0.195868	-3.0752	0.029535	0.99814	TRUE
novel_712	0.747661	0	-1.8487	0.54347	0.99814	FALSE
novel_713	0.507144	0.417192	-0.096909	0.96318	0.99814	FALSE
novel_714	0	0.442648	1.586	0.61574	0.99814	FALSE
novel_715	1.85607	1.31214	-0.4827	0.66364	0.99814	FALSE
novel_716	0.781124	0.789669	-0.11058	0.94898	0.99814	FALSE
novel_717	0.905424	0.95339	0.17661	0.91924	0.99814	FALSE
novel_718	1.31202	1.86921	0.61459	0.60093	0.99814	FALSE
novel_719	1.41758	2.85866	1.0136	0.308	0.99814	FALSE
novel_720	0.700707	1.79322	1.3909	0.28128	0.99814	FALSE
novel_721	2.84008	0.859839	-1.68	0.14339	0.99814	FALSE
novel_723	0.480175	0.859839	0.82557	0.67498	0.99814	FALSE
novel_724	1.06379	0	-2.327	0.26004	0.99814	FALSE
novel_725	1.76526	0.600085	-1.4617	0.33683	0.99814	FALSE
novel_726	0.981554	0.221324	-1.6558	0.3638	0.99814	FALSE
novel_727	0.613429	0	-1.5632	0.61631	0.99814	FALSE
novel_728	0.602275	0.182893	-0.97087	0.71521	0.99814	FALSE
novel_729	1.96018	0.574629	-1.6586	0.31621	0.99814	FALSE
novel_730	2.2545	3.6351	0.67046	0.43553	0.99814	FALSE
novel_731	1.56199	1.19178	-0.30742	0.81538	0.99814	FALSE
novel_733	0.352309	0.864418	1.3298	0.4804	0.99814	FALSE
novel_734	2.52257	0.277308	-3.0115	0.034821	0.99814	TRUE
novel_735	0.352309	1.22612	1.8562	0.31607	0.99814	FALSE
novel_736	1.44296	2.14585	0.64159	0.6172	0.99814	FALSE
novel_737	0.142203	0.404217	0.99751	0.75227	0.99814	FALSE
novel_738	1.70605	2.99976	0.85279	0.36893	0.99814	FALSE
novel_739	1.32737	0.284173	-2.0878	0.29114	0.99814	FALSE
novel_740	0.315663	0.54868	0.79275	0.75894	0.99814	FALSE
novel_741	0.680604	0.460201	-0.53763	0.76659	0.99814	FALSE
novel_742	1.02605	0.505497	-1.1279	0.52306	0.99814	FALSE
novel_743	1.21863	0.669043	-0.8376	0.57601	0.99814	FALSE
novel_744	0.448918	0	-1.152	0.71427	0.99814	FALSE
novel_745	1.28103	1.48996	0.22248	0.86049	0.99814	FALSE
novel_746	0.353787	0.643095	0.90599	0.68071	0.99814	FALSE
novel_747	1.68653	0.587603	-1.4078	0.43942	0.99814	FALSE
novel_748	1.6787	1.74868	0.077847	0.93853	0.99814	FALSE
novel_749	1.63408	1.23614	-0.46731	0.72488	0.99814	FALSE
novel_750	0.507144	1.76269	1.8244	0.19787	0.99814	FALSE
novel_751	0	0	NA	NA	NA	NA
novel_752	2.30009	1.04152	-1.2337	0.31452	0.99814	FALSE
novel_753	2.34743	1.34446	-0.82945	0.49568	0.99814	FALSE
novel_754	0.781124	0.638515	-0.269	0.87959	0.99814	FALSE
novel_755	0.792279	0.834383	0.089367	0.9608	0.99814	FALSE
novel_756	0.353787	1.02186	1.5945	0.37682	0.99814	FALSE
novel_757	0.817771	1.72884	1.0753	0.44757	0.99814	FALSE
novel_758	0.142203	0.195868	0.42516	0.893	0.99814	FALSE
novel_759	0.306715	0.473176	0.43129	0.87291	0.99814	FALSE
novel_76	1155.48	648.865	-0.83305	0.14818	0.99814	FALSE
novel_760	1.72835	0	-3.0335	0.10964	0.99814	FALSE
novel_761	0.306715	0	-0.72898	0.8176	0.99814	FALSE
novel_762	0.178849	0.561481	1.0084	0.7134	0.99814	FALSE
novel_763	0.685993	0.378761	-0.54543	0.76818	0.99814	FALSE
novel_764	1.0735	0.95339	-0.1343	0.94283	0.99814	FALSE
novel_765	0.633532	0.979339	0.6528	0.74692	0.99814	FALSE
novel_766	0.8673	0	-2.0428	0.50903	0.99814	FALSE
novel_767	0.211584	0.442648	1.0089	0.74951	0.99814	FALSE
novel_768	0.97837	0.460201	-1.0784	0.57997	0.99814	FALSE
novel_769	0.364941	1.40273	1.994	0.22704	0.99814	FALSE
novel_77	1970.83	2312.97	0.23089	0.5152	0.99814	FALSE
novel_770	0.611223	0.182893	-0.99407	0.67526	0.99814	FALSE
novel_772	0.812381	0.442648	-0.80727	0.68667	0.99814	FALSE
novel_773	1.32517	1.68479	0.36372	0.77957	0.99814	FALSE
novel_775	2.17346	0.750483	-1.6215	0.24258	0.99814	FALSE
novel_776	1.05119	0.391736	-1.1936	0.56499	0.99814	FALSE
novel_777	0.989025	1.48434	0.60641	0.62162	0.99814	FALSE
novel_778	0.448918	0.365787	-0.016157	0.99512	0.99874	FALSE
novel_779	0	1.13669	2.822	0.31532	0.99814	FALSE
novel_780	0.518298	0.378761	-0.1342	0.95356	0.99814	FALSE
novel_781	1.25553	0.675908	-0.92778	0.55677	0.99814	FALSE
novel_782	0	0.498632	1.586	0.61574	0.99814	FALSE
novel_783	0.753426	0.473176	-0.73168	0.69563	0.99814	FALSE
novel_784	0.93804	1.14908	0.23644	0.86765	0.99814	FALSE
novel_785	1.0383	0.221324	-1.7169	0.31138	0.99814	FALSE
novel_786	0.390433	0.195868	-0.15191	0.96093	0.99814	FALSE
novel_787	0.142203	0.277308	0.42516	0.893	0.99814	FALSE
novel_788	0.825013	0.284173	-1.4005	0.54094	0.99814	FALSE
novel_789	0	1.26864	3.0363	0.1446	0.99814	FALSE
novel_790	0.34692	1.71056	2.265	0.17777	0.99814	FALSE
novel_791	1.16739	0.195868	-1.8542	0.3417	0.99814	FALSE
novel_792	0.448918	1.21831	1.3161	0.46905	0.99814	FALSE
novel_793	1.44333	2.23433	0.59976	0.55869	0.99814	FALSE
novel_794	0.153357	0.221324	0.42516	0.893	0.99814	FALSE
novel_795	0.780866	0.838963	0.21201	0.90025	0.99814	FALSE
novel_796	0.660501	0.221324	-1.0791	0.63466	0.99814	FALSE
novel_797	0	0	NA	NA	NA	NA
novel_798	1.52632	0.669043	-1.1817	0.45427	0.99814	FALSE
novel_799	0.460072	0.195868	-0.60093	0.84846	0.99814	FALSE
novel_8	2.37069	2.49322	0.12767	0.88163	0.99814	FALSE
novel_800	0.662583	0.460201	-0.5154	0.80672	0.99814	FALSE
novel_801	0.790072	0.391736	-0.77959	0.67797	0.99814	FALSE
novel_802	1.38166	1.18141	-0.24823	0.84496	0.99814	FALSE
novel_803	0.638921	0	-1.6143	0.60445	0.99814	FALSE
novel_804	1.21472	0.846865	-0.46056	0.76771	0.99814	FALSE
novel_806	0.34692	1.59735	2.1934	0.17128	0.99814	FALSE
novel_807	0.773529	0.694499	-0.20575	0.90685	0.99814	FALSE
novel_808	0.704619	0.378761	-0.58382	0.78314	0.99814	FALSE
novel_809	1.06235	0.182893	-1.785	0.41783	0.99814	FALSE
novel_81	1.26851	0.460201	-1.4192	0.39907	0.99814	FALSE
novel_810	0.817771	0	-1.966	0.49533	0.99814	FALSE
novel_811	1.97134	1.4526	-0.51386	0.70127	0.99814	FALSE
novel_812	0.17346	0	-0.15191	0.96167	0.99814	FALSE
novel_813	0.353787	0.54868	0.79421	0.75384	0.99814	FALSE
novel_814	1.06918	0.467066	-1.1762	0.50537	0.99814	FALSE
novel_815	1.46957	0.72682	-1.0759	0.49059	0.99814	FALSE
novel_816	0.613429	0.442648	-0.41056	0.87587	0.99814	FALSE
novel_817	0.357699	0	-0.72898	0.8176	0.99814	FALSE
novel_818	1.68838	0.221324	-2.4297	0.12799	0.99814	FALSE
novel_819	0.507144	0.574629	0.32413	0.86971	0.99814	FALSE
novel_820	0	0	NA	NA	NA	NA
novel_821	0.766786	0	-1.8819	0.544	0.99814	FALSE
novel_822	0.211584	0	-0.15191	0.96167	0.99814	FALSE
novel_823	0.711485	0.948144	0.4214	0.80407	0.99814	FALSE
novel_824	0.704619	0.587111	-0.14002	0.94357	0.99814	FALSE
novel_825	0.8673	0.277308	-1.4648	0.56335	0.99814	FALSE
novel_826	0.17346	0.587111	1.4244	0.59746	0.99814	FALSE
novel_827	0.211584	0	-0.15191	0.96167	0.99814	FALSE
novel_828	0.178849	0.442648	1.0089	0.74951	0.99814	FALSE
novel_83	1375.47	1439.31	0.065759	0.89494	0.99814	FALSE
novel_830	0.613429	0	-1.5632	0.61631	0.99814	FALSE
novel_831	0.875526	0.195868	-1.5163	0.50823	0.99814	FALSE
novel_832	0.950414	0.460201	-0.97523	0.59011	0.99814	FALSE
novel_833	0.448918	0	-1.152	0.71427	0.99814	FALSE
novel_835	0	0	NA	NA	NA	NA
novel_836	0.633532	0.587603	-0.028078	0.98997	0.99874	FALSE
novel_837	1.18088	0.277308	-1.9134	0.26462	0.99814	FALSE
novel_839	1.58383	0.284173	-2.357	0.13922	0.99814	FALSE
novel_840	0.423167	0.365787	0.4142	0.89038	0.99814	FALSE
novel_842	0.710008	0.54868	-0.21203	0.9237	0.99814	FALSE
novel_843	0.29556	0	-0.72898	0.8176	0.99814	FALSE
novel_844	1.15722	0.221324	-1.8895	0.32813	0.99814	FALSE
novel_845	0.59112	0	-1.516	0.62733	0.99814	FALSE
novel_846	0.715397	0.498632	-0.59343	0.79323	0.99814	FALSE
novel_847	0.613429	1.00413	0.62118	0.73795	0.99814	FALSE
novel_848	0.178849	0.902849	1.9519	0.35011	0.99814	FALSE
novel_849	0.971128	0.284173	-1.6431	0.44622	0.99814	FALSE
novel_850	0	0.195868	1.0022	0.75118	0.99814	FALSE
novel_851	0	0.195868	1.0022	0.75118	0.99814	FALSE
novel_852	0.846335	0	-1.9777	0.52304	0.99814	FALSE
novel_853	0.178849	0	-0.15191	0.96167	0.99814	FALSE
novel_854	1.12449	0.64996	-0.79699	0.65565	0.99814	FALSE
novel_855	0.638921	0.985537	0.54782	0.74813	0.99814	FALSE
novel_856	0.59112	0.277308	-0.95263	0.70439	0.99814	FALSE
novel_857	0.353787	1.3051	1.853	0.32177	0.99814	FALSE
novel_859	0.960349	0.221324	-1.6294	0.46096	0.99814	FALSE
novel_86	3394.92	1979.72	-0.77813	0.093662	0.99814	FALSE
novel_860	0.17346	0.221324	0.42516	0.893	0.99814	FALSE
novel_861	0.460072	0.417192	-0.025326	0.99214	0.99874	FALSE
novel_862	1.35226	0.460201	-1.5316	0.32476	0.99814	FALSE
novel_863	0.69384	0.568346	-0.55906	0.81988	0.99814	FALSE
novel_864	0.178849	0.473176	1.0087	0.72991	0.99814	FALSE
novel_865	0.423167	1.31958	1.8701	0.34704	0.99814	FALSE
novel_866	0.959974	1.06011	0.017492	0.99051	0.99874	FALSE
novel_867	0.46902	1.1033	1.1772	0.49478	0.99814	FALSE
novel_868	0.153357	0	-0.15191	0.96167	0.99814	FALSE
novel_869	0.480175	0.284173	-0.6484	0.80991	0.99814	FALSE
novel_87	638.966	783.563	0.2945	0.28727	0.99814	FALSE
novel_870	0	1.45251	3.2319	0.14983	0.99814	FALSE
novel_872	0.868755	0.195868	-1.4656	0.53078	0.99814	FALSE
novel_873	0	0.365787	1.5682	0.61975	0.99814	FALSE
novel_874	0.806992	0.195868	-1.3766	0.56009	0.99814	FALSE
novel_875	0.385044	0.554616	0.43092	0.86232	0.99814	FALSE
novel_876	0.568812	0	-1.4676	0.63871	0.99814	FALSE
novel_877	0.813859	0.681525	-0.27493	0.86784	0.99814	FALSE
novel_878	0.315663	0	-0.72898	0.8176	0.99814	FALSE
novel_879	2.20523	0.442648	-2.2338	0.45914	0.99814	FALSE
novel_880	0.142203	0.277308	0.42516	0.893	0.99814	FALSE
novel_882	0.536548	0.182893	-0.76572	0.80702	0.99814	FALSE
novel_883	0.34692	0.182893	-0.15191	0.96167	0.99814	FALSE
novel_884	1.04076	0	-2.306	0.43436	0.99814	FALSE
novel_887	0.499902	0.391736	-0.10463	0.96709	0.99814	FALSE
novel_888	0.153357	0.195868	0.42516	0.893	0.99814	FALSE
novel_891	0.34692	2.70351	2.9268	0.045793	0.99814	TRUE
novel_892	1.21422	0.378761	-1.3767	0.51056	0.99814	FALSE
novel_893	0.569282	0.884258	0.71968	0.66793	0.99814	FALSE
novel_894	1.0735	0.701364	-0.6677	0.71915	0.99814	FALSE
novel_895	0.888857	0.365787	-0.92547	0.67643	0.99814	FALSE
novel_896	0	0.195868	1.0022	0.75118	0.99814	FALSE
novel_897	0	0	NA	NA	NA	NA
novel_898	0	0	NA	NA	NA	NA
novel_900	0.480175	0.284173	-0.6484	0.80991	0.99814	FALSE
novel_901	0	0.442648	1.586	0.61574	0.99814	FALSE
novel_902	0.920144	0.391736	-0.99119	0.6824	0.99814	FALSE
novel_903	0.211584	0	-0.15191	0.96167	0.99814	FALSE
novel_904	0	0.195868	1.0022	0.75118	0.99814	FALSE
novel_905	0.795837	0.391736	-0.7839	0.69792	0.99814	FALSE
novel_907	1.22686	0	-2.5574	0.35054	0.99814	FALSE
novel_908	0.742272	0.284173	-1.2764	0.588	0.99814	FALSE
novel_909	0.940246	0	-2.174	0.42372	0.99814	FALSE
novel_910	0.47441	0.277308	-0.6378	0.7949	0.99814	FALSE
novel_911	0.766786	0	-1.8819	0.544	0.99814	FALSE
novel_912	0.781124	0	-1.9101	0.46686	0.99814	FALSE
novel_913	0	0.587603	1.9978	0.52523	0.99814	FALSE
novel_914	0	0.442648	1.586	0.61574	0.99814	FALSE
novel_915	0.153357	0.284173	0.42516	0.893	0.99814	FALSE
novel_916	0.306715	0	-0.72898	0.8176	0.99814	FALSE
novel_917	4.57681	2.5519	-0.91003	0.43034	0.99814	FALSE
novel_918	1.33607	0.221324	-2.0943	0.25353	0.99814	FALSE
novel_919	0.211584	0	-0.15191	0.96167	0.99814	FALSE
novel_920	0.673737	0.675908	-0.005847	0.99763	0.9989	FALSE
novel_921	0.917938	0	-2.1478	0.37166	0.99814	FALSE
novel_922	2.91696	0.795953	-1.78	0.14223	0.99814	FALSE
novel_923	2.82795	1.13715	-1.321	0.22806	0.99814	FALSE
novel_924	1.14068	1.23128	0.032719	0.98046	0.99874	FALSE
novel_925	6.37908	5.48276	-0.2548	0.74861	0.99814	FALSE
novel_926	0.536548	0	-1.3428	0.66839	0.99814	FALSE
novel_927	1.60944	0.568346	-1.7534	0.2296	0.99814	FALSE
novel_928	0.284406	1.23739	1.7918	0.33715	0.99814	FALSE
novel_93	2908.85	1656.81	-0.81223	0.134	0.99814	FALSE
novel_930	0	0.284173	1.0022	0.75118	0.99814	FALSE
novel_931	0.638921	0.284173	-1.0438	0.67224	0.99814	FALSE
novel_932	8.25661	2.62153	-1.6858	0.11113	0.99814	FALSE
novel_933	1.53357	0.277308	-2.3066	0.2885	0.99814	FALSE
novel_934	0.987318	0.764213	-0.46835	0.76472	0.99814	FALSE
novel_935	13.6285	5.39102	-1.3405	0.071421	0.99814	FALSE
novel_937	1.2412	0.195868	-2.0086	0.2926	0.99814	FALSE
novel_938	0.633532	1.04152	0.60687	0.72015	0.99814	FALSE
novel_939	0.142203	2.05051	3.1032	0.086629	0.99814	FALSE
novel_940	0	0.277308	1.0022	0.75118	0.99814	FALSE
novel_942	0.385044	0.997263	1.4791	0.44792	0.99814	FALSE
novel_943	1.11307	1.72305	0.63742	0.59074	0.99814	FALSE
novel_944	7.31012	5.24646	-0.51832	0.44847	0.99814	FALSE
novel_945	1.22465	0.195868	-1.9938	0.28847	0.99814	FALSE
novel_946	0.956061	0.182893	-1.6234	0.42272	0.99814	FALSE
novel_948	9.1696	4.6438	-1.0496	0.07444	0.99814	FALSE
novel_949	785.301	640.786	-0.29414	0.43433	0.99814	FALSE
novel_950	0.494512	1.89009	1.941	0.2089	0.99814	FALSE
novel_951	0	0.391736	1.586	0.61574	0.99814	FALSE
novel_952	0.211584	0.284173	0.42516	0.893	0.99814	FALSE
novel_953	0.457866	0	-1.1716	0.70952	0.99814	FALSE
novel_954	8.39613	6.07283	-0.48416	0.41662	0.99814	FALSE
novel_955	0.306715	0.948144	1.4316	0.51594	0.99814	FALSE
novel_956	4.56637	1.70387	-1.4066	0.14247	0.99814	FALSE
novel_957	0.680604	2.20367	1.6188	0.23316	0.99814	FALSE
novel_958	2.38764	2.41755	-0.049482	0.96042	0.99814	FALSE
novel_959	1.26608	0	-2.5731	0.21755	0.99814	FALSE
novel_960	1.18995	0.54868	-0.95656	0.62699	0.99814	FALSE
novel_961	2.0635	2.37225	0.13027	0.89024	0.99814	FALSE
novel_962	17.9727	8.1219	-1.1549	0.088718	0.99814	FALSE
novel_963	46.1848	37.1441	-0.32412	0.55141	0.99814	FALSE
novel_964	0.448918	0.663971	0.52078	0.82245	0.99814	FALSE
novel_965	0.284406	1.13669	1.6497	0.48265	0.99814	FALSE
novel_967	0.332207	0.195868	-0.15191	0.96167	0.99814	FALSE
novel_969	0.485564	1.13669	1.1194	0.58448	0.99814	FALSE
novel_970	27.2885	21.1555	-0.38501	0.38985	0.99814	FALSE
novel_972	3.90243	0	-4.2265	0.00098326	0.63394	TRUE
novel_973	1.87215	0.277308	-2.6003	0.10715	0.99814	FALSE
novel_974	20.7731	20.0765	-0.045093	0.90902	0.99814	FALSE
novel_975	0.457866	0.54868	0.34487	0.88633	0.99814	FALSE
novel_977	14.1804	12.3808	-0.22308	0.66507	0.99814	FALSE
novel_978	1.16935	0.68839	-0.78711	0.58755	0.99814	FALSE
novel_979	0.315663	0	-0.72898	0.8176	0.99814	FALSE
novel_98	2451.62	1706.89	-0.52265	0.24257	0.99814	FALSE
novel_980	0.870608	1.13669	0.28655	0.85981	0.99814	FALSE
novel_981	2.92296	2.99779	-0.0039858	0.99596	0.99874	FALSE
novel_982	41.343	12.3178	-1.7503	0.010459	0.89601	TRUE
novel_983	0.875526	0.834383	-0.081853	0.96282	0.99814	FALSE
novel_984	1.67552	1.53395	-0.11684	0.93352	0.99814	FALSE
novel_985	1.97134	0.770497	-1.2906	0.42675	0.99814	FALSE
novel_986	0.766786	0	-1.8819	0.544	0.99814	FALSE
novel_988	0.59112	0.284173	-0.95292	0.70324	0.99814	FALSE
novel_990	1.05841	0.782978	-0.30551	0.82949	0.99814	FALSE
novel_991	1.14238	0	-2.4526	0.20927	0.99814	FALSE
novel_992	3.69844	0.95339	-1.8439	0.1238	0.99814	FALSE
novel_993	0	0	NA	NA	NA	NA
novel_994	1.38022	0	-2.7272	0.29653	0.99814	FALSE
novel_995	0.653259	0.404217	-0.50117	0.79979	0.99814	FALSE
novel_996	3139.92	3441.54	0.13243	0.58845	0.99814	FALSE
novel_997	6.1295	1.64772	-1.9434	0.048632	0.99814	TRUE
novel_998	23.0885	23.8246	0.027951	0.95228	0.99814	FALSE
novel_999	1.05485	0.221324	-1.7387	0.37328	0.99814	FALSE

## Sheet: Known miRNAs
sRNA	LP_LY_hyp_readcount	LP_HY_hyp_readcount	log2FoldChange	pval	padj	significant
chi-let-7a-3p	388.141	502.361	0.3726	0.21339	0.99814	FALSE
chi-let-7a-5p	145956	139413	-0.066163	0.76421	0.99814	FALSE
chi-let-7b-3p	4985.38	1182.64	-2.0757	0.033563	0.99814	TRUE
chi-let-7b-5p	61686.3	52404.3	-0.23527	0.37376	0.99814	FALSE
chi-let-7c-3p	55.6857	60.3405	0.10952	0.73347	0.99814	FALSE
chi-let-7c-5p	36605.3	32564.4	-0.16876	0.40176	0.99814	FALSE
chi-let-7d-3p	2304.6	992.119	-1.2161	0.051547	0.99814	FALSE
chi-let-7d-5p	3738.35	3648.57	-0.035144	0.89988	0.99814	FALSE
chi-let-7e-3p	879.193	543.366	-0.69476	0.14441	0.99814	FALSE
chi-let-7e-5p	31628	29305.8	-0.11002	0.60846	0.99814	FALSE
chi-let-7f-3p	41.9561	58.0106	0.46939	0.19302	0.99814	FALSE
chi-let-7f-5p	286790	291220	0.022117	0.95461	0.99814	FALSE
chi-let-7g-3p	90.5065	82.4452	-0.13411	0.73234	0.99814	FALSE
chi-let-7g-5p	189759	230857	0.28283	0.4163	0.99814	FALSE
chi-let-7i-3p	267.356	323.287	0.27475	0.37175	0.99814	FALSE
chi-let-7i-5p	171609	207811	0.27615	0.43143	0.99814	FALSE
chi-miR-1	7547.99	10719.7	0.50613	0.37245	0.99814	FALSE
chi-miR-100-3p	78.8851	101.751	0.36824	0.40362	0.99814	FALSE
chi-miR-100-5p	957905	887203	-0.11062	0.67537	0.99814	FALSE
chi-miR-101-3p	285330	328409	0.20286	0.73054	0.99814	FALSE
chi-miR-101-5p	30.5239	40.7544	0.42186	0.39952	0.99814	FALSE
chi-miR-103-3p	65805.8	59686	-0.14081	0.49162	0.99814	FALSE
chi-miR-103-5p	16.9935	11.8297	-0.49361	0.30693	0.99814	FALSE
chi-miR-105a	5682.7	4186.28	-0.44097	0.25479	0.99814	FALSE
chi-miR-105b-3p	381.11	317.816	-0.26312	0.32644	0.99814	FALSE
chi-miR-105b-5p	351.633	236.655	-0.57179	0.18836	0.99814	FALSE
chi-miR-106a-3p	2.82197	5.411	0.9341	0.26597	0.99814	FALSE
chi-miR-106a-5p	133.527	153.985	0.20937	0.49447	0.99814	FALSE
chi-miR-106b-3p	4053.45	2638.48	-0.61956	0.17305	0.99814	FALSE
chi-miR-106b-5p	1686.96	2259.53	0.42171	0.33144	0.99814	FALSE
chi-miR-107-3p	5058.55	5355.83	0.082286	0.76543	0.99814	FALSE
chi-miR-10a-3p	8.31911	1.57036	-2.4036	0.0099968	0.89601	TRUE
chi-miR-10a-5p	2472.77	739.935	-1.7405	0.0017619	0.63394	TRUE
chi-miR-10b-3p	11.1269	0.927442	-3.4253	0.0022456	0.67331	TRUE
chi-miR-10b-5p	5082.19	922.604	-2.4615	0.0060907	0.80702	TRUE
chi-miR-1185-3p	324.457	270.162	-0.26251	0.43338	0.99814	FALSE
chi-miR-1185-5p	59.765	67.3484	0.17437	0.73651	0.99814	FALSE
chi-miR-1197-3p	1810.43	1902.62	0.071804	0.86459	0.99814	FALSE
chi-miR-122	248.04	424.007	0.77437	0.27611	0.99814	FALSE
chi-miR-1224	2481.47	1630.98	-0.60575	0.074043	0.99814	FALSE
chi-miR-1248-5p	35.5155	30.4429	-0.21299	0.61483	0.99814	FALSE
chi-miR-124a	19639.5	30700	0.64447	0.053702	0.99814	FALSE
chi-miR-125a-3p	319.403	224.965	-0.50737	0.27443	0.99814	FALSE
chi-miR-125a-5p	63396.9	36051.1	-0.81437	0.10029	0.99814	FALSE
chi-miR-125b-3p	15266	12376.6	-0.30274	0.30919	0.99814	FALSE
chi-miR-125b-5p	274914	186052	-0.56327	0.18819	0.99814	FALSE
chi-miR-126-3p	127018	148254	0.22303	0.5194	0.99814	FALSE
chi-miR-126-5p	7813.54	11035.7	0.49815	0.31182	0.99814	FALSE
chi-miR-127-3p	103736	70254.2	-0.56227	0.13783	0.99814	FALSE
chi-miR-127-5p	3658.77	3442.82	-0.087654	0.78292	0.99814	FALSE
chi-miR-1271-3p	11.6572	24.4274	1.0598	0.018936	0.99814	TRUE
chi-miR-1271-5p	20650.5	22896.6	0.14897	0.56129	0.99814	FALSE
chi-miR-128-3p	116379	212161	0.86633	0.03026	0.99814	FALSE
chi-miR-128-5p	285.994	219.246	-0.38533	0.40669	0.99814	FALSE
chi-miR-129-3p	10649.8	5733.77	-0.89329	0.098212	0.99814	FALSE
chi-miR-129-5p	141873	112119	-0.33957	0.36877	0.99814	FALSE
chi-miR-1291	0	0	NA	NA	NA	NA
chi-miR-1296	953.828	619.948	-0.62201	0.17579	0.99814	FALSE
chi-miR-1306-3p	31.5999	30.5653	-0.063077	0.88291	0.99814	FALSE
chi-miR-1306-5p	175.786	154.085	-0.19206	0.6443	0.99814	FALSE
chi-miR-1307-3p	5725.3	3992.23	-0.52021	0.24333	0.99814	FALSE
chi-miR-1307-5p	731.663	1041.34	0.50843	0.20003	0.99814	FALSE
chi-miR-130a-3p	360.139	367.009	0.026011	0.9195	0.99814	FALSE
chi-miR-130a-5p	14.5563	15.2552	0.072321	0.88118	0.99814	FALSE
chi-miR-130b-3p	32.881	43.7799	0.41541	0.23835	0.99814	FALSE
chi-miR-130b-5p	317.614	367.452	0.2107	0.55545	0.99814	FALSE
chi-miR-133a-3p	516.419	633.99	0.29594	0.45814	0.99814	FALSE
chi-miR-133a-5p	10.7503	14.109	0.40092	0.55311	0.99814	FALSE
chi-miR-133b	25.8948	33.4347	0.36197	0.43146	0.99814	FALSE
chi-miR-134	1035.61	992.721	-0.061642	0.84431	0.99814	FALSE
chi-miR-1343	9382.17	6315.95	-0.571	0.23797	0.99814	FALSE
chi-miR-135a	22080.1	21232.7	-0.056439	0.90827	0.99814	FALSE
chi-miR-135b-3p	17.8557	16.0501	-0.13356	0.75693	0.99814	FALSE
chi-miR-135b-5p	1674.9	1652.06	-0.019563	0.96777	0.99814	FALSE
chi-miR-136-3p	15785.1	15935.1	0.013666	0.97885	0.99874	FALSE
chi-miR-136-5p	719.408	516.783	-0.47686	0.44692	0.99814	FALSE
chi-miR-137	2889.19	2991.09	0.050064	0.9337	0.99814	FALSE
chi-miR-1388-3p	375.848	503.87	0.42285	0.17694	0.99814	FALSE
chi-miR-1388-5p	881.495	842.137	-0.066073	0.83874	0.99814	FALSE
chi-miR-140-3p	113512	86555.6	-0.39114	0.20309	0.99814	FALSE
chi-miR-140-5p	5899.57	6179.99	0.067091	0.88158	0.99814	FALSE
chi-miR-141	77.9422	270.106	1.7942	0.24196	0.99814	FALSE
chi-miR-143-3p	1.22355e+06	1.80664e+06	0.56224	0.20726	0.99814	FALSE
chi-miR-143-5p	559.496	748.407	0.41986	0.4369	0.99814	FALSE
chi-miR-144-3p	21.4972	35.9096	0.7525	0.22712	0.99814	FALSE
chi-miR-144-5p	56.258	71.0717	0.34053	0.56162	0.99814	FALSE
chi-miR-145-3p	1821.34	2398.62	0.39729	0.41377	0.99814	FALSE
chi-miR-145-5p	11925.9	8399.95	-0.50564	0.14238	0.99814	FALSE
chi-miR-1468-3p	0	0	NA	NA	NA	NA
chi-miR-1468-5p	2548.38	3677.23	0.52904	0.097884	0.99814	FALSE
chi-miR-146a	829.053	756.86	-0.13126	0.79388	0.99814	FALSE
chi-miR-146b-3p	152.233	124.856	-0.28618	0.6069	0.99814	FALSE
chi-miR-146b-5p	13254.1	13125.1	-0.014099	0.9776	0.99874	FALSE
chi-miR-147-3p	540.219	754.78	0.48252	0.29032	0.99814	FALSE
chi-miR-147-5p	39.4946	36.2708	-0.11168	0.80319	0.99814	FALSE
chi-miR-148a-3p	509438	469164	-0.11881	0.80334	0.99814	FALSE
chi-miR-148a-5p	2066.24	1759.5	-0.23174	0.41757	0.99814	FALSE
chi-miR-148b-3p	31058.3	26266.2	-0.24174	0.40637	0.99814	FALSE
chi-miR-148b-5p	700.846	766.891	0.1306	0.67993	0.99814	FALSE
chi-miR-150	5790.29	3368.43	-0.78159	0.09698	0.99814	FALSE
chi-miR-151-3p	97538	109714	0.1697	0.55659	0.99814	FALSE
chi-miR-151-5p	1764.34	2279.45	0.36936	0.32121	0.99814	FALSE
chi-miR-153	1277.96	1060.38	-0.26896	0.67334	0.99814	FALSE
chi-miR-154a-3p	1311.55	1161.07	-0.17569	0.64467	0.99814	FALSE
chi-miR-154a-5p	4.95825	8.2792	0.74793	0.27976	0.99814	FALSE
chi-miR-154b-3p	74.6124	58.2659	-0.35162	0.53661	0.99814	FALSE
chi-miR-154b-5p	7392.19	4576.71	-0.6917	0.11404	0.99814	FALSE
chi-miR-155-3p	0	0	NA	NA	NA	NA
chi-miR-155-5p	1015.3	923.521	-0.13617	0.60129	0.99814	FALSE
chi-miR-15a-3p	0.321052	0.221324	-0.15191	0.96167	0.99814	FALSE
chi-miR-15a-5p	231.264	303.93	0.39449	0.36607	0.99814	FALSE
chi-miR-15b-3p	47.64	66.2073	0.47707	0.19128	0.99814	FALSE
chi-miR-15b-5p	296.147	297.904	0.0086407	0.98223	0.99874	FALSE
chi-miR-16a-3p	6.74692	10.9428	0.71539	0.2817	0.99814	FALSE
chi-miR-16a-5p	13393.1	15616.7	0.22161	0.42116	0.99814	FALSE
chi-miR-16b-3p	5.68002	6.27259	0.18718	0.83368	0.99814	FALSE
chi-miR-16b-5p	4756.6	3973.58	-0.25931	0.33395	0.99814	FALSE
chi-miR-17-3p	87.313	113.19	0.37337	0.22872	0.99814	FALSE
chi-miR-17-5p	2012.33	2123.99	0.078198	0.81648	0.99814	FALSE
chi-miR-1814	3.46797	17.3523	2.3187	0.00035819	0.63394	TRUE
chi-miR-181b-3p	44.7326	66.051	0.56247	0.30877	0.99814	FALSE
chi-miR-181b-5p	13927.9	15097.1	0.11631	0.68335	0.99814	FALSE
chi-miR-181c-3p	2037.84	2558.75	0.32831	0.17797	0.99814	FALSE
chi-miR-181c-5p	1470.41	1493.39	0.02228	0.92999	0.99814	FALSE
chi-miR-181d	4515.87	4087.36	-0.1437	0.63271	0.99814	FALSE
chi-miR-182	2391.67	5275.19	1.1413	0.53189	0.99814	FALSE
chi-miR-183	1970.07	4235.59	1.1044	0.52931	0.99814	FALSE
chi-miR-1839	3.5273	3.87881	0.11925	0.88288	0.99814	FALSE
chi-miR-184	527.126	438.188	-0.26743	0.32824	0.99814	FALSE
chi-miR-186-3p	2.00148	2.17045	0.13043	0.89983	0.99814	FALSE
chi-miR-186-5p	12975.8	11286.3	-0.20119	0.44359	0.99814	FALSE
chi-miR-187	1033.97	1020.94	-0.01828	0.94908	0.99814	FALSE
chi-miR-188-3p	3.05584	3.83962	0.33185	0.673	0.99814	FALSE
chi-miR-188-5p	80.2628	103.607	0.36954	0.33133	0.99814	FALSE
chi-miR-18a-3p	23.892	24.1069	0.0065584	0.98984	0.99874	FALSE
chi-miR-18a-5p	72.4636	100.935	0.48258	0.29218	0.99814	FALSE
chi-miR-18b-3p	1.58959	0.643095	-1.2922	0.37618	0.99814	FALSE
chi-miR-18b-5p	5.19128	5.75621	0.16355	0.818	0.99814	FALSE
chi-miR-190a-3p	5.19179	3.62351	-0.48316	0.56438	0.99814	FALSE
chi-miR-190a-5p	93.7434	69.4362	-0.42917	0.51754	0.99814	FALSE
chi-miR-190b	8.78331	8.37737	-0.063627	0.90169	0.99814	FALSE
chi-miR-191-3p	527.989	684.446	0.37344	0.21464	0.99814	FALSE
chi-miR-191-5p	65031.9	48108.3	-0.43486	0.13483	0.99814	FALSE
chi-miR-192-3p	10.5024	7.06037	-0.59508	0.33927	0.99814	FALSE
chi-miR-192-5p	21488.3	34447.1	0.68084	0.090753	0.99814	FALSE
chi-miR-193a	2180.22	1117.15	-0.9649	0.088621	0.99814	FALSE
chi-miR-193b-3p	2183.2	1117.72	-0.96614	0.088334	0.99814	FALSE
chi-miR-193b-5p	120.589	43.0415	-1.4896	0.0058005	0.80702	TRUE
chi-miR-194	2408.56	3114.25	0.37083	0.29837	0.99814	FALSE
chi-miR-195-3p	2531.66	2196.81	-0.20468	0.56323	0.99814	FALSE
chi-miR-195-5p	115.747	145.871	0.33573	0.50113	0.99814	FALSE
chi-miR-196a	1.3666	1.13611	-0.26632	0.81834	0.99814	FALSE
chi-miR-196b	62.674	5.5804	-3.4943	0.0052451	0.80702	TRUE
chi-miR-197-3p	16814.7	5957.26	-1.497	0.014904	0.99814	TRUE
chi-miR-197-5p	0.306715	0	-0.72898	0.8176	0.99814	FALSE
chi-miR-199a-3p	3258.01	3279.87	0.0096651	0.98685	0.99874	FALSE
chi-miR-199a-5p	2294.87	1321.94	-0.79559	0.19159	0.99814	FALSE
chi-miR-199b-5p	1631.56	1730.12	0.084958	0.8714	0.99814	FALSE
chi-miR-19a	107.656	97.2908	-0.1442	0.8961	0.99814	FALSE
chi-miR-19b-3p	3569.86	3028.42	-0.23717	0.73144	0.99814	FALSE
chi-miR-19b-5p	5.6961	4.91063	-0.15212	0.85489	0.99814	FALSE
chi-miR-200a	2269.64	7592.31	1.7421	0.24969	0.99814	FALSE
chi-miR-200b	2146.2	6728.43	1.6486	0.24961	0.99814	FALSE
chi-miR-200c	479.071	1494.53	1.6416	0.22223	0.99814	FALSE
chi-miR-202-3p	0.985841	1.54015	0.54783	0.66899	0.99814	FALSE
chi-miR-202-5p	42.6522	63.8811	0.58839	0.33971	0.99814	FALSE
chi-miR-204-3p	1286.72	803.415	-0.67983	0.21111	0.99814	FALSE
chi-miR-204-5p	39708.9	45351.5	0.19168	0.55359	0.99814	FALSE
chi-miR-206	543.115	380.785	-0.51208	0.1022	0.99814	FALSE
chi-miR-208b	2.63818	5.63248	1.1478	0.26069	0.99814	FALSE
chi-miR-20a-3p	7.31842	5.03661	-0.50189	0.52705	0.99814	FALSE
chi-miR-20a-5p	3928.7	5013.91	0.35201	0.41307	0.99814	FALSE
chi-miR-20b	225.254	194.975	-0.20674	0.48342	0.99814	FALSE
chi-miR-21-3p	8.3112	8.46872	0.033449	0.95671	0.99814	FALSE
chi-miR-21-5p	344806	373663	0.11596	0.80795	0.99814	FALSE
chi-miR-211	232.02	225.283	-0.043968	0.92226	0.99814	FALSE
chi-miR-214-3p	155.801	113.219	-0.46303	0.37873	0.99814	FALSE
chi-miR-214-5p	62.4362	59.9184	-0.058165	0.9031	0.99814	FALSE
chi-miR-215-5p	61.9865	71.1413	0.20455	0.7486	0.99814	FALSE
chi-miR-216b	224.794	254.208	0.17716	0.5208	0.99814	FALSE
chi-miR-217-3p	3.64537	2.67719	-0.44943	0.57042	0.99814	FALSE
chi-miR-217-5p	393.582	439.826	0.16062	0.65692	0.99814	FALSE
chi-miR-218	94220.3	72162.1	-0.38479	0.43715	0.99814	FALSE
chi-miR-219	1505.38	1714.17	0.18763	0.73895	0.99814	FALSE
chi-miR-22-3p	57238	70582.9	0.30235	0.33926	0.99814	FALSE
chi-miR-22-5p	1099.57	1599.81	0.54077	0.057924	0.99814	FALSE
chi-miR-221-3p	7790.07	7459.81	-0.062508	0.82993	0.99814	FALSE
chi-miR-221-5p	1511.83	1345.71	-0.16757	0.56146	0.99814	FALSE
chi-miR-222-3p	6238.43	3381.36	-0.88357	0.052976	0.99814	FALSE
chi-miR-223-3p	33.207	28.6993	-0.22008	0.65227	0.99814	FALSE
chi-miR-223-5p	8.69015	7.84763	-0.13193	0.80057	0.99814	FALSE
chi-miR-224-3p	8.13693	11.2808	0.49435	0.34927	0.99814	FALSE
chi-miR-224-5p	2252.64	2655.57	0.23744	0.41777	0.99814	FALSE
chi-miR-2284b	0	0.505497	1.586	0.61574	0.99814	FALSE
chi-miR-2284d	1.02567	1.49486	0.48736	0.70736	0.99814	FALSE
chi-miR-2284e	9.61679	7.98607	-0.25829	0.67697	0.99814	FALSE
chi-miR-2318	9.43031	8.15335	-0.18493	0.82702	0.99814	FALSE
chi-miR-2320	0.284406	0.838963	1.294	0.53431	0.99814	FALSE
chi-miR-2331	16.8487	11.569	-0.55271	0.30049	0.99814	FALSE
chi-miR-2332	55.9108	59.4028	0.077816	0.85787	0.99814	FALSE
chi-miR-2335	1.35211	0.182893	-2.1094	0.25298	0.99814	FALSE
chi-miR-23a	12547.5	13155.6	0.068254	0.80068	0.99814	FALSE
chi-miR-23b-3p	42473.7	40496.6	-0.068776	0.79716	0.99814	FALSE
chi-miR-23b-5p	18.019	13.1459	-0.46001	0.46433	0.99814	FALSE
chi-miR-24-3p	80876.5	105097	0.37793	0.36243	0.99814	FALSE
chi-miR-24-5p	591.599	894.31	0.5961	0.042765	0.99814	FALSE
chi-miR-2404	9.09981	7.52781	-0.27839	0.65319	0.99814	FALSE
chi-miR-2411-3p	151.129	147.359	-0.037286	0.91514	0.99814	FALSE
chi-miR-2411-5p	1037.35	1010.97	-0.036842	0.90712	0.99814	FALSE
chi-miR-2432	12.1805	12.3575	0.015032	0.97383	0.99874	FALSE
chi-miR-2483-3p	36.4926	53.1004	0.54278	0.20131	0.99814	FALSE
chi-miR-2483-5p	406.531	396.594	-0.036779	0.90611	0.99814	FALSE
chi-miR-25-3p	15411.7	16286.8	0.079674	0.73112	0.99814	FALSE
chi-miR-25-5p	36.1459	21.6448	-0.74097	0.12738	0.99814	FALSE
chi-miR-26a-3p	20.1163	31.7174	0.66411	0.14065	0.99814	FALSE
chi-miR-26a-5p	882453	824260	-0.098419	0.63757	0.99814	FALSE
chi-miR-26b-3p	38.7094	51.5686	0.4036	0.23156	0.99814	FALSE
chi-miR-26b-5p	30466	39346.2	0.36904	0.28437	0.99814	FALSE
chi-miR-27a-3p	5961.07	10813	0.85915	0.056393	0.99814	FALSE
chi-miR-27a-5p	69.1373	67.8444	-0.021458	0.95418	0.99814	FALSE
chi-miR-27b-3p	230390	384915	0.74046	0.012523	0.93867	FALSE
chi-miR-27b-5p	216.584	257.985	0.25214	0.42014	0.99814	FALSE
chi-miR-28-3p	3827.85	3092.31	-0.30792	0.37369	0.99814	FALSE
chi-miR-28-5p	1313.86	1774.64	0.43374	0.15258	0.99814	FALSE
chi-miR-296-3p	1569.21	1271.71	-0.30361	0.49713	0.99814	FALSE
chi-miR-29a-3p	38480.5	44919.7	0.22323	0.32685	0.99814	FALSE
chi-miR-29a-5p	158.116	176.841	0.16295	0.59764	0.99814	FALSE
chi-miR-29b-3p	4823.54	5610.57	0.21813	0.6542	0.99814	FALSE
chi-miR-29b-5p	450.337	381.83	-0.23737	0.42389	0.99814	FALSE
chi-miR-29c-3p	0.808211	1.33988	0.83519	0.5908	0.99814	FALSE
chi-miR-29c-5p	3542.51	3542.44	-0.00010267	0.99973	0.99978	FALSE
chi-miR-301a-3p	51.5163	46.0046	-0.15584	0.8254	0.99814	FALSE
chi-miR-301a-5p	193.525	320.205	0.72745	0.11599	0.99814	FALSE
chi-miR-301b	4.14072	5.88423	0.55671	0.49115	0.99814	FALSE
chi-miR-30a-3p	4275.98	3603.81	-0.24676	0.40521	0.99814	FALSE
chi-miR-30a-5p	200354	204378	0.028695	0.93519	0.99814	FALSE
chi-miR-30b-3p	115.51	97.7154	-0.24251	0.4602	0.99814	FALSE
chi-miR-30b-5p	8430.78	8516.6	0.014681	0.96595	0.99814	FALSE
chi-miR-30c-3p	255.048	211.622	-0.26946	0.39103	0.99814	FALSE
chi-miR-30c-5p	34199.9	26593.3	-0.36291	0.22769	0.99814	FALSE
chi-miR-30d-3p	413.881	458.937	0.14965	0.75755	0.99814	FALSE
chi-miR-30e-3p	7909.99	7542.25	-0.068643	0.84422	0.99814	FALSE
chi-miR-30e-5p	65617.1	72881.9	0.1515	0.75352	0.99814	FALSE
chi-miR-30f-3p	581.019	466.408	-0.31731	0.36145	0.99814	FALSE
chi-miR-30f-5p	7605.44	3804.84	-0.99919	0.038156	0.99814	FALSE
chi-miR-320-3p	10804.5	6290.27	-0.78043	0.051412	0.99814	FALSE
chi-miR-323a-3p	24751	19534.8	-0.34146	0.41525	0.99814	FALSE
chi-miR-323b	518.489	349.439	-0.57027	0.28756	0.99814	FALSE
chi-miR-324-3p	136.024	109.176	-0.3219	0.50799	0.99814	FALSE
chi-miR-324-5p	815.945	619.212	-0.39818	0.373	0.99814	FALSE
chi-miR-326-3p	1086.85	976.413	-0.15521	0.70825	0.99814	FALSE
chi-miR-326-5p	15.255	21.3441	0.46005	0.27638	0.99814	FALSE
chi-miR-328-3p	16500.4	10454.2	-0.65846	0.13098	0.99814	FALSE
chi-miR-329a-3p	40.4954	45.3761	0.16294	0.69767	0.99814	FALSE
chi-miR-329a-5p	0.306715	0.277308	-0.15191	0.96167	0.99814	FALSE
chi-miR-329b-3p	2362.4	2682.39	0.18297	0.62892	0.99814	FALSE
chi-miR-330-3p	10597.8	6715.09	-0.65829	0.16579	0.99814	FALSE
chi-miR-330-5p	3532.58	3352.61	-0.075613	0.76033	0.99814	FALSE
chi-miR-331-3p	1351.76	1144	-0.24116	0.49738	0.99814	FALSE
chi-miR-331-5p	963.732	976.082	0.018746	0.94633	0.99814	FALSE
chi-miR-335-3p	9107.95	7783.21	-0.2267	0.4574	0.99814	FALSE
chi-miR-335-5p	4125.73	3027.67	-0.44632	0.46873	0.99814	FALSE
chi-miR-338-3p	11998.2	15666.8	0.38492	0.34474	0.99814	FALSE
chi-miR-338-5p	15087.4	15374.2	0.027164	0.91464	0.99814	FALSE
chi-miR-33a-3p	124.002	157.615	0.34756	0.41671	0.99814	FALSE
chi-miR-33a-5p	76.1903	112.732	0.56683	0.33916	0.99814	FALSE
chi-miR-33b-3p	8.70786	7.08028	-0.3179	0.61978	0.99814	FALSE
chi-miR-33b-5p	4.19555	7.83267	0.88672	0.26245	0.99814	FALSE
chi-miR-340-3p	2696.41	3581.85	0.40981	0.32982	0.99814	FALSE
chi-miR-340-5p	28676.4	32683.2	0.1887	0.72613	0.99814	FALSE
chi-miR-342-3p	9873.58	5142.24	-0.9411	0.005236	0.80702	FALSE
chi-miR-342-5p	100.879	50.9598	-0.98795	0.080461	0.99814	FALSE
chi-miR-3431-3p	830.549	815.65	-0.025909	0.93293	0.99814	FALSE
chi-miR-3431-5p	7542.12	9326.53	0.30641	0.20331	0.99814	FALSE
chi-miR-3432-3p	171.218	161.635	-0.083772	0.85028	0.99814	FALSE
chi-miR-3432-5p	9137.17	8736.75	-0.064677	0.84673	0.99814	FALSE
chi-miR-345-3p	256.961	171.371	-0.58266	0.15284	0.99814	FALSE
chi-miR-345-5p	71.9339	71.7111	-0.005936	0.98802	0.99874	FALSE
chi-miR-346-5p	446.997	159.675	-1.4855	0.0058803	0.80702	TRUE
chi-miR-34a	1032.3	1504.72	0.54379	0.249	0.99814	FALSE
chi-miR-34b-3p	2683.69	1465.46	-0.87323	0.055904	0.99814	FALSE
chi-miR-34b-5p	87.4886	59.6904	-0.55069	0.35888	0.99814	FALSE
chi-miR-34c-3p	735.598	437.634	-0.75042	0.14356	0.99814	FALSE
chi-miR-34c-5p	28348.7	24205.6	-0.22795	0.60739	0.99814	FALSE
chi-miR-361-3p	10170.4	5204.15	-0.9666	0.018567	0.99814	FALSE
chi-miR-361-5p	4901.74	4056.85	-0.27286	0.3388	0.99814	FALSE
chi-miR-362-3p	15.1608	19.7868	0.39395	0.49887	0.99814	FALSE
chi-miR-362-5p	1038.68	890.327	-0.2214	0.47245	0.99814	FALSE
chi-miR-363-3p	816.84	940.51	0.20313	0.43877	0.99814	FALSE
chi-miR-363-5p	12.1167	13.5024	0.13144	0.78252	0.99814	FALSE
chi-miR-365-3p	614.386	362.935	-0.75926	0.1065	0.99814	FALSE
chi-miR-369-3p	2457.95	3449.44	0.48898	0.33913	0.99814	FALSE
chi-miR-369-5p	2793.64	3202.63	0.19702	0.43526	0.99814	FALSE
chi-miR-374a-3p	3542.01	3487.07	-0.022465	0.96959	0.9983	FALSE
chi-miR-374a-5p	3944.42	3293.52	-0.26007	0.64873	0.99814	FALSE
chi-miR-374b-3p	736.557	764.082	0.053389	0.9285	0.99814	FALSE
chi-miR-374b-5p	9815.3	9744.66	-0.010339	0.97382	0.99874	FALSE
chi-miR-376a	104.53	99.1687	-0.072711	0.87298	0.99814	FALSE
chi-miR-376b-3p	20.1622	20.5217	0.040206	0.95898	0.99814	FALSE
chi-miR-376b-5p	54.5774	67.9321	0.31987	0.55153	0.99814	FALSE
chi-miR-376c-3p	75.2125	92.6121	0.30606	0.56579	0.99814	FALSE
chi-miR-376d	7.0418	11.6464	0.77001	0.23232	0.99814	FALSE
chi-miR-376e-3p	44.9636	49.8968	0.15901	0.80135	0.99814	FALSE
chi-miR-377	25.0297	18.456	-0.43779	0.46825	0.99814	FALSE
chi-miR-378-3p	14747.9	12870.1	-0.19653	0.57466	0.99814	FALSE
chi-miR-378-5p	134.853	133.197	-0.021215	0.95919	0.99814	FALSE
chi-miR-379-3p	817.799	701.084	-0.22173	0.4616	0.99814	FALSE
chi-miR-379-5p	57565	70937.2	0.30135	0.37273	0.99814	FALSE
chi-miR-380-3p	11227	9531.48	-0.23624	0.55789	0.99814	FALSE
chi-miR-380-5p	587.02	716.446	0.28759	0.48	0.99814	FALSE
chi-miR-381	337.218	280.916	-0.26214	0.51483	0.99814	FALSE
chi-miR-382-3p	5833.37	7480.39	0.35879	0.36469	0.99814	FALSE
chi-miR-382-5p	11686.9	12264	0.069496	0.78908	0.99814	FALSE
chi-miR-383	3240.75	2492.01	-0.37909	0.34308	0.99814	FALSE
chi-miR-3955-3p	126.41	65.2392	-0.9493	0.15481	0.99814	FALSE
chi-miR-3955-5p	4612.77	4230.47	-0.12476	0.55695	0.99814	FALSE
chi-miR-3958-3p	53866.3	54362.2	0.013231	0.94935	0.99814	FALSE
chi-miR-3958-5p	0.908989	1.30249	0.4959	0.76921	0.99814	FALSE
chi-miR-3959-3p	771.897	618.367	-0.31972	0.54587	0.99814	FALSE
chi-miR-3959-5p	2034.39	2337.23	0.20035	0.68685	0.99814	FALSE
chi-miR-409-3p	38544.1	29686.9	-0.37669	0.27902	0.99814	FALSE
chi-miR-409-5p	6178.52	5554	-0.15374	0.53869	0.99814	FALSE
chi-miR-410-3p	7643.14	6888.57	-0.14993	0.57239	0.99814	FALSE
chi-miR-410-5p	1.6857	1.89421	0.087421	0.93785	0.99814	FALSE
chi-miR-411a-3p	5208.72	6354.26	0.28678	0.24156	0.99814	FALSE
chi-miR-411a-5p	62241.2	73608.9	0.24202	0.50098	0.99814	FALSE
chi-miR-411b-3p	531.916	515.443	-0.046093	0.8781	0.99814	FALSE
chi-miR-411b-5p	12277.2	13420.1	0.12845	0.74695	0.99814	FALSE
chi-miR-412-3p	36.466	36.5436	-0.0093232	0.98561	0.99874	FALSE
chi-miR-412-5p	3444.6	3982.84	0.2093	0.37184	0.99814	FALSE
chi-miR-421-3p	558.611	505.746	-0.14236	0.57882	0.99814	FALSE
chi-miR-423-3p	17206.8	11502.9	-0.58098	0.19566	0.99814	FALSE
chi-miR-423-5p	13450.6	6086.35	-1.144	0.012411	0.93867	TRUE
chi-miR-424-3p	233.322	283.201	0.28059	0.49734	0.99814	FALSE
chi-miR-424-5p	455.176	900.5	0.98521	0.079399	0.99814	FALSE
chi-miR-425-3p	253.533	281.698	0.15029	0.62789	0.99814	FALSE
chi-miR-425-5p	1378.51	829.266	-0.73272	0.019355	0.99814	FALSE
chi-miR-429	97.6524	250.731	1.3618	0.35368	0.99814	FALSE
chi-miR-432-3p	80.5955	67.8242	-0.25648	0.54216	0.99814	FALSE
chi-miR-432-5p	9043.57	7075.02	-0.35422	0.3168	0.99814	FALSE
chi-miR-433	5341.84	3131.58	-0.77052	0.0904	0.99814	FALSE
chi-miR-449a-5p	21.8633	31.6568	0.53058	0.44503	0.99814	FALSE
chi-miR-449b-3p	0.460072	0.442648	-0.021155	0.99401	0.99874	FALSE
chi-miR-449b-5p	0.153357	0.554616	1.0089	0.74896	0.99814	FALSE
chi-miR-449c	0.390433	0.195868	-0.15191	0.96093	0.99814	FALSE
chi-miR-450-3p	12.1823	17.6031	0.53665	0.30274	0.99814	FALSE
chi-miR-450-5p	4865.91	6260.66	0.36368	0.45257	0.99814	FALSE
chi-miR-451-3p	0.463255	1.85062	1.9599	0.17261	0.99814	FALSE
chi-miR-451-5p	21051.7	19367.9	-0.12027	0.75663	0.99814	FALSE
chi-miR-454-3p	360.142	318.813	-0.17384	0.69197	0.99814	FALSE
chi-miR-454-5p	24.3559	30.6361	0.33911	0.34953	0.99814	FALSE
chi-miR-455-3p	242.591	186.734	-0.37924	0.41487	0.99814	FALSE
chi-miR-455-5p	1429.94	1363.47	-0.068398	0.88887	0.99814	FALSE
chi-miR-483	2.21626	1.52049	-0.55054	0.63903	0.99814	FALSE
chi-miR-485-3p	1965.34	744.746	-1.4003	0.018945	0.99814	TRUE
chi-miR-485-5p	7963.14	5145.96	-0.62996	0.17	0.99814	FALSE
chi-miR-487a-3p	473.687	515.095	0.12098	0.75058	0.99814	FALSE
chi-miR-487a-5p	0.390433	1.00413	1.4785	0.4163	0.99814	FALSE
chi-miR-487b-3p	4162.07	4710.17	0.17845	0.53264	0.99814	FALSE
chi-miR-487b-5p	1.22795	2.04947	0.69835	0.56547	0.99814	FALSE
chi-miR-490	8546.04	4696.52	-0.8637	0.020937	0.99814	FALSE
chi-miR-491-3p	131.923	123.765	-0.09439	0.79477	0.99814	FALSE
chi-miR-491-5p	597.47	280.633	-1.0899	0.0074379	0.80702	TRUE
chi-miR-493-3p	1386.4	1312.13	-0.079383	0.80612	0.99814	FALSE
chi-miR-493-5p	193.679	213.696	0.1441	0.69741	0.99814	FALSE
chi-miR-494	1898.59	1705.35	-0.15434	0.63563	0.99814	FALSE
chi-miR-495-3p	27540.2	27498	-0.0022237	0.99444	0.99874	FALSE
chi-miR-496-3p	64.8615	70.7814	0.12308	0.76523	0.99814	FALSE
chi-miR-496-5p	0.8961	1.73477	0.9414	0.46913	0.99814	FALSE
chi-miR-497-5p	1242.37	1051.41	-0.24097	0.5403	0.99814	FALSE
chi-miR-499-3p	1.13847	2.4163	1.0313	0.3699	0.99814	FALSE
chi-miR-499-5p	4359.87	6160.24	0.49873	0.28603	0.99814	FALSE
chi-miR-500-3p	3171.93	2147.35	-0.56285	0.21874	0.99814	FALSE
chi-miR-500-5p	1005.9	666.915	-0.59254	0.11475	0.99814	FALSE
chi-miR-502a	27.451	37.6117	0.45472	0.28259	0.99814	FALSE
chi-miR-502b-3p	93.0043	69.668	-0.41779	0.4196	0.99814	FALSE
chi-miR-502b-5p	190.14	115.783	-0.71269	0.050245	0.99814	FALSE
chi-miR-504	21093	9697.97	-1.121	0.050698	0.99814	FALSE
chi-miR-505-3p	605.979	439.088	-0.46494	0.21389	0.99814	FALSE
chi-miR-532-3p	611.364	534.974	-0.19303	0.65259	0.99814	FALSE
chi-miR-532-5p	62221.5	67672.3	0.12116	0.58297	0.99814	FALSE
chi-miR-542-3p	11035.2	12249.6	0.15064	0.86163	0.99814	FALSE
chi-miR-542-5p	63.3701	72.1286	0.19355	0.62141	0.99814	FALSE
chi-miR-543-3p	22480	19044.7	-0.23927	0.56711	0.99814	FALSE
chi-miR-543-5p	15.7241	24.6382	0.62836	0.18067	0.99814	FALSE
chi-miR-544-5p	378.332	424.264	0.16605	0.79452	0.99814	FALSE
chi-miR-545-3p	4.00686	3.92981	0.012182	0.98875	0.99874	FALSE
chi-miR-545-5p	1.01979	1.40852	0.60971	0.68287	0.99814	FALSE
chi-miR-582-5p	148.892	167.79	0.17243	0.6872	0.99814	FALSE
chi-miR-592	1648.5	2351.81	0.51265	0.22681	0.99814	FALSE
chi-miR-628-5p	782.06	987.86	0.33712	0.43481	0.99814	FALSE
chi-miR-655	1343.82	1209.45	-0.15205	0.69064	0.99814	FALSE
chi-miR-656	255.881	322.531	0.33535	0.39679	0.99814	FALSE
chi-miR-660	6885.78	8119.77	0.23787	0.36695	0.99814	FALSE
chi-miR-665	72.1349	59.059	-0.29033	0.46886	0.99814	FALSE
chi-miR-671-3p	425.091	288.329	-0.56101	0.22769	0.99814	FALSE
chi-miR-671-5p	245.478	127.446	-0.94211	0.0016735	0.63394	FALSE
chi-miR-7-3p	351.574	338.701	-0.055023	0.84161	0.99814	FALSE
chi-miR-7-5p	1.59263e+06	1.51383e+06	-0.073204	0.9047	0.99814	FALSE
chi-miR-708-3p	22832.4	22439	-0.025059	0.94862	0.99814	FALSE
chi-miR-708-5p	2611.73	2405.39	-0.1185	0.7479	0.99814	FALSE
chi-miR-758	9015.03	8738.56	-0.044953	0.87957	0.99814	FALSE
chi-miR-767	1364.39	864.414	-0.65879	0.1698	0.99814	FALSE
chi-miR-873-3p	109.911	81.1933	-0.44278	0.43382	0.99814	FALSE
chi-miR-873-5p	697.822	884.077	0.34095	0.45838	0.99814	FALSE
chi-miR-874-3p	4368.54	4203.5	-0.055649	0.84926	0.99814	FALSE
chi-miR-874-5p	251.169	194.206	-0.37344	0.41035	0.99814	FALSE
chi-miR-876-3p	238.906	301.201	0.33434	0.51154	0.99814	FALSE
chi-miR-876-5p	147.591	115.665	-0.35071	0.71234	0.99814	FALSE
chi-miR-877-3p	25.0432	14.5211	-0.7909	0.2623	0.99814	FALSE
chi-miR-877-5p	995.086	599.567	-0.73126	0.11504	0.99814	FALSE
chi-miR-9-3p	47558.9	48316.3	0.022803	0.955	0.99814	FALSE
chi-miR-9-5p	3.21994e+06	3.43336e+06	0.092589	0.77782	0.99814	FALSE
chi-miR-92a-3p	17945	12406	-0.53255	0.24528	0.99814	FALSE
chi-miR-92a-5p	16.7023	12.3898	-0.41392	0.5145	0.99814	FALSE
chi-miR-93-3p	69.5797	47.4283	-0.54887	0.24006	0.99814	FALSE
chi-miR-93-5p	9369.93	8525.61	-0.13616	0.57146	0.99814	FALSE
chi-miR-96	236.749	531.775	1.1679	0.55571	0.99814	FALSE
chi-miR-98-3p	11.0893	13.5319	0.28446	0.53216	0.99814	FALSE
chi-miR-98-5p	17839.6	20487.7	0.19968	0.67016	0.99814	FALSE
chi-miR-99a-3p	532.961	492.814	-0.11237	0.70705	0.99814	FALSE
chi-miR-99a-5p	533732	517707	-0.043979	0.88576	0.99814	FALSE
chi-miR-99b-3p	3653.26	3225.86	-0.17959	0.56712	0.99814	FALSE
chi-miR-99b-5p	160359	98098.7	-0.709	0.11642	0.99814	FALSE

## Sheet: Novel miRNAs
sRNA	LP_LY_hyp_readcount	LP_HY_hyp_readcount	log2FoldChange	pval	padj	significant
novel_100	853.56	701.756	-0.28266	0.59338	0.99814	FALSE
novel_1000	2.26516	2.79814	0.23429	0.82873	0.99814	FALSE
novel_1001	3.11015	3.37131	0.068827	0.9355	0.99814	FALSE
novel_1002	4.35277	4.67207	0.14474	0.84342	0.99814	FALSE
novel_1004	15.0406	8.16742	-0.92045	0.12895	0.99814	FALSE
novel_1005	3.56052	2.27451	-0.66812	0.48123	0.99814	FALSE
novel_1006	2.03275	2.1085	-0.068568	0.94945	0.99814	FALSE
novel_1007	1.42372	0.953216	-0.59565	0.67018	0.99814	FALSE
novel_1008	1.38768	1.06715	-0.34895	0.82326	0.99814	FALSE
novel_1009	1.20748	1.74868	0.57097	0.61156	0.99814	FALSE
novel_1011	0.142203	0.600085	1.4476	0.55715	0.99814	FALSE
novel_1012	1.73608	2.96223	0.69355	0.50982	0.99814	FALSE
novel_1013	2.03924	0.284173	-2.7187	0.11295	0.99814	FALSE
novel_1014	3.57953	1.83605	-1.0697	0.30476	0.99814	FALSE
novel_1015	2.37608	2.84711	0.27464	0.75904	0.99814	FALSE
novel_1016	9.17056	9.56453	0.06421	0.90641	0.99814	FALSE
novel_1017	0.460072	0.182893	-0.60093	0.84846	0.99814	FALSE
novel_1018	0	1.21831	2.9396	0.21651	0.99814	FALSE
novel_1019	0	0	NA	NA	NA	NA
novel_1020	0.463255	1.53525	1.669	0.29477	0.99814	FALSE
novel_1021	0.895629	0	-2.116	0.38938	0.99814	FALSE
novel_1022	0.494512	1.43201	1.4757	0.31464	0.99814	FALSE
novel_1023	1.12926	0.783471	-0.39725	0.80757	0.99814	FALSE
novel_1024	0.460072	0.182893	-0.60093	0.84846	0.99814	FALSE
novel_1025	0.485564	0.731574	0.63642	0.77597	0.99814	FALSE
novel_1026	0	0	NA	NA	NA	NA
novel_1027	1.44739	0.391736	-1.6413	0.32429	0.99814	FALSE
novel_1028	2.2448	3.13035	0.4556	0.63022	0.99814	FALSE
novel_1029	4.57642	3.6037	-0.38124	0.59283	0.99814	FALSE
novel_1030	1.40032	0.404217	-1.608	0.38437	0.99814	FALSE
novel_1031	3.00276	1.57265	-0.93545	0.33953	0.99814	FALSE
novel_1033	8.10412	14.5155	0.80251	0.24755	0.99814	FALSE
novel_1035	1.10574	0.284173	-1.8434	0.28717	0.99814	FALSE
novel_1036	1.08784	0.561655	-0.82993	0.6268	0.99814	FALSE
novel_1037	2.6469	0.675908	-1.9938	0.18472	0.99814	FALSE
novel_1038	0.47441	0.505497	-0.062606	0.97572	0.99874	FALSE
novel_1039	0.613429	0.195868	-0.98818	0.73859	0.99814	FALSE
novel_1040	2.02809	0.960081	-1.1496	0.40721	0.99814	FALSE
novel_1041	0.211584	0.825988	1.8468	0.42944	0.99814	FALSE
novel_1043	9.96431	6.64413	-0.57358	0.41503	0.99814	FALSE
novel_1044	1.60932	0.985537	-0.79852	0.52904	0.99814	FALSE
novel_1046	0.611223	0.568346	-0.42297	0.83678	0.99814	FALSE
novel_1047	2.07649	2.8953	0.50037	0.63423	0.99814	FALSE
novel_1048	13.0311	17.2179	0.38443	0.53401	0.99814	FALSE
novel_1049	0	1.13104	2.8535	0.19745	0.99814	FALSE
novel_105	1034.53	1000.8	-0.048364	0.89925	0.99814	FALSE
novel_1050	2.87062	1.88277	-0.66201	0.50275	0.99814	FALSE
novel_1051	1.34331	1.14222	-0.24081	0.88055	0.99814	FALSE
novel_1052	0.525769	1.71711	1.7492	0.22654	0.99814	FALSE
novel_1053	1.22686	0	-2.5574	0.35054	0.99814	FALSE
novel_1054	1.39748	1.14859	-0.27892	0.81744	0.99814	FALSE
novel_1055	0.17346	0	-0.15191	0.96167	0.99814	FALSE
novel_1056	0.364941	2.00139	2.4853	0.11209	0.99814	FALSE
novel_1057	1.70124	1.34513	-0.25686	0.84972	0.99814	FALSE
novel_1059	1.06909	2.32362	1.0405	0.36892	0.99814	FALSE
novel_1061	2.94	1.9828	-0.65071	0.48534	0.99814	FALSE
novel_1062	1.61827	1.14297	-0.53934	0.64079	0.99814	FALSE
novel_1063	7.08811	4.93779	-0.5641	0.39909	0.99814	FALSE
novel_1064	0.817042	2.12144	1.3448	0.31309	0.99814	FALSE
novel_1065	57.4064	39.3864	-0.54936	0.29087	0.99814	FALSE
novel_1066	1.14068	0.789669	-0.65291	0.6693	0.99814	FALSE
novel_1067	7.32819	7.44329	0.040979	0.95102	0.99814	FALSE
novel_1068	0.211584	0	-0.15191	0.96167	0.99814	FALSE
novel_1069	1.45376	1.61212	0.12904	0.92278	0.99814	FALSE
novel_1070	6.11969	4.31508	-0.53419	0.56513	0.99814	FALSE
novel_1072	3.21506	1.2	-1.4269	0.19062	0.99814	FALSE
novel_1073	3.69462	5.40644	0.59073	0.49518	0.99814	FALSE
novel_1074	1.55683	1.05418	-0.51827	0.70475	0.99814	FALSE
novel_1075	0.142203	0	-0.15191	0.96167	0.99814	FALSE
novel_1076	0.423167	0	-0.72898	0.8176	0.99814	FALSE
novel_1077	0.662583	0	-1.6605	0.59383	0.99814	FALSE
novel_1078	2.07944	0.221324	-2.7436	0.099468	0.99814	FALSE
novel_1079	1.40571	1.07384	-0.48879	0.77088	0.99814	FALSE
novel_1080	0.600069	1.39358	1.1277	0.47363	0.99814	FALSE
novel_1081	0	0.221324	1.0022	0.75118	0.99814	FALSE
novel_1082	1.2157	0.284173	-1.9797	0.33829	0.99814	FALSE
novel_1083	1.24047	1.76623	0.47082	0.69283	0.99814	FALSE
novel_1084	23.4059	17.1185	-0.45825	0.41374	0.99814	FALSE
novel_1086	0.448918	0.561481	-0.012311	0.99553	0.99874	FALSE
novel_1087	1.09801	0.417192	-1.192	0.49559	0.99814	FALSE
novel_1088	9.42362	13.6843	0.52614	0.28095	0.99814	FALSE
novel_1089	0.558504	0.277308	-0.80515	0.75606	0.99814	FALSE
novel_109	1205.08	812.833	-0.56841	0.27536	0.99814	FALSE
novel_1090	7.43454	6.70161	-0.1897	0.79407	0.99814	FALSE
novel_1091	3.18125	0.277308	-3.3596	0.016006	0.99814	TRUE
novel_1093	0.480175	0.182893	-0.64691	0.8236	0.99814	FALSE
novel_1096	0.17346	0.221324	0.42516	0.893	0.99814	FALSE
novel_1097	2.43137	2.0957	-0.22867	0.81258	0.99814	FALSE
novel_1098	1.31767	0.182893	-2.0794	0.25902	0.99814	FALSE
novel_1099	0.142203	0	-0.15191	0.96167	0.99814	FALSE
novel_11	1809.02	937.419	-0.94829	0.056993	0.99814	FALSE
novel_1100	0.729882	0	-1.7817	0.56212	0.99814	FALSE
novel_1101	0.153357	0	-0.15191	0.96167	0.99814	FALSE
novel_1102	1.92401	1.71743	-0.22156	0.8663	0.99814	FALSE
novel_1103	0.820954	0.764213	-0.18075	0.92206	0.99814	FALSE
novel_1104	2.88924	1.6807	-0.75599	0.4786	0.99814	FALSE
novel_1106	0.306715	0.182893	-0.15191	0.96167	0.99814	FALSE
novel_1108	1.41207	0.378761	-1.6227	0.31849	0.99814	FALSE
novel_1109	0.448918	1.29517	1.3876	0.44074	0.99814	FALSE
novel_1110	1.96348	0.757348	-1.4913	0.24822	0.99814	FALSE
novel_1111	0.326817	0	-0.72898	0.8176	0.99814	FALSE
novel_1113	1.52546	2.68866	0.8914	0.4084	0.99814	FALSE
novel_1114	1.21863	3.7402	1.5975	0.11739	0.99814	FALSE
novel_1116	0.940246	1.45185	0.54881	0.69652	0.99814	FALSE
novel_1117	1.31622	0.744374	-0.91062	0.54714	0.99814	FALSE
novel_1118	1.1191	0.480041	-1.2764	0.46424	0.99814	FALSE
novel_1119	0.653259	1.603	1.188	0.41077	0.99814	FALSE
novel_1120	4.94285	2.78732	-0.82133	0.44088	0.99814	FALSE
novel_1121	3.04257	2.6192	-0.19974	0.82307	0.99814	FALSE
novel_1122	1.09826	0.391736	-1.2479	0.502	0.99814	FALSE
novel_1123	0.385044	0.871776	1.3364	0.50893	0.99814	FALSE
novel_1124	0.786889	1.27457	0.61665	0.71667	0.99814	FALSE
novel_1125	68.977	22.233	-1.6316	0.0060959	0.80702	TRUE
novel_1126	0.390433	1.63578	2.2201	0.17023	0.99814	FALSE
novel_1127	6.67071	2.08443	-1.6367	0.045169	0.99814	TRUE
novel_1128	0.49599	0.757522	0.70029	0.72444	0.99814	FALSE
novel_1129	0.448918	0	-1.152	0.71427	0.99814	FALSE
novel_1130	4.58134	0.808434	-2.4296	0.033991	0.99814	TRUE
novel_1131	1.22686	0	-2.5574	0.35054	0.99814	FALSE
novel_1132	1.90022	0.505497	-2.043	0.16892	0.99814	FALSE
novel_1133	1.58812	0.643095	-1.2936	0.3758	0.99814	FALSE
novel_1134	0.691758	1.52031	1.089	0.43103	0.99814	FALSE
novel_1135	0.457866	0.871776	0.87358	0.6579	0.99814	FALSE
novel_1136	2.1671	0.568346	-2.2099	0.46848	0.99814	FALSE
novel_1137	0.306715	0	-0.72898	0.8176	0.99814	FALSE
novel_1138	0.390433	1.03466	1.5042	0.40577	0.99814	FALSE
novel_1139	6.30931	3.39639	-0.90379	0.2024	0.99814	FALSE
novel_114	686.021	660.735	-0.053472	0.91851	0.99814	FALSE
novel_1140	0.960349	1.80573	0.82582	0.56477	0.99814	FALSE
novel_1141	0.960349	0.68839	-0.52154	0.75963	0.99814	FALSE
novel_1142	0.17346	0.195868	0.42516	0.893	0.99814	FALSE
novel_1145	1.22109	0.554616	-1.3708	0.45141	0.99814	FALSE
novel_1146	62.3691	36.3691	-0.78721	0.096943	0.99814	FALSE
novel_1147	0.602275	0.473176	-0.40528	0.84943	0.99814	FALSE
novel_1148	0.613429	0	-1.5632	0.61631	0.99814	FALSE
novel_1149	265.711	352.021	0.40605	0.15229	0.99814	FALSE
novel_1150	8.72352	7.08232	-0.26783	0.63133	0.99814	FALSE
novel_1151	23.936	15.5796	-0.6006	0.25113	0.99814	FALSE
novel_1152	0.178849	0.473176	1.0087	0.72991	0.99814	FALSE
novel_1153	0.825013	0.568346	-0.81926	0.70084	0.99814	FALSE
novel_1156	0.284406	0.554616	0.4316	0.88218	0.99814	FALSE
novel_1157	0.426609	0.182893	-0.52177	0.86844	0.99814	FALSE
novel_1158	0.673737	0.391736	-0.52427	0.82349	0.99814	FALSE
novel_1159	0.494512	0.859839	0.80542	0.65985	0.99814	FALSE
novel_1160	0.17346	1.69817	2.8031	0.14757	0.99814	FALSE
novel_1163	2.14454	0.638515	-1.69	0.20751	0.99814	FALSE
novel_1164	264.193	201.301	-0.39417	0.3061	0.99814	FALSE
novel_1166	0.897835	2.38719	1.3417	0.24149	0.99814	FALSE
novel_1167	1.47815	3.30742	1.1158	0.23997	0.99814	FALSE
novel_1168	0.802704	1.01575	0.36566	0.82045	0.99814	FALSE
novel_1169	0.17346	0	-0.15191	0.96167	0.99814	FALSE
novel_1170	1.26278	0.182893	-2.0272	0.27874	0.99814	FALSE
novel_1171	1.47068	0.95339	-0.51368	0.68029	0.99814	FALSE
novel_1172	0	1.63532	3.3354	0.08809	0.99814	FALSE
novel_1173	3.75081	1.5019	-1.3163	0.194	0.99814	FALSE
novel_1174	0.178849	1.81867	2.9602	0.060108	0.99814	FALSE
novel_1175	2365.14	2803.84	0.24523	0.58968	0.99814	FALSE
novel_1176	8.46122	7.40642	-0.2255	0.73748	0.99814	FALSE
novel_1177	0.463255	0.182893	-0.60814	0.83611	0.99814	FALSE
novel_1178	1.38818	1.63034	0.31456	0.79121	0.99814	FALSE
novel_1179	1.78889	0.378761	-1.9234	0.23196	0.99814	FALSE
novel_1181	0.91768	0.832853	-0.05126	0.97367	0.99874	FALSE
novel_1182	1.10044	1.59124	0.57267	0.65382	0.99814	FALSE
novel_1183	0.211584	0.365787	0.99112	0.75382	0.99814	FALSE
novel_1184	2.51096	1.85665	-0.51326	0.67339	0.99814	FALSE
novel_1185	9.96009	5.3461	-0.93215	0.17457	0.99814	FALSE
novel_1186	0.17346	0.885295	1.9321	0.45769	0.99814	FALSE
novel_1187	0.29556	0.365787	0.41429	0.88759	0.99814	FALSE
novel_1189	0.699229	1.11856	0.69755	0.66749	0.99814	FALSE
novel_1191	4.16465	2.87639	-0.54866	0.52104	0.99814	FALSE
novel_1192	3.08661	2.66311	-0.29682	0.75439	0.99814	FALSE
novel_1193	1.97058	1.75021	-0.16055	0.87516	0.99814	FALSE
novel_1194	0	0.182893	1.0022	0.75118	0.99814	FALSE
novel_1195	9.24233	2.708	-1.783	0.040188	0.99814	TRUE
novel_1196	3.21876	0.927268	-1.8266	0.081068	0.99814	FALSE
novel_1197	0.306715	0	-0.72898	0.8176	0.99814	FALSE
novel_1198	0.353787	0.221324	-0.15191	0.96131	0.99814	FALSE
novel_1199	1.82482	0.473176	-1.9679	0.17285	0.99814	FALSE
novel_1200	46.2332	57.6072	0.31337	0.52447	0.99814	FALSE
novel_1201	1.12376	0	-2.4302	0.22094	0.99814	FALSE
novel_1202	2.56246	0.978672	-1.4719	0.28372	0.99814	FALSE
novel_1203	0.426609	0.625541	0.5173	0.82724	0.99814	FALSE
novel_1204	0	0	NA	NA	NA	NA
novel_1205	0.678751	0.877393	0.38701	0.81191	0.99814	FALSE
novel_1206	1.87621	3.07465	0.6557	0.52733	0.99814	FALSE
novel_1207	0.52038	0	-1.3085	0.67659	0.99814	FALSE
novel_1208	4.20192	3.66683	-0.23155	0.74165	0.99814	FALSE
novel_1209	0.306715	0.568346	0.43152	0.8798	0.99814	FALSE
novel_1212	0.633532	0.838788	0.27492	0.88605	0.99814	FALSE
novel_1213	5.67314	3.48695	-0.65907	0.48358	0.99814	FALSE
novel_1214	0.649347	2.06396	1.5859	0.25491	0.99814	FALSE
novel_1216	4.74926	3.22004	-0.55844	0.51003	0.99814	FALSE
novel_1217	0.808211	0.561481	-0.71584	0.71904	0.99814	FALSE
novel_1218	0.673737	0	-1.6824	0.58881	0.99814	FALSE
novel_1219	1.67221	1.75919	0.012119	0.99237	0.99874	FALSE
novel_1220	0.790072	1.05418	0.4124	0.7713	0.99814	FALSE
novel_1221	71.516	36.2454	-0.98755	0.060733	0.99814	FALSE
novel_1223	0.627767	0.561481	-0.4563	0.8107	0.99814	FALSE
novel_1224	0.153357	0	-0.15191	0.96167	0.99814	FALSE
novel_1225	0.321052	0.638515	0.92638	0.67905	0.99814	FALSE
novel_1226	5.25613	3.70727	-0.50774	0.49226	0.99814	FALSE
novel_1227	0.908731	0.277308	-1.5095	0.45211	0.99814	FALSE
novel_1228	2.57752	1.41445	-0.91168	0.41922	0.99814	FALSE
novel_1229	30.3224	18.902	-0.7045	0.12515	0.99814	FALSE
novel_123	888.029	339.949	-1.3854	0.0080273	0.80702	TRUE
novel_1230	1.62085	1.36305	-0.27525	0.8198	0.99814	FALSE
novel_1231	10.5931	4.63199	-1.2088	0.19645	0.99814	FALSE
novel_1232	0	1.42086	3.1443	0.2191	0.99814	FALSE
novel_1233	0	0	NA	NA	NA	NA
novel_1235	0	0	NA	NA	NA	NA
novel_1238	0	0.221324	1.0022	0.75118	0.99814	FALSE
novel_1241	0.920144	0.277308	-1.5729	0.527	0.99814	FALSE
novel_1242	19.8423	23.5302	0.24013	0.66525	0.99814	FALSE
novel_1243	0.485564	0.221324	-0.65858	0.81445	0.99814	FALSE
novel_1244	0.46902	0.221324	-0.626	0.80634	0.99814	FALSE
novel_1245	14.1973	12.8007	-0.14213	0.75332	0.99814	FALSE
novel_1246	2.51008	1.02855	-1.3601	0.3232	0.99814	FALSE
novel_1247	1.05449	0.195868	-1.7349	0.37268	0.99814	FALSE
novel_1248	0.29556	0.221324	-0.15191	0.96167	0.99814	FALSE
novel_1249	0.460072	0	-1.178	0.70797	0.99814	FALSE
novel_1250	4.59718	3.15355	-0.51792	0.75778	0.99814	FALSE
novel_1251	2.63696	0	-3.6348	0.0083869	0.80702	TRUE
novel_1252	1.61005	0	-2.9458	0.17076	0.99814	FALSE
novel_1253	6.74264	4.10174	-0.70967	0.37868	0.99814	FALSE
novel_1254	4.62629	5.47903	0.26898	0.66865	0.99814	FALSE
novel_1258	0.321052	0	-0.72898	0.8176	0.99814	FALSE
novel_1259	0.812381	0	-1.9596	0.44728	0.99814	FALSE
novel_1260	1.94581	1.03541	-1.0285	0.43385	0.99814	FALSE
novel_1261	1.11333	1.79169	0.64835	0.59384	0.99814	FALSE
novel_1263	6.77845	0.625541	-3.3638	0.0073206	0.80702	TRUE
novel_1264	0.729882	0	-1.7817	0.56212	0.99814	FALSE
novel_1266	6.06324	8.61187	0.46575	0.45636	0.99814	FALSE
novel_1267	1.06235	1.08116	0.011754	0.99451	0.99874	FALSE
novel_1268	0	0.574629	1.9772	0.52962	0.99814	FALSE
novel_1269	0.79155	1.03541	0.28629	0.86164	0.99814	FALSE
novel_1271	10.1573	12.4309	0.28074	0.74745	0.99814	FALSE
novel_1273	10102.1	31705.9	1.6501	0.21436	0.99814	FALSE
novel_1274	1.12057	0.587603	-0.83079	0.64959	0.99814	FALSE
novel_1275	9.86637	14.7156	0.56789	0.31866	0.99814	FALSE
novel_1276	1.55831	1.5533	0.020054	0.98518	0.99874	FALSE
novel_1277	0.390433	0.643095	0.90645	0.67675	0.99814	FALSE
novel_1279	1.43438	0.498632	-1.635	0.30593	0.99814	FALSE
novel_1280	1.50549	1.47612	0.053594	0.97	0.9983	FALSE
novel_1281	0.634751	0	-1.5533	0.61862	0.99814	FALSE
novel_1284	1.41784	1.24912	-0.28818	0.81648	0.99814	FALSE
novel_1285	2.66701	2.55086	-0.13765	0.90731	0.99814	FALSE
novel_1286	13.584	11.6635	-0.20578	0.72314	0.99814	FALSE
novel_1287	0.178849	0.182893	0.42516	0.893	0.99814	FALSE
novel_1288	0	0	NA	NA	NA	NA
novel_1289	0.889864	0.284173	-1.5363	0.49242	0.99814	FALSE
novel_1290	9.93449	4.17138	-1.2954	0.15528	0.99814	FALSE
novel_1291	0.718728	0	-1.7578	0.52272	0.99814	FALSE
novel_1292	4.31091	1.20686	-1.9004	0.09006	0.99814	FALSE
novel_1294	1.5918	0.284173	-2.3557	0.22737	0.99814	FALSE
novel_1295	1.18271	0	-2.4921	0.25003	0.99814	FALSE
novel_1296	0.781124	0	-1.9101	0.46686	0.99814	FALSE
novel_1298	0.153357	1.22366	2.3647	0.25637	0.99814	FALSE
novel_1299	2.64186	1.13	-1.2417	0.26007	0.99814	FALSE
novel_13	70688.1	58542.6	-0.27198	0.32545	0.99814	FALSE
novel_1301	0	0.378761	1.5746	0.61831	0.99814	FALSE
novel_1303	4.60276	4.80034	0.062039	0.93218	0.99814	FALSE
novel_1304	0.889864	0	-2.1015	0.45075	0.99814	FALSE
novel_1305	0.853218	1.18702	0.37637	0.81424	0.99814	FALSE
novel_1306	0.99662	0.195868	-1.6738	0.44659	0.99814	FALSE
novel_1307	2.06253	0.831923	-1.4812	0.29685	0.99814	FALSE
novel_1308	19.1113	17.5484	-0.13985	0.82717	0.99814	FALSE
novel_1309	0.828196	0	-1.981	0.3867	0.99814	FALSE
novel_1310	0.569282	0.182893	-0.83125	0.7609	0.99814	FALSE
novel_1311	0.448918	1.91767	1.9648	0.19455	0.99814	FALSE
novel_1312	1.02935	0.744548	-0.34598	0.83155	0.99814	FALSE
novel_1314	1.02324	0.662934	-0.60955	0.69951	0.99814	FALSE
novel_1315	1126.67	834.084	-0.43394	0.22923	0.99814	FALSE
novel_1316	0.704619	1.95914	1.4687	0.35177	0.99814	FALSE
novel_1317	0.64248	0	-1.6225	0.57709	0.99814	FALSE
novel_1318	0.987061	0.195868	-1.6081	0.43089	0.99814	FALSE
novel_1319	0.8961	0.378761	-0.9151	0.59799	0.99814	FALSE
novel_1320	2.84194	0.845827	-1.7238	0.15678	0.99814	FALSE
novel_1321	12.1879	16.1203	0.38395	0.4554	0.99814	FALSE
novel_1322	0.326817	1.36305	1.9642	0.23881	0.99814	FALSE
novel_1323	0.865218	0.719955	-0.28652	0.8669	0.99814	FALSE
novel_1324	1.35791	0.638515	-1.0646	0.54107	0.99814	FALSE
novel_1325	1.35226	0.72682	-0.94468	0.52388	0.99814	FALSE
novel_1326	8.42473	7.79506	-0.098433	0.87025	0.99814	FALSE
novel_1327	0.711485	1.33742	0.85881	0.56762	0.99814	FALSE
novel_1328	5.1284	3.25031	-0.62979	0.41715	0.99814	FALSE
novel_133	644.937	915.976	0.50604	0.13894	0.99814	FALSE
novel_1330	80.1291	57.027	-0.49233	0.26991	0.99814	FALSE
novel_1331	0.142203	0.783471	1.7818	0.5188	0.99814	FALSE
novel_1333	17.6184	15.4418	-0.20789	0.70251	0.99814	FALSE
novel_1334	0.678751	0.587603	-0.10335	0.96265	0.99814	FALSE
novel_1336	0	0.656069	2.0782	0.47139	0.99814	FALSE
novel_1337	1.41515	0.54868	-1.1904	0.52903	0.99814	FALSE
novel_1338	0.826719	0.561481	-0.83049	0.62411	0.99814	FALSE
novel_1339	1.08024	2.7202	1.262	0.24822	0.99814	FALSE
novel_134	934.604	545.993	-0.77572	0.14339	0.99814	FALSE
novel_1340	0	0	NA	NA	NA	NA
novel_1341	1.67183	0	-2.9954	0.057862	0.99814	FALSE
novel_1342	1.73212	0	-3.0396	0.1121	0.99814	FALSE
novel_1343	2.24995	3.30656	0.62096	0.50682	0.99814	FALSE
novel_1344	1.4013	0.613059	-1.1293	0.43809	0.99814	FALSE
novel_1345	12.3082	8.76768	-0.50405	0.3264	0.99814	FALSE
novel_1346	0.69384	0	-1.7205	0.58013	0.99814	FALSE
novel_1347	1.11112	2.50281	1.088	0.36404	0.99814	FALSE
novel_1351	1.54556	4.18114	1.4575	0.21377	0.99814	FALSE
novel_1352	4.79813	11.1882	1.2082	0.070638	0.99814	FALSE
novel_1353	9.94117	7.5564	-0.39767	0.44108	0.99814	FALSE
novel_1354	0.536548	0	-1.3428	0.66839	0.99814	FALSE
novel_1356	3.28741	3.78888	0.2296	0.75334	0.99814	FALSE
novel_1359	0.733323	0.808434	0.13675	0.93987	0.99814	FALSE
novel_136	801.555	543.113	-0.56207	0.25749	0.99814	FALSE
novel_1360	0.613429	0.561481	-0.41961	0.85445	0.99814	FALSE
novel_1361	2.64649	2.89318	0.15331	0.87116	0.99814	FALSE
novel_1362	2.52873	1.74164	-0.5952	0.59248	0.99814	FALSE
novel_1363	0.64248	1.53395	1.2352	0.4253	0.99814	FALSE
novel_1367	45.3509	21.3599	-1.0984	0.088367	0.99814	FALSE
novel_1368	0.525769	1.31289	1.3457	0.40799	0.99814	FALSE
novel_1369	0.792279	0	-1.925	0.51475	0.99814	FALSE
novel_1370	10.4659	3.92127	-1.4701	0.041068	0.99814	TRUE
novel_1371	0	2.29929	3.8455	0.026296	0.99814	TRUE
novel_1372	0.704619	0.561481	-0.57373	0.77547	0.99814	FALSE
novel_1373	0.673362	2.33028	1.7757	0.17851	0.99814	FALSE
novel_1374	8.10139	3.18975	-1.3107	0.081244	0.99814	FALSE
novel_1375	0.142203	0	-0.15191	0.96167	0.99814	FALSE
novel_1376	0.52038	2.98324	2.5222	0.40274	0.99814	FALSE
novel_1377	4.27015	1.08574	-1.9375	0.049772	0.99814	TRUE
novel_1378	3.1364	1.74164	-0.92176	0.434	0.99814	FALSE
novel_1380	0.480175	1.75021	1.8319	0.23519	0.99814	FALSE
novel_1381	1.23703	1.44498	0.2162	0.87119	0.99814	FALSE
novel_1383	0	0	NA	NA	NA	NA
novel_1384	0	1.23232	2.9586	0.21165	0.99814	FALSE
novel_1385	1.21006	0	-2.5191	0.24117	0.99814	FALSE
novel_1386	0.853688	0.64996	-0.37168	0.82985	0.99814	FALSE
novel_1387	0.284406	0.467066	0.4207	0.87817	0.99814	FALSE
novel_1388	0.518298	0.859839	0.7777	0.69041	0.99814	FALSE
novel_1389	4.52405	3.82166	-0.20667	0.76889	0.99814	FALSE
novel_1390	0.817771	0.960081	0.18362	0.91638	0.99814	FALSE
novel_1391	3.08467	0.744374	-2.1573	0.11653	0.99814	FALSE
novel_1392	1.60034	1.06764	-0.53528	0.70341	0.99814	FALSE
novel_1394	17.1525	9.14927	-0.9158	0.2094	0.99814	FALSE
novel_1397	6.4428	5.00361	-0.36092	0.67376	0.99814	FALSE
novel_1398	0.874167	1.00413	0.15798	0.91763	0.99814	FALSE
novel_1399	0.489123	1.10662	1.1619	0.57056	0.99814	FALSE
novel_1400	0.306715	0	-0.72898	0.8176	0.99814	FALSE
novel_1401	0.653634	0.391736	-0.48926	0.8348	0.99814	FALSE
novel_1402	1.09653	3.6754	1.8315	0.067985	0.99814	FALSE
novel_1403	0.332207	0.757348	1.0621	0.5934	0.99814	FALSE
novel_1404	8.25775	5.70097	-0.57034	0.49023	0.99814	FALSE
novel_1406	0.17346	0.365787	0.99112	0.75382	0.99814	FALSE
novel_1408	7.108	4.39922	-0.72562	0.37954	0.99814	FALSE
novel_1409	0.211584	1.13104	2.2766	0.23817	0.99814	FALSE
novel_1411	0	0.831923	2.374	0.4471	0.99814	FALSE
novel_1413	5.09655	6.10527	0.25861	0.74367	0.99814	FALSE
novel_1414	0	0.277308	1.0022	0.75118	0.99814	FALSE
novel_1415	0.306715	0.182893	-0.15191	0.96167	0.99814	FALSE
novel_1416	0	0.795953	2.3815	0.35756	0.99814	FALSE
novel_1417	0.908989	1.03025	0.18139	0.91584	0.99814	FALSE
novel_1418	0.602275	0.947107	0.5595	0.7457	0.99814	FALSE
novel_1419	0.653259	3.43024	2.3576	0.041262	0.99814	TRUE
novel_1420	0.390433	1.20686	1.7622	0.30683	0.99814	FALSE
novel_1422	0.73883	1.40713	0.88619	0.57363	0.99814	FALSE
novel_1424	0.886423	0.64996	-0.4066	0.81331	0.99814	FALSE
novel_1425	6.86036	6.24936	-0.12974	0.87089	0.99814	FALSE
novel_1426	0.463255	0.498632	-0.036424	0.98701	0.99874	FALSE
novel_1428	0.852211	0.182893	-1.4415	0.4988	0.99814	FALSE
novel_1429	14.6881	16.3901	0.17026	0.82851	0.99814	FALSE
novel_1430	8.38762	11.1362	0.42065	0.46828	0.99814	FALSE
novel_1431	5.65631	4.05287	-0.57024	0.45494	0.99814	FALSE
novel_1432	1.0936	0.750483	-0.62575	0.72893	0.99814	FALSE
novel_1433	0.352309	0.638515	0.92674	0.67503	0.99814	FALSE
novel_1434	1.34994	1.06011	-0.50024	0.7206	0.99814	FALSE
novel_1435	0.995421	1.84538	0.81683	0.59703	0.99814	FALSE
novel_1436	0.832108	0.783471	-0.023137	0.98999	0.99874	FALSE
novel_1437	1.0731	0	-2.3463	0.42002	0.99814	FALSE
novel_1438	0.989025	0.663971	-0.55482	0.75731	0.99814	FALSE
novel_1439	1.11307	1.72305	0.63742	0.59074	0.99814	FALSE
novel_1440	2.08802	0.505497	-2.1765	0.11733	0.99814	FALSE
novel_1441	0.860931	0.442648	-0.8632	0.65953	0.99814	FALSE
novel_1442	5.59645	3.3001	-0.82653	0.28533	0.99814	FALSE
novel_1444	0.659024	0.277308	-1.0823	0.62484	0.99814	FALSE
novel_1445	0.284406	0.68839	0.96885	0.66383	0.99814	FALSE
novel_1447	0.153357	0	-0.15191	0.96167	0.99814	FALSE
novel_1448	3.11517	2.91739	-0.10575	0.89704	0.99814	FALSE
novel_1449	0.613429	0.568346	-0.41322	0.86937	0.99814	FALSE
novel_145	562.935	564.942	0.0053831	0.99387	0.99874	FALSE
novel_1450	1.15391	2.05755	0.81117	0.51119	0.99814	FALSE
novel_1452	0.284406	0	-0.72898	0.8176	0.99814	FALSE
novel_1453	0.985841	0.750483	-0.47413	0.77494	0.99814	FALSE
novel_1455	0.507144	0.284173	-0.67812	0.7775	0.99814	FALSE
novel_1456	3.59241	3.1316	-0.24845	0.78869	0.99814	FALSE
novel_1457	2.08055	0.221324	-2.746	0.071388	0.99814	FALSE
novel_1458	7245.9	8824.89	0.28442	0.55571	0.99814	FALSE
novel_1459	0.715397	0	-1.7598	0.57123	0.99814	FALSE
novel_146	693.588	537.026	-0.36981	0.42448	0.99814	FALSE
novel_1460	0.47441	0.890367	0.86269	0.61265	0.99814	FALSE
novel_1461	5.73374	3.23867	-0.83315	0.25924	0.99814	FALSE
novel_1462	1.82802	4.92157	1.4087	0.13882	0.99814	FALSE
novel_1466	0.766786	0	-1.8819	0.544	0.99814	FALSE
novel_1467	0.525769	0	-1.3194	0.67398	0.99814	FALSE
novel_1468	183.844	168.378	-0.12622	0.85773	0.99814	FALSE
novel_1470	2.20962	2.4609	0.2392	0.82119	0.99814	FALSE
novel_1472	1.05119	0.663971	-0.66677	0.7346	0.99814	FALSE
novel_1473	1.68116	0	-3.0014	0.083712	0.99814	FALSE
novel_1474	0	0	NA	NA	NA	NA
novel_1476	32.7119	57.7173	0.83098	0.056545	0.99814	FALSE
novel_1477	0.426609	0	-1.0988	0.7272	0.99814	FALSE
novel_1478	1.00705	1.06698	-0.031263	0.98194	0.99874	FALSE
novel_1479	50.0048	33.0662	-0.60277	0.26408	0.99814	FALSE
novel_1480	0.306715	0.195868	-0.15191	0.96167	0.99814	FALSE
novel_1481	1.99509	0.808434	-1.2267	0.36348	0.99814	FALSE
novel_1482	0.934481	0.568346	-1.0232	0.58901	0.99814	FALSE
novel_1484	224.015	223.775	-0.0009417	0.99727	0.9989	FALSE
novel_1485	0.888857	0	-2.0739	0.45835	0.99814	FALSE
novel_1487	3.47891	0.561481	-2.9091	0.036302	0.99814	TRUE
novel_1488	1.24365	1.02779	-0.37131	0.81226	0.99814	FALSE
novel_1489	1.60182	2.98589	0.88067	0.37868	0.99814	FALSE
novel_1490	0.518298	1.41903	1.4533	0.36722	0.99814	FALSE
novel_1491	0.153357	1.55397	2.7754	0.15864	0.99814	FALSE
novel_1492	0.29556	0.277308	-0.15191	0.96139	0.99814	FALSE
novel_1493	69.6827	130.699	0.90933	0.031045	0.99814	FALSE
novel_1495	0.142203	0.284173	0.42516	0.893	0.99814	FALSE
novel_1497	1.35226	0.221324	-2.1062	0.21048	0.99814	FALSE
novel_1499	0.518298	0.182893	-0.71017	0.80136	0.99814	FALSE
novel_15	1315.14	1157.77	-0.18349	0.76579	0.99814	FALSE
novel_1500	0.943547	1.02976	0.21498	0.89881	0.99814	FALSE
novel_1501	1.0969	0.221324	-1.7829	0.35699	0.99814	FALSE
novel_1502	0.832484	0.284173	-1.4159	0.48856	0.99814	FALSE
novel_1503	1.38475	3.85763	1.4092	0.132	0.99814	FALSE
novel_1504	73.3454	83.827	0.18382	0.59045	0.99814	FALSE
novel_1506	2.15777	1.97	-0.12345	0.90237	0.99814	FALSE
novel_1507	10.4683	11.5874	0.16815	0.77396	0.99814	FALSE
novel_1509	0.905424	0.915823	0.040679	0.98041	0.99874	FALSE
novel_1510	0	0.505497	1.586	0.61574	0.99814	FALSE
novel_1511	1.22439	1.11856	-0.098615	0.93644	0.99814	FALSE
novel_1513	7.47587	1.0043	-2.8092	0.0064858	0.80702	TRUE
novel_1514	0	0.795953	2.3815	0.35756	0.99814	FALSE
novel_1515	2.75634	1.62194	-0.69536	0.51734	0.99814	FALSE
novel_1516	1.95157	0	-3.2074	0.090721	0.99814	FALSE
novel_1517	0.485564	0	-1.2341	0.69442	0.99814	FALSE
novel_1518	0.499902	0.757522	0.66464	0.73792	0.99814	FALSE
novel_1519	62.2141	62.2096	-0.0059847	0.98712	0.99874	FALSE
novel_1520	1.69367	1.74257	0.014436	0.99033	0.99874	FALSE
novel_1521	0.674839	0.277308	-1.1025	0.61621	0.99814	FALSE
novel_1522	19.6633	31.8843	0.69238	0.29358	0.99814	FALSE
novel_1523	0.507144	0	-1.2545	0.68953	0.99814	FALSE
novel_1524	0	0.498632	1.586	0.61574	0.99814	FALSE
novel_1525	22.2391	21.0147	-0.061348	0.91563	0.99814	FALSE
novel_1526	0	0	NA	NA	NA	NA
novel_1527	0	1.5763	3.2904	0.095731	0.99814	FALSE
novel_1528	1.58395	0.838963	-0.84113	0.51716	0.99814	FALSE
novel_1529	0.897577	1.13669	0.25996	0.87242	0.99814	FALSE
novel_1530	0.920144	0.221324	-1.5721	0.53588	0.99814	FALSE
novel_1532	3.09005	2.93026	-0.050234	0.95072	0.99814	FALSE
novel_1534	1.67687	0.480041	-1.84	0.20148	0.99814	FALSE
novel_1535	0.460072	0.789669	0.661	0.76668	0.99814	FALSE
novel_1537	0	0	NA	NA	NA	NA
novel_1539	1.19119	1.21831	-0.065176	0.96462	0.99814	FALSE
novel_1541	0.306715	1.414	1.9563	0.32785	0.99814	FALSE
novel_1544	0.284406	0.221324	-0.15191	0.96167	0.99814	FALSE
novel_1545	1.67539	2.0526	0.34571	0.73932	0.99814	FALSE
novel_1546	0.17346	0	-0.15191	0.96167	0.99814	FALSE
novel_1547	0.499902	0.277308	-0.68745	0.79727	0.99814	FALSE
novel_1550	0.766786	0.221324	-1.3098	0.62712	0.99814	FALSE
novel_1551	0.357699	0.473176	0.43116	0.86907	0.99814	FALSE
novel_1552	0	0.831923	2.374	0.4471	0.99814	FALSE
novel_1553	0.622377	1.17422	0.93379	0.56304	0.99814	FALSE
novel_1554	0.945636	0.221324	-1.6101	0.47463	0.99814	FALSE
novel_1557	0.613429	0	-1.5632	0.61631	0.99814	FALSE
novel_1558	0.29556	0	-0.72898	0.8176	0.99814	FALSE
novel_1559	8.79091	8.08476	-0.10102	0.85276	0.99814	FALSE
novel_156	504.691	571.616	0.18027	0.78054	0.99814	FALSE
novel_1561	0.390433	0	-0.72898	0.8176	0.99814	FALSE
novel_1562	1.22795	0	-2.5366	0.22896	0.99814	FALSE
novel_1563	6.11725	5.78324	-0.10083	0.88728	0.99814	FALSE
novel_1564	0.786889	0.480041	-0.77229	0.70233	0.99814	FALSE
novel_1565	0.97837	0	-2.2235	0.40503	0.99814	FALSE
novel_1566	5.07359	7.26039	0.56569	0.4702	0.99814	FALSE
novel_1568	1.45999	2.57481	0.79479	0.4503	0.99814	FALSE
novel_157	165.145	206.636	0.32534	0.44712	0.99814	FALSE
novel_1571	6.98757	6.27947	-0.15877	0.79588	0.99814	FALSE
novel_1572	0	0.731574	2.2647	0.46937	0.99814	FALSE
novel_1574	0.457866	0	-1.1716	0.70952	0.99814	FALSE
novel_1575	0.602275	0	-1.5398	0.62177	0.99814	FALSE
novel_1577	0.780395	0.182893	-1.3304	0.58398	0.99814	FALSE
novel_1578	1.13173	0.473176	-1.2825	0.49831	0.99814	FALSE
novel_1581	17.0099	36.8596	1.1122	0.36175	0.99814	FALSE
novel_1582	6.67019	5.15706	-0.37387	0.5812	0.99814	FALSE
novel_1583	0.485564	1.02779	0.99295	0.60184	0.99814	FALSE
novel_1584	0.306715	1.09261	1.6607	0.38357	0.99814	FALSE
novel_1585	1.56581	1.39433	-0.23423	0.84236	0.99814	FALSE
novel_1586	0.613429	0.365787	-0.42554	0.87582	0.99814	FALSE
novel_1588	1.07643	1.29916	0.33054	0.79799	0.99814	FALSE
novel_1589	0.326817	0.941279	1.4218	0.48182	0.99814	FALSE
novel_159	488.904	432.286	-0.17676	0.47558	0.99814	FALSE
novel_1590	1.87264	2.00614	0.10769	0.92071	0.99814	FALSE
novel_1591	1.26851	0.498632	-1.4121	0.39915	0.99814	FALSE
novel_1592	0.755632	0.852518	0.043756	0.98286	0.99874	FALSE
novel_1595	0.846335	4.59862	2.5692	0.042693	0.99814	TRUE
novel_1596	0.673362	0.277308	-1.1053	0.61556	0.99814	FALSE
novel_1599	48.0905	48.5172	0.021222	0.96768	0.99814	FALSE
novel_160	207.572	111.461	-0.8986	0.048489	0.99814	FALSE
novel_1600	1.93405	1.45202	-0.33101	0.75857	0.99814	FALSE
novel_1601	1.20637	3.29969	1.4784	0.11712	0.99814	FALSE
novel_1603	4.99478	2.91232	-0.7841	0.40184	0.99814	FALSE
novel_1605	1.79002	2.44231	0.48298	0.63308	0.99814	FALSE
novel_1608	39.6727	40.2491	0.011373	0.98021	0.99874	FALSE
novel_1609	0	0	NA	NA	NA	NA
novel_1612	2.53338	0.978672	-1.4569	0.24482	0.99814	FALSE
novel_1613	0.284406	0.922688	1.3984	0.49201	0.99814	FALSE
novel_1614	1.34968	0.365787	-1.534	0.38656	0.99814	FALSE
novel_1616	0.17346	0	-0.15191	0.96167	0.99814	FALSE
novel_1617	0.17346	0	-0.15191	0.96167	0.99814	FALSE
novel_1619	5.81597	4.60181	-0.2981	0.69807	0.99814	FALSE
novel_1622	1.0567	0.958833	-0.15702	0.91523	0.99814	FALSE
novel_1623	0.770087	0.927442	0.41115	0.819	0.99814	FALSE
novel_1624	0.532636	0.587603	0.27743	0.89623	0.99814	FALSE
novel_1626	0	0.663971	2.1105	0.50146	0.99814	FALSE
novel_1627	7.2169	7.37802	0.080005	0.91776	0.99814	FALSE
novel_1628	0	1.17521	2.9329	0.28721	0.99814	FALSE
novel_1630	0.511056	0.195868	-0.71103	0.80027	0.99814	FALSE
novel_1631	0.142203	0.480041	1.0088	0.73645	0.99814	FALSE
novel_1632	1.48574	0	-2.8292	0.10911	0.99814	FALSE
novel_1633	0	0.587603	1.9978	0.52523	0.99814	FALSE
novel_1634	0	0.656069	2.0782	0.47139	0.99814	FALSE
novel_1635	1.24696	1.42818	0.1413	0.92401	0.99814	FALSE
novel_1637	13.2853	7.47562	-0.82016	0.1932	0.99814	FALSE
novel_1639	0.660501	2.25238	1.752	0.15568	0.99814	FALSE
novel_1641	0.153357	0	-0.15191	0.96167	0.99814	FALSE
novel_1642	9.37785	6.30205	-0.57068	0.3368	0.99814	FALSE
novel_1644	0.912173	0.277308	-1.574	0.4277	0.99814	FALSE
novel_1645	0	0	NA	NA	NA	NA
novel_1646	1.54582	1.72916	0.11299	0.91851	0.99814	FALSE
novel_1647	0	0	NA	NA	NA	NA
novel_1648	0.576525	1.27457	1.1754	0.50747	0.99814	FALSE
novel_1649	1.28508	0.561481	-1.4675	0.42421	0.99814	FALSE
novel_1650	0.766786	0.554616	-0.7323	0.76118	0.99814	FALSE
novel_1651	1.61005	0.561481	-1.7935	0.29922	0.99814	FALSE
novel_1652	0.808211	2.3591	1.6069	0.23475	0.99814	FALSE
novel_1653	1.0914	1.32511	0.2458	0.85312	0.99814	FALSE
novel_1654	0.836043	1.28848	0.64068	0.65623	0.99814	FALSE
novel_1655	0.766786	0.284173	-1.3111	0.61668	0.99814	FALSE
novel_1656	0.825013	0.284173	-1.4005	0.54094	0.99814	FALSE
novel_1657	2.15962	1.23756	-0.74994	0.53869	0.99814	FALSE
novel_1658	0	0.404217	1.5746	0.61831	0.99814	FALSE
novel_1659	0.667972	2.15797	1.6992	0.17164	0.99814	FALSE
novel_1660	1.74196	2.4636	0.47643	0.65567	0.99814	FALSE
novel_1661	0.731964	0.365787	-0.63438	0.7854	0.99814	FALSE
novel_1663	28.0417	43.3512	0.63036	0.18381	0.99814	FALSE
novel_1664	2.28697	1.85665	-0.41564	0.70028	0.99814	FALSE
novel_1667	1.37407	1.80466	0.40059	0.70393	0.99814	FALSE
novel_1668	0.448918	0	-1.152	0.71427	0.99814	FALSE
novel_1669	0.153357	1.52642	2.6691	0.14179	0.99814	FALSE
novel_1670	0.507144	0.284173	-0.67812	0.7775	0.99814	FALSE
novel_1672	0	0.442648	1.586	0.61574	0.99814	FALSE
novel_1673	0.600069	0.277308	-0.9686	0.70074	0.99814	FALSE
novel_1675	1.22686	0	-2.5574	0.35054	0.99814	FALSE
novel_1676	0.390433	0.182893	-0.15191	0.96142	0.99814	FALSE
novel_1677	0.142203	0.221324	0.42516	0.893	0.99814	FALSE
novel_1678	0.500277	0.694499	0.44703	0.81567	0.99814	FALSE
novel_1679	0.353787	0	-0.72898	0.8176	0.99814	FALSE
novel_1681	0.142203	0.195868	0.42516	0.893	0.99814	FALSE
novel_1683	4.60386	5.69003	0.30697	0.63466	0.99814	FALSE
novel_1684	0.153357	0.927442	2.0471	0.37267	0.99814	FALSE
novel_1685	1.28606	2.03285	0.62291	0.53732	0.99814	FALSE
novel_1687	0.959716	2.82921	1.5905	0.21116	0.99814	FALSE
novel_1688	3.61738	1.58316	-1.276	0.25069	0.99814	FALSE
novel_1690	0.306715	0.195868	-0.15191	0.96167	0.99814	FALSE
novel_1691	19.9727	24.7442	0.28902	0.58127	0.99814	FALSE
novel_1693	0.999803	0.625541	-0.61227	0.73846	0.99814	FALSE
novel_1694	234.685	211.831	-0.14581	0.83164	0.99814	FALSE
novel_1695	0	1.01482	2.6699	0.30611	0.99814	FALSE
novel_1697	0.178849	0	-0.15191	0.96167	0.99814	FALSE
novel_1700	0	0.460201	1.5746	0.61831	0.99814	FALSE
novel_1701	2.1368	3.02314	0.50316	0.57739	0.99814	FALSE
novel_1702	0.596627	0.681525	0.27822	0.88249	0.99814	FALSE
novel_1703	3.08394	2.02019	-0.70715	0.50076	0.99814	FALSE
novel_1704	0.153357	0.574629	1.4058	0.61014	0.99814	FALSE
novel_1705	17.3592	8.97745	-0.96155	0.11378	0.99814	FALSE
novel_1706	0.423167	0.638515	0.92507	0.69458	0.99814	FALSE
novel_1707	0.499902	0.669043	0.41384	0.84185	0.99814	FALSE
novel_1708	1.04899	0.795953	-0.36856	0.80469	0.99814	FALSE
novel_1711	0.920144	0.391736	-0.99119	0.6824	0.99814	FALSE
novel_1712	0.894247	0.284173	-1.5028	0.5488	0.99814	FALSE
novel_1713	0.766786	0.442648	-0.73048	0.76924	0.99814	FALSE
novel_1715	0.178849	0.182893	0.42516	0.893	0.99814	FALSE
novel_1718	2.20632	1.76133	-0.24409	0.83067	0.99814	FALSE
novel_1719	0.178849	1.88659	2.9938	0.054652	0.99814	FALSE
novel_1721	0.531159	1.45202	1.5226	0.30517	0.99814	FALSE
novel_1722	0.499902	0.417192	-0.10551	0.96311	0.99814	FALSE
novel_1723	0.306715	1.79076	2.3213	0.18248	0.99814	FALSE
novel_1724	39.2493	47.406	0.26956	0.64085	0.99814	FALSE
novel_1725	7.45731	16.6574	1.1527	0.1292	0.99814	FALSE
novel_1726	1.29586	0.195868	-2.0224	0.27846	0.99814	FALSE
novel_1727	0.357699	0	-0.72898	0.8176	0.99814	FALSE
novel_1728	0.52038	0	-1.3085	0.67659	0.99814	FALSE
novel_1729	0.17346	0.719955	1.608	0.52155	0.99814	FALSE
novel_173	237.231	255.093	0.10668	0.7748	0.99814	FALSE
novel_1730	0.46902	0.561481	-0.054585	0.97852	0.99874	FALSE
novel_1731	1.0735	0	-2.3648	0.41543	0.99814	FALSE
novel_1732	0	0	NA	NA	NA	NA
novel_1733	7.28861	8.43262	0.18155	0.82275	0.99814	FALSE
novel_1734	0.390433	0.221324	-0.15191	0.96	0.99814	FALSE
novel_1735	0.613429	0	-1.5632	0.61631	0.99814	FALSE
novel_1736	175.617	162.541	-0.10843	0.82636	0.99814	FALSE
novel_1737	0.538401	0	-1.3439	0.66814	0.99814	FALSE
novel_1738	0.306715	0.284173	-0.15191	0.96167	0.99814	FALSE
novel_1739	0	0.831923	2.374	0.4471	0.99814	FALSE
novel_1740	0	0	NA	NA	NA	NA
novel_1741	4.98509	7.03525	0.53577	0.51284	0.99814	FALSE
novel_1742	0.748132	0.221324	-1.2298	0.61277	0.99814	FALSE
novel_1743	0	0.277308	1.0022	0.75118	0.99814	FALSE
novel_1744	0.742272	0.858802	0.17307	0.91896	0.99814	FALSE
novel_1745	81.3366	39.5412	-1.0294	0.072022	0.99814	FALSE
novel_1747	0.59112	0.731574	0.33881	0.874	0.99814	FALSE
novel_1748	1.7519	0.864911	-1.0107	0.45021	0.99814	FALSE
novel_1749	0	0.221324	1.0022	0.75118	0.99814	FALSE
novel_1750	0.525769	0.915823	0.81097	0.64883	0.99814	FALSE
novel_1752	0.920144	0	-2.1426	0.48793	0.99814	FALSE
novel_1753	0.153357	0.473176	1.0088	0.73545	0.99814	FALSE
novel_1754	13.4972	12.9628	-0.034552	0.94868	0.99814	FALSE
novel_1755	0.178849	0	-0.15191	0.96167	0.99814	FALSE
novel_1756	1.3471	1.5533	0.21016	0.85039	0.99814	FALSE
novel_1759	3.86906	2.14728	-0.80408	0.37627	0.99814	FALSE
novel_176	335.096	416.293	0.31361	0.59671	0.99814	FALSE
novel_1760	7.88038	8.93548	0.17428	0.78723	0.99814	FALSE
novel_1761	0	0	NA	NA	NA	NA
novel_1762	1.24656	0	-2.5616	0.28928	0.99814	FALSE
novel_1763	0.500277	1.00413	0.93746	0.59484	0.99814	FALSE
novel_1764	8.18663	2.53252	-1.6979	0.038107	0.99814	TRUE
novel_1766	1.32517	1.76165	0.40992	0.73214	0.99814	FALSE
novel_1767	0	0.561481	1.586	0.61574	0.99814	FALSE
novel_1769	0.897577	1.78575	1.093	0.40547	0.99814	FALSE
novel_1771	0.142203	0	-0.15191	0.96167	0.99814	FALSE
novel_1772	0.284406	0.941279	1.4243	0.52185	0.99814	FALSE
novel_1773	0.49599	0.831923	0.68244	0.75449	0.99814	FALSE
novel_1774	0.426609	0.561481	0.043548	0.9858	0.99874	FALSE
novel_1777	0.460072	0.365787	-0.036824	0.99003	0.99874	FALSE
novel_1778	0.538401	0	-1.3439	0.66814	0.99814	FALSE
novel_178	35.513	65.3196	0.88079	0.1388	0.99814	FALSE
novel_1782	0	0	NA	NA	NA	NA
novel_1783	0.34692	0	-0.72898	0.8176	0.99814	FALSE
novel_1784	0.895629	2.00959	1.1488	0.42535	0.99814	FALSE
novel_1785	0.142203	0	-0.15191	0.96167	0.99814	FALSE
novel_1786	1.63371	1.389	-0.26949	0.81677	0.99814	FALSE
novel_1787	1.12804	0.284173	-1.866	0.27968	0.99814	FALSE
novel_1788	77.3523	123.336	0.66819	0.27823	0.99814	FALSE
novel_1789	0.729882	0	-1.7817	0.56212	0.99814	FALSE
novel_1790	1.21715	0	-2.5247	0.16023	0.99814	FALSE
novel_1792	0.820954	2.48008	1.5711	0.19923	0.99814	FALSE
novel_1794	35.0877	27.8096	-0.32625	0.56642	0.99814	FALSE
novel_1795	3.69609	4.42229	0.2678	0.79621	0.99814	FALSE
novel_1798	0	1.10923	2.7917	0.32575	0.99814	FALSE
novel_1799	0.49599	0.221324	-0.64468	0.8169	0.99814	FALSE
novel_180	139.79	179.588	0.36089	0.79304	0.99814	FALSE
novel_1800	0.34692	1.40713	1.9474	0.31975	0.99814	FALSE
novel_1801	0.211584	1.65791	2.8106	0.13409	0.99814	FALSE
novel_1802	0.518298	0.467066	-0.13341	0.95202	0.99814	FALSE
novel_1803	3.09345	8.06185	1.4023	0.17297	0.99814	FALSE
novel_1804	64.5789	91.0922	0.49488	0.63625	0.99814	FALSE
novel_1805	25.6493	18.4219	-0.46622	0.29216	0.99814	FALSE
novel_1806	0.142203	1.04152	2.1035	0.30061	0.99814	FALSE
novel_1807	0.153357	1.00888	2.1404	0.33825	0.99814	FALSE
novel_1808	0.357699	0	-0.72898	0.8176	0.99814	FALSE
novel_1809	0	0.587603	1.9978	0.52523	0.99814	FALSE
novel_181	484.06	240.376	-1.0114	0.038707	0.99814	TRUE
novel_1810	0	0.885295	2.5063	0.42096	0.99814	FALSE
novel_1811	0.518298	0.378761	-0.1342	0.95356	0.99814	FALSE
novel_1812	0	0.221324	1.0022	0.75118	0.99814	FALSE
novel_1813	0	0	NA	NA	NA	NA
novel_1814	0.17346	0.391736	1.0089	0.74951	0.99814	FALSE
novel_1815	0.142203	0	-0.15191	0.96167	0.99814	FALSE
novel_1817	15.2491	13.941	-0.1053	0.86523	0.99814	FALSE
novel_1818	0.142203	0	-0.15191	0.96167	0.99814	FALSE
novel_1820	0	0	NA	NA	NA	NA
novel_1821	0.711485	0	-1.7477	0.52719	0.99814	FALSE
novel_1822	0.46902	0.574629	0.36606	0.85468	0.99814	FALSE
novel_1823	0.142203	0.852518	1.8128	0.49971	0.99814	FALSE
novel_1825	0.448918	0	-1.152	0.71427	0.99814	FALSE
novel_1826	0.437763	0	-1.1256	0.72068	0.99814	FALSE
novel_1827	0	0.365787	1.5682	0.61975	0.99814	FALSE
novel_1828	1.18995	1.5763	0.3454	0.81433	0.99814	FALSE
novel_1829	0.839351	0.858802	0.062319	0.96615	0.99814	FALSE
novel_183	33.8489	38.132	0.15397	0.77428	0.99814	FALSE
novel_1830	0.711861	1.64219	1.1598	0.46026	0.99814	FALSE
novel_1831	0.357699	0.505497	0.43108	0.86692	0.99814	FALSE
novel_1832	0.17346	0.442648	1.0089	0.74951	0.99814	FALSE
novel_1833	0	0.182893	1.0022	0.75118	0.99814	FALSE
novel_1834	2.22287	0.54868	-1.8086	0.18557	0.99814	FALSE
novel_1835	0	1.54927	3.3134	0.1793	0.99814	FALSE
novel_1837	0.153357	1.50248	2.6524	0.17652	0.99814	FALSE
novel_1838	3.79332	1.86658	-1.1216	0.31637	0.99814	FALSE
novel_1839	0.786889	0	-1.9163	0.51808	0.99814	FALSE
novel_184	412.349	219.339	-0.91186	0.072663	0.99814	FALSE
novel_1840	2.00722	3.41099	0.71731	0.41602	0.99814	FALSE
novel_1841	0	1.03466	2.6862	0.24516	0.99814	FALSE
novel_1842	0	0.775939	2.2821	0.44407	0.99814	FALSE
novel_1844	0.211584	0.498632	1.0085	0.71826	0.99814	FALSE
novel_1846	0.17346	0	-0.15191	0.96167	0.99814	FALSE
novel_1847	0	0	NA	NA	NA	NA
novel_1848	0.849776	0.182893	-1.4318	0.54022	0.99814	FALSE
novel_1849	0.326817	0.277308	-0.15191	0.96022	0.99814	FALSE
novel_1850	0.46902	0.852518	0.70761	0.72584	0.99814	FALSE
novel_1851	0	0.473176	1.586	0.61574	0.99814	FALSE
novel_1853	0.17346	0.568346	1.0089	0.74301	0.99814	FALSE
novel_1854	0.17346	0	-0.15191	0.96167	0.99814	FALSE
novel_1856	0.284406	0.221324	-0.15191	0.96167	0.99814	FALSE
novel_1857	0.17346	1.21772	2.4192	0.19624	0.99814	FALSE
novel_1858	0	0.764213	2.2605	0.45191	0.99814	FALSE
novel_1861	0.940246	0.284173	-1.6042	0.46739	0.99814	FALSE
novel_1862	0.29556	0.221324	-0.15191	0.96167	0.99814	FALSE
novel_1863	0	0.182893	1.0022	0.75118	0.99814	FALSE
novel_1864	0.781124	0	-1.9101	0.46686	0.99814	FALSE
novel_1865	1.04615	0	-2.3121	0.37306	0.99814	FALSE
novel_1866	0	0	NA	NA	NA	NA
novel_1867	0.52038	0.277308	-0.73103	0.80614	0.99814	FALSE
novel_1868	6.92886	6.49532	-0.063234	0.92365	0.99814	FALSE
novel_187	302.025	222.554	-0.44057	0.31032	0.99814	FALSE
novel_1871	0	0	NA	NA	NA	NA
novel_1872	0.99662	0.221324	-1.6739	0.44255	0.99814	FALSE
novel_1873	0	0.757348	2.2434	0.40415	0.99814	FALSE
novel_1875	0.69384	0	-1.7205	0.58013	0.99814	FALSE
novel_1876	0.153357	0.195868	0.42516	0.893	0.99814	FALSE
novel_1879	2.49133	2.65156	0.036271	0.96873	0.99814	FALSE
novel_188	9.44492	8.90579	-0.066479	0.92434	0.99814	FALSE
novel_1880	49.9568	89.3612	0.83998	0.063773	0.99814	FALSE
novel_1881	0.631326	0	-1.5984	0.60814	0.99814	FALSE
novel_1883	0.34692	0	-0.72898	0.8176	0.99814	FALSE
novel_1884	0.211584	0.669043	1.5265	0.54436	0.99814	FALSE
novel_1885	0	0	NA	NA	NA	NA
novel_1887	0.846822	0.782978	-0.021063	0.98921	0.99874	FALSE
novel_1888	0.671656	0	-1.6757	0.59035	0.99814	FALSE
novel_1889	1.76302	1.21161	-0.45788	0.71082	0.99814	FALSE
novel_189	224.17	221.625	-0.016156	0.9676	0.99814	FALSE
novel_1890	2.50419	2.45598	-0.083916	0.93143	0.99814	FALSE
novel_19	24556.6	16660.8	-0.55967	0.17111	0.99814	FALSE
novel_190	96.9312	112.452	0.21365	0.60522	0.99814	FALSE
novel_193	154.278	211.2	0.45644	0.25797	0.99814	FALSE
novel_194	138.326	174.478	0.33663	0.54322	0.99814	FALSE
novel_198	30.4965	44.6328	0.55181	0.23314	0.99814	FALSE
novel_2	270976	259914	-0.060129	0.85938	0.99814	FALSE
novel_200	48.2681	40.6191	-0.24201	0.66893	0.99814	FALSE
novel_201	0.786889	1.47044	0.82795	0.58758	0.99814	FALSE
novel_204	98.5547	111.564	0.17889	0.92197	0.99814	FALSE
novel_207	186.592	155.784	-0.26259	0.55681	0.99814	FALSE
novel_216	103.147	43.6884	-1.2402	0.01252	0.93867	TRUE
novel_219	114.54	141.172	0.30624	0.43421	0.99814	FALSE
novel_220	93.7127	124.927	0.40991	0.34123	0.99814	FALSE
novel_222	135.115	131.529	-0.036946	0.93202	0.99814	FALSE
novel_223	82.4589	76.6211	-0.1035	0.81205	0.99814	FALSE
novel_228	162.378	118.708	-0.44675	0.21784	0.99814	FALSE
novel_229	135.514	148.104	0.12752	0.62274	0.99814	FALSE
novel_23	46175.9	26312.6	-0.8114	0.090939	0.99814	FALSE
novel_233	71.0604	86.7518	0.28436	0.68209	0.99814	FALSE
novel_235	98.623	69.1573	-0.5152	0.19726	0.99814	FALSE
novel_237	13.3777	12.6269	-0.099173	0.84723	0.99814	FALSE
novel_238	16.5494	24.4955	0.5714	0.3519	0.99814	FALSE
novel_239	0	0	NA	NA	NA	NA
novel_240	3.18493	5.6919	0.90337	0.31037	0.99814	FALSE
novel_245	69.9428	78.6708	0.17135	0.81577	0.99814	FALSE
novel_248	72.5238	78.5483	0.10814	0.83002	0.99814	FALSE
novel_25	18932.6	30636.1	0.69436	0.14013	0.99814	FALSE
novel_250	118.822	91.0035	-0.38415	0.30217	0.99814	FALSE
novel_252	46.5087	85.8595	0.8941	0.067305	0.99814	FALSE
novel_255	73.1943	71.4425	-0.031497	0.95466	0.99814	FALSE
novel_258	58.9453	43.5096	-0.43943	0.32702	0.99814	FALSE
novel_259	70.7379	62.7794	-0.1784	0.64224	0.99814	FALSE
novel_26	36273.5	25597.5	-0.50292	0.1702	0.99814	FALSE
novel_262	268.49	358.42	0.41695	0.1438	0.99814	FALSE
novel_263	61.172	66.8979	0.1357	0.7478	0.99814	FALSE
novel_264	48.559	70.2753	0.53712	0.23187	0.99814	FALSE
novel_265	0.711485	1.56628	1.1817	0.38632	0.99814	FALSE
novel_267	22.5321	44.9289	1.0035	0.051608	0.99814	FALSE
novel_269	93.9242	55.6312	-0.75741	0.098006	0.99814	FALSE
novel_270	31.1901	27.3485	-0.19309	0.63578	0.99814	FALSE
novel_271	9.70485	6.74532	-0.56326	0.41611	0.99814	FALSE
novel_272	22.6276	26.4194	0.22278	0.68609	0.99814	FALSE
novel_273	60.232	57.1612	-0.070987	0.83574	0.99814	FALSE
novel_274	46.4404	18.5927	-1.3213	0.017757	0.99814	TRUE
novel_275	81.8222	65.9706	-0.30654	0.56641	0.99814	FALSE
novel_277	27.9425	36.9404	0.39412	0.28756	0.99814	FALSE
novel_279	34.3367	55.7232	0.69742	0.15956	0.99814	FALSE
novel_28	26540.9	15427.6	-0.78272	0.094211	0.99814	FALSE
novel_282	45.6747	24.5531	-0.90709	0.065092	0.99814	FALSE
novel_283	0.872689	0	-2.0504	0.46727	0.99814	FALSE
novel_284	0	0.277308	1.0022	0.75118	0.99814	FALSE
novel_287	70.8093	49.6313	-0.52147	0.33374	0.99814	FALSE
novel_288	14.1423	19.7432	0.5035	0.35856	0.99814	FALSE
novel_289	0	0.719955	2.1909	0.47982	0.99814	FALSE
novel_29	7843.76	8722.1	0.15314	0.71676	0.99814	FALSE
novel_291	20.3262	16.9813	-0.25183	0.58032	0.99814	FALSE
novel_292	71.2502	63.3936	-0.16238	0.6601	0.99814	FALSE
novel_293	38.2897	33.6694	-0.17876	0.78435	0.99814	FALSE
novel_294	40.621	15.8748	-1.3531	0.029999	0.99814	TRUE
novel_295	16.9246	94.8939	2.4909	0.0014907	0.63394	TRUE
novel_298	13.9572	32.5357	1.227	0.030411	0.99814	TRUE
novel_299	37.5998	42.0516	0.14953	0.76247	0.99814	FALSE
novel_300	21.6451	25.2949	0.22188	0.67185	0.99814	FALSE
novel_301	47.3207	38.2447	-0.31608	0.52702	0.99814	FALSE
novel_302	37.4919	37.1927	-0.027637	0.95881	0.99814	FALSE
novel_306	38.06	31.7256	-0.27416	0.64097	0.99814	FALSE
novel_307	32.8235	21.3219	-0.62271	0.18201	0.99814	FALSE
novel_308	33.6673	35.998	0.10948	0.84398	0.99814	FALSE
novel_311	47.0407	28.0256	-0.7514	0.19612	0.99814	FALSE
novel_312	34.334	36.9965	0.10522	0.79027	0.99814	FALSE
novel_314	154.736	230.258	0.57376	0.092481	0.99814	FALSE
novel_315	38.3034	24.019	-0.68172	0.13368	0.99814	FALSE
novel_316	7.36444	13.7218	0.92462	0.16203	0.99814	FALSE
novel_320	6.37136	6.70209	0.068741	0.92989	0.99814	FALSE
novel_325	21.5885	17.2415	-0.31163	0.53767	0.99814	FALSE
novel_326	35.2766	10.816	-1.7157	0.016542	0.99814	TRUE
novel_328	20.3656	27.3704	0.43005	0.30201	0.99814	FALSE
novel_330	32.2022	22.9476	-0.47704	0.56288	0.99814	FALSE
novel_333	32.5051	23.8504	-0.43612	0.26547	0.99814	FALSE
novel_334	25.5662	32.4136	0.34356	0.48616	0.99814	FALSE
novel_336	36.728	19.6798	-0.89945	0.17624	0.99814	FALSE
novel_338	0.211584	0	-0.15191	0.96167	0.99814	FALSE
novel_339	17.4147	15.1898	-0.19059	0.77747	0.99814	FALSE
novel_340	7.55503	8.14441	0.082354	0.91034	0.99814	FALSE
novel_341	5.66668	6.96204	0.27392	0.65726	0.99814	FALSE
novel_342	17.6378	9.69894	-0.87441	0.13443	0.99814	FALSE
novel_345	17.6603	21.5529	0.30244	0.62317	0.99814	FALSE
novel_347	17.1786	12.3791	-0.47428	0.29852	0.99814	FALSE
novel_348	28.1872	29.2424	0.043609	0.92746	0.99814	FALSE
novel_349	6.01728	7.02712	0.17632	0.82613	0.99814	FALSE
novel_352	2.52186	2.17481	-0.19594	0.88267	0.99814	FALSE
novel_353	20.5795	20.9945	0.036288	0.94346	0.99814	FALSE
novel_355	16.9613	17.2875	0.0057176	0.99265	0.99874	FALSE
novel_356	27.899	18.9143	-0.56967	0.21992	0.99814	FALSE
novel_357	35.9662	50.0346	0.47285	0.32666	0.99814	FALSE
novel_358	8.79631	7.91157	-0.14612	0.79844	0.99814	FALSE
novel_359	12.5096	13.2475	0.091505	0.86471	0.99814	FALSE
novel_360	1.12228	0.770497	-0.45653	0.75459	0.99814	FALSE
novel_361	9.31609	13.0755	0.4711	0.46333	0.99814	FALSE
novel_362	22.7002	13.4445	-0.77086	0.061057	0.99814	FALSE
novel_363	20.5583	27.3459	0.41646	0.35802	0.99814	FALSE
novel_364	14.0225	23.2919	0.74547	0.07522	0.99814	FALSE
novel_365	24.3722	19.8196	-0.30778	0.69183	0.99814	FALSE
novel_366	9.05191	7.87919	-0.16598	0.74587	0.99814	FALSE
novel_367	5.02027	1.55281	-1.6654	0.086184	0.99814	FALSE
novel_368	0	0.221324	1.0022	0.75118	0.99814	FALSE
novel_369	8.96666	8.41974	-0.061115	0.92728	0.99814	FALSE
novel_370	2.00234	3.49825	0.75067	0.43353	0.99814	FALSE
novel_371	2.70402	2.84007	0.034034	0.96659	0.99814	FALSE
novel_374	0.353787	0.195868	-0.15191	0.96167	0.99814	FALSE
novel_375	0.142203	0.182893	0.42516	0.893	0.99814	FALSE
novel_376	25.324	9.3413	-1.4531	0.068447	0.99814	FALSE
novel_379	33.2094	45.2144	0.44331	0.35344	0.99814	FALSE
novel_381	10.2384	10.1072	-0.012783	0.98047	0.99874	FALSE
novel_382	18.6421	12.8903	-0.54143	0.25284	0.99814	FALSE
novel_384	15.3573	10.55	-0.56271	0.28689	0.99814	FALSE
novel_386	6.21417	4.26259	-0.56703	0.7697	0.99814	FALSE
novel_388	11.747	11.4583	-0.042658	0.9567	0.99814	FALSE
novel_389	2.19697	0.952898	-1.0641	0.41363	0.99814	FALSE
novel_39	10858	7285.47	-0.5757	0.22557	0.99814	FALSE
novel_390	13.3834	9.41369	-0.50317	0.31675	0.99814	FALSE
novel_391	17.063	20.8828	0.29339	0.51459	0.99814	FALSE
novel_393	2.59592	20.2809	2.9498	0.10207	0.99814	FALSE
novel_394	0	0.277308	1.0022	0.75118	0.99814	FALSE
novel_395	6.73522	5.89322	-0.17841	0.80923	0.99814	FALSE
novel_396	14.7097	10.2405	-0.5267	0.36883	0.99814	FALSE
novel_398	11.7383	8.33845	-0.4989	0.36378	0.99814	FALSE
novel_399	12.6701	9.68336	-0.37305	0.47025	0.99814	FALSE
novel_400	13.0535	11.7048	-0.14704	0.81178	0.99814	FALSE
novel_401	8.2025	12.2712	0.56888	0.325	0.99814	FALSE
novel_402	11.9923	7.54652	-0.68451	0.24836	0.99814	FALSE
novel_403	17.0238	7.52497	-1.1507	0.043446	0.99814	TRUE
novel_404	10.2327	11.153	0.11756	0.80787	0.99814	FALSE
novel_405	9.49479	0.365787	-4.3552	0.093885	0.99814	FALSE
novel_406	2.5926	7.07395	1.411	0.085161	0.99814	FALSE
novel_407	1.50193	2.25255	0.6313	0.53714	0.99814	FALSE
novel_409	12.5623	3.42072	-1.8503	0.008005	0.80702	TRUE
novel_410	11.6163	16.7856	0.52607	0.33189	0.99814	FALSE
novel_413	11.9248	10.1626	-0.20764	0.71073	0.99814	FALSE
novel_414	9.12483	3.42871	-1.4276	0.051078	0.99814	FALSE
novel_415	13.0717	8.51479	-0.61959	0.21483	0.99814	FALSE
novel_416	3.81208	1.83747	-1.0771	0.21847	0.99814	FALSE
novel_419	16.7956	7.94782	-1.1074	0.16692	0.99814	FALSE
novel_42	6.11279	3.29654	-0.84677	0.28589	0.99814	FALSE
novel_420	3.51258	5.59363	0.7407	0.28312	0.99814	FALSE
novel_421	16.8642	13.2277	-0.35915	0.54835	0.99814	FALSE
novel_422	8.61896	4.91109	-0.84382	0.16668	0.99814	FALSE
novel_423	3.89777	3.07558	-0.3438	0.64364	0.99814	FALSE
novel_424	10.1559	6.58426	-0.65551	0.38869	0.99814	FALSE
novel_425	8.18011	8.60139	0.026669	0.96397	0.99814	FALSE
novel_427	1.9886	2.72156	0.38823	0.67897	0.99814	FALSE
novel_428	9.50413	11.9622	0.33213	0.57159	0.99814	FALSE
novel_429	5.81366	5.56617	-0.060988	0.92435	0.99814	FALSE
novel_43	98.5495	58.9712	-0.73095	0.048412	0.99814	FALSE
novel_430	2.90089	3.06921	0.11206	0.88338	0.99814	FALSE
novel_431	6.44553	5.57083	-0.2093	0.77238	0.99814	FALSE
novel_432	5.95975	7.28805	0.33726	0.62395	0.99814	FALSE
novel_433	7.68427	3.91454	-0.97416	0.21776	0.99814	FALSE
novel_434	5.03152	4.82104	-0.043193	0.96154	0.99814	FALSE
novel_436	6.84903	7.32942	0.10239	0.86015	0.99814	FALSE
novel_438	1.38166	2.69224	0.98055	0.35646	0.99814	FALSE
novel_439	9.73681	5.5796	-0.80783	0.26882	0.99814	FALSE
novel_440	0.711861	0.858802	0.32751	0.83833	0.99814	FALSE
novel_441	2.78752	1.80619	-0.65535	0.53494	0.99814	FALSE
novel_442	5.9141	5.90129	-0.054486	0.94489	0.99814	FALSE
novel_443	7.31532	8.25405	0.16573	0.77604	0.99814	FALSE
novel_445	7.9183	11.272	0.46537	0.48026	0.99814	FALSE
novel_448	7.28332	8.8703	0.30666	0.64795	0.99814	FALSE
novel_449	1.10035	2.91356	1.3644	0.22842	0.99814	FALSE
novel_451	5.24901	5.69798	0.10589	0.8749	0.99814	FALSE
novel_452	5.1549	3.07486	-0.78225	0.3426	0.99814	FALSE
novel_453	2.41483	0.663971	-1.8483	0.17971	0.99814	FALSE
novel_454	4.61672	7.31852	0.68774	0.33128	0.99814	FALSE
novel_455	4.82895	2.17763	-1.2017	0.1905	0.99814	FALSE
novel_456	3.65026	6.87705	0.90038	0.20649	0.99814	FALSE
novel_457	10.9847	13.2455	0.27608	0.62135	0.99814	FALSE
novel_458	13.2259	5.21174	-1.3526	0.046514	0.99814	TRUE
novel_459	6.74135	4.18395	-0.67362	0.38325	0.99814	FALSE
novel_46	7654.86	8279.4	0.11322	0.63504	0.99814	FALSE
novel_460	13.6325	8.46176	-0.6729	0.38956	0.99814	FALSE
novel_461	9.1741	5.14371	-0.80168	0.16803	0.99814	FALSE
novel_462	11.0524	4.58466	-1.287	0.023554	0.99814	TRUE
novel_463	6.17688	6.30978	0.019913	0.97683	0.99874	FALSE
novel_464	6.67084	1.03466	-2.7279	0.21351	0.99814	FALSE
novel_465	14.6604	6.08028	-1.2951	0.030484	0.99814	TRUE
novel_466	5.27675	6.02825	0.20477	0.75409	0.99814	FALSE
novel_467	0.711861	0.846865	0.31547	0.8549	0.99814	FALSE
novel_468	7.04762	6.72244	-0.10956	0.84988	0.99814	FALSE
novel_469	0.673362	2.9653	2.09	0.073274	0.99814	FALSE
novel_470	4.78529	5.27059	0.087442	0.89289	0.99814	FALSE
novel_471	4.05393	3.34421	-0.28954	0.76937	0.99814	FALSE
novel_472	8.37204	3.42736	-1.2688	0.084041	0.99814	FALSE
novel_473	6.50699	3.98312	-0.7057	0.37777	0.99814	FALSE
novel_474	4.01462	6.40318	0.64864	0.47803	0.99814	FALSE
novel_475	3.10867	5.03064	0.66493	0.33536	0.99814	FALSE
novel_477	2.46471	4.77231	0.95335	0.22133	0.99814	FALSE
novel_478	6.87514	5.45033	-0.35135	0.6116	0.99814	FALSE
novel_479	9.04444	9.56629	0.05884	0.90765	0.99814	FALSE
novel_48	5879.95	5892.47	0.00309	0.99307	0.99874	FALSE
novel_481	2.9884	0.473176	-2.6643	0.060615	0.99814	FALSE
novel_484	0.357699	0	-0.72898	0.8176	0.99814	FALSE
novel_485	4.39833	3.11908	-0.52306	0.57566	0.99814	FALSE
novel_486	1.48331	0.782804	-1.0513	0.43973	0.99814	FALSE
novel_487	2.8466	1.60879	-0.86455	0.41125	0.99814	FALSE
novel_488	5.34918	4.04227	-0.39155	0.56713	0.99814	FALSE
novel_489	4.79535	4.51996	-0.087036	0.91052	0.99814	FALSE
novel_490	6.68928	8.59313	0.36028	0.83289	0.99814	FALSE
novel_491	6.83936	2.68941	-1.3478	0.054216	0.99814	FALSE
novel_492	6.4554	3.46049	-0.92008	0.26135	0.99814	FALSE
novel_494	0.684516	0.473176	-0.54237	0.77751	0.99814	FALSE
novel_495	4.22643	4.63839	0.18899	0.80199	0.99814	FALSE
novel_496	0.153357	0.845653	1.7884	0.45595	0.99814	FALSE
novel_498	1.34661	1.95115	0.61585	0.63378	0.99814	FALSE
novel_499	4.572	5.93156	0.32541	0.67783	0.99814	FALSE
novel_5	3.91283	0.587111	-2.5737	0.023382	0.99814	TRUE
novel_500	2.2697	5.3562	1.2162	0.10349	0.99814	FALSE
novel_501	2.41933	2.81004	0.23824	0.81356	0.99814	FALSE
novel_502	5.42396	3.64824	-0.58033	0.39575	0.99814	FALSE
novel_503	5.86286	3.01535	-1.0078	0.1735	0.99814	FALSE
novel_505	4.05333	1.71743	-1.3165	0.17798	0.99814	FALSE
novel_506	5.567	3.97722	-0.4966	0.47068	0.99814	FALSE
novel_507	7.03718	8.10883	0.19441	0.72066	0.99814	FALSE
novel_508	3.1008	1.85112	-0.68917	0.53237	0.99814	FALSE
novel_509	4.48375	5.73267	0.33991	0.60473	0.99814	FALSE
novel_51	8957.49	6669.91	-0.42545	0.21195	0.99814	FALSE
novel_510	3.53739	2.55622	-0.57282	0.5486	0.99814	FALSE
novel_511	4.94353	5.55207	0.19281	0.7801	0.99814	FALSE
novel_512	1.79197	0.914467	-0.84736	0.59283	0.99814	FALSE
novel_513	0.527247	0.958833	0.86155	0.60588	0.99814	FALSE
novel_514	7.57795	5.69469	-0.46763	0.49692	0.99814	FALSE
novel_515	5.68348	1.35115	-2.2345	0.026438	0.99814	TRUE
novel_516	4.88063	3.74092	-0.38054	0.67925	0.99814	FALSE
novel_517	6.29804	3.68546	-0.82132	0.37092	0.99814	FALSE
novel_518	0.518298	0.613059	0.34188	0.87061	0.99814	FALSE
novel_519	6.65848	2.64973	-1.3109	0.1185	0.99814	FALSE
novel_521	4.58916	1.7238	-1.4694	0.2376	0.99814	FALSE
novel_522	4.68601	2.77161	-0.79192	0.36438	0.99814	FALSE
novel_523	2.00552	1.67317	-0.31028	0.75508	0.99814	FALSE
novel_525	2.79276	2.83932	-0.013539	0.98923	0.99874	FALSE
novel_526	3.64647	3.50425	-0.087518	0.91908	0.99814	FALSE
novel_527	1.2993	2.68959	1.0651	0.30949	0.99814	FALSE
novel_529	4.01741	3.99572	-0.019558	0.98191	0.99874	FALSE
novel_53	4789.73	6502.4	0.44106	0.14209	0.99814	FALSE
novel_530	0.828196	0.417192	-0.82618	0.63489	0.99814	FALSE
novel_532	4.0629	0.846865	-2.2057	0.074977	0.99814	FALSE
novel_533	3.1207	2.52636	-0.32763	0.72272	0.99814	FALSE
novel_534	7.37262	3.06925	-1.2926	0.20769	0.99814	FALSE
novel_535	3.38379	1.62302	-1.109	0.31728	0.99814	FALSE
novel_536	5.31458	2.07603	-1.3168	0.17959	0.99814	FALSE
novel_537	3.77251	2.77368	-0.47376	0.63408	0.99814	FALSE
novel_539	3.24341	2.04686	-0.68733	0.44371	0.99814	FALSE
novel_540	2.16625	3.58777	0.67285	0.51526	0.99814	FALSE
novel_542	0.315663	0.442648	0.43135	0.87457	0.99814	FALSE
novel_543	1.21668	2.33677	0.90661	0.40564	0.99814	FALSE
novel_544	5.34002	5.16335	-0.12381	0.87265	0.99814	FALSE
novel_545	7.29402	4.70297	-0.63518	0.36894	0.99814	FALSE
novel_546	4.87176	0.568346	-3.3792	0.14845	0.99814	FALSE
novel_547	3.66755	0.600085	-2.4883	0.043964	0.99814	TRUE
novel_548	1.27538	0.568346	-1.4138	0.3897	0.99814	FALSE
novel_549	0	0.182893	1.0022	0.75118	0.99814	FALSE
novel_552	4.87443	1.64722	-1.6133	0.080337	0.99814	FALSE
novel_553	2.44461	0.182893	-2.9612	0.29515	0.99814	FALSE
novel_554	1.72137	1.74917	0.00030384	0.99978	0.99978	FALSE
novel_555	2.07182	5.79008	1.4699	0.15611	0.99814	FALSE
novel_556	0.499902	0	-1.2641	0.68721	0.99814	FALSE
novel_557	1.63667	4.23868	1.3603	0.11294	0.99814	FALSE
novel_558	5.785	2.0974	-1.4221	0.066611	0.99814	FALSE
novel_559	0.711861	1.0043	0.59794	0.69663	0.99814	FALSE
novel_560	2.38335	2.25996	-0.056166	0.9619	0.99814	FALSE
novel_561	0.460072	0.284173	-0.60155	0.84523	0.99814	FALSE
novel_562	2.33161	4.09897	0.83576	0.27593	0.99814	FALSE
novel_564	0.865218	2.92125	1.7378	0.13377	0.99814	FALSE
novel_565	1.0383	4.16022	1.987	0.04224	0.99814	TRUE
novel_566	1.87056	0.72682	-1.4134	0.31875	0.99814	FALSE
novel_567	2.69926	5.09934	0.88219	0.31416	0.99814	FALSE
novel_568	4.7548	1.55941	-1.6155	0.12699	0.99814	FALSE
novel_569	2.68991	2.7528	0.016947	0.98377	0.99874	FALSE
novel_570	2.97371	1.12314	-1.4176	0.19021	0.99814	FALSE
novel_571	2.59027	1.27599	-0.99928	0.42315	0.99814	FALSE
novel_572	0.153357	0.195868	0.42516	0.893	0.99814	FALSE
novel_573	1.06565	0.391736	-1.1623	0.50584	0.99814	FALSE
novel_574	1.70728	0.460201	-1.899	0.20653	0.99814	FALSE
novel_575	3.0968	4.8955	0.62257	0.43285	0.99814	FALSE
novel_576	4.37277	6.03539	0.42914	0.55034	0.99814	FALSE
novel_577	2.57188	1.74181	-0.56258	0.58395	0.99814	FALSE
novel_578	2.38543	3.27728	0.44017	0.62578	0.99814	FALSE
novel_579	0	0	NA	NA	NA	NA
novel_58	3617.91	3620.25	0.0010043	0.99779	0.9989	FALSE
novel_580	3.21876	2.16129	-0.53599	0.53137	0.99814	FALSE
novel_581	3.72371	3.80676	-0.0072083	0.9938	0.99874	FALSE
novel_582	1.75177	1.14926	-0.54743	0.71814	0.99814	FALSE
novel_583	18.3065	27.6789	0.57597	0.17682	0.99814	FALSE
novel_584	3.37679	0.473176	-2.8607	0.042331	0.99814	TRUE
novel_585	3.62425	1.98069	-0.834	0.38732	0.99814	FALSE
novel_586	1.41023	1.0931	-0.27578	0.84722	0.99814	FALSE
novel_587	1.72137	1.72991	-0.092317	0.93429	0.99814	FALSE
novel_589	3.10034	5.28825	0.73387	0.35425	0.99814	FALSE
novel_59	2575.57	2132.65	-0.27238	0.42729	0.99814	FALSE
novel_590	0.965738	0.182893	-1.6383	0.42394	0.99814	FALSE
novel_591	2.27694	4.52885	0.99235	0.22858	0.99814	FALSE
novel_592	2.6682	1.23707	-1.0292	0.3587	0.99814	FALSE
novel_594	0.423167	0.378761	0.42076	0.87472	0.99814	FALSE
novel_595	0.332207	0.505497	0.43068	0.85589	0.99814	FALSE
novel_596	1.3356	0.460201	-1.5549	0.38313	0.99814	FALSE
novel_597	1.2337	0	-2.5448	0.23341	0.99814	FALSE
novel_598	1.88588	1.20686	-0.70613	0.60705	0.99814	FALSE
novel_599	1.66462	0.587111	-1.4136	0.4072	0.99814	FALSE
novel_600	3.32577	1.45889	-1.1162	0.26028	0.99814	FALSE
novel_601	3.48761	1.71132	-1.1137	0.26021	0.99814	FALSE
novel_602	2.96613	2.4012	-0.3127	0.76158	0.99814	FALSE
novel_603	0	0	NA	NA	NA	NA
novel_604	3.14094	2.48178	-0.31421	0.72038	0.99814	FALSE
novel_605	0.678751	2.61886	1.9003	0.17333	0.99814	FALSE
novel_606	0.357699	2.60148	2.8821	0.037884	0.99814	TRUE
novel_607	1.71572	1.20017	-0.4212	0.72205	0.99814	FALSE
novel_608	2.94724	1.5019	-0.95136	0.33863	0.99814	FALSE
novel_609	1.88588	0.561481	-2.0289	0.21102	0.99814	FALSE
novel_61	5905.3	2245.04	-1.3953	0.0085233	0.80702	TRUE
novel_610	0.92651	1.42607	0.62358	0.65197	0.99814	FALSE
novel_611	1.84271	0.694499	-1.4304	0.28277	0.99814	FALSE
novel_612	2.52468	3.08218	0.26889	0.7627	0.99814	FALSE
novel_613	2.30354	0.757348	-1.7187	0.23341	0.99814	FALSE
novel_614	0.940246	0	-2.174	0.42372	0.99814	FALSE
novel_615	0.613429	0	-1.5632	0.61631	0.99814	FALSE
novel_616	0.153357	0.284173	0.42516	0.893	0.99814	FALSE
novel_618	2.99742	1.50343	-1.0036	0.47937	0.99814	FALSE
novel_619	0.780395	0.195868	-1.3306	0.58164	0.99814	FALSE
novel_620	1.48404	0.391736	-1.6698	0.31458	0.99814	FALSE
novel_621	3.21778	1.0931	-1.5329	0.19659	0.99814	FALSE
novel_622	2.20743	3.31513	0.64264	0.45597	0.99814	FALSE
novel_623	2.50397	3.58445	0.45312	0.63086	0.99814	FALSE
novel_625	1.91971	3.42889	0.89218	0.29095	0.99814	FALSE
novel_626	3.19779	0.72682	-2.2045	0.1157	0.99814	FALSE
novel_627	2.62459	1.64951	-0.71672	0.55862	0.99814	FALSE
novel_628	0.56537	2.55302	2.3023	0.0879	0.99814	FALSE
novel_629	3.45093	3.01238	-0.26759	0.7591	0.99814	FALSE
novel_630	1.35015	2.05026	0.70018	0.64818	0.99814	FALSE
novel_631	1.81013	2.26611	0.30278	0.75609	0.99814	FALSE
novel_632	1.41515	5.49151	2.0096	0.025238	0.99814	TRUE
novel_633	2.0227	1.77234	-0.21617	0.86145	0.99814	FALSE
novel_634	0.457866	0.277308	-0.59906	0.82729	0.99814	FALSE
novel_635	2.04277	1.82433	-0.247	0.82709	0.99814	FALSE
novel_636	3.26803	4.43684	0.48708	0.53554	0.99814	FALSE
novel_637	1.88881	1.91995	-0.0056898	0.99551	0.99874	FALSE
novel_638	0	0.505497	1.586	0.61574	0.99814	FALSE
novel_639	2.59858	3.08713	0.26662	0.78747	0.99814	FALSE
novel_64	6263.96	4020.1	-0.63987	0.1912	0.99814	FALSE
novel_640	1.99865	0.221324	-2.6783	0.059144	0.99814	FALSE
novel_641	2.74814	2.95571	0.15181	0.86124	0.99814	FALSE
novel_642	0.91768	1.55756	0.87276	0.54116	0.99814	FALSE
novel_643	1.79283	1.17454	-0.65528	0.602	0.99814	FALSE
novel_644	2.77253	0.662934	-2.0669	0.094184	0.99814	FALSE
novel_645	0.142203	0	-0.15191	0.96167	0.99814	FALSE
novel_646	1.42042	0.561655	-1.2074	0.49023	0.99814	FALSE
novel_647	1.35973	2.12165	0.61315	0.54117	0.99814	FALSE
novel_648	2.27322	1.97153	-0.15006	0.90273	0.99814	FALSE
novel_649	1.62256	0.561655	-1.3688	0.32884	0.99814	FALSE
novel_650	1.53038	1.03025	-0.49915	0.70927	0.99814	FALSE
novel_651	1.53921	1.25674	-0.39909	0.75904	0.99814	FALSE
novel_652	2.39056	3.71706	0.69435	0.39135	0.99814	FALSE
novel_653	2.90407	3.28214	0.20319	0.80219	0.99814	FALSE
novel_654	1.09606	0.757522	-0.45397	0.77829	0.99814	FALSE
novel_655	2.90457	2.15779	-0.46538	0.61786	0.99814	FALSE
novel_657	1.75555	1.6355	-0.10905	0.91548	0.99814	FALSE
novel_658	2.59922	0.284173	-3.0612	0.038734	0.99814	TRUE
novel_659	1.18271	2.60759	1.1232	0.3541	0.99814	FALSE
novel_660	2.2594	1.18141	-0.98824	0.40415	0.99814	FALSE
novel_661	0.958143	0.663971	-0.52026	0.77542	0.99814	FALSE
novel_662	1.00594	0.195868	-1.6863	0.39693	0.99814	FALSE
novel_663	1.16544	1.33835	0.19944	0.88253	0.99814	FALSE
novel_664	1.35973	0.770497	-0.69297	0.60913	0.99814	FALSE
novel_665	0	0.182893	1.0022	0.75118	0.99814	FALSE
novel_666	1.13173	0.958833	-0.28877	0.85724	0.99814	FALSE
novel_667	2.63965	0.737509	-1.9277	0.14075	0.99814	FALSE
novel_668	0.59112	1.98984	1.6538	0.20525	0.99814	FALSE
novel_670	1.62293	0.737509	-1.2167	0.42695	0.99814	FALSE
novel_671	1.19658	1.59038	0.4108	0.75228	0.99814	FALSE
novel_672	0.306715	0.561655	0.81316	0.75063	0.99814	FALSE
novel_674	0.153357	1.03466	2.0964	0.30141	0.99814	FALSE
novel_675	1.87595	1.81888	-0.045668	0.96853	0.99814	FALSE
novel_676	0.511056	0.662934	0.3743	0.84586	0.99814	FALSE
novel_677	0.711861	0.182893	-1.1669	0.60633	0.99814	FALSE
novel_678	2.17813	1.41953	-0.6765	0.57581	0.99814	FALSE
novel_679	2.99049	2.68188	-0.15655	0.86324	0.99814	FALSE
novel_680	1.82849	2.92982	0.72474	0.47175	0.99814	FALSE
novel_681	0.178849	1.62846	2.7391	0.11919	0.99814	FALSE
novel_682	1.20455	0.480041	-1.3954	0.44671	0.99814	FALSE
novel_683	0.853218	0	-2.043	0.50898	0.99814	FALSE
novel_684	0	0.744374	2.2213	0.41265	0.99814	FALSE
novel_685	2.84141	1.29517	-1.2299	0.3017	0.99814	FALSE
novel_686	0.457866	1.5533	1.6764	0.23986	0.99814	FALSE
novel_687	2.8526	1.81839	-0.69019	0.47458	0.99814	FALSE
novel_688	0.613429	0	-1.5632	0.61631	0.99814	FALSE
novel_689	1.44481	0.221324	-2.2199	0.17107	0.99814	FALSE
novel_691	2.10947	2.69017	0.33084	0.74759	0.99814	FALSE
novel_693	0	0	NA	NA	NA	NA
novel_694	0	0.221324	1.0022	0.75118	0.99814	FALSE
novel_695	0.8673	0.277308	-1.4648	0.56335	0.99814	FALSE
novel_696	1.43403	0.182893	-2.2116	0.17619	0.99814	FALSE
novel_697	1.41255	1.59689	0.11126	0.93426	0.99814	FALSE
novel_698	2.39447	0.600085	-1.8588	0.12729	0.99814	FALSE
novel_699	2.06939	2.1343	0.045503	0.96325	0.99814	FALSE
novel_702	1.93223	1.39451	-0.4151	0.72203	0.99814	FALSE
novel_703	1.20014	0.182893	-1.962	0.34817	0.99814	FALSE
novel_704	1.46025	1.29458	-0.16577	0.88511	0.99814	FALSE
novel_705	0.532636	1.09736	1.1517	0.54047	0.99814	FALSE
novel_706	0.17346	0.701364	1.5684	0.49531	0.99814	FALSE
novel_708	4.0009	0.365787	-3.1117	0.16732	0.99814	FALSE
novel_709	1.09899	0.391736	-1.2461	0.55119	0.99814	FALSE
novel_710	1.29795	0	-2.6361	0.20718	0.99814	FALSE
novel_711	2.62311	0.195868	-3.0752	0.029535	0.99814	TRUE
novel_712	0.747661	0	-1.8487	0.54347	0.99814	FALSE
novel_713	0.507144	0.417192	-0.096909	0.96318	0.99814	FALSE
novel_714	0	0.442648	1.586	0.61574	0.99814	FALSE
novel_715	1.85607	1.31214	-0.4827	0.66364	0.99814	FALSE
novel_716	0.781124	0.789669	-0.11058	0.94898	0.99814	FALSE
novel_717	0.905424	0.95339	0.17661	0.91924	0.99814	FALSE
novel_718	1.31202	1.86921	0.61459	0.60093	0.99814	FALSE
novel_719	1.41758	2.85866	1.0136	0.308	0.99814	FALSE
novel_720	0.700707	1.79322	1.3909	0.28128	0.99814	FALSE
novel_721	2.84008	0.859839	-1.68	0.14339	0.99814	FALSE
novel_723	0.480175	0.859839	0.82557	0.67498	0.99814	FALSE
novel_724	1.06379	0	-2.327	0.26004	0.99814	FALSE
novel_725	1.76526	0.600085	-1.4617	0.33683	0.99814	FALSE
novel_726	0.981554	0.221324	-1.6558	0.3638	0.99814	FALSE
novel_727	0.613429	0	-1.5632	0.61631	0.99814	FALSE
novel_728	0.602275	0.182893	-0.97087	0.71521	0.99814	FALSE
novel_729	1.96018	0.574629	-1.6586	0.31621	0.99814	FALSE
novel_730	2.2545	3.6351	0.67046	0.43553	0.99814	FALSE
novel_731	1.56199	1.19178	-0.30742	0.81538	0.99814	FALSE
novel_733	0.352309	0.864418	1.3298	0.4804	0.99814	FALSE
novel_734	2.52257	0.277308	-3.0115	0.034821	0.99814	TRUE
novel_735	0.352309	1.22612	1.8562	0.31607	0.99814	FALSE
novel_736	1.44296	2.14585	0.64159	0.6172	0.99814	FALSE
novel_737	0.142203	0.404217	0.99751	0.75227	0.99814	FALSE
novel_738	1.70605	2.99976	0.85279	0.36893	0.99814	FALSE
novel_739	1.32737	0.284173	-2.0878	0.29114	0.99814	FALSE
novel_740	0.315663	0.54868	0.79275	0.75894	0.99814	FALSE
novel_741	0.680604	0.460201	-0.53763	0.76659	0.99814	FALSE
novel_742	1.02605	0.505497	-1.1279	0.52306	0.99814	FALSE
novel_743	1.21863	0.669043	-0.8376	0.57601	0.99814	FALSE
novel_744	0.448918	0	-1.152	0.71427	0.99814	FALSE
novel_745	1.28103	1.48996	0.22248	0.86049	0.99814	FALSE
novel_746	0.353787	0.643095	0.90599	0.68071	0.99814	FALSE
novel_747	1.68653	0.587603	-1.4078	0.43942	0.99814	FALSE
novel_748	1.6787	1.74868	0.077847	0.93853	0.99814	FALSE
novel_749	1.63408	1.23614	-0.46731	0.72488	0.99814	FALSE
novel_750	0.507144	1.76269	1.8244	0.19787	0.99814	FALSE
novel_751	0	0	NA	NA	NA	NA
novel_752	2.30009	1.04152	-1.2337	0.31452	0.99814	FALSE
novel_753	2.34743	1.34446	-0.82945	0.49568	0.99814	FALSE
novel_754	0.781124	0.638515	-0.269	0.87959	0.99814	FALSE
novel_755	0.792279	0.834383	0.089367	0.9608	0.99814	FALSE
novel_756	0.353787	1.02186	1.5945	0.37682	0.99814	FALSE
novel_757	0.817771	1.72884	1.0753	0.44757	0.99814	FALSE
novel_758	0.142203	0.195868	0.42516	0.893	0.99814	FALSE
novel_759	0.306715	0.473176	0.43129	0.87291	0.99814	FALSE
novel_76	1155.48	648.865	-0.83305	0.14818	0.99814	FALSE
novel_760	1.72835	0	-3.0335	0.10964	0.99814	FALSE
novel_761	0.306715	0	-0.72898	0.8176	0.99814	FALSE
novel_762	0.178849	0.561481	1.0084	0.7134	0.99814	FALSE
novel_763	0.685993	0.378761	-0.54543	0.76818	0.99814	FALSE
novel_764	1.0735	0.95339	-0.1343	0.94283	0.99814	FALSE
novel_765	0.633532	0.979339	0.6528	0.74692	0.99814	FALSE
novel_766	0.8673	0	-2.0428	0.50903	0.99814	FALSE
novel_767	0.211584	0.442648	1.0089	0.74951	0.99814	FALSE
novel_768	0.97837	0.460201	-1.0784	0.57997	0.99814	FALSE
novel_769	0.364941	1.40273	1.994	0.22704	0.99814	FALSE
novel_77	1970.83	2312.97	0.23089	0.5152	0.99814	FALSE
novel_770	0.611223	0.182893	-0.99407	0.67526	0.99814	FALSE
novel_772	0.812381	0.442648	-0.80727	0.68667	0.99814	FALSE
novel_773	1.32517	1.68479	0.36372	0.77957	0.99814	FALSE
novel_775	2.17346	0.750483	-1.6215	0.24258	0.99814	FALSE
novel_776	1.05119	0.391736	-1.1936	0.56499	0.99814	FALSE
novel_777	0.989025	1.48434	0.60641	0.62162	0.99814	FALSE
novel_778	0.448918	0.365787	-0.016157	0.99512	0.99874	FALSE
novel_779	0	1.13669	2.822	0.31532	0.99814	FALSE
novel_780	0.518298	0.378761	-0.1342	0.95356	0.99814	FALSE
novel_781	1.25553	0.675908	-0.92778	0.55677	0.99814	FALSE
novel_782	0	0.498632	1.586	0.61574	0.99814	FALSE
novel_783	0.753426	0.473176	-0.73168	0.69563	0.99814	FALSE
novel_784	0.93804	1.14908	0.23644	0.86765	0.99814	FALSE
novel_785	1.0383	0.221324	-1.7169	0.31138	0.99814	FALSE
novel_786	0.390433	0.195868	-0.15191	0.96093	0.99814	FALSE
novel_787	0.142203	0.277308	0.42516	0.893	0.99814	FALSE
novel_788	0.825013	0.284173	-1.4005	0.54094	0.99814	FALSE
novel_789	0	1.26864	3.0363	0.1446	0.99814	FALSE
novel_790	0.34692	1.71056	2.265	0.17777	0.99814	FALSE
novel_791	1.16739	0.195868	-1.8542	0.3417	0.99814	FALSE
novel_792	0.448918	1.21831	1.3161	0.46905	0.99814	FALSE
novel_793	1.44333	2.23433	0.59976	0.55869	0.99814	FALSE
novel_794	0.153357	0.221324	0.42516	0.893	0.99814	FALSE
novel_795	0.780866	0.838963	0.21201	0.90025	0.99814	FALSE
novel_796	0.660501	0.221324	-1.0791	0.63466	0.99814	FALSE
novel_797	0	0	NA	NA	NA	NA
novel_798	1.52632	0.669043	-1.1817	0.45427	0.99814	FALSE
novel_799	0.460072	0.195868	-0.60093	0.84846	0.99814	FALSE
novel_8	2.37069	2.49322	0.12767	0.88163	0.99814	FALSE
novel_800	0.662583	0.460201	-0.5154	0.80672	0.99814	FALSE
novel_801	0.790072	0.391736	-0.77959	0.67797	0.99814	FALSE
novel_802	1.38166	1.18141	-0.24823	0.84496	0.99814	FALSE
novel_803	0.638921	0	-1.6143	0.60445	0.99814	FALSE
novel_804	1.21472	0.846865	-0.46056	0.76771	0.99814	FALSE
novel_806	0.34692	1.59735	2.1934	0.17128	0.99814	FALSE
novel_807	0.773529	0.694499	-0.20575	0.90685	0.99814	FALSE
novel_808	0.704619	0.378761	-0.58382	0.78314	0.99814	FALSE
novel_809	1.06235	0.182893	-1.785	0.41783	0.99814	FALSE
novel_81	1.26851	0.460201	-1.4192	0.39907	0.99814	FALSE
novel_810	0.817771	0	-1.966	0.49533	0.99814	FALSE
novel_811	1.97134	1.4526	-0.51386	0.70127	0.99814	FALSE
novel_812	0.17346	0	-0.15191	0.96167	0.99814	FALSE
novel_813	0.353787	0.54868	0.79421	0.75384	0.99814	FALSE
novel_814	1.06918	0.467066	-1.1762	0.50537	0.99814	FALSE
novel_815	1.46957	0.72682	-1.0759	0.49059	0.99814	FALSE
novel_816	0.613429	0.442648	-0.41056	0.87587	0.99814	FALSE
novel_817	0.357699	0	-0.72898	0.8176	0.99814	FALSE
novel_818	1.68838	0.221324	-2.4297	0.12799	0.99814	FALSE
novel_819	0.507144	0.574629	0.32413	0.86971	0.99814	FALSE
novel_820	0	0	NA	NA	NA	NA
novel_821	0.766786	0	-1.8819	0.544	0.99814	FALSE
novel_822	0.211584	0	-0.15191	0.96167	0.99814	FALSE
novel_823	0.711485	0.948144	0.4214	0.80407	0.99814	FALSE
novel_824	0.704619	0.587111	-0.14002	0.94357	0.99814	FALSE
novel_825	0.8673	0.277308	-1.4648	0.56335	0.99814	FALSE
novel_826	0.17346	0.587111	1.4244	0.59746	0.99814	FALSE
novel_827	0.211584	0	-0.15191	0.96167	0.99814	FALSE
novel_828	0.178849	0.442648	1.0089	0.74951	0.99814	FALSE
novel_83	1375.47	1439.31	0.065759	0.89494	0.99814	FALSE
novel_830	0.613429	0	-1.5632	0.61631	0.99814	FALSE
novel_831	0.875526	0.195868	-1.5163	0.50823	0.99814	FALSE
novel_832	0.950414	0.460201	-0.97523	0.59011	0.99814	FALSE
novel_833	0.448918	0	-1.152	0.71427	0.99814	FALSE
novel_835	0	0	NA	NA	NA	NA
novel_836	0.633532	0.587603	-0.028078	0.98997	0.99874	FALSE
novel_837	1.18088	0.277308	-1.9134	0.26462	0.99814	FALSE
novel_839	1.58383	0.284173	-2.357	0.13922	0.99814	FALSE
novel_840	0.423167	0.365787	0.4142	0.89038	0.99814	FALSE
novel_842	0.710008	0.54868	-0.21203	0.9237	0.99814	FALSE
novel_843	0.29556	0	-0.72898	0.8176	0.99814	FALSE
novel_844	1.15722	0.221324	-1.8895	0.32813	0.99814	FALSE
novel_845	0.59112	0	-1.516	0.62733	0.99814	FALSE
novel_846	0.715397	0.498632	-0.59343	0.79323	0.99814	FALSE
novel_847	0.613429	1.00413	0.62118	0.73795	0.99814	FALSE
novel_848	0.178849	0.902849	1.9519	0.35011	0.99814	FALSE
novel_849	0.971128	0.284173	-1.6431	0.44622	0.99814	FALSE
novel_850	0	0.195868	1.0022	0.75118	0.99814	FALSE
novel_851	0	0.195868	1.0022	0.75118	0.99814	FALSE
novel_852	0.846335	0	-1.9777	0.52304	0.99814	FALSE
novel_853	0.178849	0	-0.15191	0.96167	0.99814	FALSE
novel_854	1.12449	0.64996	-0.79699	0.65565	0.99814	FALSE
novel_855	0.638921	0.985537	0.54782	0.74813	0.99814	FALSE
novel_856	0.59112	0.277308	-0.95263	0.70439	0.99814	FALSE
novel_857	0.353787	1.3051	1.853	0.32177	0.99814	FALSE
novel_859	0.960349	0.221324	-1.6294	0.46096	0.99814	FALSE
novel_86	3394.92	1979.72	-0.77813	0.093662	0.99814	FALSE
novel_860	0.17346	0.221324	0.42516	0.893	0.99814	FALSE
novel_861	0.460072	0.417192	-0.025326	0.99214	0.99874	FALSE
novel_862	1.35226	0.460201	-1.5316	0.32476	0.99814	FALSE
novel_863	0.69384	0.568346	-0.55906	0.81988	0.99814	FALSE
novel_864	0.178849	0.473176	1.0087	0.72991	0.99814	FALSE
novel_865	0.423167	1.31958	1.8701	0.34704	0.99814	FALSE
novel_866	0.959974	1.06011	0.017492	0.99051	0.99874	FALSE
novel_867	0.46902	1.1033	1.1772	0.49478	0.99814	FALSE
novel_868	0.153357	0	-0.15191	0.96167	0.99814	FALSE
novel_869	0.480175	0.284173	-0.6484	0.80991	0.99814	FALSE
novel_87	638.966	783.563	0.2945	0.28727	0.99814	FALSE
novel_870	0	1.45251	3.2319	0.14983	0.99814	FALSE
novel_872	0.868755	0.195868	-1.4656	0.53078	0.99814	FALSE
novel_873	0	0.365787	1.5682	0.61975	0.99814	FALSE
novel_874	0.806992	0.195868	-1.3766	0.56009	0.99814	FALSE
novel_875	0.385044	0.554616	0.43092	0.86232	0.99814	FALSE
novel_876	0.568812	0	-1.4676	0.63871	0.99814	FALSE
novel_877	0.813859	0.681525	-0.27493	0.86784	0.99814	FALSE
novel_878	0.315663	0	-0.72898	0.8176	0.99814	FALSE
novel_879	2.20523	0.442648	-2.2338	0.45914	0.99814	FALSE
novel_880	0.142203	0.277308	0.42516	0.893	0.99814	FALSE
novel_882	0.536548	0.182893	-0.76572	0.80702	0.99814	FALSE
novel_883	0.34692	0.182893	-0.15191	0.96167	0.99814	FALSE
novel_884	1.04076	0	-2.306	0.43436	0.99814	FALSE
novel_887	0.499902	0.391736	-0.10463	0.96709	0.99814	FALSE
novel_888	0.153357	0.195868	0.42516	0.893	0.99814	FALSE
novel_891	0.34692	2.70351	2.9268	0.045793	0.99814	TRUE
novel_892	1.21422	0.378761	-1.3767	0.51056	0.99814	FALSE
novel_893	0.569282	0.884258	0.71968	0.66793	0.99814	FALSE
novel_894	1.0735	0.701364	-0.6677	0.71915	0.99814	FALSE
novel_895	0.888857	0.365787	-0.92547	0.67643	0.99814	FALSE
novel_896	0	0.195868	1.0022	0.75118	0.99814	FALSE
novel_897	0	0	NA	NA	NA	NA
novel_898	0	0	NA	NA	NA	NA
novel_900	0.480175	0.284173	-0.6484	0.80991	0.99814	FALSE
novel_901	0	0.442648	1.586	0.61574	0.99814	FALSE
novel_902	0.920144	0.391736	-0.99119	0.6824	0.99814	FALSE
novel_903	0.211584	0	-0.15191	0.96167	0.99814	FALSE
novel_904	0	0.195868	1.0022	0.75118	0.99814	FALSE
novel_905	0.795837	0.391736	-0.7839	0.69792	0.99814	FALSE
novel_907	1.22686	0	-2.5574	0.35054	0.99814	FALSE
novel_908	0.742272	0.284173	-1.2764	0.588	0.99814	FALSE
novel_909	0.940246	0	-2.174	0.42372	0.99814	FALSE
novel_910	0.47441	0.277308	-0.6378	0.7949	0.99814	FALSE
novel_911	0.766786	0	-1.8819	0.544	0.99814	FALSE
novel_912	0.781124	0	-1.9101	0.46686	0.99814	FALSE
novel_913	0	0.587603	1.9978	0.52523	0.99814	FALSE
novel_914	0	0.442648	1.586	0.61574	0.99814	FALSE
novel_915	0.153357	0.284173	0.42516	0.893	0.99814	FALSE
novel_916	0.306715	0	-0.72898	0.8176	0.99814	FALSE
novel_917	4.57681	2.5519	-0.91003	0.43034	0.99814	FALSE
novel_918	1.33607	0.221324	-2.0943	0.25353	0.99814	FALSE
novel_919	0.211584	0	-0.15191	0.96167	0.99814	FALSE
novel_920	0.673737	0.675908	-0.005847	0.99763	0.9989	FALSE
novel_921	0.917938	0	-2.1478	0.37166	0.99814	FALSE
novel_922	2.91696	0.795953	-1.78	0.14223	0.99814	FALSE
novel_923	2.82795	1.13715	-1.321	0.22806	0.99814	FALSE
novel_924	1.14068	1.23128	0.032719	0.98046	0.99874	FALSE
novel_925	6.37908	5.48276	-0.2548	0.74861	0.99814	FALSE
novel_926	0.536548	0	-1.3428	0.66839	0.99814	FALSE
novel_927	1.60944	0.568346	-1.7534	0.2296	0.99814	FALSE
novel_928	0.284406	1.23739	1.7918	0.33715	0.99814	FALSE
novel_93	2908.85	1656.81	-0.81223	0.134	0.99814	FALSE
novel_930	0	0.284173	1.0022	0.75118	0.99814	FALSE
novel_931	0.638921	0.284173	-1.0438	0.67224	0.99814	FALSE
novel_932	8.25661	2.62153	-1.6858	0.11113	0.99814	FALSE
novel_933	1.53357	0.277308	-2.3066	0.2885	0.99814	FALSE
novel_934	0.987318	0.764213	-0.46835	0.76472	0.99814	FALSE
novel_935	13.6285	5.39102	-1.3405	0.071421	0.99814	FALSE
novel_937	1.2412	0.195868	-2.0086	0.2926	0.99814	FALSE
novel_938	0.633532	1.04152	0.60687	0.72015	0.99814	FALSE
novel_939	0.142203	2.05051	3.1032	0.086629	0.99814	FALSE
novel_940	0	0.277308	1.0022	0.75118	0.99814	FALSE
novel_942	0.385044	0.997263	1.4791	0.44792	0.99814	FALSE
novel_943	1.11307	1.72305	0.63742	0.59074	0.99814	FALSE
novel_944	7.31012	5.24646	-0.51832	0.44847	0.99814	FALSE
novel_945	1.22465	0.195868	-1.9938	0.28847	0.99814	FALSE
novel_946	0.956061	0.182893	-1.6234	0.42272	0.99814	FALSE
novel_948	9.1696	4.6438	-1.0496	0.07444	0.99814	FALSE
novel_949	785.301	640.786	-0.29414	0.43433	0.99814	FALSE
novel_950	0.494512	1.89009	1.941	0.2089	0.99814	FALSE
novel_951	0	0.391736	1.586	0.61574	0.99814	FALSE
novel_952	0.211584	0.284173	0.42516	0.893	0.99814	FALSE
novel_953	0.457866	0	-1.1716	0.70952	0.99814	FALSE
novel_954	8.39613	6.07283	-0.48416	0.41662	0.99814	FALSE
novel_955	0.306715	0.948144	1.4316	0.51594	0.99814	FALSE
novel_956	4.56637	1.70387	-1.4066	0.14247	0.99814	FALSE
novel_957	0.680604	2.20367	1.6188	0.23316	0.99814	FALSE
novel_958	2.38764	2.41755	-0.049482	0.96042	0.99814	FALSE
novel_959	1.26608	0	-2.5731	0.21755	0.99814	FALSE
novel_960	1.18995	0.54868	-0.95656	0.62699	0.99814	FALSE
novel_961	2.0635	2.37225	0.13027	0.89024	0.99814	FALSE
novel_962	17.9727	8.1219	-1.1549	0.088718	0.99814	FALSE
novel_963	46.1848	37.1441	-0.32412	0.55141	0.99814	FALSE
novel_964	0.448918	0.663971	0.52078	0.82245	0.99814	FALSE
novel_965	0.284406	1.13669	1.6497	0.48265	0.99814	FALSE
novel_967	0.332207	0.195868	-0.15191	0.96167	0.99814	FALSE
novel_969	0.485564	1.13669	1.1194	0.58448	0.99814	FALSE
novel_970	27.2885	21.1555	-0.38501	0.38985	0.99814	FALSE
novel_972	3.90243	0	-4.2265	0.00098326	0.63394	TRUE
novel_973	1.87215	0.277308	-2.6003	0.10715	0.99814	FALSE
novel_974	20.7731	20.0765	-0.045093	0.90902	0.99814	FALSE
novel_975	0.457866	0.54868	0.34487	0.88633	0.99814	FALSE
novel_977	14.1804	12.3808	-0.22308	0.66507	0.99814	FALSE
novel_978	1.16935	0.68839	-0.78711	0.58755	0.99814	FALSE
novel_979	0.315663	0	-0.72898	0.8176	0.99814	FALSE
novel_98	2451.62	1706.89	-0.52265	0.24257	0.99814	FALSE
novel_980	0.870608	1.13669	0.28655	0.85981	0.99814	FALSE
novel_981	2.92296	2.99779	-0.0039858	0.99596	0.99874	FALSE
novel_982	41.343	12.3178	-1.7503	0.010459	0.89601	TRUE
novel_983	0.875526	0.834383	-0.081853	0.96282	0.99814	FALSE
novel_984	1.67552	1.53395	-0.11684	0.93352	0.99814	FALSE
novel_985	1.97134	0.770497	-1.2906	0.42675	0.99814	FALSE
novel_986	0.766786	0	-1.8819	0.544	0.99814	FALSE
novel_988	0.59112	0.284173	-0.95292	0.70324	0.99814	FALSE
novel_990	1.05841	0.782978	-0.30551	0.82949	0.99814	FALSE
novel_991	1.14238	0	-2.4526	0.20927	0.99814	FALSE
novel_992	3.69844	0.95339	-1.8439	0.1238	0.99814	FALSE
novel_993	0	0	NA	NA	NA	NA
novel_994	1.38022	0	-2.7272	0.29653	0.99814	FALSE
novel_995	0.653259	0.404217	-0.50117	0.79979	0.99814	FALSE
novel_996	3139.92	3441.54	0.13243	0.58845	0.99814	FALSE
novel_997	6.1295	1.64772	-1.9434	0.048632	0.99814	TRUE
novel_998	23.0885	23.8246	0.027951	0.95228	0.99814	FALSE
novel_999	1.05485	0.221324	-1.7387	0.37328	0.99814	FALSE
