# Supplementary material for: Integrated Transcriptome Analysis Reveals the Crucial mRNAs and miRNAs Related to Fecundity in the Hypothalamus of Yunshang Black Goats during the Luteal Phase
Source: Animals (Basel). 2022 Dec 2;12(23):3397. doi: 10.3390/ani12233397 (PMC9738480; doi:10.3390/ani12233397)
Supplement: Supplementary file 1 [file animals-12-03397-s001.zip › Supplementary Table S4.xlsx]

## Sheet: Sequence length distribution
LP-HF1			LP-HF2			LP-HF3			LP-HF4			LP-HF5				LP-LF1			LP-LF2			LP-LF3			LP-LF4			LP-LF5
Length	Count	Percentage	Length	Count	Percentage	Length	Count	Percentage	Length	Count	Percentage	Length	Count	Percentage	LP-HF	Length	Count	Percentage	Length	Count	Percentage	Length	Count	Percentage	Length	Count	Percentage	Length	Count	Percentage	LP-LF
18	713680	0.0354771	18	644407	0.0495355	18	162970	0.006205	18	316095	0.0168098	18	577859	0.0404785	0.0297	18	567320	0.0221856	18	359743	0.0135794	18	448079	0.0179406	18	427199	0.0171261	18	213826	0.010166	0.0162
19	652042	0.0324131	19	551114	0.0423641	19	244686	0.0093163	19	373978	0.0198879	19	488108	0.0341915	0.0276	19	585760	0.0229068	19	425142	0.0160481	19	482569	0.0193215	19	469444	0.0188196	19	300223	0.0142736	0.0183
20	1385262	0.0688615	20	1060160	0.0814945	20	924556	0.035202	20	866637	0.0460873	20	998653	0.0699547	0.0603	20	1178321	0.0460795	20	1202490	0.0453911	20	1293639	0.0517958	20	1129672	0.0452876	20	992373	0.0471806	0.0471
21	5235146	0.26024	21	3390148	0.260601	21	4738496	0.180416	21	4269820	0.227067	21	4926313	0.345083	0.2547	21	5040225	0.197103	21	5026008	0.18972	21	4539970	0.181775	21	5833729	0.23387	21	5031909	0.239233	0.2083
22	7507446	0.373196	22	4658638	0.358109	22	9956833	0.379102	22	7659719	0.40734	22	4888981	0.342468	0.372	22	8928500	0.349158	22	9693263	0.365897	22	8933857	0.357701	22	9828870	0.394031	22	7948565	0.3779	0.3689
23	3345854	0.166323	23	1951443	0.150007	23	6125857	0.233239	23	3633230	0.193213	23	1700254	0.119101	0.1724	23	5021392	0.196367	23	5563388	0.210004	23	5385735	0.215638	23	5023368	0.201383	23	4313850	0.205094	0.2057
24	858383	0.0426703	24	620669	0.0477108	24	2837582	0.10804	24	1378038	0.0732833	24	572699	0.040117	0.0624	24	1822211	0.0712595	24	2263375	0.0854369	24	2285626	0.0915137	24	1698100	0.0680755	24	1703918	0.0810098	0.0795
25	116543	0.00579336	25	45033	0.00346169	25	193756	0.00737717	25	92390	0.00491325	25	39494	0.00276652	0.0049	25	364425	0.0142512	25	266824	0.010072	25	264899	0.0106062	25	137504	0.00551242	25	129213	0.0061432	0.0093
26	65062	0.00323424	26	20964	0.0016115	26	109610	0.00417335	26	43186	0.00229661	26	18744	0.001313	0.0025	26	246703	0.00964758	26	187730	0.00708635	26	181954	0.00728522	26	67279	0.00269716	26	71909	0.00341879	0.006
27	64527	0.00320764	27	21073	0.00161988	27	177453	0.00675644	27	51245	0.00272518	27	19240	0.00134774	0.0031	27	304694	0.0119154	27	240900	0.00909339	27	208934	0.00836547	27	76221	0.00305564	27	81484	0.00387401	0.0073
28	40299	0.00200327	28	12736	0.000979016	28	118072	0.00449553	28	30910	0.00164378	28	11648	0.000815931	0.002	28	216839	0.00847971	28	182720	0.00689724	28	145076	0.00580867	28	45812	0.00183657	28	51961	0.00247039	0.0051
29	30613	0.00152177	29	9623	0.00073972	29	78569	0.00299148	29	17703	0.000941436	29	10837	0.000759121	0.0014	29	194907	0.00762204	29	160906	0.00607381	29	124709	0.0049932	29	32457	0.00130118	29	32435	0.00154206	0.0043
30	24954	0.00124047	30	5481	0.000421324	30	75855	0.00288814	30	11854	0.000630389	30	5910	0.00041399	0.0011	30	217280	0.00849696	30	165747	0.00625655	30	149587	0.00598929	30	29511	0.00118307	30	30165	0.00143414	0.0047
31	31452	0.00156348	31	6737	0.000517873	31	154960	0.00590003	31	19576	0.00104104	31	6596	0.000462043	0.0019	31	302720	0.0118382	31	261372	0.00986616	31	189845	0.00760117	31	45959	0.00184246	31	47706	0.0022681	0.0067
32	25879	0.00128645	32	6768	0.000520256	32	209249	0.00796705	32	23474	0.00124833	32	6216	0.000435425	0.0023	32	319035	0.0124762	32	280619	0.0105927	32	168597	0.00675042	32	54971	0.00220374	32	50134	0.00238353	0.0069
33	11073	0.00055044	33	2362	0.000181567	33	85744	0.00326466	33	9117	0.000484837	33	2519	0.000176453	0.0009	33	141986	0.00555251	33	109453	0.00413159	33	77079	0.00308615	33	22858	0.000916359	33	18662	0.000887252	0.0029
34	5349	0.000265899	34	998	7.67162e-05	34	43587	0.00165955	34	4613	0.000245317	34	1046	7.32713e-05	0.0005	34	82577	0.00322926	34	64854	0.00244808	34	59067	0.00236497	34	14121	0.0005661	34	9321	0.00044315	0.0018
35	3081	0.000153157	35	627	4.81975e-05	35	26450	0.00100707	35	2667	0.00014183	35	601	4.20995e-05	0.0003	35	36602	0.00143136	35	37233	0.00140546	35	36545	0.00146322	35	7302	0.000292731	35	5836	0.000277462	0.001
	20116645			13008981			26264285			18804252			14275718				25571497			26491767			24975767			24944377			21033490

## Sheet: NcRNAs
Types	LP-HY1	LP-HY1(percent)	LP-HY2	LP-HY2(percent)	LP-HY3	LP-HY3(percent)	LP-HY4	LP-HY4(percent)	LP-HY5	LP-HY5(percent)	LP-HY	LP-LY1	LP-LY1(percent)	LP-LY2	LP-LY2(percent)	LP-LY3	LP-LY3(percent)	LP-LY4	LP-LY4(percent)	LP-LY5	LP-LY5(percent)	LP-LY
Types	hyp_501178	hyp_501178(percent)	hyp_501002	hyp_501002(percent)	hyp_660210	hyp_660210(percent)	hyp_660018	hyp_660018(percent)	hyp_501210	hyp_501210(percent)		hyp_711010	hyp_711010(percent)	hyp_711012	hyp_711012(percent)	hyp_603222	hyp_603222(percent)	hyp_706612	hyp_706612(percent)	hyp_660214	hyp_660214(percent)
total	19590837	1	12775878	1	25677239	1	18460000	1	13988821	1	1	24371807	1	25784762	1	24300180	1	24450755	1	20562709	1	1
known_miRNA	13982039	0.7137	9453457	0.7399	19835153	0.7725	14464594	0.7836	10464905	0.7481	0.7516	14241814	0.5844	18703453	0.7254	17601433	0.7243	18650280	0.7628	15910579	0.7738	0.7141
rRNA	938403	0.0479	607451	0.0475	482717	0.0188	546923	0.0296	646849	0.0462	0.038	2013623	0.0826	1243037	0.0482	1343458	0.0553	760419	0.0311	384826	0.0187	0.0472
tRNA	129234	0.0066	65283	0.0051	315466	0.0123	92695	0.005	69195	0.0049	0.0068	620368	0.0255	634397	0.0246	502766	0.0207	254549	0.0104	195165	0.0095	0.0181
snRNA	9304	0.0005	5664	0.0004	7340	0.0003	4922	0.0003	4532	0.0003	0.0004	22438	0.0009	9343	0.0004	12338	0.0005	6800	0.0003	5437	0.0003	0.0005
snoRNA	138432	0.0071	102823	0.008	297559	0.0116	131943	0.0071	85242	0.0061	0.008	395585	0.0162	306116	0.0119	351622	0.0145	209916	0.0086	184784	0.009	0.012
repeat	226314	0.0116	108311	0.0085	141722	0.0055	121838	0.0066	90888	0.0065	0.0077	315070	0.0129	232691	0.009	287961	0.0119	170398	0.007	108605	0.0053	0.0092
novel_miRNA	662960	0.0338	393599	0.0308	660868	0.0257	568774	0.0308	374799	0.0268	0.0296	1524298	0.0625	585511	0.0227	481438	0.0198	846537	0.0346	512678	0.0249	0.0329
exon	387487	0.0198	224338	0.0176	165212	0.0064	158931	0.0086	186302	0.0133	0.0131	535272	0.022	374902	0.0145	387819	0.016	252194	0.0103	159072	0.0077	0.0141
intron	315868	0.0161	182694	0.0143	270195	0.0105	189590	0.0103	184112	0.0132	0.0129	539294	0.0221	368849	0.0143	347870	0.0143	248712	0.0102	182933	0.0089	0.014
other	2800796	0.143	1632258	0.1278	3501007	0.1363	2179790	0.1181	1881997	0.1345	0.1319	4164045	0.1709	3326463	0.129	2983475	0.1228	3050950	0.1248	2918630	0.1419	0.1379
