# Supplementary material for: Integrated Transcriptome Analysis Reveals the Crucial mRNAs and miRNAs Related to Fecundity in the Hypothalamus of Yunshang Black Goats during the Luteal Phase
Source: Animals (Basel). 2022 Dec 2;12(23):3397. doi: 10.3390/ani12233397 (PMC9738480; doi:10.3390/ani12233397)
Supplement: Supplementary file 1 [file animals-12-03397-s001.zip › Supplementary Table S5.xlsx]

## Sheet: Sheet1
sRNA	LP_LF_hyp_readcount	LP_HF_hyp_readcount	log2FoldChange	pval	padj
novel_972	3.90243	0	-4.2265	0.00098326	0.63394
novel_1251	2.63696	0	-3.6348	0.0083869	0.80702
chi-miR-196b	62.674	5.5804	-3.4943	0.0052451	0.80702
chi-miR-10b-3p	11.1269	0.927442	-3.4253	0.0022456	0.67331
novel_1263	6.77845	0.625541	-3.3638	0.0073206	0.80702
novel_1091	3.18125	0.277308	-3.3596	0.016006	0.99814
novel_711	2.62311	0.195868	-3.0752	0.029535	0.99814
novel_658	2.59922	0.284173	-3.0612	0.038734	0.99814
novel_734	2.52257	0.277308	-3.0115	0.034821	0.99814
novel_1487	3.47891	0.561481	-2.9091	0.036302	0.99814
novel_584	3.37679	0.473176	-2.8607	0.042331	0.99814
novel_1513	7.47587	1.0043	-2.8092	0.0064858	0.80702
novel_5	3.91283	0.587111	-2.5737	0.023382	0.99814
novel_547	3.66755	0.600085	-2.4883	0.043964	0.99814
chi-miR-10b-5p	5082.19	922.604	-2.4615	0.0060907	0.80702
novel_1130	4.58134	0.808434	-2.4296	0.033991	0.99814
chi-miR-10a-3p	8.31911	1.57036	-2.4036	0.0099968	0.89601
novel_515	5.68348	1.35115	-2.2345	0.026438	0.99814
chi-let-7b-3p	4985.38	1182.64	-2.0757	0.033563	0.99814
novel_997	6.1295	1.64772	-1.9434	0.048632	0.99814
novel_1377	4.27015	1.08574	-1.9375	0.049772	0.99814
novel_409	12.5623	3.42072	-1.8503	0.008005	0.80702
novel_1195	9.24233	2.708	-1.783	0.040188	0.99814
novel_982	41.343	12.3178	-1.7503	0.010459	0.89601
chi-miR-10a-5p	2472.77	739.935	-1.7405	0.0017619	0.63394
novel_326	35.2766	10.816	-1.7157	0.016542	0.99814
novel_1764	8.18663	2.53252	-1.6979	0.038107	0.99814
novel_1127	6.67071	2.08443	-1.6367	0.045169	0.99814
novel_1125	68.977	22.233	-1.6316	0.0060959	0.80702
chi-miR-197-3p	16814.7	5957.26	-1.497	0.014904	0.99814
chi-miR-193b-5p	120.589	43.0415	-1.4896	0.0058005	0.80702
chi-miR-346-5p	446.997	159.675	-1.4855	0.0058803	0.80702
novel_1370	10.4659	3.92127	-1.4701	0.041068	0.99814
chi-miR-485-3p	1965.34	744.746	-1.4003	0.018945	0.99814
novel_61	5905.3	2245.04	-1.3953	0.0085233	0.80702
novel_123	888.029	339.949	-1.3854	0.0080273	0.80702
novel_294	40.621	15.8748	-1.3531	0.029999	0.99814
novel_458	13.2259	5.21174	-1.3526	0.046514	0.99814
novel_274	46.4404	18.5927	-1.3213	0.017757	0.99814
novel_465	14.6604	6.08028	-1.2951	0.030484	0.99814
novel_462	11.0524	4.58466	-1.287	0.023554	0.99814
novel_216	103.147	43.6884	-1.2402	0.01252	0.93867
novel_403	17.0238	7.52497	-1.1507	0.043446	0.99814
chi-miR-423-5p	13450.6	6086.35	-1.144	0.012411	0.93867
chi-miR-491-5p	597.47	280.633	-1.0899	0.0074379	0.80702
novel_181	484.06	240.376	-1.0114	0.038707	0.99814
chi-miR-1271-3p	11.6572	24.4274	1.0598	0.018936	0.99814
novel_298	13.9572	32.5357	1.227	0.030411	0.99814
novel_565	1.0383	4.16022	1.987	0.04224	0.99814
novel_632	1.41515	5.49151	2.0096	0.025238	0.99814
chi-miR-1814	3.46797	17.3523	2.3187	0.00035819	0.63394
novel_1419	0.653259	3.43024	2.3576	0.041262	0.99814
novel_295	16.9246	94.8939	2.4909	0.0014907	0.63394
novel_1595	0.846335	4.59862	2.5692	0.042693	0.99814
novel_606	0.357699	2.60148	2.8821	0.037884	0.99814
novel_891	0.34692	2.70351	2.9268	0.045793	0.99814
novel_1371	0	2.29929	3.8455	0.026296	0.99814
