# Supplementary material for: Integrated Transcriptome Analysis Reveals the Crucial mRNAs and miRNAs Related to Fecundity in the Hypothalamus of Yunshang Black Goats during the Luteal Phase
Source: Animals (Basel). 2022 Dec 2;12(23):3397. doi: 10.3390/ani12233397 (PMC9738480; doi:10.3390/ani12233397)
Supplement: Supplementary file 1 [file animals-12-03397-s001.zip › Supplementary Table S6.xlsx]

## Sheet: Target  gene
miRNA_id	transcript_id	gene_id
novel_972	NM_001285581.1	gene-INHBA
novel_972	NM_001285663.1	gene-CAPN1
novel_972	NM_001314295.1	gene-LHX2
novel_972	XM_005675144.3	gene-RTP1
novel_972	XM_005675204.3	gene-PARL
novel_972	XM_005675460.2	gene-LOC102172204
novel_972	XM_005675529.3	gene-IL20RB
novel_972	XM_005675543.3	gene-ANAPC13
novel_972	XM_005675545.3	gene-ANAPC13
novel_972	XM_005675546.3	gene-ANAPC13
novel_972	XM_005675840.3	gene-WDR33
novel_972	XM_005676169.2	gene-EPC2
novel_972	XM_005676229.2	gene-METAP1D
novel_972	XM_005676250.3	gene-MARCO
novel_972	XM_005676426.2	gene-KLF7
novel_972	XM_005676429.3	gene-KLF7
novel_972	XM_005676570.3	gene-ATG9A
novel_972	XM_005676571.3	gene-ATG9A
novel_972	XM_005676572.3	gene-ATG9A
novel_972	XM_005676701.3	gene-BSDC1
novel_972	XM_005676702.3	gene-BSDC1
novel_972	XM_005676703.3	gene-BSDC1
novel_972	XM_005676765.3	gene-TAF12
novel_972	XM_005676843.3	gene-NIPAL3
novel_972	XM_005676858.2	gene-HMGCL
novel_972	XM_005677089.2	gene-FAM78B
novel_972	XM_005677242.3	gene-SLAMF8
novel_972	XM_005677376.3	gene-GON4L
novel_972	XM_005677377.3	gene-GON4L
novel_972	XM_005677378.3	gene-GON4L
novel_972	XM_005677498.3	gene-S100A14
novel_972	XM_005677624.3	gene-SCNM1
novel_972	XM_005677626.3	gene-LYSMD1
novel_972	XM_005678259.2	gene-LOC102170378
novel_972	XM_005678502.3	gene-MOB3C
novel_972	XM_005678515.3	gene-POMGNT1
novel_972	XM_005678554.2	gene-KIF2C
novel_972	XM_005678735.3	gene-ZSCAN20
novel_972	XM_005679316.3	gene-TBRG4
novel_972	XM_005679399.1	gene-RNF148
novel_972	XM_005679525.3	gene-RAB19
novel_972	XM_005679542.3	gene-CLEC5A
novel_972	XM_005679719.3	gene-TMEM19
novel_972	XM_005679874.3	gene-NPFF
novel_972	XM_005679935.3	gene-KRT82
novel_972	XM_005679940.3	gene-LOC102184693
novel_972	XM_005680017.3	gene-LOC102182479
novel_972	XM_005680275.3	gene-B4GALNT1
novel_972	XM_005680276.3	gene-B4GALNT1
novel_972	XM_005680387.3	gene-PYM1
novel_972	XM_005680638.3	gene-DRAM1
novel_972	XM_005680979.3	gene-GALNT8
novel_972	XM_005681079.3	gene-TOMM22
novel_972	XM_005681591.3	gene-TEC
novel_972	XM_005681594.3	gene-TEC
novel_972	XM_005682130.3	gene-USHBP1
novel_972	XM_005682131.3	gene-USHBP1
novel_972	XM_005682132.3	gene-USHBP1
novel_972	XM_005682135.3	gene-HAUS8
novel_972	XM_005682265.3	gene-STX10
novel_972	XM_005682266.3	gene-STX10
novel_972	XM_005682267.3	gene-STX10
novel_972	XM_005682351.3	gene-S1PR2
novel_972	XM_005682401.3	gene-LOC102169749
novel_972	XM_005682402.3	gene-LOC102169749
novel_972	XM_005682495.3	gene-VAV1
novel_972	XM_005682499.3	gene-ACER1
novel_972	XM_005682500.3	gene-ACER1
novel_972	XM_005682609.3	gene-IZUMO4
novel_972	XM_005682840.2	gene-TRIM58
novel_972	XM_005683824.3	gene-PIGO
novel_972	XM_005683825.3	gene-PIGO
novel_972	XM_005683827.3	gene-PIGO
novel_972	XM_005684037.3	gene-PTK2B
novel_972	XM_005684038.3	gene-PTK2B
novel_972	XM_005684039.3	gene-PTK2B
novel_972	XM_005684040.3	gene-PTK2B
novel_972	XM_005684041.3	gene-PTK2B
novel_972	XM_005684351.3	gene-TNFSF8
novel_972	XM_005685228.3	gene-PSME2
novel_972	XM_005685229.3	gene-PSME2
novel_972	XM_005685231.3	gene-DCAF11
novel_972	XM_005685232.3	gene-DCAF11
novel_972	XM_005685233.3	gene-DCAF11
novel_972	XM_005685234.3	gene-DCAF11
novel_972	XM_005685487.2	gene-C10H15orf57
novel_972	XM_005685488.3	gene-C10H15orf57
novel_972	XM_005685861.3	gene-BCL2L10
novel_972	XM_005686007.3	gene-ZFYVE26
novel_972	XM_005686282.3	gene-MITD1
novel_972	XM_005686314.3	gene-M1AP
novel_972	XM_005686512.3	gene-SRSF7
novel_972	XM_005686513.3	gene-SRSF7
novel_972	XM_005686514.3	gene-SRSF7
novel_972	XM_005687000.3	gene-KCNF1
novel_972	XM_005687039.2	gene-MORN5
novel_972	XM_005687117.3	gene-ZBTB6
novel_972	XM_005687208.3	gene-ZDHHC12
novel_972	XM_005687209.3	gene-ZDHHC12
novel_972	XM_005687486.3	gene-STOML3
novel_972	XM_005687487.2	gene-STOML3
novel_972	XM_005688151.3	gene-GTPBP4
novel_972	XM_005688223.3	gene-TGM6
novel_972	XM_005688224.3	gene-TGM6
novel_972	XM_005688259.3	gene-TPD52L2
novel_972	XM_005688299.3	gene-TUBB1
novel_972	XM_005688562.3	gene-L3MBTL1
novel_972	XM_005688774.2	gene-COMMD5
novel_972	XM_005688776.2	gene-COMMD5
novel_972	XM_005689327.3	gene-CHMP4C
novel_972	XM_005689517.3	gene-TMEM25
novel_972	XM_005689544.3	gene-MFRP
novel_972	XM_005690150.2	gene-HARBI1
novel_972	XM_005690390.3	gene-MDM4
novel_972	XM_005690392.3	gene-MDM4
novel_972	XM_005690561.3	gene-SDCCAG8
novel_972	XM_005690792.3	gene-UBE2J2
novel_972	XM_005690948.3	gene-RGS16
novel_972	XM_005690958.3	gene-NMNAT2
novel_972	XM_005690959.3	gene-NMNAT2
novel_972	XM_005691647.3	gene-RNF185
novel_972	XM_005691648.3	gene-RNF185
novel_972	XM_005691649.3	gene-RNF185
novel_972	XM_005691986.3	gene-CAPNS2
novel_972	XM_005692041.1	gene-PRSS54
novel_972	XM_005692174.2	gene-PLA2G15
novel_972	XM_005692177.3	gene-SMPD3
novel_972	XM_005692343.3	gene-LOC102191363
novel_972	XM_005692344.3	gene-LOC102191363
novel_972	XM_005692453.3	gene-E2F4
novel_972	XM_005692639.3	gene-CD3EAP
novel_972	XM_005693140.3	gene-BCAS3
novel_972	XM_005693143.3	gene-BCAS3
novel_972	XM_005693325.3	gene-METTL16
novel_972	XM_005693453.3	gene-SPAG7
novel_972	XM_005693465.3	gene-VMO1
novel_972	XM_005693476.2	gene-BCL6B
novel_972	XM_005693486.3	gene-CTDNEP1
novel_972	XM_005693519.2	gene-EIF4A1
novel_972	XM_005693667.3	gene-EME1
novel_972	XM_005693793.2	gene-KRT20
novel_972	XM_005693855.3	gene-COASY
novel_972	XM_005693893.2	gene-TMEM106A
novel_972	XM_005693895.2	gene-TMEM106A
novel_972	XM_005693919.3	gene-TMUB2
novel_972	XM_005693920.3	gene-TMUB2
novel_972	XM_005694020.3	gene-PSMD12
novel_972	XM_005694979.3	gene-ZNF710
novel_972	XM_005695130.3	gene-SCAMP2
novel_972	XM_005695131.3	gene-SCAMP2
novel_972	XM_005695576.3	gene-CCK
novel_972	XM_005695919.3	gene-C22H3orf18
novel_972	XM_005695942.3	gene-FAM212A
novel_972	XM_005696204.3	gene-LOC102186727
novel_972	XM_005696205.2	gene-LOC102186727
novel_972	XM_005696319.3	gene-MEA1
novel_972	XM_005696320.3	gene-MEA1
novel_972	XM_005696321.3	gene-MEA1
novel_972	XM_005696446.3	gene-PSMB9
novel_972	XM_005696581.3	gene-ABHD16A
novel_972	XM_005696636.3	gene-PPP1R11
novel_972	XM_005696637.3	gene-PPP1R11
novel_972	XM_005696770.3	gene-SCGN
novel_972	XM_005696940.3	gene-LOC102184018
novel_972	XM_005697330.3	gene-SNRNP25
novel_972	XM_005697399.3	gene-MSRB1
novel_972	XM_005697747.3	gene-LOC102183030
novel_972	XM_005697970.3	gene-CLEC19A
novel_972	XM_005698323.3	gene-CPN1
novel_972	XM_005699498.3	gene-CLNS1A
novel_972	XM_005699822.3	gene-ROM1
novel_972	XM_005699908.3	gene-DRAP1
novel_972	XM_005700148.3	gene-DRP2
novel_972	XM_005700301.3	gene-LOC102180292
novel_972	XM_005700685.3	gene-FOXO4
novel_972	XM_005701072.3	gene-ACE2
novel_972	XM_005701140.3	gene-LOC102181286
novel_972	XM_005701142.3	gene-LOC102181853
novel_972	XM_005701143.3	gene-LOC102181853
novel_972	XM_005701144.3	gene-LOC102181853
novel_972	XM_005701145.3	gene-LOC102181853
novel_972	XM_005701710.3	gene-CCHCR1
novel_972	XM_005701711.3	gene-CCHCR1
novel_972	XM_005701713.3	gene-CCHCR1
novel_972	XM_005701716.3	gene-CCHCR1
novel_972	XM_005701815.3	gene-TAZ
novel_972	XM_005701848.3	gene-KRT2
novel_972	XM_005702015.2	gene-LOC102187400
novel_972	XM_005702139.3	gene-LOC102185085
novel_972	XM_005709413.3	gene-GLRX
novel_972	XM_013962884.2	gene-MKNK1
novel_972	XM_013963012.2	gene-ZSCAN20
novel_972	XM_013963014.2	gene-ZSCAN20
novel_972	XM_013963334.2	gene-INHBA
novel_972	XM_013963384.2	gene-RAMP3
novel_972	XM_013963385.2	gene-TBRG4
novel_972	XM_013963546.2	gene-CLEC5A
novel_972	XM_013963581.2	gene-ATP6V0E2
novel_972	XM_013963823.2	gene-FAM186B
novel_972	XM_013964094.2	gene-SMCO2
novel_972	XM_013964276.2	gene-LOC106502144
novel_972	XM_013965192.2	gene-LOC102169749
novel_972	XM_013965432.1	gene-LOC102172204
novel_972	XM_013965510.2	gene-FGF22
novel_972	XM_013965696.2	gene-TCOF1
novel_972	XM_013966432.2	gene-GTF3C6
novel_972	XM_013966440.2	gene-SMPD2
novel_972	XM_013966819.2	gene-CBLN3
novel_972	XM_013966842.2	gene-DCAF11
novel_972	XM_013966843.2	gene-DCAF11
novel_972	XM_013966844.2	gene-DCAF11
novel_972	XM_013966845.2	gene-DCAF11
novel_972	XM_013966846.2	gene-DCAF11
novel_972	XM_013966848.2	gene-DCAF11
novel_972	XM_013966849.2	gene-DCAF11
novel_972	XM_013966850.2	gene-DCAF11
novel_972	XM_013967497.1	gene-DGUOK
novel_972	XM_013967498.2	gene-DGUOK
novel_972	XM_013967499.1	gene-DGUOK
novel_972	XM_013967869.2	gene-MORN5
novel_972	XM_013968449.2	gene-KIAA1217
novel_972	XM_013968554.2	gene-PRKCQ
novel_972	XM_013968624.2	gene-BFSP1
novel_972	XM_013969054.2	gene-TIGD5
novel_972	XM_013969413.2	gene-KDM4D
novel_972	XM_013969505.2	gene-TMEM25
novel_972	XM_013969839.2	gene-EPC2
novel_972	XM_013970102.2	gene-SDCCAG8
novel_972	XM_013970212.2	gene-KLHL17
novel_972	XM_013970213.2	gene-KLHL17
novel_972	XM_013970343.2	gene-LAMC1
novel_972	XM_013970348.2	gene-NMNAT2
novel_972	XM_013970771.2	gene-ALKBH2
novel_972	XM_013970772.2	gene-ALKBH2
novel_972	XM_013970902.2	gene-IL17C
novel_972	XM_013971164.2	gene-LOC102191363
novel_972	XM_013971256.2	gene-E2F4
novel_972	XM_013971274.2	gene-ANKRD27
novel_972	XM_013971319.2	gene-CEP89
novel_972	XM_013971438.2	gene-KLK14
novel_972	XM_013971823.2	gene-BCAS3
novel_972	XM_013971824.2	gene-BCAS3
novel_972	XM_013971985.2	gene-TNFRSF13B
novel_972	XM_013972054.2	gene-GLTPD2
novel_972	XM_013972393.2	gene-EME1
novel_972	XM_013972419.2	gene-PLA2G2F
novel_972	XM_013972522.2	gene-CARD14
novel_972	XM_013972793.2	gene-ATG9A
novel_972	XM_013972796.2	gene-ATG9A
novel_972	XM_013972957.2	gene-MAN2A2
novel_972	XM_013973596.2	gene-RBM15B
novel_972	XM_013973946.2	gene-TREML2
novel_972	XM_013974213.2	gene-LOC102184018
novel_972	XM_013974214.2	gene-LOC102184018
novel_972	XM_013974863.2	gene-LOC102181259
novel_972	XM_013975200.2	gene-CD247
novel_972	XM_013975635.2	gene-ADAMTS4
novel_972	XM_013975774.2	gene-DLG2
novel_972	XM_013975776.2	gene-DLG2
novel_972	XM_013976090.2	gene-LOC102176024
novel_972	XM_013976171.2	gene-DRP2
novel_972	XM_013976698.2	gene-LOC102184238
novel_972	XM_013976744.2	gene-GON4L
novel_972	XM_013977059.2	gene-CCHCR1
novel_972	XM_013977304.2	gene-LOC106504009
novel_972	XM_018038298.1	gene-EXOG
novel_972	XM_018038372.1	gene-CMTM7
novel_972	XM_018038373.1	gene-CMTM7
novel_972	XM_018038380.1	gene-GP9
novel_972	XM_018038406.1	gene-CHCHD6
novel_972	XM_018038417.1	gene-EFCC1
novel_972	XM_018038505.1	gene-LOC102172019
novel_972	XM_018038558.1	gene-COL11A2
novel_972	XM_018038559.1	gene-COL11A2
novel_972	XM_018038560.1	gene-COL11A2
novel_972	XM_018038561.1	gene-COL11A2
novel_972	XM_018038562.1	gene-COL11A2
novel_972	XM_018038577.1	gene-DAXX
novel_972	XM_018038578.1	gene-DAXX
novel_972	XM_018038581.1	gene-ZBTB22
novel_972	XM_018038582.1	gene-ZBTB22
novel_972	XM_018038587.1	gene-RING1
novel_972	XM_018038607.1	gene-MEA1
novel_972	XM_018038615.1	gene-ABHD16A
novel_972	XM_018038617.1	gene-LOC102180547
novel_972	XM_018038661.1	gene-LOC102170007
novel_972	XM_018038695.1	gene-LOC102184483
novel_972	XM_018038699.1	gene-ZBTB12
novel_972	XM_018038737.1	gene-SP9
novel_972	XM_018038824.1	gene-LOC102172138
novel_972	XM_018038841.1	gene-LOC108633462
novel_972	XM_018038880.1	gene-LOC102170045
novel_972	XM_018038882.1	gene-CCHCR1
novel_972	XM_018038883.1	gene-LOC102185917
novel_972	XM_018038907.1	gene-TNXB
novel_972	XM_018038908.1	gene-TNXB
novel_972	XM_018038909.1	gene-TNXB
novel_972	XM_018038910.1	gene-TNXB
novel_972	XM_018038911.1	gene-TNXB
novel_972	XM_018038912.1	gene-TNXB
novel_972	XM_018038913.1	gene-TNXB
novel_972	XM_018038914.1	gene-TNXB
novel_972	XM_018038915.1	gene-TNXB
novel_972	XM_018038976.1	gene-LOC108633473
novel_972	XM_018038977.1	gene-LOC108633473
novel_972	XM_018038997.1	gene-RIPK1
novel_972	XM_018039074.1	gene-SYNGAP1
novel_972	XM_018039075.1	gene-SYNGAP1
novel_972	XM_018039076.1	gene-SYNGAP1
novel_972	XM_018039081.1	gene-SYNGAP1
novel_972	XM_018039082.1	gene-SYNGAP1
novel_972	XM_018039086.1	gene-BTNL2
novel_972	XM_018039122.1	gene-NQO2
novel_972	XM_018039123.1	gene-NQO2
novel_972	XM_018039124.1	gene-NQO2
novel_972	XM_018039125.1	gene-NQO2
novel_972	XM_018039126.1	gene-NQO2
novel_972	XM_018039282.1	gene-SPDEF
novel_972	XM_018039326.1	gene-LOC102172255
novel_972	XM_018039327.1	gene-LOC102172255
novel_972	XM_018039386.1	gene-LOC108633784
novel_972	XM_018039799.1	gene-BOK
novel_972	XM_018039803.1	gene-BOK
novel_972	XM_018039808.1	gene-BOK
novel_972	XM_018039809.1	gene-BOK
novel_972	XM_018039832.1	gene-STK25
novel_972	XM_018039834.1	gene-STK25
novel_972	XM_018039836.1	gene-STK25
novel_972	XM_018039837.1	gene-STK25
novel_972	XM_018039842.1	gene-METRN
novel_972	XM_018040069.1	gene-PRM3
novel_972	XM_018040104.1	gene-PKD1
novel_972	XM_018040111.1	gene-SLC9A3R2
novel_972	XM_018040112.1	gene-SLC9A3R2
novel_972	XM_018040113.1	gene-SLC9A3R2
novel_972	XM_018040168.1	gene-SRCAP
novel_972	XM_018040169.1	gene-SRCAP
novel_972	XM_018040170.1	gene-SRCAP
novel_972	XM_018040171.1	gene-SRCAP
novel_972	XM_018040184.1	gene-RABEP2
novel_972	XM_018040562.1	gene-ARMC5
novel_972	XM_018040605.1	gene-EEF2K
novel_972	XM_018040606.1	gene-EEF2K
novel_972	XM_018040608.1	gene-EEF2K
novel_972	XM_018040770.1	gene-CLIP2
novel_972	XM_018040771.1	gene-CLIP2
novel_972	XM_018040776.1	gene-TSC22D4
novel_972	XM_018040926.1	gene-HJURP
novel_972	XM_018040928.1	gene-RBFOX1
novel_972	XM_018041044.1	gene-TMEM130
novel_972	XM_018041045.1	gene-TMEM130
novel_972	XM_018041086.1	gene-GSG1L
novel_972	XM_018041095.1	gene-GIGYF2
novel_972	XM_018041098.1	gene-GIGYF2
novel_972	XM_018041103.1	gene-GIGYF2
novel_972	XM_018041131.1	gene-ZSCAN20
novel_972	XM_018041309.1	gene-LDB1
novel_972	XM_018041310.1	gene-LDB1
novel_972	XM_018041345.1	gene-MXI1
novel_972	XM_018041346.1	gene-MXI1
novel_972	XM_018041363.1	gene-HPS1
novel_972	XM_018041386.1	gene-PSD
novel_972	XM_018041387.1	gene-PSD
novel_972	XM_018041388.1	gene-PSD
novel_972	XM_018041414.1	gene-LOC108634029
novel_972	XM_018041541.1	gene-LOC102183566
novel_972	XM_018041602.1	gene-FFAR4
novel_972	XM_018041635.1	gene-JAKMIP3
novel_972	XM_018041636.1	gene-JAKMIP3
novel_972	XM_018041640.1	gene-JAKMIP3
novel_972	XM_018041704.1	gene-PRAP1
novel_972	XM_018041705.1	gene-PRAP1
novel_972	XM_018041748.1	gene-LOC108634044
novel_972	XM_018041752.1	gene-PLPP4
novel_972	XM_018041768.1	gene-LOC102173362
novel_972	XM_018041909.1	gene-MTUS1
novel_972	XM_018041910.1	gene-MTUS1
novel_972	XM_018041911.1	gene-MTUS1
novel_972	XM_018041912.1	gene-MTUS1
novel_972	XM_018041913.1	gene-MTUS1
novel_972	XM_018041914.1	gene-MTUS1
novel_972	XM_018041915.1	gene-MTUS1
novel_972	XM_018041916.1	gene-MTUS1
novel_972	XM_018041925.1	gene-POMK
novel_972	XM_018041926.1	gene-POMK
novel_972	XM_018041927.1	gene-POMK
novel_972	XM_018041928.1	gene-POMK
novel_972	XM_018041929.1	gene-POMK
novel_972	XM_018041930.1	gene-POMK
novel_972	XM_018041931.1	gene-POMK
novel_972	XM_018041977.1	gene-ANK1
novel_972	XM_018041981.1	gene-ANK1
novel_972	XM_018042018.1	gene-ANKRD37
novel_972	XM_018042153.1	gene-FRMPD2
novel_972	XM_018042486.1	gene-KCNQ4
novel_972	XM_018042603.1	gene-DUSP13
novel_972	XM_018042604.1	gene-DUSP13
novel_972	XM_018042605.1	gene-DUSP13
novel_972	XM_018042749.1	gene-LOC102183203
novel_972	XM_018042751.1	gene-LOC102183203
novel_972	XM_018042769.1	gene-LOC102188749
novel_972	XM_018042817.1	gene-DLG2
novel_972	XM_018042818.1	gene-DLG2
novel_972	XM_018042819.1	gene-DLG2
novel_972	XM_018042821.1	gene-DLG2
novel_972	XM_018042822.1	gene-DLG2
novel_972	XM_018042823.1	gene-DLG2
novel_972	XM_018042824.1	gene-DLG2
novel_972	XM_018042825.1	gene-DLG2
novel_972	XM_018042826.1	gene-DLG2
novel_972	XM_018042827.1	gene-DLG2
novel_972	XM_018042828.1	gene-DLG2
novel_972	XM_018042829.1	gene-DLG2
novel_972	XM_018042830.1	gene-DLG2
novel_972	XM_018042832.1	gene-DLG2
novel_972	XM_018042833.1	gene-DLG2
novel_972	XM_018042834.1	gene-DLG2
novel_972	XM_018042835.1	gene-DLG2
novel_972	XM_018042836.1	gene-DLG2
novel_972	XM_018042837.1	gene-DLG2
novel_972	XM_018042838.1	gene-DLG2
novel_972	XM_018042959.1	gene-NXF1
novel_972	XM_018043145.1	gene-LRFN4
novel_972	XM_018043146.1	gene-LRFN4
novel_972	XM_018043263.1	gene-AP2A2
novel_972	XM_018043264.1	gene-AP2A2
novel_972	XM_018043335.1	gene-EHD1
novel_972	XM_018043364.1	gene-C29H11orf84
novel_972	XM_018043366.1	gene-C29H11orf84
novel_972	XM_018043465.1	gene-INCENP
novel_972	XM_018043467.1	gene-INCENP
novel_972	XM_018043538.1	gene-CCDC88B
novel_972	XM_018043560.1	gene-SYT12
novel_972	XM_018043561.1	gene-SYT12
novel_972	XM_018043577.1	gene-HEPACAM
novel_972	XM_018043578.1	gene-HEPACAM
novel_972	XM_018043614.1	gene-ACE2
novel_972	XM_018043740.1	gene-GYG2
novel_972	XM_018043762.1	gene-ARHGEF9
novel_972	XM_018043763.1	gene-IQSEC2
novel_972	XM_018043777.1	gene-MKNK1
novel_972	XM_018043783.1	gene-MKNK1
novel_972	XM_018043789.1	gene-MKNK1
novel_972	XM_018043797.1	gene-MOB3C
novel_972	XM_018043874.1	gene-MED12
novel_972	XM_018044076.1	gene-LOC106503786
novel_972	XM_018044091.1	gene-LOC106501902
novel_972	XM_018044094.1	gene-LOC108634436
novel_972	XM_018044208.1	gene-ZDHHC9
novel_972	XM_018044374.1	gene-TMEM191C
novel_972	XM_018044378.1	gene-PPM1F
novel_972	XM_018044414.1	gene-RAB36
novel_972	XM_018044450.1	gene-LOC108634523
novel_972	XM_018044504.1	gene-SSBP3
novel_972	XM_018044512.1	gene-SSBP3
novel_972	XM_018044520.1	gene-LOC108633195
novel_972	XM_018044673.1	gene-LOC108634621
novel_972	XM_018044690.1	gene-LOC102183317
novel_972	XM_018044747.1	gene-LOC102186296
novel_972	XM_018044794.1	gene-LOC102187872
novel_972	XM_018044854.1	gene-LOC102182692
novel_972	XM_018044855.1	gene-LOC102182692
novel_972	XM_018044856.1	gene-LOC102182692
novel_972	XM_018044857.1	gene-LOC102182692
novel_972	XM_018044858.1	gene-LOC102182692
novel_972	XM_018044859.1	gene-LOC102182692
novel_972	XM_018044860.1	gene-LOC102182692
novel_972	XM_018044881.1	gene-FRMD1
novel_972	XM_018044882.1	gene-FRMD1
novel_972	XM_018044883.1	gene-FRMD1
novel_972	XM_018044884.1	gene-FRMD1
novel_972	XM_018044886.1	gene-FRMD1
novel_972	XM_018044888.1	gene-LOC108634716
novel_972	XM_018044964.1	gene-GRTP1
novel_972	XM_018044965.1	gene-GRTP1
novel_972	XM_018045263.1	gene-LOC102169471
novel_972	XM_018045291.1	gene-LOC102186042
novel_972	XM_018045456.1	gene-LOC108635204
novel_972	XM_018045476.1	gene-LOC102184794
novel_972	XM_018045641.1	gene-LOC106503395
novel_972	XM_018045862.1	gene-ATXN7L2
novel_972	XM_018045869.1	gene-GPR61
novel_972	XM_018045891.1	gene-SLC6A17
novel_972	XM_018045958.1	gene-CD58
novel_972	XM_018045959.1	gene-CD58
novel_972	XM_018045962.1	gene-CD58
novel_972	XM_018046247.1	gene-RUSC1
novel_972	XM_018046248.1	gene-RUSC1
novel_972	XM_018046249.1	gene-RUSC1
novel_972	XM_018046250.1	gene-RUSC1
novel_972	XM_018046251.1	gene-RUSC1
novel_972	XM_018046252.1	gene-RUSC1
novel_972	XM_018046265.1	gene-GON4L
novel_972	XM_018046369.1	gene-KCNJ9
novel_972	XM_018046371.1	gene-KCNJ9
novel_972	XM_018046402.1	gene-KLHDC9
novel_972	XM_018046444.1	gene-CD247
novel_972	XM_018046459.1	gene-BDH1
novel_972	XM_018046468.1	gene-BDH1
novel_972	XM_018046590.1	gene-ETV3L
novel_972	XM_018046845.1	gene-TRPV5
novel_972	XM_018046866.1	gene-RAB19
novel_972	XM_018046867.1	gene-RAB19
novel_972	XM_018047471.1	gene-LOC108635866
novel_972	XM_018047489.1	gene-STRA8
novel_972	XM_018047609.1	gene-TBL1XR1
novel_972	XM_018047615.1	gene-TBL1XR1
novel_972	XM_018047724.1	gene-LOC102182669
novel_972	XM_018047743.1	gene-FIGNL2
novel_972	XM_018047818.1	gene-NCKAP5L
novel_972	XM_018047832.1	gene-PRPF40B
novel_972	XM_018047836.1	gene-FAM186B
novel_972	XM_018047840.1	gene-PRPH
novel_972	XM_018047841.1	gene-PRPH
novel_972	XM_018047882.1	gene-RAPGEF3
novel_972	XM_018047883.1	gene-RAPGEF3
novel_972	XM_018048004.1	gene-AGAP2
novel_972	XM_018048005.1	gene-AGAP2
novel_972	XM_018048006.1	gene-AGAP2
novel_972	XM_018048307.1	gene-SSTR3
novel_972	XM_018048311.1	gene-LOC102180290
novel_972	XM_018048312.1	gene-LOC102180290
novel_972	XM_018048313.1	gene-LOC102180290
novel_972	XM_018048507.1	gene-APOBEC1
novel_972	XM_018048551.1	gene-USP5
novel_972	XM_018048554.1	gene-P3H3
novel_972	XM_018048599.1	gene-SCNN1A
novel_972	XM_018048600.1	gene-SCNN1A
novel_972	XM_018048601.1	gene-SCNN1A
novel_972	XM_018048602.1	gene-SCNN1A
novel_972	XM_018048741.1	gene-MICALL1
novel_972	XM_018048781.1	gene-LOC106502146
novel_972	XM_018048782.1	gene-LOC106502146
novel_972	XM_018049033.1	gene-MYRFL
novel_972	XM_018049068.1	gene-TRIOBP
novel_972	XM_018049428.1	gene-TEC
novel_972	XM_018049429.1	gene-TEC
novel_972	XM_018049790.1	gene-ABLIM2
novel_972	XM_018049829.1	gene-ZFYVE28
novel_972	XM_018049830.1	gene-CFAP99
novel_972	XM_018049838.1	gene-NMNAT3
novel_972	XM_018049843.1	gene-ADD1
novel_972	XM_018049844.1	gene-ADD1
novel_972	XM_018049845.1	gene-ADD1
novel_972	XM_018049846.1	gene-ADD1
novel_972	XM_018049849.1	gene-ADD1
novel_972	XM_018050023.1	gene-GLRX
novel_972	XM_018050156.1	gene-TCOF1
novel_972	XM_018050157.1	gene-TCOF1
novel_972	XM_018050207.1	gene-ARHGAP26
novel_972	XM_018050278.1	gene-LOC102175120
novel_972	XM_018050307.1	gene-PROB1
novel_972	XM_018050450.1	gene-EFNA2
novel_972	XM_018050485.1	gene-WDR18
novel_972	XM_018050486.1	gene-WDR18
novel_972	XM_018050549.1	gene-TRIM7
novel_972	XM_018050559.1	gene-LOC108636375
novel_972	XM_018050751.1	gene-IZUMO4
novel_972	XM_018050818.1	gene-MFSD12
novel_972	XM_018050819.1	gene-MFSD12
novel_972	XM_018050869.1	gene-CHAF1A
novel_972	XM_018050871.1	gene-CHAF1A
novel_972	XM_018050885.1	gene-DPP9
novel_972	XM_018050886.1	gene-DPP9
novel_972	XM_018050887.1	gene-DPP9
novel_972	XM_018051015.1	gene-C7H19orf66
novel_972	XM_018051059.1	gene-S1PR5
novel_972	XM_018051060.1	gene-S1PR5
novel_972	XM_018051061.1	gene-S1PR5
novel_972	XM_018051062.1	gene-S1PR5
novel_972	XM_018051136.1	gene-INSR
novel_972	XM_018051137.1	gene-INSR
novel_972	XM_018051200.1	gene-IL27RA
novel_972	XM_018051210.1	gene-LOC102190399
novel_972	XM_018051290.1	gene-ILVBL
novel_972	XM_018051382.1	gene-SLC27A1
novel_972	XM_018051383.1	gene-SLC27A1
novel_972	XM_018051384.1	gene-SLC27A1
novel_972	XM_018051385.1	gene-SLC27A1
novel_972	XM_018051443.1	gene-ELL
novel_972	XM_018051606.1	gene-MGAT4B
novel_972	XM_018051616.1	gene-DSCAM
novel_972	XM_018051654.1	gene-LOC102190512
novel_972	XM_018051716.1	gene-SLC37A1
novel_972	XM_018051740.1	gene-FAM170A
novel_972	XM_018051741.1	gene-FAM170A
novel_972	XM_018051780.1	gene-PDXK
novel_972	XM_018051855.1	gene-HMBOX1
novel_972	XM_018051856.1	gene-HMBOX1
novel_972	XM_018051920.1	gene-C1H21orf2
novel_972	XM_018051928.1	gene-C1H21orf2
novel_972	XM_018052339.1	gene-COL6A2
novel_972	XM_018052395.1	gene-SIGMAR1
novel_972	XM_018052407.1	gene-IDNK
novel_972	XM_018052409.1	gene-IDNK
novel_972	XM_018052410.1	gene-IDNK
novel_972	XM_018052493.1	gene-IPPK
novel_972	XM_018052522.1	gene-SHC3
novel_972	XM_018052628.1	gene-BSPRY
novel_972	XM_018052629.1	gene-BSPRY
novel_972	XM_018052706.1	gene-TRAF1
novel_972	XM_018052707.1	gene-TRAF1
novel_972	XM_018052724.1	gene-TRAPPC12
novel_972	XM_018052725.1	gene-TRAPPC12
novel_972	XM_018052726.1	gene-TRAPPC12
novel_972	XM_018052740.1	gene-TPO
novel_972	XM_018052770.1	gene-LOC106501875
novel_972	XM_018052849.1	gene-LOC108636660
novel_972	XM_018052872.1	gene-TMEM30A
novel_972	XM_018053384.1	gene-MTRF1L
novel_972	XM_018053422.1	gene-RSPH3
novel_972	XM_018053423.1	gene-TAGAP
novel_972	XM_018053520.1	gene-IPCEF1
novel_972	XM_018053569.1	gene-TLE3
novel_972	XM_018053570.1	gene-TLE3
novel_972	XM_018053571.1	gene-TLE3
novel_972	XM_018053572.1	gene-TLE3
novel_972	XM_018053573.1	gene-TLE3
novel_972	XM_018053574.1	gene-TLE3
novel_972	XM_018053575.1	gene-TLE3
novel_972	XM_018053576.1	gene-TLE3
novel_972	XM_018053643.1	gene-SLC24A1
novel_972	XM_018053915.1	gene-POMT2
novel_972	XM_018053916.1	gene-POMT2
novel_972	XM_018053924.1	gene-ZDHHC22
novel_972	XM_018054247.1	gene-IGFBP5
novel_972	XM_018054254.1	gene-IGFBP5
novel_972	XM_018054265.1	gene-IGFBP5
novel_972	XM_018054394.1	gene-CDAN1
novel_972	XM_018054429.1	gene-INO80
novel_972	XM_018054456.1	gene-PLCB2
novel_972	XM_018054603.1	gene-IL25
novel_972	XM_018054688.1	gene-PAEP
novel_972	XM_018054762.1	gene-IFFO2
novel_972	XM_018054763.1	gene-IFFO2
novel_972	XM_018054847.1	gene-NCAPH
novel_972	XM_018054848.1	gene-NCAPH
novel_972	XM_018054910.1	gene-MITD1
novel_972	XM_018054978.1	gene-PLA2G2F
novel_972	XM_018054998.1	gene-RTKN
novel_972	XM_018054999.1	gene-RTKN
novel_972	XM_018055000.1	gene-RTKN
novel_972	XM_018055001.1	gene-RTKN
novel_972	XM_018055002.1	gene-RTKN
novel_972	XM_018055003.1	gene-RTKN
novel_972	XM_018055004.1	gene-RTKN
novel_972	XM_018055164.1	gene-PKDCC
novel_972	XM_018055277.1	gene-BCL11A
novel_972	XM_018055373.1	gene-USP39
novel_972	XM_018055469.1	gene-GALNT14
novel_972	XM_018055516.1	gene-HTR1D
novel_972	XM_018055810.1	gene-LRSAM1
novel_972	XM_018055823.1	gene-FPGS
novel_972	XM_018055824.1	gene-FPGS
novel_972	XM_018055825.1	gene-FPGS
novel_972	XM_018055832.1	gene-AK1
novel_972	XM_018055981.1	gene-HMCN2
novel_972	XM_018056040.1	gene-DDX31
novel_972	XM_018056095.1	gene-SNAPC4
novel_972	XM_018056096.1	gene-SNAPC4
novel_972	XM_018056097.1	gene-SNAPC4
novel_972	XM_018056098.1	gene-SNAPC4
novel_972	XM_018056139.1	gene-SURF6
novel_972	XM_018056158.1	gene-PAQR7
novel_972	XM_018056167.1	gene-PAQR7
novel_972	XM_018056205.1	gene-ZMYND19
novel_972	XM_018056206.1	gene-ZMYND19
novel_972	XM_018056208.1	gene-EXTL1
novel_972	XM_018056218.1	gene-EXTL1
novel_972	XM_018056228.1	gene-EXTL1
novel_972	XM_018056237.1	gene-EXTL1
novel_972	XM_018056269.1	gene-SAPCD2
novel_972	XM_018056288.1	gene-CATSPER4
novel_972	XM_018056295.1	gene-CATSPER4
novel_972	XM_018056620.1	gene-FAM46B
novel_972	XM_018056625.1	gene-LOC102187143
novel_972	XM_018056637.1	gene-WDTC1
novel_972	XM_018056645.1	gene-WDTC1
novel_972	XM_018056864.1	gene-ANKRD60
novel_972	XM_018056896.1	gene-XKR7
novel_972	XM_018057140.1	gene-ACBD7
novel_972	XM_018057383.1	gene-PANK2
novel_972	XM_018057385.1	gene-PANK2
novel_972	XM_018057386.1	gene-PANK2
novel_972	XM_018057387.1	gene-PANK2
novel_972	XM_018057388.1	gene-PANK2
novel_972	XM_018057389.1	gene-PANK2
novel_972	XM_018057397.1	gene-CENPB
novel_972	XM_018057495.1	gene-TPD52L2
novel_972	XM_018057496.1	gene-TPD52L2
novel_972	XM_018057497.1	gene-TPD52L2
novel_972	XM_018057510.1	gene-ZGPAT
novel_972	XM_018057583.1	gene-CABLES2
novel_972	XM_018057608.1	gene-TUBB1
novel_972	XM_018057663.1	gene-TBC1D20
novel_972	XM_018057695.1	gene-POFUT1
novel_972	XM_018057761.1	gene-CEP250
novel_972	XM_018057762.1	gene-CEP250
novel_972	XM_018057763.1	gene-CEP250
novel_972	XM_018057764.1	gene-CEP250
novel_972	XM_018057765.1	gene-CEP250
novel_972	XM_018057767.1	gene-CEP250
novel_972	XM_018057768.1	gene-CEP250
novel_972	XM_018057809.1	gene-BSDC1
novel_972	XM_018057892.1	gene-L3MBTL1
novel_972	XM_018057897.1	gene-JPH2
novel_972	XM_018057904.1	gene-ADA
novel_972	XM_018057905.1	gene-ADA
novel_972	XM_018057906.1	gene-ADA
novel_972	XM_018057925.1	gene-DBNDD2
novel_972	XM_018057926.1	gene-DBNDD2
novel_972	XM_018057927.1	gene-DBNDD2
novel_972	XM_018058011.1	gene-SLC9A8
novel_972	XM_018058012.1	gene-SLC9A8
novel_972	XM_018058039.1	gene-KCNG1
novel_972	XM_018058086.1	gene-LOC106502852
novel_972	XM_018058304.1	gene-B3GNT7
novel_972	XM_018058402.1	gene-ITM2C
novel_972	XM_018058487.1	gene-PENK
novel_972	XM_018058488.1	gene-PENK
novel_972	XM_018058489.1	gene-PENK
novel_972	XM_018058534.1	gene-FAM83A
novel_972	XM_018058717.1	gene-MROH1
novel_972	XM_018058718.1	gene-MROH1
novel_972	XM_018058719.1	gene-MROH1
novel_972	XM_018058720.1	gene-MROH1
novel_972	XM_018058721.1	gene-MROH1
novel_972	XM_018058722.1	gene-MROH1
novel_972	XM_018058724.1	gene-MROH1
novel_972	XM_018058788.1	gene-COMMD5
novel_972	XM_018058933.1	gene-LOC102191717
novel_972	XM_018059045.1	gene-ZDHHC5
novel_972	XM_018059136.1	gene-F2
novel_972	XM_018059139.1	gene-ARHGAP1
novel_972	XM_018059140.1	gene-ARHGAP1
novel_972	XM_018059141.1	gene-ARHGAP1
novel_972	XM_018059142.1	gene-ARHGAP1
novel_972	XM_018059143.1	gene-ARHGAP1
novel_972	XM_018059331.1	gene-LOC102179090
novel_972	XM_018059332.1	gene-LOC102179090
novel_972	XM_018059333.1	gene-LOC102190037
novel_972	XM_018059334.1	gene-LOC102190037
novel_972	XM_018059376.1	gene-ARHGEF17
novel_972	XM_018059423.1	gene-LOC102177821
novel_972	XM_018059426.1	gene-LOC108637670
novel_972	XM_018059640.1	gene-SORL1
novel_972	XM_018059654.1	gene-TRIM29
novel_972	XM_018059655.1	gene-TRIM29
novel_972	XM_018059715.1	gene-TMEM25
novel_972	XM_018059716.1	gene-TMEM25
novel_972	XM_018059717.1	gene-TMEM25
novel_972	XM_018059718.1	gene-TMEM25
novel_972	XM_018059751.1	gene-BUD13
novel_972	XM_018059878.1	gene-LOC102176145
novel_972	XM_018059956.1	gene-LOC102177360
novel_972	XM_018059965.1	gene-RD3
novel_972	XM_018059976.1	gene-CCDC185
novel_972	XM_018060046.1	gene-TMCC2
novel_972	XM_018060206.1	gene-CNIH4
novel_972	XM_018060258.1	gene-SDCCAG8
novel_972	XM_018060358.1	gene-PEX14
novel_972	XM_018060359.1	gene-PEX14
novel_972	XM_018060367.1	gene-KLF7
novel_972	XM_018060521.1	gene-TMEM240
novel_972	XM_018060549.1	gene-FAM132A
novel_972	XM_018060550.1	gene-UBE2J2
novel_972	XM_018060569.1	gene-KLHL17
novel_972	XM_018060576.1	gene-NOC2L
novel_972	XM_018060577.1	gene-NOC2L
novel_972	XM_018060578.1	gene-NOC2L
novel_972	XM_018060582.1	gene-ZBTB17
novel_972	XM_018060583.1	gene-ZBTB17
novel_972	XM_018060584.1	gene-ZBTB17
novel_972	XM_018060585.1	gene-ZBTB17
novel_972	XM_018060644.1	gene-TEX35
novel_972	XM_018060653.1	gene-TOR3A
novel_972	XM_018060691.1	gene-SENP7
novel_972	XM_018060702.1	gene-NMNAT2
novel_972	XM_018060703.1	gene-NMNAT2
novel_972	XM_018060783.1	gene-LAMB3
novel_972	XM_018060849.1	gene-SYT2
novel_972	XM_018060856.1	gene-UBE2T
novel_972	XM_018060857.1	gene-UBE2T
novel_972	XM_018061025.1	gene-GAS2L1
novel_972	XM_018061075.1	gene-PIWIL3
novel_972	XM_018061177.1	gene-RASAL1
novel_972	XM_018061183.1	gene-LHX5
novel_972	XM_018061379.1	gene-RFLNA
novel_972	XM_018061450.1	gene-POLE
novel_972	XM_018061664.1	gene-MTSS1L
novel_972	XM_018061665.1	gene-MTSS1L
novel_972	XM_018061666.1	gene-MTSS1L
novel_972	XM_018061667.1	gene-MTSS1L
novel_972	XM_018061668.1	gene-MTSS1L
novel_972	XM_018061833.1	gene-BANP
novel_972	XM_018061834.1	gene-BANP
novel_972	XM_018061835.1	gene-BANP
novel_972	XM_018061836.1	gene-BANP
novel_972	XM_018061837.1	gene-BANP
novel_972	XM_018061838.1	gene-BANP
novel_972	XM_018061839.1	gene-BANP
novel_972	XM_018061850.1	gene-SNAI3
novel_972	XM_018061857.1	gene-CDT1
novel_972	XM_018061885.1	gene-ANKRD11
novel_972	XM_018061911.1	gene-CDK10
novel_972	XM_018061912.1	gene-CDK10
novel_972	XM_018061913.1	gene-CDK10
novel_972	XM_018061914.1	gene-CDK10
novel_972	XM_018061915.1	gene-CDK10
novel_972	XM_018061916.1	gene-CDK10
novel_972	XM_018061917.1	gene-CDK10
novel_972	XM_018062030.1	gene-NLRC5
novel_972	XM_018062031.1	gene-NLRC5
novel_972	XM_018062063.1	gene-MMP15
novel_972	XM_018062163.1	gene-AGRP
novel_972	XM_018062193.1	gene-TANGO6
novel_972	XM_018062194.1	gene-TANGO6
novel_972	XM_018062195.1	gene-TANGO6
novel_972	XM_018062209.1	gene-VPS4A
novel_972	XM_018062210.1	gene-VPS4A
novel_972	XM_018062259.1	gene-ANKRD27
novel_972	XM_018062260.1	gene-ANKRD27
novel_972	XM_018062261.1	gene-ANKRD27
novel_972	XM_018062336.1	gene-SPRED3
novel_972	XM_018062337.1	gene-FAM98C
novel_972	XM_018062339.1	gene-FAM98C
novel_972	XM_018062340.1	gene-FAM98C
novel_972	XM_018062341.1	gene-FAM98C
novel_972	XM_018062358.1	gene-CAPN12
novel_972	XM_018062425.1	gene-PRX
novel_972	XM_018062458.1	gene-CCDC97
novel_972	XM_018062472.1	gene-ARHGEF1
novel_972	XM_018062473.1	gene-ARHGEF1
novel_972	XM_018062474.1	gene-ARHGEF1
novel_972	XM_018062491.1	gene-ERF
novel_972	XM_018062551.1	gene-CEACAM19
novel_972	XM_018062658.1	gene-SLC1A5
novel_972	XM_018062678.1	gene-NAPA
novel_972	XM_018062732.1	gene-LOC102178850
novel_972	XM_018062755.1	gene-LHB
novel_972	XM_018062771.1	gene-CCDC155
novel_972	XM_018062775.1	gene-CCDC155
novel_972	XM_018062845.1	gene-KCNC3
novel_972	XM_018062862.1	gene-CLEC11A
novel_972	XM_018062881.1	gene-KLK14
novel_972	XM_018062900.1	gene-C18H19orf81
novel_972	XM_018063050.1	gene-ZNF784
novel_972	XM_018063052.1	gene-FIZ1
novel_972	XM_018063072.1	gene-IL11
novel_972	XM_018063102.1	gene-PPP1R12C
novel_972	XM_018063104.1	gene-PPP1R12C
novel_972	XM_018063105.1	gene-PPP1R12C
novel_972	XM_018063192.1	gene-PNMAL1
novel_972	XM_018063272.1	gene-DLL3
novel_972	XM_018063337.1	gene-SBSN
novel_972	XM_018063338.1	gene-SBSN
novel_972	XM_018063339.1	gene-SBSN
novel_972	XM_018063340.1	gene-SBSN
novel_972	XM_018063341.1	gene-SBSN
novel_972	XM_018063342.1	gene-LOC102191363
novel_972	XM_018063343.1	gene-LOC102191363
novel_972	XM_018063524.1	gene-LOC102181153
novel_972	XM_018063637.1	gene-CARD14
novel_972	XM_018063638.1	gene-CARD14
novel_972	XM_018063639.1	gene-CARD14
novel_972	XM_018063753.1	gene-UBALD2
novel_972	XM_018063755.1	gene-UBALD2
novel_972	XM_018063785.1	gene-MRPL38
novel_972	XM_018063786.1	gene-MRPL38
novel_972	XM_018063787.1	gene-MRPL38
novel_972	XM_018063788.1	gene-MRPL38
novel_972	XM_018063797.1	gene-ITGB4
novel_972	XM_018063798.1	gene-ITGB4
novel_972	XM_018063799.1	gene-ITGB4
novel_972	XM_018063800.1	gene-ITGB4
novel_972	XM_018063801.1	gene-ITGB4
novel_972	XM_018063802.1	gene-ITGB4
novel_972	XM_018063803.1	gene-ITGB4
novel_972	XM_018063850.1	gene-FDXR
novel_972	XM_018063851.1	gene-FDXR
novel_972	XM_018063852.1	gene-FDXR
novel_972	XM_018063853.1	gene-FDXR
novel_972	XM_018063854.1	gene-FDXR
novel_972	XM_018063855.1	gene-FDXR
novel_972	XM_018063932.1	gene-LOC102178109
novel_972	XM_018064022.1	gene-QRICH2
novel_972	XM_018064036.1	gene-GUCY2D
novel_972	XM_018064043.1	gene-GAS2L2
novel_972	XM_018064045.1	gene-CDRT4
novel_972	XM_018064071.1	gene-GAST
novel_972	XM_018064096.1	gene-MSI2
novel_972	XM_018064097.1	gene-MSI2
novel_972	XM_018064098.1	gene-MSI2
novel_972	XM_018064111.1	gene-DYNLL2
novel_972	XM_018064266.1	gene-RAB11FIP4
novel_972	XM_018064267.1	gene-RAB11FIP4
novel_972	XM_018064371.1	gene-FAM57A
novel_972	XM_018064372.1	gene-FAM57A
novel_972	XM_018064434.1	gene-ATP2A3
novel_972	XM_018064435.1	gene-ATP2A3
novel_972	XM_018064437.1	gene-ATP2A3
novel_972	XM_018064499.1	gene-PLD2
novel_972	XM_018064516.1	gene-BCL6B
novel_972	XM_018064540.1	gene-PFN1
novel_972	XM_018064554.1	gene-PHF23
novel_972	XM_018064572.1	gene-TNK1
novel_972	XM_018064581.1	gene-ZBTB4
novel_972	XM_018064582.1	gene-ZBTB4
novel_972	XM_018064588.1	gene-FXR2
novel_972	XM_018064589.1	gene-FXR2
novel_972	XM_018064610.1	gene-PER1
novel_972	XM_018064611.1	gene-PER1
novel_972	XM_018064612.1	gene-PER1
novel_972	XM_018064613.1	gene-PER1
novel_972	XM_018064614.1	gene-PER1
novel_972	XM_018064621.1	gene-PFAS
novel_972	XM_018064629.1	gene-METAP1D
novel_972	XM_018064742.1	gene-RNF112
novel_972	XM_018064743.1	gene-RNF112
novel_972	XM_018064744.1	gene-RNF112
novel_972	XM_018064760.1	gene-GRAP
novel_972	XM_018064781.1	gene-MYO15A
novel_972	XM_018064783.1	gene-GID4
novel_972	XM_018064822.1	gene-TNFRSF13B
novel_972	XM_018064823.1	gene-TNFRSF13B
novel_972	XM_018064899.1	gene-SAMD14
novel_972	XM_018064900.1	gene-SAMD14
novel_972	XM_018064901.1	gene-SAMD14
novel_972	XM_018064966.1	gene-GPR179
novel_972	XM_018065169.1	gene-TMEM106A
novel_972	XM_018065170.1	gene-TMEM106A
novel_972	XM_018065216.1	gene-TMUB2
novel_972	XM_018065469.1	gene-LOC102178014
novel_972	XM_018065488.1	gene-FBXW11
novel_972	XM_018065492.1	gene-FBXW11
novel_972	XM_018065493.1	gene-FBXW11
novel_972	XM_018065494.1	gene-FBXW11
novel_972	XM_018065495.1	gene-FBXW11
novel_972	XM_018065521.1	gene-TRIO
novel_972	XM_018065587.1	gene-ZNF622
novel_972	XM_018065780.1	gene-MSX2
novel_972	XM_018066098.1	gene-MAN2A2
novel_972	XM_018066099.1	gene-MAN2A2
novel_972	XM_018066100.1	gene-MAN2A2
novel_972	XM_018066101.1	gene-MAN2A2
novel_972	XM_018066102.1	gene-MAN2A2
novel_972	XM_018066105.1	gene-MAN2A2
novel_972	XM_018066142.1	gene-BDKRB2
novel_972	XM_018066172.1	gene-CHGA
novel_972	XM_018066173.1	gene-CHGA
novel_972	XM_018066203.1	gene-WDR25
novel_972	XM_018066235.1	gene-SCAMP2
novel_972	XM_018066486.1	gene-RCCD1
novel_972	XM_018066571.1	gene-LOC102178217
novel_972	XM_018066683.1	gene-LOC108638597
novel_972	XM_018066993.1	gene-TRAK1
novel_972	XM_018066994.1	gene-TRAK1
novel_972	XM_018067005.1	gene-ZDHHC3
novel_972	XM_018067006.1	gene-ZDHHC3
novel_972	XR_001295625.2	gene-LOC106502058
novel_972	XR_001295883.2	gene-LOC106502323
novel_972	XR_001296044.2	gene-LOC106502458
novel_972	XR_001296111.2	gene-RSPH3
novel_972	XR_001296248.2	gene-SRSF7
novel_972	XR_001296265.2	gene-LOC106502619
novel_972	XR_001296267.2	gene-LOC106502620
novel_972	XR_001296378.2	gene-LOC106502740
novel_972	XR_001296459.2	gene-LOC106502800
novel_972	XR_001296502.2	gene-LOC102177353
novel_972	XR_001296544.2	gene-LOC106502872
novel_972	XR_001296707.2	gene-LOC106503025
novel_972	XR_001296933.2	gene-LOC102170088
novel_972	XR_001297187.2	gene-LOC106503490
novel_972	XR_001297291.2	gene-AP4M1
novel_972	XR_001297292.2	gene-AP4M1
novel_972	XR_001297293.2	gene-AP4M1
novel_972	XR_001917016.1	gene-EXOG
novel_972	XR_001917059.1	gene-ZBTB22
novel_972	XR_001917071.1	gene-LOC108633443
novel_972	XR_001917076.1	gene-LOC106503510
novel_972	XR_001917195.1	gene-AP4M1
novel_972	XR_001917312.1	gene-HPS1
novel_972	XR_001917320.1	gene-LOC108634034
novel_972	XR_001917377.1	gene-LOC108634099
novel_972	XR_001917426.1	gene-CHST3
novel_972	XR_001917427.1	gene-CHST3
novel_972	XR_001917428.1	gene-CHST3
novel_972	XR_001917431.1	gene-CHST3
novel_972	XR_001917434.1	gene-LOC108634152
novel_972	XR_001917479.1	gene-LOC108634225
novel_972	XR_001917481.1	gene-LOC102168597
novel_972	XR_001917483.1	gene-LOC102168597
novel_972	XR_001917493.1	gene-LOC108634230
novel_972	XR_001917621.1	gene-LOC108634464
novel_972	XR_001917623.1	gene-LOC108634464
novel_972	XR_001917860.1	gene-CD58
novel_972	XR_001917879.1	gene-LOC102175818
novel_972	XR_001917926.1	gene-KMT2C
novel_972	XR_001918159.1	gene-LOC106502140
novel_972	XR_001918215.1	gene-EVC
novel_972	XR_001918335.1	gene-DPP9
novel_972	XR_001918371.1	gene-LOC106502274
novel_972	XR_001918417.1	gene-LOC106502385
novel_972	XR_001918418.1	gene-LOC106502385
novel_972	XR_001918419.1	gene-LOC106502385
novel_972	XR_001918420.1	gene-LOC106502385
novel_972	XR_001918421.1	gene-LOC106502385
novel_972	XR_001918445.1	gene-LOC108633238
novel_972	XR_001918483.1	gene-COL27A1
novel_972	XR_001918494.1	gene-LOC108636604
novel_972	XR_001918510.1	gene-LOC108636650
novel_972	XR_001918530.1	gene-LOC108636725
novel_972	XR_001918563.1	gene-RSPH3
novel_972	XR_001918670.1	gene-FBXO34
novel_972	XR_001918686.1	gene-LOC108636992
novel_972	XR_001918694.1	gene-LOC102175216
novel_972	XR_001918700.1	gene-INAFM2
novel_972	XR_001918701.1	gene-INAFM2
novel_972	XR_001918740.1	gene-LOC108637009
novel_972	XR_001918744.1	gene-LOC108637078
novel_972	XR_001918843.1	gene-GREB1
novel_972	XR_001918844.1	gene-GREB1
novel_972	XR_001918853.1	gene-LOC108637163
novel_972	XR_001918893.1	gene-LOC108637176
novel_972	XR_001918894.1	gene-LOC108637176
novel_972	XR_001918906.1	gene-SAPCD2
novel_972	XR_001918933.1	gene-LOC108637298
novel_972	XR_001919005.1	gene-LOC102189769
novel_972	XR_001919022.1	gene-PANK2
novel_972	XR_001919057.1	gene-LOC106502800
novel_972	XR_001919070.1	gene-LOC108637424
novel_972	XR_001919084.1	gene-SLC9A8
novel_972	XR_001919412.1	gene-LOC108637893
novel_972	XR_001919415.1	gene-LOC108637895
novel_972	XR_001919452.1	gene-NLRC5
novel_972	XR_001919453.1	gene-NLRC5
novel_972	XR_001919529.1	gene-PTGIR
novel_972	XR_001919636.1	gene-LOC108638197
novel_972	XR_001919640.1	gene-LOC102170088
novel_972	XR_001919641.1	gene-LOC102170088
novel_972	XR_001919642.1	gene-LOC102170088
novel_972	XR_001919643.1	gene-LOC102170088
novel_972	XR_001919699.1	gene-LOC108638269
novel_972	XR_001919700.1	gene-LOC108638269
novel_972	XR_001919749.1	gene-LOC108638303
novel_972	XR_001919760.1	gene-LOC108638307
novel_972	XR_001919947.1	gene-LOC108638543
novel_972	XR_001919948.1	gene-LOC108638544
novel_972	XR_001919960.1	gene-LOC108638606
novel_972	XR_001920004.1	gene-GLB1
novel_972	XR_309799.3	gene-LOC102185515
novel_972	XR_309999.3	gene-LOC102174907
novel_972	XR_310154.3	gene-LOC102176322
novel_972	XR_310266.2	gene-TUBE1
novel_972	XR_310445.3	gene-LOC102186026
novel_972	XR_310679.3	gene-LOC102183093
novel_972	XR_310828.3	gene-LOC102184758
novel_972	XR_310829.3	gene-LOC102185500
novel_972	XR_311190.3	gene-LOC102174629
novel_1251	COX3	gene-COX3
novel_1251	NM_001285548.1	gene-LTF
novel_1251	NM_001285557.1	gene-EPHX1
novel_1251	NM_001285579.1	gene-INSL3
novel_1251	NM_001285584.1	gene-OVN
novel_1251	NM_001285606.1	gene-INHA
novel_1251	NM_001285616.1	gene-AMELX
novel_1251	NM_001285642.1	gene-CFLAR
novel_1251	NM_001285669.1	gene-PRLR
novel_1251	NM_001285678.1	gene-IGFBP4
novel_1251	NM_001285712.1	gene-GPX4
novel_1251	NM_001285724.1	gene-KIT
novel_1251	NM_001285759.1	gene-CYM
novel_1251	NM_001285768.1	gene-LOC100861174
novel_1251	NM_001287231.1	gene-DDIT3
novel_1251	NM_001314227.1	gene-SLC2A4
novel_1251	NM_001314262.1	gene-B4GALNT2
novel_1251	NM_001314281.1	gene-LTBR
novel_1251	NM_001314299.1	gene-IGFBP2
novel_1251	NM_001314333.1	gene-ODF1
novel_1251	NM_001314344.1	gene-HSF1
novel_1251	XM_005674709.3	gene-CLDN17
novel_1251	XM_005674943.3	gene-DRD3
novel_1251	XM_005674994.3	gene-GTF2E1
novel_1251	XM_005675258.2	gene-LOC102181339
novel_1251	XM_005675548.3	gene-ANAPC13
novel_1251	XM_005675635.3	gene-TFF3
novel_1251	XM_005675838.3	gene-POLR2D
novel_1251	XM_005675935.3	gene-LNPK
novel_1251	XM_005676525.3	gene-RUFY4
novel_1251	XM_005676530.3	gene-CXCR1
novel_1251	XM_005676534.3	gene-PNKD
novel_1251	XM_005676547.3	gene-RNF25
novel_1251	XM_005676548.3	gene-RNF25
novel_1251	XM_005676570.3	gene-ATG9A
novel_1251	XM_005676571.3	gene-ATG9A
novel_1251	XM_005676572.3	gene-ATG9A
novel_1251	XM_005676623.3	gene-RHBDD1
novel_1251	XM_005676624.3	gene-RHBDD1
novel_1251	XM_005676625.3	gene-RHBDD1
novel_1251	XM_005676668.3	gene-ARMC9
novel_1251	XM_005676712.1	gene-CCDC28B
novel_1251	XM_005676796.3	gene-NUDC
novel_1251	XM_005676807.3	gene-SFN
novel_1251	XM_005676862.3	gene-LYPLA2
novel_1251	XM_005677143.3	gene-FCRLA
novel_1251	XM_005677163.3	gene-FCER1G
novel_1251	XM_005677205.3	gene-LOC102178869
novel_1251	XM_005677266.2	gene-LOC102173432
novel_1251	XM_005677376.3	gene-GON4L
novel_1251	XM_005677377.3	gene-GON4L
novel_1251	XM_005677414.2	gene-FLAD1
novel_1251	XM_005677415.3	gene-FLAD1
novel_1251	XM_005677416.3	gene-FLAD1
novel_1251	XM_005677417.3	gene-FLAD1
novel_1251	XM_005677461.3	gene-TPM3
novel_1251	XM_005677475.3	gene-CREB3L4
novel_1251	XM_005677477.3	gene-CREB3L4
novel_1251	XM_005677478.3	gene-CREB3L4
novel_1251	XM_005677479.3	gene-CREB3L4
novel_1251	XM_005677501.2	gene-S100A3
novel_1251	XM_005677511.3	gene-LOC102168404
novel_1251	XM_005677512.3	gene-LOC102168404
novel_1251	XM_005677603.3	gene-SELENBP1
novel_1251	XM_005677662.3	gene-ENSA
novel_1251	XM_005677732.3	gene-TXNIP
novel_1251	XM_005677889.3	gene-FAM212B
novel_1251	XM_005677958.2	gene-MYBPHL
novel_1251	XM_005678038.3	gene-EXTL2
novel_1251	XM_005678147.3	gene-LOC102185525
novel_1251	XM_005678148.3	gene-LOC102185525
novel_1251	XM_005678344.2	gene-FGGY
novel_1251	XM_005678565.3	gene-KDM4A
novel_1251	XM_005678566.3	gene-KDM4A
novel_1251	XM_005678567.3	gene-KDM4A
novel_1251	XM_005678568.3	gene-KDM4A
novel_1251	XM_005678577.2	gene-MPL
novel_1251	XM_005678622.3	gene-SCMH1
novel_1251	XM_005678681.3	gene-GNL2
novel_1251	XM_005678733.2	gene-C3H1orf94
novel_1251	XM_005679316.3	gene-TBRG4
novel_1251	XM_005679320.3	gene-MYO1G
novel_1251	XM_005679653.3	gene-AOC1
novel_1251	XM_005679687.3	gene-LOC102188114
novel_1251	XM_005679937.3	gene-LOC102184223
novel_1251	XM_005679960.3	gene-LETMD1
novel_1251	XM_005680000.3	gene-TROAP
novel_1251	XM_005680285.3	gene-DDIT3
novel_1251	XM_005680342.3	gene-MIP
novel_1251	XM_005680343.3	gene-TIMELESS
novel_1251	XM_005680401.1	gene-LOC102180464
novel_1251	XM_005680557.3	gene-TXNRD1
novel_1251	XM_005680561.3	gene-TXNRD1
novel_1251	XM_005680564.3	gene-TXNRD1
novel_1251	XM_005680657.3	gene-TXN2
novel_1251	XM_005680659.3	gene-FOXRED2
novel_1251	XM_005680675.3	gene-C1QTNF6
novel_1251	XM_005680678.3	gene-MFNG
novel_1251	XM_005680981.3	gene-RAD51AP1
novel_1251	XM_005680994.2	gene-LOC102183046
novel_1251	XM_005681004.3	gene-ERC1
novel_1251	XM_005681834.3	gene-SEC31A
novel_1251	XM_005681836.3	gene-SEC31A
novel_1251	XM_005681959.3	gene-LOC102189022
novel_1251	XM_005682126.3	gene-ABHD8
novel_1251	XM_005682218.2	gene-LOC102181485
novel_1251	XM_005682350.2	gene-EIF3G
novel_1251	XM_005682401.3	gene-LOC102169749
novel_1251	XM_005682402.3	gene-LOC102169749
novel_1251	XM_005682403.3	gene-PET100
novel_1251	XM_005682475.2	gene-C7H19orf45
novel_1251	XM_005682502.2	gene-CAPS
novel_1251	XM_005682505.2	gene-VMAC
novel_1251	XM_005682507.2	gene-LOC102181295
novel_1251	XM_005682516.3	gene-C7H19orf70
novel_1251	XM_005682564.3	gene-EBI3
novel_1251	XM_005682565.3	gene-SIRT6
novel_1251	XM_005682572.3	gene-EEF2
novel_1251	XM_005682577.2	gene-APBA3
novel_1251	XM_005682621.3	gene-IRF1
novel_1251	XM_005682847.2	gene-LOC102169666
novel_1251	XM_005682848.2	gene-LOC102169955
novel_1251	XM_005682894.3	gene-AZU1
novel_1251	XM_005682967.3	gene-KLHL3
novel_1251	XM_005683014.3	gene-MZB1
novel_1251	XM_005683015.3	gene-SPATA24
novel_1251	XM_005683066.2	gene-FCHSD1
novel_1251	XM_005683067.2	gene-FCHSD1
novel_1251	XM_005683144.3	gene-SH3TC2
novel_1251	XM_005683151.3	gene-IL17B
novel_1251	XM_005683185.3	gene-ANXA6
novel_1251	XM_005683186.3	gene-ANXA6
novel_1251	XM_005683198.3	gene-GLRA1
novel_1251	XM_005683271.3	gene-ZNF692
novel_1251	XM_005683313.3	gene-TIFAB
novel_1251	XM_005683314.3	gene-CXCL14
novel_1251	XM_005683616.2	gene-LOC102178826
novel_1251	XM_005683986.2	gene-SFTPC
novel_1251	XM_005683995.3	gene-BIN3
novel_1251	XM_005683996.3	gene-BIN3
novel_1251	XM_005684031.3	gene-DPYSL2
novel_1251	XM_005684043.3	gene-LOC102186117
novel_1251	XM_005684044.3	gene-LOC102186117
novel_1251	XM_005684074.2	gene-DNAI1
novel_1251	XM_005684075.2	gene-DNAI1
novel_1251	XM_005684085.3	gene-GALT
novel_1251	XM_005684087.3	gene-GALT
novel_1251	XM_005684094.3	gene-CCL19
novel_1251	XM_005684173.2	gene-CARD19
novel_1251	XM_005684329.2	gene-RGS3
novel_1251	XM_005684331.3	gene-RGS3
novel_1251	XM_005684332.2	gene-RGS3
novel_1251	XM_005684334.3	gene-RGS3
novel_1251	XM_005684336.3	gene-RGS3
novel_1251	XM_005684568.3	gene-MFSD4B
novel_1251	XM_005684763.2	gene-TAAR5
novel_1251	XM_005684816.2	gene-GJA10
novel_1251	XM_005684957.3	gene-AGPAT4
novel_1251	XM_005684958.3	gene-AGPAT4
novel_1251	XM_005684959.3	gene-AGPAT4
novel_1251	XM_005685176.3	gene-PKM
novel_1251	XM_005685177.3	gene-PKM
novel_1251	XM_005685238.3	gene-AP1G2
novel_1251	XM_005685252.3	gene-CEBPE
novel_1251	XM_005685346.3	gene-CDH24
novel_1251	XM_005685417.3	gene-TTC5
novel_1251	XM_005685418.3	gene-TTC5
novel_1251	XM_005685493.3	gene-ZFYVE19
novel_1251	XM_005685560.1	gene-LOC102176127
novel_1251	XM_005685868.3	gene-SHF
novel_1251	XM_005686014.3	gene-SLC39A9
novel_1251	XM_005686074.3	gene-ABCD4
novel_1251	XM_005686298.3	gene-IL1RL2
novel_1251	XM_005686314.3	gene-M1AP
novel_1251	XM_005686352.3	gene-ACTG2
novel_1251	XM_005686353.3	gene-ACTG2
novel_1251	XM_005686519.3	gene-DHX57
novel_1251	XM_005686520.3	gene-DHX57
novel_1251	XM_005686521.3	gene-DHX57
novel_1251	XM_005686522.3	gene-DHX57
novel_1251	XM_005686589.3	gene-MTA3
novel_1251	XM_005686683.3	gene-IL1RN
novel_1251	XM_005686686.3	gene-IL1RN
novel_1251	XM_005686692.1	gene-TEX37
novel_1251	XM_005686825.3	gene-ARHGAP25
novel_1251	XM_005686826.3	gene-ARHGAP25
novel_1251	XM_005686846.3	gene-EHD3
novel_1251	XM_005687043.3	gene-MRRF
novel_1251	XM_005687059.2	gene-C11H2orf71
novel_1251	XM_005687067.3	gene-PRR30
novel_1251	XM_005687128.3	gene-RPL35
novel_1251	XM_005687130.3	gene-GOLGA1
novel_1251	XM_005687205.3	gene-ZER1
novel_1251	XM_005687206.3	gene-ZER1
novel_1251	XM_005687244.3	gene-DPM2
novel_1251	XM_005687978.3	gene-CUBN
novel_1251	XM_005688214.3	gene-PCED1A
novel_1251	XM_005688216.3	gene-PCED1A
novel_1251	XM_005688217.3	gene-PCED1A
novel_1251	XM_005688332.3	gene-RSPO4
novel_1251	XM_005688360.3	gene-TPX2
novel_1251	XM_005688361.3	gene-TPX2
novel_1251	XM_005688362.3	gene-TPX2
novel_1251	XM_005688363.3	gene-TPX2
novel_1251	XM_005688388.1	gene-BPIFB2
novel_1251	XM_005688494.3	gene-LOC102172278
novel_1251	XM_005688516.3	gene-AAR2
novel_1251	XM_005688517.3	gene-AAR2
novel_1251	XM_005688518.3	gene-MYL9
novel_1251	XM_005688611.3	gene-ACOT8
novel_1251	XM_005688673.3	gene-FAM83C
novel_1251	XM_005688782.3	gene-SLC52A2
novel_1251	XM_005689029.3	gene-CRH
novel_1251	XM_005689083.2	gene-MOS
novel_1251	XM_005689470.3	gene-LOC102180514
novel_1251	XM_005689544.3	gene-MFRP
novel_1251	XM_005689546.3	gene-USP2
novel_1251	XM_005689549.3	gene-USP2
novel_1251	XM_005689551.3	gene-USP2
novel_1251	XM_005689552.3	gene-USP2
novel_1251	XM_005689738.3	gene-LOC102190804
novel_1251	XM_005689772.3	gene-C15H11orf42
novel_1251	XM_005689888.3	gene-LOC102174322
novel_1251	XM_005689889.2	gene-LOC102174322
novel_1251	XM_005689898.3	gene-UBQLNL
novel_1251	XM_005690330.2	gene-LOC102169036
novel_1251	XM_005690350.2	gene-LOC102174680
novel_1251	XM_005690541.3	gene-CDC42BPA
novel_1251	XM_005690672.3	gene-MTHFR
novel_1251	XM_005690673.3	gene-MTHFR
novel_1251	XM_005690731.3	gene-CA6
novel_1251	XM_005690896.2	gene-SERPINC1
novel_1251	XM_005690946.2	gene-RGSL1
novel_1251	XM_005691076.2	gene-LOC102179309
novel_1251	XM_005691078.2	gene-LOC102180145
novel_1251	XM_005691079.2	gene-LOC102180412
novel_1251	XM_005691225.3	gene-RNF150
novel_1251	XM_005691335.3	gene-ADGRD1
novel_1251	XM_005691336.3	gene-ADGRD1
novel_1251	XM_005691341.3	gene-DHX37
novel_1251	XM_005691383.3	gene-ABCB9
novel_1251	XM_005691401.3	gene-VPS33A
novel_1251	XM_005691481.3	gene-IQCD
novel_1251	XM_005691570.3	gene-POP5
novel_1251	XM_005691577.3	gene-C17H12orf43
novel_1251	XM_005691578.3	gene-C17H12orf43
novel_1251	XM_005691626.3	gene-OSM
novel_1251	XM_005691647.3	gene-RNF185
novel_1251	XM_005691648.3	gene-RNF185
novel_1251	XM_005691649.3	gene-RNF185
novel_1251	XM_005691789.3	gene-AARS
novel_1251	XM_005691807.3	gene-ADAT1
novel_1251	XM_005691856.3	gene-CA5A
novel_1251	XM_005692028.3	gene-ADGRG1
novel_1251	XM_005692088.3	gene-PLLP
novel_1251	XM_005692156.3	gene-RANBP10
novel_1251	XM_005692176.3	gene-SLC7A6OS
novel_1251	XM_005692178.3	gene-PRMT7
novel_1251	XM_005692304.2	gene-ATP4A
novel_1251	XM_005692403.3	gene-TIMM50
novel_1251	XM_005692520.2	gene-LOC102177559
novel_1251	XM_005692576.3	gene-DMRTC2
novel_1251	XM_005692650.3	gene-NANOS2
novel_1251	XM_005692755.3	gene-KLK12
novel_1251	XM_005692756.3	gene-KLK12
novel_1251	XM_005692757.3	gene-KLK12
novel_1251	XM_005693100.2	gene-MKS1
novel_1251	XM_005693177.3	gene-DGKE
novel_1251	XM_005693201.3	gene-CCL5
novel_1251	XM_005693207.2	gene-FNDC8
novel_1251	XM_005693214.3	gene-LOC102174969
novel_1251	XM_005693262.3	gene-PROCA1
novel_1251	XM_005693263.3	gene-PROCA1
novel_1251	XM_005693264.3	gene-PROCA1
novel_1251	XM_005693295.3	gene-TUSC5
novel_1251	XM_005693352.3	gene-POLDIP2
novel_1251	XM_005693445.3	gene-SCIMP
novel_1251	XM_005693446.3	gene-SCIMP
novel_1251	XM_005693544.3	gene-ALOXE3
novel_1251	XM_005693545.3	gene-ALOXE3
novel_1251	XM_005693592.3	gene-TRIM16
novel_1251	XM_005693667.3	gene-EME1
novel_1251	XM_005693678.3	gene-PDK2
novel_1251	XM_005693680.3	gene-TAC4
novel_1251	XM_005693713.3	gene-PNPO
novel_1251	XM_005693821.3	gene-KRT9
novel_1251	XM_005693844.3	gene-RAB5C
novel_1251	XM_005693886.3	gene-IFI35
novel_1251	XM_005693898.3	gene-DHX8
novel_1251	XM_005693910.3	gene-MPP2
novel_1251	XM_005693911.3	gene-MPP2
novel_1251	XM_005693926.3	gene-UBTF
novel_1251	XM_005693927.3	gene-UBTF
novel_1251	XM_005693941.3	gene-EFTUD2
novel_1251	XM_005693947.3	gene-ACBD4
novel_1251	XM_005694063.3	gene-MRPL12
novel_1251	XM_005694095.3	gene-AFMID
novel_1251	XM_005694097.3	gene-AFMID
novel_1251	XM_005694111.3	gene-ZACN
novel_1251	XM_005694147.3	gene-SLC16A5
novel_1251	XM_005694148.3	gene-SLC16A5
novel_1251	XM_005694463.3	gene-C19H17orf80
novel_1251	XM_005694464.3	gene-C19H17orf80
novel_1251	XM_005694465.3	gene-C19H17orf80
novel_1251	XM_005694798.3	gene-LOC102173971
novel_1251	XM_005694942.3	gene-ISG20
novel_1251	XM_005694982.3	gene-NGRN
novel_1251	XM_005695063.3	gene-FAH
novel_1251	XM_005695076.3	gene-STARD5
novel_1251	XM_005695154.3	gene-PML
novel_1251	XM_005695351.3	gene-SERPINA11
novel_1251	XM_005695352.3	gene-SERPINA11
novel_1251	XM_005695597.2	gene-LOC102176467
novel_1251	XM_005695858.3	gene-ITIH3
novel_1251	XM_005695907.3	gene-TEX264
novel_1251	XM_005695926.2	gene-HYAL2
novel_1251	XM_005695932.3	gene-GNAI2
novel_1251	XM_005695991.3	gene-PFKFB4
novel_1251	XM_005696018.3	gene-LOC102173049
novel_1251	XM_005696060.2	gene-SEC13
novel_1251	XM_005696556.3	gene-PPT2
novel_1251	XM_005696633.3	gene-VARS2
novel_1251	XM_005696804.1	gene-LOC102177486
novel_1251	XM_005696873.3	gene-NHLRC1
novel_1251	XM_005696894.3	gene-RIOK1
novel_1251	XM_005696940.3	gene-LOC102184018
novel_1251	XM_005697339.3	gene-METTL26
novel_1251	XM_005697340.3	gene-METTL26
novel_1251	XM_005697415.2	gene-THOC6
novel_1251	XM_005697416.2	gene-THOC6
novel_1251	XM_005697542.3	gene-IQCK
novel_1251	XM_005697654.3	gene-CLN3
novel_1251	XM_005697657.3	gene-LOC102183750
novel_1251	XM_005697785.2	gene-CLDN4
novel_1251	XM_005697859.2	gene-LOC102190090
novel_1251	XM_005697863.3	gene-AZGP1
novel_1251	XM_005697871.3	gene-ATP5J2
novel_1251	XM_005698248.3	gene-LOC102185056
novel_1251	XM_005698251.3	gene-LOC102185708
novel_1251	XM_005698291.3	gene-ZDHHC16
novel_1251	XM_005698298.3	gene-HOGA1
novel_1251	XM_005698333.3	gene-C26H10orf2
novel_1251	XM_005698351.3	gene-LDB1
novel_1251	XM_005698368.3	gene-CUEDC2
novel_1251	XM_005698387.3	gene-SFRP5
novel_1251	XM_005698485.3	gene-ZDHHC6
novel_1251	XM_005698486.3	gene-ZDHHC6
novel_1251	XM_005698488.3	gene-ZDHHC6
novel_1251	XM_005698536.3	gene-RGS10
novel_1251	XM_005698880.3	gene-IDO2
novel_1251	XM_005698881.3	gene-IDO2
novel_1251	XM_005699153.3	gene-TBATA
novel_1251	XM_005699207.3	gene-USP54
novel_1251	XM_005699208.3	gene-USP54
novel_1251	XM_005699209.3	gene-USP54
novel_1251	XM_005699304.3	gene-C28H10orf99
novel_1251	XM_005699418.2	gene-LOC102178882
novel_1251	XM_005699481.3	gene-LOC102173264
novel_1251	XM_005699580.3	gene-VSIG2
novel_1251	XM_005699859.3	gene-ESRRA
novel_1251	XM_005699864.3	gene-PYGM
novel_1251	XM_005699951.1	gene-CABP2
novel_1251	XM_005699983.3	gene-SAC3D1
novel_1251	XM_005700089.3	gene-ODF3
novel_1251	XM_005700374.3	gene-UTP14A
novel_1251	XM_005700570.2	gene-LOC102176109
novel_1251	XM_005700704.1	gene-ARR3
novel_1251	XM_005700706.2	gene-DGAT2L6
novel_1251	XM_005700739.3	gene-FOXP3
novel_1251	XM_005700740.3	gene-FOXP3
novel_1251	XM_005700741.3	gene-FOXP3
novel_1251	XM_005700742.3	gene-FOXP3
novel_1251	XM_005700743.3	gene-FOXP3
novel_1251	XM_005700762.2	gene-GRIPAP1
novel_1251	XM_005700839.3	gene-CFP
novel_1251	XM_005701205.3	gene-PABPC5
novel_1251	XM_005701390.3	gene-COL9A3
novel_1251	XM_005701405.3	gene-LOC102169855
novel_1251	XM_005701523.3	gene-LOC102175848
novel_1251	XM_005701758.3	gene-FAM166A
novel_1251	XM_005701913.2	gene-LOC102182303
novel_1251	XM_005701960.3	gene-PSMG3
novel_1251	XM_005709671.3	gene-SQRDL
novel_1251	XM_013962356.2	gene-LOC106501887
novel_1251	XM_013962410.2	gene-MRPL9
novel_1251	XM_013962411.2	gene-MRPL9
novel_1251	XM_013962422.2	gene-SEMA6C
novel_1251	XM_013962424.2	gene-SEMA6C
novel_1251	XM_013962425.2	gene-SEMA6C
novel_1251	XM_013962434.2	gene-ADAMTSL4
novel_1251	XM_013962559.2	gene-AMPD2
novel_1251	XM_013962581.2	gene-NTNG1
novel_1251	XM_013962793.2	gene-FGGY
novel_1251	XM_013962794.2	gene-FGGY
novel_1251	XM_013962931.2	gene-SCMH1
novel_1251	XM_013963385.2	gene-TBRG4
novel_1251	XM_013963533.2	gene-PARP12
novel_1251	XM_013963747.2	gene-ATF7
novel_1251	XM_013963748.2	gene-ATF7
novel_1251	XM_013963804.2	gene-LETMD1
novel_1251	XM_013963834.2	gene-CCDC184
novel_1251	XM_013963938.2	gene-TIMELESS
novel_1251	XM_013963939.2	gene-TIMELESS
novel_1251	XM_013964037.2	gene-CLCN2
novel_1251	XM_013964061.2	gene-EIF4G1
novel_1251	XM_013964066.2	gene-EIF4G1
novel_1251	XM_013964281.2	gene-PRMT8
novel_1251	XM_013964357.2	gene-MIEF1
novel_1251	XM_013965149.1	gene-EIF3G
novel_1251	XM_013965192.2	gene-LOC102169749
novel_1251	XM_013965219.2	gene-PRAM1
novel_1251	XM_013965408.2	gene-FAM193B
novel_1251	XM_013965499.2	gene-ADRA1B
novel_1251	XM_013965535.2	gene-C7H19orf24
novel_1251	XM_013965577.2	gene-KLHL3
novel_1251	XM_013965675.2	gene-SH3TC2
novel_1251	XM_013965696.2	gene-TCOF1
novel_1251	XM_013965773.2	gene-LOC102176041
novel_1251	XM_013966022.2	gene-TESK1
novel_1251	XM_013966140.2	gene-UBAP2
novel_1251	XM_013966145.2	gene-GALT
novel_1251	XM_013966589.2	gene-GRM1
novel_1251	XM_013966906.2	gene-LOC102189437
novel_1251	XM_013966944.2	gene-TTC5
novel_1251	XM_013966979.2	gene-RPUSD2
novel_1251	XM_013966981.2	gene-ZFYVE19
novel_1251	XM_013967166.2	gene-SHF
novel_1251	XM_013967463.2	gene-IL1RL2
novel_1251	XM_013967464.2	gene-IL1RL2
novel_1251	XM_013967465.2	gene-IL1RL2
novel_1251	XM_013967466.2	gene-IL1RL2
novel_1251	XM_013967506.2	gene-SFXN5
novel_1251	XM_013967523.2	gene-AMER3
novel_1251	XM_013967556.2	gene-CEBPZOS
novel_1251	XM_013967589.2	gene-MTA3
novel_1251	XM_013967696.2	gene-IL1RN
novel_1251	XM_013967851.2	gene-ARHGAP25
novel_1251	XM_013967872.2	gene-MRRF
novel_1251	XM_013968624.2	gene-BFSP1
novel_1251	XM_013968779.2	gene-TPX2
novel_1251	XM_013968979.2	gene-SNAI1
novel_1251	XM_013969108.2	gene-PRKDC
novel_1251	XM_013969218.2	gene-TRIM55
novel_1251	XM_013969413.2	gene-KDM4D
novel_1251	XM_013969528.2	gene-USP2
novel_1251	XM_013969529.2	gene-USP2
novel_1251	XM_013969703.2	gene-NUMA1
novel_1251	XM_013969704.2	gene-NUMA1
novel_1251	XM_013969705.2	gene-NUMA1
novel_1251	XM_013969706.2	gene-NUMA1
novel_1251	XM_013969716.2	gene-LOC102173673
novel_1251	XM_013969873.2	gene-LOC102190805
novel_1251	XM_013969973.2	gene-LOC102175229
novel_1251	XM_013970074.2	gene-EPHX1
novel_1251	XM_013970075.2	gene-EPHX1
novel_1251	XM_013970155.2	gene-MTHFR
novel_1251	XM_013970156.2	gene-MTHFR
novel_1251	XM_013970207.2	gene-RNF223
novel_1251	XM_013970254.2	gene-MORN1
novel_1251	XM_013970310.2	gene-TMEM82
novel_1251	XM_013970313.1	gene-LOC102176812
novel_1251	XM_013970829.2	gene-LOC102175508
novel_1251	XM_013970902.2	gene-IL17C
novel_1251	XM_013971025.2	gene-ADGRG1
novel_1251	XM_013971097.2	gene-LOC102177559
novel_1251	XM_013971186.2	gene-NFKBID
novel_1251	XM_013971243.2	gene-ZDHHC1
novel_1251	XM_013971244.2	gene-ZDHHC1
novel_1251	XM_013971262.2	gene-NOB1
novel_1251	XM_013971268.2	gene-TERF2
novel_1251	XM_013971269.2	gene-TERF2
novel_1251	XM_013971288.2	gene-CATSPERG
novel_1251	XM_013971322.2	gene-KCTD19
novel_1251	XM_013971420.2	gene-ZNF428
novel_1251	XM_013971456.2	gene-FAM83E
novel_1251	XM_013971523.2	gene-PTGIR
novel_1251	XM_013971859.2	gene-BHLHA9
novel_1251	XM_013971952.2	gene-NOS2
novel_1251	XM_013971985.2	gene-TNFRSF13B
novel_1251	XM_013972056.2	gene-SCIMP
novel_1251	XM_013972123.2	gene-PNMT
novel_1251	XM_013972132.2	gene-ALKBH5
novel_1251	XM_013972159.2	gene-ATP6V0A1
novel_1251	XM_013972160.2	gene-ATP6V0A1
novel_1251	XM_013972380.2	gene-SLC16A5
novel_1251	XM_013972381.2	gene-SLC16A5
novel_1251	XM_013972393.2	gene-EME1
novel_1251	XM_013972601.2	gene-PDE6G
novel_1251	XM_013972603.2	gene-NXPH3
novel_1251	XM_013972710.2	gene-RNF25
novel_1251	XM_013972711.2	gene-RNF25
novel_1251	XM_013972722.2	gene-RNF25
novel_1251	XM_013972752.2	gene-LOC102177672
novel_1251	XM_013972793.2	gene-ATG9A
novel_1251	XM_013972796.2	gene-ATG9A
novel_1251	XM_013972912.2	gene-NTRK3
novel_1251	XM_013972920.2	gene-LOC102186246
novel_1251	XM_013973035.2	gene-RHBDD1
novel_1251	XM_013973085.2	gene-STARD5
novel_1251	XM_013973086.2	gene-STARD5
novel_1251	XM_013973506.2	gene-IMPDH2
novel_1251	XM_013973522.2	gene-ITIH3
novel_1251	XM_013973645.2	gene-TEX264
novel_1251	XM_013973756.2	gene-RAB44
novel_1251	XM_013973931.2	gene-PNPLA1
novel_1251	XM_013974004.2	gene-EHMT2
novel_1251	XM_013974213.2	gene-LOC102184018
novel_1251	XM_013974214.2	gene-LOC102184018
novel_1251	XM_013974644.2	gene-HSD3B7
novel_1251	XM_013974948.2	gene-MBLAC1
novel_1251	XM_013975026.2	gene-ELFN1
novel_1251	XM_013975088.2	gene-LOC102185708
novel_1251	XM_013975095.2	gene-LOC102174448
novel_1251	XM_013975140.2	gene-SEC31B
novel_1251	XM_013975141.2	gene-SEC31B
novel_1251	XM_013975142.2	gene-SEC31B
novel_1251	XM_013975299.2	gene-ZDHHC6
novel_1251	XM_013975606.2	gene-USP54
novel_1251	XM_013975608.2	gene-USP54
novel_1251	XM_013975609.2	gene-USP54
novel_1251	XM_013975635.2	gene-ADAMTS4
novel_1251	XM_013975959.2	gene-LOC106503748
novel_1251	XM_013976461.2	gene-FOXP3
novel_1251	XM_013976744.2	gene-GON4L
novel_1251	XM_013976806.2	gene-FAM189B
novel_1251	XM_013976808.2	gene-LOC102178162
novel_1251	XM_013976810.2	gene-FAM189B
novel_1251	XM_013976894.2	gene-LOC102178164
novel_1251	XM_013976895.2	gene-LOC102178721
novel_1251	XM_013977093.2	gene-LOC102188937
novel_1251	XM_018038199.1	gene-PLXNB1
novel_1251	XM_018038215.1	gene-LOC102190650
novel_1251	XM_018038223.1	gene-DOCK3
novel_1251	XM_018038237.1	gene-RUVBL1
novel_1251	XM_018038243.1	gene-EEFSEC
novel_1251	XM_018038244.1	gene-EEFSEC
novel_1251	XM_018038245.1	gene-EEFSEC
novel_1251	XM_018038288.1	gene-BAP1
novel_1251	XM_018038289.1	gene-BAP1
novel_1251	XM_018038290.1	gene-BAP1
novel_1251	XM_018038292.1	gene-TEX264
novel_1251	XM_018038293.1	gene-TEX264
novel_1251	XM_018038294.1	gene-TEX264
novel_1251	XM_018038295.1	gene-TEX264
novel_1251	XM_018038366.1	gene-SRGAP3
novel_1251	XM_018038367.1	gene-TUSC2
novel_1251	XM_018038368.1	gene-HYAL2
novel_1251	XM_018038371.1	gene-FEV
novel_1251	XM_018038406.1	gene-CHCHD6
novel_1251	XM_018038432.1	gene-GATA2
novel_1251	XM_018038459.1	gene-TMEM40
novel_1251	XM_018038460.1	gene-TMEM40
novel_1251	XM_018038461.1	gene-TMEM40
novel_1251	XM_018038462.1	gene-TMEM40
novel_1251	XM_018038463.1	gene-TMEM40
novel_1251	XM_018038464.1	gene-TMEM40
novel_1251	XM_018038486.1	gene-C22H3orf22
novel_1251	XM_018038489.1	gene-TRH
novel_1251	XM_018038555.1	gene-PHF1
novel_1251	XM_018038556.1	gene-PHF1
novel_1251	XM_018038557.1	gene-PHF1
novel_1251	XM_018038577.1	gene-DAXX
novel_1251	XM_018038578.1	gene-DAXX
novel_1251	XM_018038603.1	gene-PPP2R5D
novel_1251	XM_018038604.1	gene-RRP36
novel_1251	XM_018038605.1	gene-RRP36
novel_1251	XM_018038606.1	gene-RRP36
novel_1251	XM_018038616.1	gene-LOC102180547
novel_1251	XM_018038617.1	gene-LOC102180547
novel_1251	XM_018038618.1	gene-LOC102180547
novel_1251	XM_018038619.1	gene-LOC102180547
novel_1251	XM_018038695.1	gene-LOC102184483
novel_1251	XM_018038696.1	gene-EHMT2
novel_1251	XM_018038697.1	gene-EHMT2
novel_1251	XM_018038698.1	gene-EHMT2
novel_1251	XM_018038720.1	gene-ZFAND3
novel_1251	XM_018038731.1	gene-BYSL
novel_1251	XM_018038732.1	gene-BYSL
novel_1251	XM_018038758.1	gene-BAG6
novel_1251	XM_018038759.1	gene-BAG6
novel_1251	XM_018038760.1	gene-BAG6
novel_1251	XM_018038761.1	gene-BAG6
novel_1251	XM_018038762.1	gene-BAG6
novel_1251	XM_018038773.1	gene-SLC35B2
novel_1251	XM_018038774.1	gene-SLC35B2
novel_1251	XM_018038788.1	gene-MAPK13
novel_1251	XM_018038861.1	gene-DDR1
novel_1251	XM_018038862.1	gene-DDR1
novel_1251	XM_018038863.1	gene-DDR1
novel_1251	XM_018038864.1	gene-DDR1
novel_1251	XM_018038865.1	gene-DDR1
novel_1251	XM_018038866.1	gene-DDR1
novel_1251	XM_018038867.1	gene-DDR1
novel_1251	XM_018038868.1	gene-DDR1
novel_1251	XM_018038869.1	gene-DDR1
novel_1251	XM_018038870.1	gene-DDR1
novel_1251	XM_018038871.1	gene-DDR1
novel_1251	XM_018038872.1	gene-VARS2
novel_1251	XM_018038873.1	gene-VARS2
novel_1251	XM_018038875.1	gene-VARS2
novel_1251	XM_018038905.1	gene-TEAD3
novel_1251	XM_018038906.1	gene-TEAD3
novel_1251	XM_018038920.1	gene-LOC102174710
novel_1251	XM_018038962.1	gene-EGFL8
novel_1251	XM_018038963.1	gene-EGFL8
novel_1251	XM_018038964.1	gene-EGFL8
novel_1251	XM_018038965.1	gene-EGFL8
novel_1251	XM_018038966.1	gene-EGFL8
novel_1251	XM_018038967.1	gene-PPT2
novel_1251	XM_018038968.1	gene-PPT2
novel_1251	XM_018039032.1	gene-ECI2
novel_1251	XM_018039033.1	gene-ECI2
novel_1251	XM_018039034.1	gene-ECI2
novel_1251	XM_018039035.1	gene-ECI2
novel_1251	XM_018039036.1	gene-ECI2
novel_1251	XM_018039037.1	gene-ECI2
novel_1251	XM_018039038.1	gene-ECI2
novel_1251	XM_018039039.1	gene-ECI2
novel_1251	XM_018039040.1	gene-ECI2
novel_1251	XM_018039118.1	gene-CDKN1A
novel_1251	XM_018039163.1	gene-MBOAT1
novel_1251	XM_018039164.1	gene-MBOAT1
novel_1251	XM_018039167.1	gene-LYRM4
novel_1251	XM_018039168.1	gene-LYRM4
novel_1251	XM_018039236.1	gene-PACSIN1
novel_1251	XM_018039237.1	gene-PACSIN1
novel_1251	XM_018039238.1	gene-PACSIN1
novel_1251	XM_018039239.1	gene-PACSIN1
novel_1251	XM_018039267.1	gene-PNPLA1
novel_1251	XM_018039274.1	gene-TCTE1
novel_1251	XM_018039275.1	gene-CPNE5
novel_1251	XM_018039276.1	gene-CPNE5
novel_1251	XM_018039277.1	gene-CPNE5
novel_1251	XM_018039278.1	gene-CPNE5
novel_1251	XM_018039300.1	gene-IRF4
novel_1251	XM_018039301.1	gene-IRF4
novel_1251	XM_018039311.1	gene-KCNK16
novel_1251	XM_018039567.1	gene-DYM
novel_1251	XM_018039568.1	gene-DYM
novel_1251	XM_018039583.1	gene-MTCL1
novel_1251	XM_018039799.1	gene-BOK
novel_1251	XM_018039803.1	gene-BOK
novel_1251	XM_018039808.1	gene-BOK
novel_1251	XM_018039809.1	gene-BOK
novel_1251	XM_018039816.1	gene-TMEM200C
novel_1251	XM_018039839.1	gene-MPG
novel_1251	XM_018039840.1	gene-NHLRC4
novel_1251	XM_018039848.1	gene-NPW
novel_1251	XM_018039869.1	gene-TAF6
novel_1251	XM_018039870.1	gene-TAF6
novel_1251	XM_018039871.1	gene-TAF6
novel_1251	XM_018039909.1	gene-LOC102190090
novel_1251	XM_018039910.1	gene-LOC102190090
novel_1251	XM_018039917.1	gene-ADAP1
novel_1251	XM_018039919.1	gene-GPR146
novel_1251	XM_018039930.1	gene-LOC102173992
novel_1251	XM_018039936.1	gene-TBX6
novel_1251	XM_018039940.1	gene-FAM57B
novel_1251	XM_018039942.1	gene-TAOK2
novel_1251	XM_018039957.1	gene-PRR35
novel_1251	XM_018039968.1	gene-RHOT2
novel_1251	XM_018039969.1	gene-RHOT2
novel_1251	XM_018039977.1	gene-METTL26
novel_1251	XM_018039978.1	gene-AGXT
novel_1251	XM_018039999.1	gene-ZAN
novel_1251	XM_018040003.1	gene-LOC108633863
novel_1251	XM_018040012.1	gene-NUDT1
novel_1251	XM_018040026.1	gene-HSD3B7
novel_1251	XM_018040027.1	gene-STX1B
novel_1251	XM_018040062.1	gene-SPSB3
novel_1251	XM_018040063.1	gene-SPSB3
novel_1251	XM_018040064.1	gene-SPSB3
novel_1251	XM_018040065.1	gene-SPSB3
novel_1251	XM_018040070.1	gene-FKBP6
novel_1251	XM_018040078.1	gene-PRM2
novel_1251	XM_018040085.1	gene-GPC1
novel_1251	XM_018040086.1	gene-NPRL3
novel_1251	XM_018040087.1	gene-NPRL3
novel_1251	XM_018040111.1	gene-SLC9A3R2
novel_1251	XM_018040112.1	gene-SLC9A3R2
novel_1251	XM_018040113.1	gene-SLC9A3R2
novel_1251	XM_018040144.1	gene-PPL
novel_1251	XM_018040145.1	gene-PPL
novel_1251	XM_018040153.1	gene-FLYWCH2
novel_1251	XM_018040154.1	gene-FLYWCH2
novel_1251	XM_018040158.1	gene-LOC102183750
novel_1251	XM_018040159.1	gene-LOC102183750
novel_1251	XM_018040161.1	gene-LOC102183750
novel_1251	XM_018040162.1	gene-LOC102183750
novel_1251	XM_018040163.1	gene-LOC102183750
novel_1251	XM_018040178.1	gene-SH2B1
novel_1251	XM_018040179.1	gene-SH2B1
novel_1251	XM_018040180.1	gene-SH2B1
novel_1251	XM_018040181.1	gene-SH2B1
novel_1251	XM_018040183.1	gene-SH2B1
novel_1251	XM_018040187.1	gene-ATXN2L
novel_1251	XM_018040190.1	gene-ATXN2L
novel_1251	XM_018040191.1	gene-ATXN2L
novel_1251	XM_018040192.1	gene-ATXN2L
novel_1251	XM_018040193.1	gene-ATXN2L
novel_1251	XM_018040240.1	gene-HES6
novel_1251	XM_018040251.1	gene-ZNF768
novel_1251	XM_018040268.1	gene-CLEC16A
novel_1251	XM_018040269.1	gene-CLEC16A
novel_1251	XM_018040270.1	gene-CLEC16A
novel_1251	XM_018040271.1	gene-CLEC16A
novel_1251	XM_018040272.1	gene-CLEC16A
novel_1251	XM_018040334.1	gene-NME4
novel_1251	XM_018040338.1	gene-GIGYF1
novel_1251	XM_018040339.1	gene-GIGYF1
novel_1251	XM_018040340.1	gene-GIGYF1
novel_1251	XM_018040342.1	gene-GIGYF1
novel_1251	XM_018040343.1	gene-GIGYF1
novel_1251	XM_018040344.1	gene-GIGYF1
novel_1251	XM_018040345.1	gene-GIGYF1
novel_1251	XM_018040346.1	gene-GIGYF1
novel_1251	XM_018040348.1	gene-GIGYF1
novel_1251	XM_018040358.1	gene-ACTL6B
novel_1251	XM_018040376.1	gene-LRCH4
novel_1251	XM_018040377.1	gene-LRCH4
novel_1251	XM_018040380.1	gene-SAP25
novel_1251	XM_018040393.1	gene-LOC102184306
novel_1251	XM_018040409.1	gene-BAIAP3
novel_1251	XM_018040488.1	gene-LOC102188914
novel_1251	XM_018040489.1	gene-LOC102188914
novel_1251	XM_018040490.1	gene-LOC102188914
novel_1251	XM_018040491.1	gene-VASN
novel_1251	XM_018040494.1	gene-GLIS2
novel_1251	XM_018040497.1	gene-BRAT1
novel_1251	XM_018040498.1	gene-BRAT1
novel_1251	XM_018040499.1	gene-BRAT1
novel_1251	XM_018040562.1	gene-ARMC5
novel_1251	XM_018040564.1	gene-GPRC5B
novel_1251	XM_018040567.1	gene-LMF1
novel_1251	XM_018040568.1	gene-LMF1
novel_1251	XM_018040597.1	gene-LOC108633894
novel_1251	XM_018040617.1	gene-RABGEF1
novel_1251	XM_018040618.1	gene-RABGEF1
novel_1251	XM_018040619.1	gene-RABGEF1
novel_1251	XM_018040620.1	gene-RABGEF1
novel_1251	XM_018040621.1	gene-RABGEF1
novel_1251	XM_018040622.1	gene-RABGEF1
novel_1251	XM_018040653.1	gene-CLN3
novel_1251	XM_018040654.1	gene-CLN3
novel_1251	XM_018040703.1	gene-RPS2
novel_1251	XM_018040709.1	gene-ERN2
novel_1251	XM_018040710.1	gene-ERN2
novel_1251	XM_018040711.1	gene-ERN2
novel_1251	XM_018040726.1	gene-CLCN7
novel_1251	XM_018040746.1	gene-LOC102190194
novel_1251	XM_018040747.1	gene-LOC102190194
novel_1251	XM_018040748.1	gene-LOC102190194
novel_1251	XM_018040749.1	gene-LOC102190194
novel_1251	XM_018040750.1	gene-NCF1
novel_1251	XM_018040764.1	gene-LOC102177855
novel_1251	XM_018040765.1	gene-LOC102178129
novel_1251	XM_018040781.1	gene-SPNS1
novel_1251	XM_018040782.1	gene-SPNS1
novel_1251	XM_018040783.1	gene-SPNS1
novel_1251	XM_018040797.1	gene-HCFC1R1
novel_1251	XM_018040798.1	gene-HCFC1R1
novel_1251	XM_018040799.1	gene-HCFC1R1
novel_1251	XM_018040802.1	gene-VWA3A
novel_1251	XM_018040806.1	gene-NOXO1
novel_1251	XM_018040807.1	gene-NOXO1
novel_1251	XM_018040830.1	gene-METTL22
novel_1251	XM_018040866.1	gene-CARD11
novel_1251	XM_018040867.1	gene-CARD11
novel_1251	XM_018040868.1	gene-SH3BP4
novel_1251	XM_018040869.1	gene-CARD11
novel_1251	XM_018040875.1	gene-BCL7C
novel_1251	XM_018040876.1	gene-SH3BP4
novel_1251	XM_018040883.1	gene-SH3BP4
novel_1251	XM_018040890.1	gene-NUBP2
novel_1251	XM_018040891.1	gene-SH3BP4
novel_1251	XM_018040892.1	gene-NUBP2
novel_1251	XM_018040901.1	gene-SH3BP4
novel_1251	XM_018040922.1	gene-FSCN1
novel_1251	XM_018040924.1	gene-RBFOX1
novel_1251	XM_018040925.1	gene-RBFOX1
novel_1251	XM_018040926.1	gene-HJURP
novel_1251	XM_018040928.1	gene-RBFOX1
novel_1251	XM_018040949.1	gene-NAGPA
novel_1251	XM_018040956.1	gene-CDIPT
novel_1251	XM_018040963.1	gene-SBK1
novel_1251	XM_018040964.1	gene-SBK1
novel_1251	XM_018040995.1	gene-MLXIPL
novel_1251	XM_018040996.1	gene-MLXIPL
novel_1251	XM_018040997.1	gene-MLXIPL
novel_1251	XM_018041014.1	gene-CHTF18
novel_1251	XM_018041015.1	gene-GNG13
novel_1251	XM_018041034.1	gene-FBXL16
novel_1251	XM_018041041.1	gene-SSC4D
novel_1251	XM_018041042.1	gene-ZP3
novel_1251	XM_018041049.1	gene-NTN3
novel_1251	XM_018041051.1	gene-NTN3
novel_1251	XM_018041056.1	gene-RPUSD1
novel_1251	XM_018041057.1	gene-RPUSD1
novel_1251	XM_018041070.1	gene-VPS37D
novel_1251	XM_018041079.1	gene-AMZ1
novel_1251	XM_018041107.1	gene-TDRD1
novel_1251	XM_018041109.1	gene-LOC102186455
novel_1251	XM_018041110.1	gene-LOC102186455
novel_1251	XM_018041128.1	gene-LOC108634010
novel_1251	XM_018041141.1	gene-FOXI2
novel_1251	XM_018041170.1	gene-ARL3
novel_1251	XM_018041171.1	gene-ARL3
novel_1251	XM_018041196.1	gene-LZTS2
novel_1251	XM_018041197.1	gene-LZTS2
novel_1251	XM_018041198.1	gene-LZTS2
novel_1251	XM_018041199.1	gene-LZTS2
novel_1251	XM_018041200.1	gene-LZTS2
novel_1251	XM_018041246.1	gene-BCCIP
novel_1251	XM_018041247.1	gene-BCCIP
novel_1251	XM_018041303.1	gene-UBTD1
novel_1251	XM_018041304.1	gene-UBTD1
novel_1251	XM_018041337.1	gene-LOC102185056
novel_1251	XM_018041338.1	gene-LOC102188304
novel_1251	XM_018041339.1	gene-LOC102188304
novel_1251	XM_018041341.1	gene-LOC102185739
novel_1251	XM_018041371.1	gene-TUBGCP2
novel_1251	XM_018041372.1	gene-TUBGCP2
novel_1251	XM_018041373.1	gene-TUBGCP2
novel_1251	XM_018041374.1	gene-TUBGCP2
novel_1251	XM_018041492.1	gene-HOGA1
novel_1251	XM_018041493.1	gene-C26H10orf62
novel_1251	XM_018041508.1	gene-SEC31B
novel_1251	XM_018041509.1	gene-SEC31B
novel_1251	XM_018041510.1	gene-SEC31B
novel_1251	XM_018041511.1	gene-SEC31B
novel_1251	XM_018041512.1	gene-SEC31B
novel_1251	XM_018041513.1	gene-SEC31B
novel_1251	XM_018041514.1	gene-SEC31B
novel_1251	XM_018041529.1	gene-RRP12
novel_1251	XM_018041530.1	gene-RRP12
novel_1251	XM_018041604.1	gene-MFSD13A
novel_1251	XM_018041605.1	gene-MFSD13A
novel_1251	XM_018041606.1	gene-MFSD13A
novel_1251	XM_018041637.1	gene-JAKMIP3
novel_1251	XM_018041688.1	gene-CUEDC2
novel_1251	XM_018041689.1	gene-CUEDC2
novel_1251	XM_018041690.1	gene-CUEDC2
novel_1251	XM_018041711.1	gene-RGS10
novel_1251	XM_018041765.1	gene-GRIK3
novel_1251	XM_018041773.1	gene-ZC3H12A
novel_1251	XM_018041783.1	gene-ZC3H12A
novel_1251	XM_018041789.1	gene-ZC3H12A
novel_1251	XM_018041800.1	gene-ADRB3
novel_1251	XM_018041813.1	gene-GNL2
novel_1251	XM_018041839.1	gene-NKX6-3
novel_1251	XM_018041857.1	gene-LOC108634081
novel_1251	XM_018041922.1	gene-HGSNAT
novel_1251	XM_018041924.1	gene-HGSNAT
novel_1251	XM_018041953.1	gene-MFHAS1
novel_1251	XM_018041954.1	gene-MFHAS1
novel_1251	XM_018041965.1	gene-NGLY1
novel_1251	XM_018042134.1	gene-IDO2
novel_1251	XM_018042142.1	gene-LOC106503661
novel_1251	XM_018042202.1	gene-USP54
novel_1251	XM_018042203.1	gene-USP54
novel_1251	XM_018042205.1	gene-USP54
novel_1251	XM_018042299.1	gene-CXCL12
novel_1251	XM_018042328.1	gene-ERCC6
novel_1251	XM_018042329.1	gene-ERCC6
novel_1251	XM_018042330.1	gene-ERCC6
novel_1251	XM_018042390.1	gene-CSGALNACT2
novel_1251	XM_018042415.1	gene-KCNMA1
novel_1251	XM_018042416.1	gene-KCNMA1
novel_1251	XM_018042453.1	gene-SPRTN
novel_1251	XM_018042469.1	gene-SFTPD
novel_1251	XM_018042470.1	gene-SFTPD
novel_1251	XM_018042473.1	gene-LOC102174628
novel_1251	XM_018042480.1	gene-TSPAN14
novel_1251	XM_018042486.1	gene-KCNQ4
novel_1251	XM_018042539.1	gene-SCMH1
novel_1251	XM_018042544.1	gene-SCMH1
novel_1251	XM_018042549.1	gene-SCMH1
novel_1251	XM_018042555.1	gene-SCMH1
novel_1251	XM_018042571.1	gene-SCMH1
novel_1251	XM_018042579.1	gene-SCMH1
novel_1251	XM_018042586.1	gene-SCMH1
novel_1251	XM_018042645.1	gene-ZNF488
novel_1251	XM_018042649.1	gene-TBATA
novel_1251	XM_018042697.1	gene-B3GAT3
novel_1251	XM_018042717.1	gene-CEND1
novel_1251	XM_018042718.1	gene-CEND1
novel_1251	XM_018042739.1	gene-PPP1R32
novel_1251	XM_018042740.1	gene-LOC102176586
novel_1251	XM_018042748.1	gene-MS4A10
novel_1251	XM_018042749.1	gene-LOC102183203
novel_1251	XM_018042751.1	gene-LOC102183203
novel_1251	XM_018042756.1	gene-SLC22A12
novel_1251	XM_018042768.1	gene-TBX10
novel_1251	XM_018042769.1	gene-LOC102188749
novel_1251	XM_018042785.1	gene-VEGFB
novel_1251	XM_018042786.1	gene-VEGFB
novel_1251	XM_018042787.1	gene-VEGFB
novel_1251	XM_018042840.1	gene-PCNX3
novel_1251	XM_018042841.1	gene-PCNX3
novel_1251	XM_018042842.1	gene-PCNX3
novel_1251	XM_018042843.1	gene-PCNX3
novel_1251	XM_018042844.1	gene-PCNX3
novel_1251	XM_018042845.1	gene-PCNX3
novel_1251	XM_018042873.1	gene-SSH3
novel_1251	XM_018042874.1	gene-SSH3
novel_1251	XM_018042875.1	gene-ANKRD13D
novel_1251	XM_018042876.1	gene-ANKRD13D
novel_1251	XM_018042908.1	gene-CORO1B
novel_1251	XM_018042926.1	gene-GAL3ST3
novel_1251	XM_018042927.1	gene-GAL3ST3
novel_1251	XM_018042959.1	gene-NXF1
novel_1251	XM_018043021.1	gene-PHRF1
novel_1251	XM_018043022.1	gene-PHRF1
novel_1251	XM_018043027.1	gene-CDHR5
novel_1251	XM_018043028.1	gene-CDHR5
novel_1251	XM_018043029.1	gene-CDHR5
novel_1251	XM_018043030.1	gene-CDHR5
novel_1251	XM_018043031.1	gene-CDHR5
novel_1251	XM_018043032.1	gene-CDHR5
novel_1251	XM_018043034.1	gene-IRF7
novel_1251	XM_018043039.1	gene-PITPNM1
novel_1251	XM_018043040.1	gene-PITPNM1
novel_1251	XM_018043041.1	gene-PITPNM1
novel_1251	XM_018043047.1	gene-CABP2
novel_1251	XM_018043063.1	gene-LOC102186937
novel_1251	XM_018043072.1	gene-USP35
novel_1251	XM_018043098.1	gene-CFL1
novel_1251	XM_018043118.1	gene-LOC102180829
novel_1251	XM_018043119.1	gene-LOC102180829
novel_1251	XM_018043120.1	gene-LOC102180829
novel_1251	XM_018043121.1	gene-LOC102180829
novel_1251	XM_018043123.1	gene-LOC102180829
novel_1251	XM_018043124.1	gene-LOC102180829
novel_1251	XM_018043125.1	gene-LOC102180829
novel_1251	XM_018043126.1	gene-LOC102180829
novel_1251	XM_018043127.1	gene-LOC102180829
novel_1251	XM_018043128.1	gene-LOC102180829
novel_1251	XM_018043129.1	gene-LOC102180829
novel_1251	XM_018043130.1	gene-LOC102180829
novel_1251	XM_018043131.1	gene-LOC102180829
[truncated: 18,649 more rows]

## Sheet: Known 
miRNA_id	transcript_id	gene_id
chi-miR-10b-5p	XM_005674676.3	gene-SON
chi-miR-10b-5p	XM_005674677.3	gene-SON
chi-miR-10b-5p	XM_005676031.3	gene-CSRNP3
chi-miR-10b-5p	XM_005676047.3	gene-DPP4
chi-miR-10b-5p	XM_005676544.3	gene-LOC102169634
chi-miR-10b-5p	XM_005676546.3	gene-LOC102169634
chi-miR-10b-5p	XM_005677368.3	gene-KIAA0907
chi-miR-10b-5p	XM_005677369.3	gene-KIAA0907
chi-miR-10b-5p	XM_005679495.3	gene-CNOT4
chi-miR-10b-5p	XM_005679496.3	gene-CNOT4
chi-miR-10b-5p	XM_005679497.3	gene-CNOT4
chi-miR-10b-5p	XM_005679498.3	gene-CNOT4
chi-miR-10b-5p	XM_005679589.3	gene-KLHDC10
chi-miR-10b-5p	XM_005679954.3	gene-TFCP2
chi-miR-10b-5p	XM_005679955.3	gene-TFCP2
chi-miR-10b-5p	XM_005679956.3	gene-TFCP2
chi-miR-10b-5p	XM_005681435.3	gene-FAM13A
chi-miR-10b-5p	XM_005681436.3	gene-FAM13A
chi-miR-10b-5p	XM_005681438.3	gene-FAM13A
chi-miR-10b-5p	XM_005681439.3	gene-FAM13A
chi-miR-10b-5p	XM_005681440.3	gene-FAM13A
chi-miR-10b-5p	XM_005682490.2	gene-ACTL9
chi-miR-10b-5p	XM_005683769.3	gene-DMRT1
chi-miR-10b-5p	XM_005684160.3	gene-ECM2
chi-miR-10b-5p	XM_005684161.3	gene-ECM2
chi-miR-10b-5p	XM_005686632.3	gene-PAPOLG
chi-miR-10b-5p	XM_005686633.3	gene-PAPOLG
chi-miR-10b-5p	XM_005686901.3	gene-MPV17
chi-miR-10b-5p	XM_005686902.3	gene-MPV17
chi-miR-10b-5p	XM_005687651.3	gene-BORA
chi-miR-10b-5p	XM_005691477.3	gene-RITA1
chi-miR-10b-5p	XM_005691478.2	gene-RITA1
chi-miR-10b-5p	XM_005693325.3	gene-METTL16
chi-miR-10b-5p	XM_005695720.3	gene-CHL1
chi-miR-10b-5p	XM_005695721.3	gene-CHL1
chi-miR-10b-5p	XM_005698514.3	gene-PNLIP
chi-miR-10b-5p	XM_005700687.3	gene-SNX12
chi-miR-10b-5p	XM_005700782.3	gene-WDR13
chi-miR-10b-5p	XM_005700783.3	gene-WDR13
chi-miR-10b-5p	XM_005700784.3	gene-WDR13
chi-miR-10b-5p	XM_005701140.3	gene-LOC102181286
chi-miR-10b-5p	XM_013964541.2	gene-FAM13A
chi-miR-10b-5p	XM_013964542.2	gene-FAM13A
chi-miR-10b-5p	XM_013964543.2	gene-FAM13A
chi-miR-10b-5p	XM_013966189.2	gene-ECM2
chi-miR-10b-5p	XM_013966279.2	gene-ALAD
chi-miR-10b-5p	XM_013967801.2	gene-MPV17
chi-miR-10b-5p	XM_013967802.2	gene-MPV17
chi-miR-10b-5p	XM_013967803.2	gene-MPV17
chi-miR-10b-5p	XM_013967804.2	gene-MPV17
chi-miR-10b-5p	XM_013969237.2	gene-CSRNP3
chi-miR-10b-5p	XM_013969242.2	gene-CSRNP3
chi-miR-10b-5p	XM_013969908.1	gene-LOC106501745
chi-miR-10b-5p	XM_013973659.2	gene-CHL1
chi-miR-10b-5p	XM_013976454.2	gene-WDR13
chi-miR-10b-5p	XM_013976456.2	gene-WDR13
chi-miR-10b-5p	XM_013976457.2	gene-WDR13
chi-miR-10b-5p	XM_013976458.2	gene-WDR13
chi-miR-10b-5p	XM_013976698.2	gene-LOC102184238
chi-miR-10b-5p	XM_018039925.1	gene-MTERF4
chi-miR-10b-5p	XM_018039943.1	gene-TAOK2
chi-miR-10b-5p	XM_018041317.1	gene-C26H10orf76
chi-miR-10b-5p	XM_018041318.1	gene-C26H10orf76
chi-miR-10b-5p	XM_018041319.1	gene-C26H10orf76
chi-miR-10b-5p	XM_018041976.1	gene-ANK1
chi-miR-10b-5p	XM_018041977.1	gene-ANK1
chi-miR-10b-5p	XM_018041978.1	gene-ANK1
chi-miR-10b-5p	XM_018041979.1	gene-ANK1
chi-miR-10b-5p	XM_018041980.1	gene-ANK1
chi-miR-10b-5p	XM_018041981.1	gene-ANK1
chi-miR-10b-5p	XM_018041982.1	gene-ANK1
chi-miR-10b-5p	XM_018042600.1	gene-CHRM3
chi-miR-10b-5p	XM_018042727.1	gene-TMEM80
chi-miR-10b-5p	XM_018042728.1	gene-TMEM80
chi-miR-10b-5p	XM_018042730.1	gene-TMEM80
chi-miR-10b-5p	XM_018043723.1	gene-LOC108634321
chi-miR-10b-5p	XM_018044081.1	gene-LOC108634427
chi-miR-10b-5p	XM_018044873.1	gene-WDR13
chi-miR-10b-5p	XM_018044874.1	gene-WDR13
chi-miR-10b-5p	XM_018044875.1	gene-WDR13
chi-miR-10b-5p	XM_018046520.1	gene-LOC102187909
chi-miR-10b-5p	XM_018046538.1	gene-LOC102185233
chi-miR-10b-5p	XM_018046927.1	gene-KLHDC10
chi-miR-10b-5p	XM_018046928.1	gene-KLHDC10
chi-miR-10b-5p	XM_018047496.1	gene-LOC108635896
chi-miR-10b-5p	XM_018047997.1	gene-USP15
chi-miR-10b-5p	XM_018048136.1	gene-IKBIP
chi-miR-10b-5p	XM_018049085.1	gene-ALX1
chi-miR-10b-5p	XM_018049311.1	gene-FAM13A
chi-miR-10b-5p	XM_018049312.1	gene-FAM13A
chi-miR-10b-5p	XM_018049313.1	gene-FAM13A
chi-miR-10b-5p	XM_018051898.1	gene-CDKN2B
chi-miR-10b-5p	XM_018051940.1	gene-PSIP1
chi-miR-10b-5p	XM_018053783.1	gene-LOC102184626
chi-miR-10b-5p	XM_018055280.1	gene-PAPOLG
chi-miR-10b-5p	XM_018055281.1	gene-PAPOLG
chi-miR-10b-5p	XM_018055511.1	gene-MPV17
chi-miR-10b-5p	XM_018056455.1	gene-GPC5
chi-miR-10b-5p	XM_018057412.1	gene-TINAGL1
chi-miR-10b-5p	XM_018057419.1	gene-TINAGL1
chi-miR-10b-5p	XM_018057425.1	gene-TINAGL1
chi-miR-10b-5p	XM_018057426.1	gene-MRPS26
chi-miR-10b-5p	XM_018057580.1	gene-GATA5
chi-miR-10b-5p	XM_018057631.1	gene-TFAP2C
chi-miR-10b-5p	XM_018057632.1	gene-TFAP2C
chi-miR-10b-5p	XM_018057897.1	gene-JPH2
chi-miR-10b-5p	XM_018058092.1	gene-LOC108637478
chi-miR-10b-5p	XM_018058957.1	gene-ASIC4
chi-miR-10b-5p	XM_018061142.1	gene-BICDL1
chi-miR-10b-5p	XM_018061143.1	gene-BICDL1
chi-miR-10b-5p	XM_018061144.1	gene-BICDL1
chi-miR-10b-5p	XM_018061145.1	gene-BICDL1
chi-miR-10b-5p	XM_018061432.1	gene-ULK1
chi-miR-10b-5p	XM_018061433.1	gene-ULK1
chi-miR-10b-5p	XM_018061434.1	gene-ULK1
chi-miR-10b-5p	XM_018061692.1	gene-LOC108637950
chi-miR-10b-5p	XM_018061693.1	gene-LOC108637950
chi-miR-10b-5p	XM_018062241.1	gene-MARVELD3
chi-miR-10b-5p	XM_018062983.1	gene-LOC102188030
chi-miR-10b-5p	XM_018062984.1	gene-LOC102188030
chi-miR-10b-5p	XM_018062986.1	gene-LOC102188030
chi-miR-10b-5p	XM_018064785.1	gene-ATPAF2
chi-miR-10b-5p	XM_018065385.1	gene-TBCD
chi-miR-10b-5p	XM_018065386.1	gene-TBCD
chi-miR-10b-5p	XM_018065747.1	gene-ZNF366
chi-miR-10b-5p	XR_001295570.2	gene-SON
chi-miR-10b-5p	XR_001296657.2	gene-LOC106502988
chi-miR-10b-5p	XR_001296672.2	gene-LOC106503003
chi-miR-10b-5p	XR_001296673.2	gene-LOC106503003
chi-miR-10b-5p	XR_001297230.2	gene-LOC102188994
chi-miR-10b-5p	XR_001297548.2	gene-KIAA0907
chi-miR-10b-5p	XR_001917168.1	gene-LOC102188994
chi-miR-10b-5p	XR_001917364.1	gene-LOC106503673
chi-miR-10b-5p	XR_001918109.1	gene-LOC108636062
chi-miR-10b-5p	XR_001918473.1	gene-LOC108636576
chi-miR-10b-5p	XR_001918717.1	gene-LOC106502531
chi-miR-10b-5p	XR_001919320.1	gene-LOC106503003
chi-miR-10b-5p	XR_001919321.1	gene-LOC106503003
chi-miR-10b-5p	XR_001919322.1	gene-LOC106503003
chi-miR-10b-5p	XR_001919323.1	gene-LOC106503003
chi-miR-10b-5p	XR_001919324.1	gene-LOC106503003
chi-miR-10b-5p	XR_001919325.1	gene-LOC106503003
chi-miR-10b-5p	XR_001919326.1	gene-LOC106503003
chi-miR-10b-5p	XR_001919327.1	gene-LOC106503003
chi-miR-10b-5p	XR_001919328.1	gene-LOC106503003
chi-miR-10b-5p	XR_001919959.1	gene-DALRD3
chi-miR-10b-5p	XR_309707.3	gene-LOC102186800
chi-let-7b-3p	XM_005688476.3	gene-ITCH
chi-let-7b-3p	XM_018039368.1	gene-PHLPP1
chi-let-7b-3p	XM_018045041.1	gene-LOC102171414
chi-let-7b-3p	XM_018056593.1	gene-FLT3
chi-let-7b-3p	XM_018057738.1	gene-ITCH
chi-miR-10a-5p	XM_005675450.2	gene-RNF13
chi-miR-10a-5p	XM_005675452.3	gene-RNF13
chi-miR-10a-5p	XM_005677376.3	gene-GON4L
chi-miR-10a-5p	XM_005677377.3	gene-GON4L
chi-miR-10a-5p	XM_005677378.3	gene-GON4L
chi-miR-10a-5p	XM_005679495.3	gene-CNOT4
chi-miR-10a-5p	XM_005679496.3	gene-CNOT4
chi-miR-10a-5p	XM_005679497.3	gene-CNOT4
chi-miR-10a-5p	XM_005679498.3	gene-CNOT4
chi-miR-10a-5p	XM_005679589.3	gene-KLHDC10
chi-miR-10a-5p	XM_005679954.3	gene-TFCP2
chi-miR-10a-5p	XM_005679955.3	gene-TFCP2
chi-miR-10a-5p	XM_005679956.3	gene-TFCP2
chi-miR-10a-5p	XM_005682490.2	gene-ACTL9
chi-miR-10a-5p	XM_005686901.3	gene-MPV17
chi-miR-10a-5p	XM_005686902.3	gene-MPV17
chi-miR-10a-5p	XM_005691360.3	gene-SNRNP35
chi-miR-10a-5p	XM_005693325.3	gene-METTL16
chi-miR-10a-5p	XM_005695720.3	gene-CHL1
chi-miR-10a-5p	XM_005695721.3	gene-CHL1
chi-miR-10a-5p	XM_005695915.3	gene-CISH
chi-miR-10a-5p	XM_005698489.3	gene-VTI1A
chi-miR-10a-5p	XM_005698514.3	gene-PNLIP
chi-miR-10a-5p	XM_005700687.3	gene-SNX12
chi-miR-10a-5p	XM_005700782.3	gene-WDR13
chi-miR-10a-5p	XM_005700783.3	gene-WDR13
chi-miR-10a-5p	XM_005700784.3	gene-WDR13
chi-miR-10a-5p	XM_005700903.1	gene-DUSP21
chi-miR-10a-5p	XM_005701140.3	gene-LOC102181286
chi-miR-10a-5p	XM_013966279.2	gene-ALAD
chi-miR-10a-5p	XM_013967801.2	gene-MPV17
chi-miR-10a-5p	XM_013967802.2	gene-MPV17
chi-miR-10a-5p	XM_013967803.2	gene-MPV17
chi-miR-10a-5p	XM_013967804.2	gene-MPV17
chi-miR-10a-5p	XM_013973659.2	gene-CHL1
chi-miR-10a-5p	XM_013975279.2	gene-VTI1A
chi-miR-10a-5p	XM_013976454.2	gene-WDR13
chi-miR-10a-5p	XM_013976456.2	gene-WDR13
chi-miR-10a-5p	XM_013976457.2	gene-WDR13
chi-miR-10a-5p	XM_013976458.2	gene-WDR13
chi-miR-10a-5p	XM_013976698.2	gene-LOC102184238
chi-miR-10a-5p	XM_013976744.2	gene-GON4L
chi-miR-10a-5p	XM_018041976.1	gene-ANK1
chi-miR-10a-5p	XM_018041977.1	gene-ANK1
chi-miR-10a-5p	XM_018041978.1	gene-ANK1
chi-miR-10a-5p	XM_018041979.1	gene-ANK1
chi-miR-10a-5p	XM_018041980.1	gene-ANK1
chi-miR-10a-5p	XM_018041981.1	gene-ANK1
chi-miR-10a-5p	XM_018041982.1	gene-ANK1
chi-miR-10a-5p	XM_018043723.1	gene-LOC108634321
chi-miR-10a-5p	XM_018044081.1	gene-LOC108634427
chi-miR-10a-5p	XM_018044873.1	gene-WDR13
chi-miR-10a-5p	XM_018044874.1	gene-WDR13
chi-miR-10a-5p	XM_018044875.1	gene-WDR13
chi-miR-10a-5p	XM_018046265.1	gene-GON4L
chi-miR-10a-5p	XM_018046520.1	gene-LOC102187909
chi-miR-10a-5p	XM_018046559.1	gene-LOC102181495
chi-miR-10a-5p	XM_018046560.1	gene-LOC102181495
chi-miR-10a-5p	XM_018046927.1	gene-KLHDC10
chi-miR-10a-5p	XM_018046928.1	gene-KLHDC10
chi-miR-10a-5p	XM_018048217.1	gene-BTBD11
chi-miR-10a-5p	XM_018048218.1	gene-BTBD11
chi-miR-10a-5p	XM_018049085.1	gene-ALX1
chi-miR-10a-5p	XM_018050160.1	gene-SLC6A7
chi-miR-10a-5p	XM_018050161.1	gene-SLC6A7
chi-miR-10a-5p	XM_018051355.1	gene-F2RL3
chi-miR-10a-5p	XM_018053783.1	gene-LOC102184626
chi-miR-10a-5p	XM_018055511.1	gene-MPV17
chi-miR-10a-5p	XM_018057412.1	gene-TINAGL1
chi-miR-10a-5p	XM_018057419.1	gene-TINAGL1
chi-miR-10a-5p	XM_018057425.1	gene-TINAGL1
chi-miR-10a-5p	XM_018057426.1	gene-MRPS26
chi-miR-10a-5p	XM_018057897.1	gene-JPH2
chi-miR-10a-5p	XM_018061142.1	gene-BICDL1
chi-miR-10a-5p	XM_018061143.1	gene-BICDL1
chi-miR-10a-5p	XM_018061144.1	gene-BICDL1
chi-miR-10a-5p	XM_018061145.1	gene-BICDL1
chi-miR-10a-5p	XM_018064785.1	gene-ATPAF2
chi-miR-10a-5p	XM_018067164.1	gene-GLB1
chi-miR-10a-5p	XR_001296657.2	gene-LOC106502988
chi-miR-10a-5p	XR_001918109.1	gene-LOC108636062
chi-miR-10a-5p	XR_001918995.1	gene-LOC108637381
chi-miR-193b-5p	XM_005674817.2	gene-LOC102172099
chi-miR-193b-5p	XM_005674818.2	gene-LOC102172388
chi-miR-193b-5p	XM_005675043.3	gene-ROPN1
chi-miR-193b-5p	XM_005675159.3	gene-HRG
chi-miR-193b-5p	XM_005676161.3	gene-LYPD6
chi-miR-193b-5p	XM_005676587.3	gene-RESP18
chi-miR-193b-5p	XM_005677081.3	gene-RCSD1
chi-miR-193b-5p	XM_005677252.2	gene-LOC102191662
chi-miR-193b-5p	XM_005677303.3	gene-LOC102183650
chi-miR-193b-5p	XM_005678330.3	gene-KANK4
chi-miR-193b-5p	XM_005678961.3	gene-COL28A1
chi-miR-193b-5p	XM_005679099.3	gene-CCDC146
chi-miR-193b-5p	XM_005679131.3	gene-DUS4L
chi-miR-193b-5p	XM_005679286.2	gene-C4H7orf31
chi-miR-193b-5p	XM_005679407.2	gene-ASB15
chi-miR-193b-5p	XM_005679507.3	gene-MTPN
chi-miR-193b-5p	XM_005680342.3	gene-MIP
chi-miR-193b-5p	XM_005680403.1	gene-LOC102181004
chi-miR-193b-5p	XM_005680436.2	gene-LOC102170952
chi-miR-193b-5p	XM_005680441.2	gene-LOC102173720
chi-miR-193b-5p	XM_005680442.2	gene-LOC102174004
chi-miR-193b-5p	XM_005680443.2	gene-LOC102174545
chi-miR-193b-5p	XM_005680454.2	gene-LOC102181844
chi-miR-193b-5p	XM_005680456.1	gene-LOC102182384
chi-miR-193b-5p	XM_005680747.2	gene-LOC102173922
chi-miR-193b-5p	XM_005680841.3	gene-LOC102183401
chi-miR-193b-5p	XM_005681281.3	gene-TRAM1L1
chi-miR-193b-5p	XM_005682506.3	gene-NDUFA11
chi-miR-193b-5p	XM_005682878.1	gene-THEG
chi-miR-193b-5p	XM_005682880.3	gene-GZMM
chi-miR-193b-5p	XM_005683066.2	gene-FCHSD1
chi-miR-193b-5p	XM_005683067.2	gene-FCHSD1
chi-miR-193b-5p	XM_005683449.3	gene-PCSK1
chi-miR-193b-5p	XM_005683853.3	gene-SPAG8
chi-miR-193b-5p	XM_005684057.3	gene-NFX1
chi-miR-193b-5p	XM_005684059.3	gene-NFX1
chi-miR-193b-5p	XM_005685096.3	gene-TXNDC16
chi-miR-193b-5p	XM_005685428.2	gene-LOC102184811
chi-miR-193b-5p	XM_005685674.3	gene-CA12
chi-miR-193b-5p	XM_005685675.3	gene-CA12
chi-miR-193b-5p	XM_005685676.3	gene-CA12
chi-miR-193b-5p	XM_005685677.3	gene-CA12
chi-miR-193b-5p	XM_005686281.3	gene-LIPT1
chi-miR-193b-5p	XM_005686311.3	gene-SEMA4F
chi-miR-193b-5p	XM_005686312.3	gene-SEMA4F
chi-miR-193b-5p	XM_005686330.3	gene-WBP1
chi-miR-193b-5p	XM_005686332.3	gene-WBP1
chi-miR-193b-5p	XM_005686901.3	gene-MPV17
chi-miR-193b-5p	XM_005686902.3	gene-MPV17
chi-miR-193b-5p	XM_005687103.2	gene-LOC102169111
chi-miR-193b-5p	XM_005687184.3	gene-GOLGA2
chi-miR-193b-5p	XM_005687825.3	gene-LOC102186409
chi-miR-193b-5p	XM_005689201.2	gene-POLR2K
chi-miR-193b-5p	XM_005689472.3	gene-C15H11orf71
chi-miR-193b-5p	XM_005690222.2	gene-LOC102189977
chi-miR-193b-5p	XM_005690245.2	gene-LOC102178290
chi-miR-193b-5p	XM_005690521.3	gene-CNIH3
chi-miR-193b-5p	XM_005690718.2	gene-LZIC
chi-miR-193b-5p	XM_005690719.3	gene-LZIC
chi-miR-193b-5p	XM_005692116.3	gene-CES4A
chi-miR-193b-5p	XM_005692140.3	gene-HSD11B2
chi-miR-193b-5p	XM_005692274.3	gene-CLIP3
chi-miR-193b-5p	XM_005692574.3	gene-RPS19
chi-miR-193b-5p	XM_005692688.3	gene-FGF21
chi-miR-193b-5p	XM_005692819.3	gene-EMP3
chi-miR-193b-5p	XM_005693213.3	gene-CCL1
chi-miR-193b-5p	XM_005693262.3	gene-PROCA1
chi-miR-193b-5p	XM_005693263.3	gene-PROCA1
chi-miR-193b-5p	XM_005693264.3	gene-PROCA1
chi-miR-193b-5p	XM_005693397.1	gene-LOC102183450
chi-miR-193b-5p	XM_005693441.3	gene-NUP88
chi-miR-193b-5p	XM_005693486.3	gene-CTDNEP1
chi-miR-193b-5p	XM_005693530.3	gene-TP53
chi-miR-193b-5p	XM_005693736.3	gene-CACNB1
chi-miR-193b-5p	XM_005693737.2	gene-CACNB1
chi-miR-193b-5p	XM_005693758.3	gene-IKZF3
chi-miR-193b-5p	XM_005693872.3	gene-AOC2
chi-miR-193b-5p	XM_005694599.3	gene-RAD17
chi-miR-193b-5p	XM_005695347.3	gene-LOC102170918
chi-miR-193b-5p	XM_005695539.3	gene-MLH1
chi-miR-193b-5p	XM_005695862.3	gene-ITIH1
chi-miR-193b-5p	XM_005696711.3	gene-ZNF391
chi-miR-193b-5p	XM_005696773.3	gene-FAM65B
chi-miR-193b-5p	XM_005696787.3	gene-NRSN1
chi-miR-193b-5p	XM_005697189.3	gene-LOC100861018
chi-miR-193b-5p	XM_005697560.3	gene-ERV3-1
chi-miR-193b-5p	XM_005697652.3	gene-APOBR
chi-miR-193b-5p	XM_005698442.3	gene-LOC102190016
chi-miR-193b-5p	XM_005698496.3	gene-HABP2
chi-miR-193b-5p	XM_005699153.3	gene-TBATA
chi-miR-193b-5p	XM_005699681.2	gene-LOC102187921
chi-miR-193b-5p	XM_005700421.2	gene-BRS3
chi-miR-193b-5p	XM_005700739.3	gene-FOXP3
chi-miR-193b-5p	XM_005700740.3	gene-FOXP3
chi-miR-193b-5p	XM_005700741.3	gene-FOXP3
chi-miR-193b-5p	XM_005700742.3	gene-FOXP3
chi-miR-193b-5p	XM_005700743.3	gene-FOXP3
chi-miR-193b-5p	XM_005700970.2	gene-CXHXorf21
chi-miR-193b-5p	XM_005701140.3	gene-LOC102181286
chi-miR-193b-5p	XM_005701707.3	gene-PSORS1C2
chi-miR-193b-5p	XM_005701834.3	gene-LOC108633190
chi-miR-193b-5p	XM_005701858.2	gene-LOC102179759
chi-miR-193b-5p	XM_005701875.3	gene-CBLC
chi-miR-193b-5p	XM_013962681.2	gene-LOC106501954
chi-miR-193b-5p	XM_013965239.2	gene-SLC25A23
chi-miR-193b-5p	XM_013966032.2	gene-LOC102180040
chi-miR-193b-5p	XM_013966589.2	gene-GRM1
chi-miR-193b-5p	XM_013966740.2	gene-TXNDC16
chi-miR-193b-5p	XM_013967056.2	gene-LOC102172669
chi-miR-193b-5p	XM_013967758.2	gene-LOC106502635
chi-miR-193b-5p	XM_013967801.2	gene-MPV17
chi-miR-193b-5p	XM_013967802.2	gene-MPV17
chi-miR-193b-5p	XM_013967803.2	gene-MPV17
chi-miR-193b-5p	XM_013967804.2	gene-MPV17
chi-miR-193b-5p	XM_013968151.2	gene-SIAH3
chi-miR-193b-5p	XM_013969756.2	gene-SLCO2B1
chi-miR-193b-5p	XM_013969757.2	gene-SLCO2B1
chi-miR-193b-5p	XM_013969760.2	gene-SLCO2B1
chi-miR-193b-5p	XM_013969873.2	gene-LOC102190805
chi-miR-193b-5p	XM_013969975.2	gene-LOC102176350
chi-miR-193b-5p	XM_013970805.2	gene-MN1
chi-miR-193b-5p	XM_013971172.2	gene-CLIP3
chi-miR-193b-5p	XM_013971174.2	gene-CLIP3
chi-miR-193b-5p	XM_013971243.2	gene-ZDHHC1
chi-miR-193b-5p	XM_013971244.2	gene-ZDHHC1
chi-miR-193b-5p	XM_013971473.2	gene-IRF3
chi-miR-193b-5p	XM_013971511.2	gene-EMP3
chi-miR-193b-5p	XM_013971512.2	gene-EMP3
chi-miR-193b-5p	XM_013971952.2	gene-NOS2
chi-miR-193b-5p	XM_013971960.2	gene-LOC102181533
chi-miR-193b-5p	XM_013972156.2	gene-ZZEF1
chi-miR-193b-5p	XM_013972175.2	gene-AOC2
chi-miR-193b-5p	XM_013972746.2	gene-RAD17
chi-miR-193b-5p	XM_013972749.2	gene-RAD17
chi-miR-193b-5p	XM_013973336.2	gene-MLH1
chi-miR-193b-5p	XM_013973521.2	gene-ITIH1
chi-miR-193b-5p	XM_013974012.2	gene-MSH5
chi-miR-193b-5p	XM_013974061.2	gene-ZNF391
chi-miR-193b-5p	XM_013974525.2	gene-ZBTB40
chi-miR-193b-5p	XM_013974530.2	gene-ZBTB40
chi-miR-193b-5p	XM_013974538.2	gene-ZBTB40
chi-miR-193b-5p	XM_013974543.2	gene-ZBTB40
chi-miR-193b-5p	XM_013974995.2	gene-ERV3-1
chi-miR-193b-5p	XM_013975554.2	gene-MRLN
chi-miR-193b-5p	XM_013975791.2	gene-LOC102187376
chi-miR-193b-5p	XM_013975792.2	gene-LOC102187653
chi-miR-193b-5p	XM_013976090.2	gene-LOC102176024
chi-miR-193b-5p	XM_013976138.1	gene-LOC102183940
chi-miR-193b-5p	XM_013976438.2	gene-LOC102184414
chi-miR-193b-5p	XM_013976461.2	gene-FOXP3
chi-miR-193b-5p	XM_013976935.2	gene-LOC102170311
chi-miR-193b-5p	XM_018038635.1	gene-MSH5
chi-miR-193b-5p	XM_018039284.1	gene-MDFI
chi-miR-193b-5p	XM_018039285.1	gene-MDFI
chi-miR-193b-5p	XM_018039286.1	gene-MDFI
chi-miR-193b-5p	XM_018039287.1	gene-MDFI
chi-miR-193b-5p	XM_018039288.1	gene-MDFI
chi-miR-193b-5p	XM_018039712.1	gene-PIEZO2
chi-miR-193b-5p	XM_018039722.1	gene-MAPK4
chi-miR-193b-5p	XM_018039977.1	gene-METTL26
chi-miR-193b-5p	XM_018040780.1	gene-MAPK3
chi-miR-193b-5p	XM_018040967.1	gene-SEPHS2
chi-miR-193b-5p	XM_018041062.1	gene-SYNGR3
chi-miR-193b-5p	XM_018041406.1	gene-IDE
chi-miR-193b-5p	XM_018041407.1	gene-IDE
chi-miR-193b-5p	XM_018041455.1	gene-LOC108634032
chi-miR-193b-5p	XM_018041478.1	gene-HABP2
chi-miR-193b-5p	XM_018041561.1	gene-ADPRHL2
chi-miR-193b-5p	XM_018041666.1	gene-CNNM1
chi-miR-193b-5p	XM_018041667.1	gene-CNNM1
chi-miR-193b-5p	XM_018041668.1	gene-CNNM1
chi-miR-193b-5p	XM_018041669.1	gene-CNNM1
chi-miR-193b-5p	XM_018042505.1	gene-CTPS1
chi-miR-193b-5p	XM_018042518.1	gene-CTPS1
chi-miR-193b-5p	XM_018042523.1	gene-CTPS1
chi-miR-193b-5p	XM_018042649.1	gene-TBATA
chi-miR-193b-5p	XM_018042722.1	gene-EPS8L2
chi-miR-193b-5p	XM_018042723.1	gene-EPS8L2
chi-miR-193b-5p	XM_018042724.1	gene-EPS8L2
chi-miR-193b-5p	XM_018042909.1	gene-PTPRF
chi-miR-193b-5p	XM_018042916.1	gene-PTPRF
chi-miR-193b-5p	XM_018042923.1	gene-PTPRF
chi-miR-193b-5p	XM_018042929.1	gene-PTPRF
chi-miR-193b-5p	XM_018042936.1	gene-PTPRF
chi-miR-193b-5p	XM_018042947.1	gene-PTPRF
chi-miR-193b-5p	XM_018042954.1	gene-PTPRF
chi-miR-193b-5p	XM_018042960.1	gene-PTPRF
chi-miR-193b-5p	XM_018042964.1	gene-PTPRF
chi-miR-193b-5p	XM_018042973.1	gene-PTPRF
chi-miR-193b-5p	XM_018043545.1	gene-CDKN1C
chi-miR-193b-5p	XM_018043546.1	gene-CDKN1C
chi-miR-193b-5p	XM_018043598.1	gene-LOC102189031
chi-miR-193b-5p	XM_018043629.1	gene-ZC3H12B
chi-miR-193b-5p	XM_018043888.1	gene-MAGED1
chi-miR-193b-5p	XM_018043889.1	gene-MAGED1
chi-miR-193b-5p	XM_018044038.1	gene-CITED1
chi-miR-193b-5p	XM_018044039.1	gene-CITED1
chi-miR-193b-5p	XM_018044040.1	gene-CITED1
chi-miR-193b-5p	XM_018044041.1	gene-CITED1
chi-miR-193b-5p	XM_018044453.1	gene-LOC102169433
chi-miR-193b-5p	XM_018044607.1	gene-MECP2
chi-miR-193b-5p	XM_018044608.1	gene-MECP2
chi-miR-193b-5p	XM_018044952.1	gene-KANK4
chi-miR-193b-5p	XM_018044960.1	gene-KANK4
chi-miR-193b-5p	XM_018045109.1	gene-LOC108634820
chi-miR-193b-5p	XM_018045140.1	gene-FOXP3
chi-miR-193b-5p	XM_018045141.1	gene-FOXP3
chi-miR-193b-5p	XM_018045142.1	gene-FOXP3
chi-miR-193b-5p	XM_018045254.1	gene-LOC108634926
chi-miR-193b-5p	XM_018045411.1	gene-LOC108635142
chi-miR-193b-5p	XM_018045555.1	gene-LOC108635396
chi-miR-193b-5p	XM_018045936.1	gene-HIPK1
chi-miR-193b-5p	XM_018045937.1	gene-HIPK1
chi-miR-193b-5p	XM_018045938.1	gene-HIPK1
chi-miR-193b-5p	XM_018046124.1	gene-LOR
chi-miR-193b-5p	XM_018046445.1	gene-RCSD1
chi-miR-193b-5p	XM_018046446.1	gene-RCSD1
chi-miR-193b-5p	XM_018046448.1	gene-MPZL1
chi-miR-193b-5p	XM_018046449.1	gene-MPZL1
chi-miR-193b-5p	XM_018046497.1	gene-LOC102183200
chi-miR-193b-5p	XM_018046501.1	gene-LEXM
chi-miR-193b-5p	XM_018046592.1	gene-LOC108635661
chi-miR-193b-5p	XM_018046731.1	gene-ABCB8
chi-miR-193b-5p	XM_018046732.1	gene-ABCB8
chi-miR-193b-5p	XM_018046784.1	gene-ZNF862
chi-miR-193b-5p	XM_018046785.1	gene-ZNF862
chi-miR-193b-5p	XM_018046786.1	gene-ZNF862
chi-miR-193b-5p	XM_018046831.1	gene-ARHGEF5
chi-miR-193b-5p	XM_018047651.1	gene-HOXC5
chi-miR-193b-5p	XM_018048008.1	gene-OS9
chi-miR-193b-5p	XM_018048009.1	gene-OS9
chi-miR-193b-5p	XM_018048031.1	gene-R3HDM2
chi-miR-193b-5p	XM_018048032.1	gene-R3HDM2
chi-miR-193b-5p	XM_018048033.1	gene-R3HDM2
chi-miR-193b-5p	XM_018048034.1	gene-R3HDM2
chi-miR-193b-5p	XM_018048035.1	gene-R3HDM2
chi-miR-193b-5p	XM_018048036.1	gene-R3HDM2
chi-miR-193b-5p	XM_018048037.1	gene-R3HDM2
chi-miR-193b-5p	XM_018048038.1	gene-R3HDM2
chi-miR-193b-5p	XM_018048039.1	gene-R3HDM2
chi-miR-193b-5p	XM_018048041.1	gene-R3HDM2
chi-miR-193b-5p	XM_018048042.1	gene-R3HDM2
chi-miR-193b-5p	XM_018048043.1	gene-R3HDM2
chi-miR-193b-5p	XM_018048050.1	gene-LRP1
chi-miR-193b-5p	XM_018048051.1	gene-LRP1
chi-miR-193b-5p	XM_018048549.1	gene-SPSB2
chi-miR-193b-5p	XM_018048894.1	gene-NUP50
chi-miR-193b-5p	XM_018049037.1	gene-LOC102171767
chi-miR-193b-5p	XM_018049039.1	gene-LOC108636104
chi-miR-193b-5p	XM_018049040.1	gene-LOC102178046
chi-miR-193b-5p	XM_018049072.1	gene-NPTXR
chi-miR-193b-5p	XM_018049091.1	gene-HOXC12
chi-miR-193b-5p	XM_018049526.1	gene-LOC102175670
chi-miR-193b-5p	XM_018050170.1	gene-DGKG
chi-miR-193b-5p	XM_018050176.1	gene-CSNK1A1
chi-miR-193b-5p	XM_018050221.1	gene-FCHSD1
chi-miR-193b-5p	XM_018050222.1	gene-FCHSD1
chi-miR-193b-5p	XM_018050411.1	gene-TCF3
chi-miR-193b-5p	XM_018050412.1	gene-TCF3
chi-miR-193b-5p	XM_018050413.1	gene-TCF3
chi-miR-193b-5p	XM_018050414.1	gene-TCF3
chi-miR-193b-5p	XM_018050415.1	gene-TCF3
chi-miR-193b-5p	XM_018050513.1	gene-BSG
chi-miR-193b-5p	XM_018050522.1	gene-MIER2
chi-miR-193b-5p	XM_018050524.1	gene-MIER2
chi-miR-193b-5p	XM_018050525.1	gene-MIER2
chi-miR-193b-5p	XM_018050643.1	gene-RNF44
chi-miR-193b-5p	XM_018050644.1	gene-RNF44
chi-miR-193b-5p	XM_018050645.1	gene-RNF44
chi-miR-193b-5p	XM_018050646.1	gene-RNF44
chi-miR-193b-5p	XM_018050647.1	gene-RNF44
chi-miR-193b-5p	XM_018050649.1	gene-RNF44
chi-miR-193b-5p	XM_018050652.1	gene-RNF44
chi-miR-193b-5p	XM_018050653.1	gene-RNF44
chi-miR-193b-5p	XM_018050740.1	gene-SEPT8
chi-miR-193b-5p	XM_018050741.1	gene-SEPT8
chi-miR-193b-5p	XM_018050742.1	gene-SEPT8
chi-miR-193b-5p	XM_018050747.1	gene-SEPT8
chi-miR-193b-5p	XM_018050748.1	gene-SEPT8
chi-miR-193b-5p	XM_018050918.1	gene-RFX2
chi-miR-193b-5p	XM_018050956.1	gene-LRRC8E
chi-miR-193b-5p	XM_018050957.1	gene-LRRC8E
chi-miR-193b-5p	XM_018050958.1	gene-LRRC8E
chi-miR-193b-5p	XM_018050959.1	gene-LRRC8E
chi-miR-193b-5p	XM_018051175.1	gene-GIPC1
chi-miR-193b-5p	XM_018051176.1	gene-GIPC1
chi-miR-193b-5p	XM_018051177.1	gene-GIPC1
chi-miR-193b-5p	XM_018051178.1	gene-GIPC1
chi-miR-193b-5p	XM_018051179.1	gene-GIPC1
chi-miR-193b-5p	XM_018051502.1	gene-PBX4
chi-miR-193b-5p	XM_018051732.1	gene-LOC108636459
chi-miR-193b-5p	XM_018051748.1	gene-CCDC105
chi-miR-193b-5p	XM_018052153.1	gene-SPAG8
chi-miR-193b-5p	XM_018052363.1	gene-NFX1
chi-miR-193b-5p	XM_018052365.1	gene-NFX1
chi-miR-193b-5p	XM_018052366.1	gene-NFX1
chi-miR-193b-5p	XM_018052502.1	gene-LOC102171874
chi-miR-193b-5p	XM_018053349.1	gene-RAET1E
chi-miR-193b-5p	XM_018054146.1	gene-DUOX1
chi-miR-193b-5p	XM_018054309.1	gene-TPM1
chi-miR-193b-5p	XM_018054310.1	gene-TPM1
chi-miR-193b-5p	XM_018054581.1	gene-C10H14orf93
chi-miR-193b-5p	XM_018054582.1	gene-C10H14orf93
chi-miR-193b-5p	XM_018054583.1	gene-C10H14orf93
chi-miR-193b-5p	XM_018054584.1	gene-C10H14orf93
chi-miR-193b-5p	XM_018054804.1	gene-ANAPC1
chi-miR-193b-5p	XM_018054805.1	gene-ANAPC1
chi-miR-193b-5p	XM_018054909.1	gene-LIPT1
chi-miR-193b-5p	XM_018054977.1	gene-SEMA4F
chi-miR-193b-5p	XM_018055147.1	gene-ARHGEF33
chi-miR-193b-5p	XM_018055407.1	gene-CCT4
chi-miR-193b-5p	XM_018055511.1	gene-MPV17
chi-miR-193b-5p	XM_018055538.1	gene-ASXL2
chi-miR-193b-5p	XM_018055866.1	gene-GOLGA2
chi-miR-193b-5p	XM_018055867.1	gene-GOLGA2
chi-miR-193b-5p	XM_018055868.1	gene-GOLGA2
chi-miR-193b-5p	XM_018055869.1	gene-GOLGA2
chi-miR-193b-5p	XM_018056307.1	gene-LOC102190971
chi-miR-193b-5p	XM_018056690.1	gene-THSD1
chi-miR-193b-5p	XM_018056811.1	gene-FGR
chi-miR-193b-5p	XM_018056817.1	gene-FGR
chi-miR-193b-5p	XM_018056824.1	gene-FGR
chi-miR-193b-5p	XM_018056826.1	gene-FGR
chi-miR-193b-5p	XM_018057006.1	gene-PROSER2
chi-miR-193b-5p	XM_018057177.1	gene-SRSF4
chi-miR-193b-5p	XM_018057187.1	gene-SRSF4
chi-miR-193b-5p	XM_018057193.1	gene-SRSF4
chi-miR-193b-5p	XM_018057848.1	gene-KIAA1755
chi-miR-193b-5p	XM_018057849.1	gene-KIAA1755
chi-miR-193b-5p	XM_018057912.1	gene-RIMS4
chi-miR-193b-5p	XM_018058301.1	gene-POLR2K
chi-miR-193b-5p	XM_018058302.1	gene-POLR2K
chi-miR-193b-5p	XM_018058527.1	gene-SPIDR
chi-miR-193b-5p	XM_018058528.1	gene-SPIDR
chi-miR-193b-5p	XM_018060095.1	gene-EIF2D
chi-miR-193b-5p	XM_018060155.1	gene-KCTD3
chi-miR-193b-5p	XM_018060202.1	gene-CAPN2
chi-miR-193b-5p	XM_018060248.1	gene-EFCAB2
chi-miR-193b-5p	XM_018060486.1	gene-LOC108637782
chi-miR-193b-5p	XM_018060594.1	gene-EFHD2
chi-miR-193b-5p	XM_018060711.1	gene-EDEM3
chi-miR-193b-5p	XM_018060712.1	gene-EDEM3
chi-miR-193b-5p	XM_018060713.1	gene-EDEM3
chi-miR-193b-5p	XM_018060714.1	gene-EDEM3
chi-miR-193b-5p	XM_018060715.1	gene-EDEM3
chi-miR-193b-5p	XM_018060716.1	gene-EDEM3
chi-miR-193b-5p	XM_018060717.1	gene-EDEM3
chi-miR-193b-5p	XM_018060718.1	gene-EDEM3
chi-miR-193b-5p	XM_018060926.1	gene-PRR14L
chi-miR-193b-5p	XM_018061209.1	gene-MED13L
chi-miR-193b-5p	XM_018061210.1	gene-MED13L
chi-miR-193b-5p	XM_018061516.1	gene-FAT4
chi-miR-193b-5p	XM_018062040.1	gene-COQ9
chi-miR-193b-5p	XM_018062146.1	gene-ZDHHC1
chi-miR-193b-5p	XM_018062147.1	gene-ZDHHC1
chi-miR-193b-5p	XM_018062149.1	gene-ZDHHC1
chi-miR-193b-5p	XM_018062180.1	gene-DPEP2
chi-miR-193b-5p	XM_018062704.1	gene-GRIN2D
chi-miR-193b-5p	XM_018062716.1	gene-LYPD6
chi-miR-193b-5p	XM_018062796.1	gene-IRF3
chi-miR-193b-5p	XM_018062797.1	gene-IRF3
chi-miR-193b-5p	XM_018062818.1	gene-PNKP
chi-miR-193b-5p	XM_018062819.1	gene-PNKP
chi-miR-193b-5p	XM_018062820.1	gene-PNKP
chi-miR-193b-5p	XM_018063151.1	gene-LOC108638059
chi-miR-193b-5p	XM_018063294.1	gene-CD22
chi-miR-193b-5p	XM_018063295.1	gene-CD22
chi-miR-193b-5p	XM_018063296.1	gene-CD22
chi-miR-193b-5p	XM_018063422.1	gene-LOC102169045
chi-miR-193b-5p	XM_018063423.1	gene-LOC102169045
chi-miR-193b-5p	XM_018063424.1	gene-LOC102169045
chi-miR-193b-5p	XM_018063425.1	gene-LOC108638122
chi-miR-193b-5p	XM_018063426.1	gene-LOC108638122
chi-miR-193b-5p	XM_018063580.1	gene-GCGR
chi-miR-193b-5p	XM_018063581.1	gene-GCGR
chi-miR-193b-5p	XM_018063582.1	gene-GCGR
chi-miR-193b-5p	XM_018063584.1	gene-GCGR
chi-miR-193b-5p	XM_018063585.1	gene-GCGR
chi-miR-193b-5p	XM_018063586.1	gene-GCGR
chi-miR-193b-5p	XM_018063617.1	gene-TEPSIN
chi-miR-193b-5p	XM_018063618.1	gene-TEPSIN
chi-miR-193b-5p	XM_018063619.1	gene-TEPSIN
chi-miR-193b-5p	XM_018063756.1	gene-RNF157
chi-miR-193b-5p	XM_018063757.1	gene-RNF157
chi-miR-193b-5p	XM_018063793.1	gene-UNK
chi-miR-193b-5p	XM_018064060.1	gene-LOC102179759
chi-miR-193b-5p	XM_018064094.1	gene-SCPEP1
chi-miR-193b-5p	XM_018064466.1	gene-NUP88
chi-miR-193b-5p	XM_018064593.1	gene-TP53
chi-miR-193b-5p	XM_018064655.1	gene-DLX2
chi-miR-193b-5p	XM_018064696.1	gene-LRRC75A
chi-miR-193b-5p	XM_018064889.1	gene-XYLT2
chi-miR-193b-5p	XM_018064993.1	gene-CACNB1
chi-miR-193b-5p	XM_018065607.1	gene-RAD17
chi-miR-193b-5p	XM_018065608.1	gene-RAD17
chi-miR-193b-5p	XM_018065986.1	gene-PTPN9
chi-miR-193b-5p	XM_018066229.1	gene-KLF13
chi-miR-193b-5p	XM_018066271.1	gene-KIF7
chi-miR-193b-5p	XM_018066272.1	gene-KIF7
chi-miR-193b-5p	XM_018066273.1	gene-KIF7
chi-miR-193b-5p	XM_018066274.1	gene-KIF7
chi-miR-193b-5p	XM_018066275.1	gene-KIF7
chi-miR-193b-5p	XM_018066510.1	gene-FAM189A1
chi-miR-193b-5p	XM_018066887.1	gene-TMEM43
chi-miR-193b-5p	XR_001295593.2	gene-LOC106502029
chi-miR-193b-5p	XR_001295630.2	gene-SLC35B4
chi-miR-193b-5p	XR_001295631.2	gene-SLC35B4
chi-miR-193b-5p	XR_001295912.2	gene-LOC106502354
chi-miR-193b-5p	XR_001296475.2	gene-LOC106502822
chi-miR-193b-5p	XR_001296637.2	gene-LOC106502956
chi-miR-193b-5p	XR_001296824.2	gene-LOC106503184
chi-miR-193b-5p	XR_001297374.2	gene-LOC106503675
chi-miR-193b-5p	XR_001917073.1	gene-LOC108633447
chi-miR-193b-5p	XR_001917424.1	gene-CTPS1
chi-miR-193b-5p	XR_001917782.1	gene-LOC108635335
chi-miR-193b-5p	XR_001917934.1	gene-ZNF862
chi-miR-193b-5p	XR_001917935.1	gene-ZNF862
chi-miR-193b-5p	XR_001917978.1	gene-LOC106502029
chi-miR-193b-5p	XR_001918114.1	gene-LOC108636066
chi-miR-193b-5p	XR_001918307.1	gene-TCF3
chi-miR-193b-5p	XR_001918308.1	gene-TCF3
chi-miR-193b-5p	XR_001918460.1	gene-LOC102176916
chi-miR-193b-5p	XR_001918783.1	gene-LOC102181308
chi-miR-193b-5p	XR_001918995.1	gene-LOC108637381
chi-miR-193b-5p	XR_001919035.1	gene-LOC108637401
chi-miR-193b-5p	XR_001919357.1	gene-MN1
chi-miR-193b-5p	XR_001919358.1	gene-MN1
chi-miR-193b-5p	XR_001919523.1	gene-LOC106502907
chi-miR-193b-5p	XR_001919541.1	gene-IRF3
chi-miR-193b-5p	XR_001919706.1	gene-LOC108638274
chi-miR-193b-5p	XR_001919724.1	gene-LOC108638277
chi-miR-193b-5p	XR_309838.3	gene-LOC102171670
chi-miR-193b-5p	XR_310194.3	gene-LOC102181209
chi-miR-346-5p	NM_001285712.1	gene-GPX4
chi-miR-346-5p	NM_001285717.1	gene-LOC100861381
chi-miR-346-5p	NM_001285749.1	gene-RPSA
chi-miR-346-5p	NM_001287037.1	gene-MYF5
chi-miR-346-5p	XM_005675258.2	gene-LOC102181339
chi-miR-346-5p	XM_005675722.3	gene-OXNAD1
chi-miR-346-5p	XM_005675723.3	gene-OXNAD1
chi-miR-346-5p	XM_005675724.3	gene-OXNAD1
chi-miR-346-5p	XM_005675725.3	gene-OXNAD1
chi-miR-346-5p	XM_005675726.3	gene-OXNAD1
chi-miR-346-5p	XM_005675727.3	gene-OXNAD1
chi-miR-346-5p	XM_005676193.3	gene-RAB3GAP1
chi-miR-346-5p	XM_005676194.3	gene-RAB3GAP1
chi-miR-346-5p	XM_005676845.3	gene-STPG1
chi-miR-346-5p	XM_005676862.3	gene-LYPLA2
chi-miR-346-5p	XM_005677376.3	gene-GON4L
chi-miR-346-5p	XM_005677377.3	gene-GON4L
chi-miR-346-5p	XM_005677378.3	gene-GON4L
chi-miR-346-5p	XM_005677503.3	gene-S100A5
chi-miR-346-5p	XM_005677587.3	gene-TDRKH
chi-miR-346-5p	XM_005679333.3	gene-MYL7
chi-miR-346-5p	XM_005679874.3	gene-NPFF
chi-miR-346-5p	XM_005680399.3	gene-METTL7B
chi-miR-346-5p	XM_005681114.3	gene-CSDC2
chi-miR-346-5p	XM_005681375.3	gene-LAMTOR3
chi-miR-346-5p	XM_005682091.2	gene-RFXANK
chi-miR-346-5p	XM_005682092.2	gene-RFXANK
chi-miR-346-5p	XM_005682254.3	gene-DNAJB1
chi-miR-346-5p	XM_005682259.3	gene-RLN3
chi-miR-346-5p	XM_005682575.3	gene-ATCAY
chi-miR-346-5p	XM_005683168.3	gene-CAMK2A
chi-miR-346-5p	XM_005683169.3	gene-CAMK2A
chi-miR-346-5p	XM_005683183.3	gene-GPX3
chi-miR-346-5p	XM_005683229.3	gene-THG1L
chi-miR-346-5p	XM_005683456.3	gene-RIOK2
chi-miR-346-5p	XM_005683574.2	gene-LOC102186306
chi-miR-346-5p	XM_005684915.3	gene-IYD
chi-miR-346-5p	XM_005685278.3	gene-ABHD4
chi-miR-346-5p	XM_005686075.3	gene-SYNDIG1L
chi-miR-346-5p	XM_005686659.2	gene-POLR1B
chi-miR-346-5p	XM_005686813.3	gene-PNO1
chi-miR-346-5p	XM_005687333.3	gene-LOC102169972
chi-miR-346-5p	XM_005687480.3	gene-MRPS31
chi-miR-346-5p	XM_005688319.3	gene-RTFDC1
chi-miR-346-5p	XM_005688320.3	gene-RTFDC1
chi-miR-346-5p	XM_005690107.3	gene-DCDC5
chi-miR-346-5p	XM_005690132.3	gene-ALKBH3
chi-miR-346-5p	XM_005690252.2	gene-LOC102180519
chi-miR-346-5p	XM_005690784.3	gene-AURKAIP1
chi-miR-346-5p	XM_005690785.2	gene-AURKAIP1
chi-miR-346-5p	XM_005691668.3	gene-LOC102175427
chi-miR-346-5p	XM_005691944.3	gene-GAS8
chi-miR-346-5p	XM_005692650.3	gene-NANOS2
chi-miR-346-5p	XM_005692751.1	gene-KLK8
chi-miR-346-5p	XM_005693740.3	gene-RPL19
chi-miR-346-5p	XM_005693813.3	gene-LOC102176457
chi-miR-346-5p	XM_005695134.3	gene-CPLX3
chi-miR-346-5p	XM_005695358.3	gene-SERPINA5
chi-miR-346-5p	XM_005695560.3	gene-CCR8
chi-miR-346-5p	XM_005696172.3	gene-KLF15
chi-miR-346-5p	XM_005696600.3	gene-AIF1
chi-miR-346-5p	XM_005696601.3	gene-AIF1
chi-miR-346-5p	XM_005697523.3	gene-NDE1
chi-miR-346-5p	XM_005697703.3	gene-SEPT1
chi-miR-346-5p	XM_005697780.2	gene-LAT2
chi-miR-346-5p	XM_005698317.3	gene-SLC25A28
chi-miR-346-5p	XM_005698856.3	gene-CLDN23
chi-miR-346-5p	XM_005698982.3	gene-LOC102168327
chi-miR-346-5p	XM_005699316.3	gene-SNCG
chi-miR-346-5p	XM_005699889.2	gene-POLA2
chi-miR-346-5p	XM_005699921.2	gene-NPAS4
chi-miR-346-5p	XM_005700749.3	gene-PRICKLE3
chi-miR-346-5p	XM_013962406.2	gene-TDRKH
chi-miR-346-5p	XM_013962407.2	gene-TDRKH
chi-miR-346-5p	XM_013963137.2	gene-AGR2
chi-miR-346-5p	XM_013964961.2	gene-RFXANK
chi-miR-346-5p	XM_013964962.2	gene-RFXANK
chi-miR-346-5p	XM_013965099.2	gene-GADD45GIP1
chi-miR-346-5p	XM_013965239.2	gene-SLC25A23
chi-miR-346-5p	XM_013967251.2	gene-OXNAD1
chi-miR-346-5p	XM_013967848.2	gene-SMC6
chi-miR-346-5p	XM_013969694.2	gene-ART5
chi-miR-346-5p	XM_013971009.2	gene-GAS8
chi-miR-346-5p	XM_013971102.2	gene-SUPT5H
chi-miR-346-5p	XM_013971516.2	gene-VRK3
chi-miR-346-5p	XM_013971796.2	gene-LOC102185863
chi-miR-346-5p	XM_013972293.2	gene-TMEM94
chi-miR-346-5p	XM_013972683.2	gene-PLCD4
chi-miR-346-5p	XM_013972902.2	gene-PGPEP1L
chi-miR-346-5p	XM_013973310.2	gene-RPSA
chi-miR-346-5p	XM_013974944.2	gene-LAT2
chi-miR-346-5p	XM_013974945.2	gene-LAT2
chi-miR-346-5p	XM_013974946.2	gene-LAT2
chi-miR-346-5p	XM_013975124.2	gene-PPRC1
chi-miR-346-5p	XM_013975178.2	gene-SFXN3
chi-miR-346-5p	XM_013975545.2	gene-LOC102168327
chi-miR-346-5p	XM_013976482.2	gene-CCNB3
chi-miR-346-5p	XM_013976483.2	gene-CCNB3
chi-miR-346-5p	XM_013976744.2	gene-GON4L
chi-miR-346-5p	XM_013977053.2	gene-TPM3
chi-miR-346-5p	XM_013977066.2	gene-CDSN
chi-miR-346-5p	XM_018038205.1	gene-C22H3orf18
chi-miR-346-5p	XM_018038206.1	gene-C22H3orf18
chi-miR-346-5p	XM_018038232.1	gene-MAPKAPK3
chi-miR-346-5p	XM_018038417.1	gene-EFCC1
chi-miR-346-5p	XM_018038489.1	gene-TRH
chi-miR-346-5p	XM_018038505.1	gene-LOC102172019
chi-miR-346-5p	XM_018039484.1	gene-MAPRE2
chi-miR-346-5p	XM_018039485.1	gene-MAPRE2
chi-miR-346-5p	XM_018039486.1	gene-MAPRE2
chi-miR-346-5p	XM_018039758.1	gene-LOC102169925
chi-miR-346-5p	XM_018039759.1	gene-LOC102169925
chi-miR-346-5p	XM_018039772.1	gene-C24H18orf21
chi-miR-346-5p	XM_018039846.1	gene-CCDC154
chi-miR-346-5p	XM_018040155.1	gene-FLYWCH1
chi-miR-346-5p	XM_018040156.1	gene-FLYWCH1
chi-miR-346-5p	XM_018040247.1	gene-NDE1
chi-miR-346-5p	XM_018040248.1	gene-NDE1
chi-miR-346-5p	XM_018040249.1	gene-NDE1
chi-miR-346-5p	XM_018040268.1	gene-CLEC16A
chi-miR-346-5p	XM_018040269.1	gene-CLEC16A
chi-miR-346-5p	XM_018040270.1	gene-CLEC16A
chi-miR-346-5p	XM_018040271.1	gene-CLEC16A
chi-miR-346-5p	XM_018040272.1	gene-CLEC16A
chi-miR-346-5p	XM_018040635.1	gene-BAIAP2L1
chi-miR-346-5p	XM_018041089.1	gene-NGEF
chi-miR-346-5p	XM_018041090.1	gene-NGEF
chi-miR-346-5p	XM_018041091.1	gene-NGEF
chi-miR-346-5p	XM_018041100.1	gene-LOC108634002
chi-miR-346-5p	XM_018041133.1	gene-TLX1
chi-miR-346-5p	XM_018041189.1	gene-LHPP
chi-miR-346-5p	XM_018041193.1	gene-SFXN3
chi-miR-346-5p	XM_018041305.1	gene-PPRC1
chi-miR-346-5p	XM_018041306.1	gene-PPRC1
chi-miR-346-5p	XM_018041307.1	gene-PPRC1
chi-miR-346-5p	XM_018041308.1	gene-PPRC1
chi-miR-346-5p	XM_018041698.1	gene-ADGRA1
chi-miR-346-5p	XM_018041718.1	gene-ZWINT
chi-miR-346-5p	XM_018041720.1	gene-ZWINT
chi-miR-346-5p	XM_018041762.1	gene-LOC108634067
chi-miR-346-5p	XM_018041849.1	gene-EPHA10
chi-miR-346-5p	XM_018041895.1	gene-TACC1
chi-miR-346-5p	XM_018041896.1	gene-TACC1
chi-miR-346-5p	XM_018041897.1	gene-TACC1
chi-miR-346-5p	XM_018041899.1	gene-TACC1
chi-miR-346-5p	XM_018041900.1	gene-TACC1
chi-miR-346-5p	XM_018041901.1	gene-TACC1
chi-miR-346-5p	XM_018041902.1	gene-TACC1
chi-miR-346-5p	XM_018041903.1	gene-TACC1
chi-miR-346-5p	XM_018041904.1	gene-TACC1
chi-miR-346-5p	XM_018042673.1	gene-YBX1
chi-miR-346-5p	XM_018042676.1	gene-YBX1
chi-miR-346-5p	XM_018042862.1	gene-MAP3K11
chi-miR-346-5p	XM_018043024.1	gene-LMNTD2
chi-miR-346-5p	XM_018043025.1	gene-LMNTD2
chi-miR-346-5p	XM_018043026.1	gene-LMNTD2
chi-miR-346-5p	XM_018043050.1	gene-LOC100861197
chi-miR-346-5p	XM_018043271.1	gene-CCND1
chi-miR-346-5p	XM_018043538.1	gene-CCDC88B
chi-miR-346-5p	XM_018043973.1	gene-CCNB3
chi-miR-346-5p	XM_018044115.1	gene-LOC108634446
chi-miR-346-5p	XM_018044396.1	gene-YDJC
chi-miR-346-5p	XM_018044397.1	gene-UBE2L3
chi-miR-346-5p	XM_018044468.1	gene-LOC102180758
chi-miR-346-5p	XM_018044469.1	gene-LOC102180758
chi-miR-346-5p	XM_018044503.1	gene-LOC106503625
chi-miR-346-5p	XM_018044505.1	gene-CUNH7orf50
chi-miR-346-5p	XM_018044506.1	gene-CUNH7orf50
chi-miR-346-5p	XM_018044519.1	gene-LOC108634551
chi-miR-346-5p	XM_018044563.1	gene-GPR173
chi-miR-346-5p	XM_018044609.1	gene-IRAK1
chi-miR-346-5p	XM_018044637.1	gene-THAP7
chi-miR-346-5p	XM_018044995.1	gene-PROZ
chi-miR-346-5p	XM_018044999.1	gene-LOC108634755
chi-miR-346-5p	XM_018045007.1	gene-LOC108634770
chi-miR-346-5p	XM_018045015.1	gene-LOC108634776
chi-miR-346-5p	XM_018045132.1	gene-LOC108634826
chi-miR-346-5p	XM_018045147.1	gene-LOC102186671
chi-miR-346-5p	XM_018045203.1	gene-LOC108634845
chi-miR-346-5p	XM_018045464.1	gene-LOC108635214
chi-miR-346-5p	XM_018045559.1	gene-LOC108635404
chi-miR-346-5p	XM_018045605.1	gene-LOC108635488
chi-miR-346-5p	XM_018045606.1	gene-LOC108635488
chi-miR-346-5p	XM_018045892.1	gene-KCNC4
chi-miR-346-5p	XM_018045958.1	gene-CD58
chi-miR-346-5p	XM_018045959.1	gene-CD58
chi-miR-346-5p	XM_018045962.1	gene-CD58
chi-miR-346-5p	XM_018046154.1	gene-TPM3
chi-miR-346-5p	XM_018046156.1	gene-TPM3
chi-miR-346-5p	XM_018046265.1	gene-GON4L
chi-miR-346-5p	XM_018046497.1	gene-LOC102183200
chi-miR-346-5p	XM_018046513.1	gene-SPAG17
chi-miR-346-5p	XM_018046558.1	gene-DMBX1
chi-miR-346-5p	XM_018047309.1	gene-TRA2A
chi-miR-346-5p	XM_018047489.1	gene-STRA8
chi-miR-346-5p	XM_018047743.1	gene-FIGNL2
chi-miR-346-5p	XM_018047982.1	gene-TBC1D30
chi-miR-346-5p	XM_018047986.1	gene-TBC1D30
chi-miR-346-5p	XM_018048583.1	gene-IFFO1
chi-miR-346-5p	XM_018048584.1	gene-IFFO1
chi-miR-346-5p	XM_018048585.1	gene-IFFO1
chi-miR-346-5p	XM_018048586.1	gene-IFFO1
chi-miR-346-5p	XM_018048587.1	gene-IFFO1
chi-miR-346-5p	XM_018048588.1	gene-IFFO1
chi-miR-346-5p	XM_018048589.1	gene-IFFO1
chi-miR-346-5p	XM_018048591.1	gene-IFFO1
chi-miR-346-5p	XM_018048607.1	gene-VWF
chi-miR-346-5p	XM_018048796.1	gene-GRAP2
chi-miR-346-5p	XM_018048935.1	gene-MLC1
chi-miR-346-5p	XM_018049108.1	gene-PDE6H
chi-miR-346-5p	XM_018049822.1	gene-NAT8L
chi-miR-346-5p	XM_018049851.1	gene-MFSD10
chi-miR-346-5p	XM_018049854.1	gene-MFSD10
chi-miR-346-5p	XM_018049855.1	gene-MFSD10
chi-miR-346-5p	XM_018049856.1	gene-MFSD10
chi-miR-346-5p	XM_018049875.1	gene-SPON2
chi-miR-346-5p	XM_018049887.1	gene-MFSD7
chi-miR-346-5p	XM_018049896.1	gene-PIGG
chi-miR-346-5p	XM_018049949.1	gene-NME9
chi-miR-346-5p	XM_018050107.1	gene-THG1L
chi-miR-346-5p	XM_018050108.1	gene-THG1L
chi-miR-346-5p	XM_018050449.1	gene-LOC102191038
chi-miR-346-5p	XM_018050545.1	gene-ZNF496
chi-miR-346-5p	XM_018050546.1	gene-ZNF496
chi-miR-346-5p	XM_018050547.1	gene-ZNF496
chi-miR-346-5p	XM_018050825.1	gene-C7H19orf71
chi-miR-346-5p	XM_018050826.1	gene-HMG20B
chi-miR-346-5p	XM_018050827.1	gene-HMG20B
chi-miR-346-5p	XM_018050950.1	gene-KANK3
chi-miR-346-5p	XM_018050952.1	gene-KANK3
chi-miR-346-5p	XM_018050953.1	gene-KANK3
chi-miR-346-5p	XM_018051053.1	gene-KRI1
chi-miR-346-5p	XM_018051055.1	gene-KRI1
chi-miR-346-5p	XM_018051233.1	gene-CACNA1A
chi-miR-346-5p	XM_018051263.1	gene-HOOK2
chi-miR-346-5p	XM_018051264.1	gene-HOOK2
chi-miR-346-5p	XM_018051265.1	gene-HOOK2
chi-miR-346-5p	XM_018051433.1	gene-LSM4
chi-miR-346-5p	XM_018051451.1	gene-COMP
chi-miR-346-5p	XM_018051452.1	gene-COMP
chi-miR-346-5p	XM_018051501.1	gene-TSSK6
chi-miR-346-5p	XM_018052836.1	gene-PIWIL2
chi-miR-346-5p	XM_018053009.1	gene-HACL1
chi-miR-346-5p	XM_018053112.1	gene-OXNAD1
chi-miR-346-5p	XM_018054389.1	gene-STARD9
chi-miR-346-5p	XM_018054394.1	gene-CDAN1
chi-miR-346-5p	XM_018054402.1	gene-PLA2G4D
chi-miR-346-5p	XM_018054445.1	gene-BAHD1
chi-miR-346-5p	XM_018054446.1	gene-BAHD1
chi-miR-346-5p	XM_018054447.1	gene-BAHD1
chi-miR-346-5p	XM_018054604.1	gene-LOC102181869
chi-miR-346-5p	XM_018054733.1	gene-KLHDC7A
chi-miR-346-5p	XM_018054834.1	gene-KCNIP3
chi-miR-346-5p	XM_018055606.1	gene-ASAP3
chi-miR-346-5p	XM_018056112.1	gene-PMPCA
chi-miR-346-5p	XM_018056143.1	gene-LOC102169972
chi-miR-346-5p	XM_018056173.1	gene-WDR5
chi-miR-346-5p	XM_018056203.1	gene-ARRDC1
chi-miR-346-5p	XM_018056339.1	gene-ARHGEF7
chi-miR-346-5p	XM_018056850.1	gene-THEMIS2
chi-miR-346-5p	XM_018057115.1	gene-OPTN
chi-miR-346-5p	XM_018057117.1	gene-OPTN
chi-miR-346-5p	XM_018057300.1	gene-ASB13
chi-miR-346-5p	XM_018057380.1	gene-SMOX
chi-miR-346-5p	XM_018057436.1	gene-EBF4
chi-miR-346-5p	XM_018057437.1	gene-EBF4
chi-miR-346-5p	XM_018057439.1	gene-EBF4
chi-miR-346-5p	XM_018057510.1	gene-ZGPAT
chi-miR-346-5p	XM_018057725.1	gene-ACTL10
chi-miR-346-5p	XM_018057758.1	gene-MMP24
chi-miR-346-5p	XM_018057897.1	gene-JPH2
chi-miR-346-5p	XM_018058253.1	gene-PTDSS1
chi-miR-346-5p	XM_018058254.1	gene-PTDSS1
chi-miR-346-5p	XM_018058646.1	gene-ADGRB1
chi-miR-346-5p	XM_018058710.1	gene-EXOSC4
chi-miR-346-5p	XM_018058748.1	gene-KIFC2
chi-miR-346-5p	XM_018058749.1	gene-KIFC2
chi-miR-346-5p	XM_018058750.1	gene-KIFC2
chi-miR-346-5p	XM_018058751.1	gene-KIFC2
chi-miR-346-5p	XM_018058752.1	gene-KIFC2
chi-miR-346-5p	XM_018058753.1	gene-KIFC2
chi-miR-346-5p	XM_018058872.1	gene-LOC102175573
chi-miR-346-5p	XM_018058941.1	gene-LOC102180785
chi-miR-346-5p	XM_018058942.1	gene-LOC102180520
chi-miR-346-5p	XM_018059079.1	gene-APLNR
chi-miR-346-5p	XM_018059107.1	gene-MADD
chi-miR-346-5p	XM_018059108.1	gene-MADD
chi-miR-346-5p	XM_018059109.1	gene-MADD
chi-miR-346-5p	XM_018059111.1	gene-MADD
chi-miR-346-5p	XM_018059112.1	gene-MADD
chi-miR-346-5p	XM_018059113.1	gene-MADD
chi-miR-346-5p	XM_018059114.1	gene-MADD
chi-miR-346-5p	XM_018059115.1	gene-MADD
chi-miR-346-5p	XM_018059116.1	gene-MADD
chi-miR-346-5p	XM_018059117.1	gene-MADD
chi-miR-346-5p	XM_018059220.1	gene-ALKBH3
chi-miR-346-5p	XM_018059221.1	gene-ALKBH3
chi-miR-346-5p	XM_018059222.1	gene-ALKBH3
chi-miR-346-5p	XM_018059404.1	gene-THYN1
chi-miR-346-5p	XM_018059405.1	gene-THYN1
chi-miR-346-5p	XM_018059490.1	gene-EIF3F
chi-miR-346-5p	XM_018059700.1	gene-CXCR5
chi-miR-346-5p	XM_018060320.1	gene-VPS13D
chi-miR-346-5p	XM_018060358.1	gene-PEX14
chi-miR-346-5p	XM_018060359.1	gene-PEX14
chi-miR-346-5p	XM_018060538.1	gene-PUSL1
chi-miR-346-5p	XM_018060539.1	gene-PUSL1
chi-miR-346-5p	XM_018060540.1	gene-PUSL1
chi-miR-346-5p	XM_018060673.1	gene-KIAA1614
chi-miR-346-5p	XM_018060674.1	gene-KIAA1614
chi-miR-346-5p	XM_018060784.1	gene-CAMK1G
chi-miR-346-5p	XM_018060785.1	gene-CAMK1G
chi-miR-346-5p	XM_018060821.1	gene-KIF14
chi-miR-346-5p	XM_018060822.1	gene-KIF14
chi-miR-346-5p	XM_018060892.1	gene-LOC108637838
chi-miR-346-5p	XM_018061177.1	gene-RASAL1
chi-miR-346-5p	XM_018061305.1	gene-DIABLO
chi-miR-346-5p	XM_018061453.1	gene-PGAM5
chi-miR-346-5p	XM_018061455.1	gene-PGAM5
chi-miR-346-5p	XM_018061456.1	gene-PGAM5
chi-miR-346-5p	XM_018061744.1	gene-WWOX
chi-miR-346-5p	XM_018061894.1	gene-DPEP1
chi-miR-346-5p	XM_018061895.1	gene-DPEP1
chi-miR-346-5p	XM_018061897.1	gene-DPEP1
chi-miR-346-5p	XM_018061898.1	gene-DPEP1
chi-miR-346-5p	XM_018062139.1	gene-LRRC29
chi-miR-346-5p	XM_018062239.1	gene-MARVELD3
chi-miR-346-5p	XM_018062392.1	gene-SUPT5H
chi-miR-346-5p	XM_018062682.1	gene-GLTSCR2
chi-miR-346-5p	XM_018062896.1	gene-JOSD2
chi-miR-346-5p	XM_018062897.1	gene-JOSD2
chi-miR-346-5p	XM_018062898.1	gene-JOSD2
chi-miR-346-5p	XM_018062899.1	gene-JOSD2
chi-miR-346-5p	XM_018062965.1	gene-LOC106503894
chi-miR-346-5p	XM_018063052.1	gene-FIZ1
chi-miR-346-5p	XM_018063113.1	gene-LOC108638051
chi-miR-346-5p	XM_018063114.1	gene-LOC108638051
chi-miR-346-5p	XM_018063265.1	gene-C18H16orf78
chi-miR-346-5p	XM_018063293.1	gene-ATP4A
chi-miR-346-5p	XM_018063371.1	gene-SYNE4
chi-miR-346-5p	XM_018063469.1	gene-ZNF444
chi-miR-346-5p	XM_018063470.1	gene-ZNF444
chi-miR-346-5p	XM_018063471.1	gene-ZNF444
chi-miR-346-5p	XM_018063540.1	gene-LOC102172294
chi-miR-346-5p	XM_018063712.1	gene-SEPT9
chi-miR-346-5p	XM_018063713.1	gene-SEPT9
chi-miR-346-5p	XM_018063714.1	gene-SEPT9
chi-miR-346-5p	XM_018063715.1	gene-SEPT9
chi-miR-346-5p	XM_018063716.1	gene-SEPT9
chi-miR-346-5p	XM_018063717.1	gene-SEPT9
chi-miR-346-5p	XM_018063718.1	gene-SEPT9
chi-miR-346-5p	XM_018063814.1	gene-TMEM94
chi-miR-346-5p	XM_018063815.1	gene-TMEM94
chi-miR-346-5p	XM_018063836.1	gene-NT5C
chi-miR-346-5p	XM_018064256.1	gene-RNF135
chi-miR-346-5p	XM_018064257.1	gene-RNF135
chi-miR-346-5p	XM_018064735.1	gene-ALDH3A2
chi-miR-346-5p	XM_018064737.1	gene-ALDH3A2
chi-miR-346-5p	XM_018064738.1	gene-ALDH3A2
chi-miR-346-5p	XM_018064797.1	gene-PEMT
chi-miR-346-5p	XM_018064899.1	gene-SAMD14
chi-miR-346-5p	XM_018064900.1	gene-SAMD14
chi-miR-346-5p	XM_018064901.1	gene-SAMD14
chi-miR-346-5p	XM_018065058.1	gene-LOC102176726
chi-miR-346-5p	XM_018065059.1	gene-LOC102179881
chi-miR-346-5p	XM_018065112.1	gene-LOC102185866
chi-miR-346-5p	XM_018065113.1	gene-LOC102185866
chi-miR-346-5p	XM_018065114.1	gene-LOC102185866
chi-miR-346-5p	XM_018065253.1	gene-GFAP
chi-miR-346-5p	XM_018065254.1	gene-GFAP
chi-miR-346-5p	XM_018065735.1	gene-SLC6A19
chi-miR-346-5p	XM_018065839.1	gene-MYO7B
chi-miR-346-5p	XM_018065948.1	gene-PGPEP1L
chi-miR-346-5p	XM_018066210.1	gene-LOC108638510
chi-miR-346-5p	XM_018066612.1	gene-SLC25A47
chi-miR-346-5p	XM_018066631.1	gene-LOC108638589
chi-miR-346-5p	XM_018066663.1	gene-GMPPB
chi-miR-346-5p	XM_018066664.1	gene-GMPPB
chi-miR-346-5p	XM_018066665.1	gene-GMPPB
chi-miR-346-5p	XM_018066930.1	gene-LOC102184009
chi-miR-346-5p	XM_018066992.1	gene-TRAK1
chi-miR-346-5p	XM_018067114.1	gene-KLF15
chi-miR-346-5p	XM_018067115.1	gene-KLF15
chi-miR-346-5p	XM_018067116.1	gene-KLF15
chi-miR-346-5p	XR_001295612.2	gene-LOC106502045
chi-miR-346-5p	XR_001295661.2	gene-LOC102190854
chi-miR-346-5p	XR_001295906.2	gene-LOC102191038
chi-miR-346-5p	XR_001296114.2	gene-LOC106502490
chi-miR-346-5p	XR_001296597.2	gene-LOC106502926
chi-miR-346-5p	XR_001297140.2	gene-LOC102174884
chi-miR-346-5p	XR_001297477.2	gene-LOC102176306
chi-miR-346-5p	XR_001297478.2	gene-LOC102176306
chi-miR-346-5p	XR_001917092.1	gene-LOC108633470
chi-miR-346-5p	XR_001917186.1	gene-C24H18orf21
chi-miR-346-5p	XR_001917208.1	gene-LOC108633850
chi-miR-346-5p	XR_001917515.1	gene-LOC108634242
chi-miR-346-5p	XR_001917708.1	gene-LOC108634875
chi-miR-346-5p	XR_001917709.1	gene-LOC108634875
chi-miR-346-5p	XR_001917722.1	gene-LOC108634954
chi-miR-346-5p	XR_001917723.1	gene-LOC108634954
chi-miR-346-5p	XR_001917724.1	gene-LOC108634961
chi-miR-346-5p	XR_001917725.1	gene-LOC108634961
chi-miR-346-5p	XR_001917736.1	gene-LOC108635047
chi-miR-346-5p	XR_001917763.1	gene-LOC108635193
chi-miR-346-5p	XR_001917810.1	gene-LOC108635526
chi-miR-346-5p	XR_001917811.1	gene-LOC108635526
chi-miR-346-5p	XR_001917855.1	gene-LOC108635585
chi-miR-346-5p	XR_001917856.1	gene-LOC108635586
chi-miR-346-5p	XR_001917860.1	gene-CD58
chi-miR-346-5p	XR_001917946.1	gene-LOC102184972
chi-miR-346-5p	XR_001918311.1	gene-LOC102191038
chi-miR-346-5p	XR_001918312.1	gene-LOC102191038
chi-miR-346-5p	XR_001918313.1	gene-LOC102191038
chi-miR-346-5p	XR_001918328.1	gene-LOC108636385
chi-miR-346-5p	XR_001918731.1	gene-LOC108637002
chi-miR-346-5p	XR_001918909.1	gene-LOC108637189
chi-miR-346-5p	XR_001918981.1	gene-LOC108637377
chi-miR-346-5p	XR_001919007.1	gene-LOC108637389
chi-miR-346-5p	XR_001919024.1	gene-EBF4
chi-miR-346-5p	XR_001919085.1	gene-LOC108637429
chi-miR-346-5p	XR_001919197.1	gene-MADD
chi-miR-346-5p	XR_001919198.1	gene-MADD
chi-miR-346-5p	XR_001919199.1	gene-MADD
chi-miR-346-5p	XR_001919200.1	gene-MADD
chi-miR-346-5p	XR_001919201.1	gene-MADD
chi-miR-346-5p	XR_001919202.1	gene-MADD
chi-miR-346-5p	XR_001919227.1	gene-PLCD4
chi-miR-346-5p	XR_001919333.1	gene-LOC102169208
chi-miR-346-5p	XR_001919334.1	gene-LOC102169208
chi-miR-346-5p	XR_001919335.1	gene-LOC102169208
chi-miR-346-5p	XR_001919336.1	gene-LOC102169208
chi-miR-346-5p	XR_001919337.1	gene-LOC102169208
chi-miR-346-5p	XR_001919377.1	gene-LOC108637869
chi-miR-346-5p	XR_001919389.1	gene-LOC108637876
chi-miR-346-5p	XR_001919573.1	gene-LOC108638051
chi-miR-346-5p	XR_001919574.1	gene-LOC108638051
chi-miR-346-5p	XR_001919622.1	gene-LOC102182441
chi-miR-346-5p	XR_001919709.1	gene-LOC106503285
chi-miR-346-5p	XR_001919958.1	gene-LOC102174884
chi-miR-346-5p	XR_310618.3	gene-LOC102169208
chi-miR-346-5p	XR_310679.3	gene-LOC102183093
chi-miR-346-5p	XR_310822.3	gene-LOC102182441
chi-miR-346-5p	XR_310976.3	gene-LOC102174884
chi-miR-346-5p	XR_311226.3	gene-LOC102176306
chi-miR-485-3p	XM_005687740.3	gene-SLC10A2
chi-miR-485-3p	XM_018041175.1	gene-DOCK1
chi-miR-485-3p	XM_018041176.1	gene-DOCK1
chi-miR-485-3p	XM_018043469.1	gene-TNNI2
chi-miR-485-3p	XM_018054288.1	gene-ANXA2
chi-miR-485-3p	XM_018061082.1	gene-ISCU
chi-miR-1271-3p	NM_001285567.1	gene-HMOX1
chi-miR-1271-3p	NM_001285603.1	gene-TLR2
chi-miR-1271-3p	NM_001285760.1	gene-SP1
chi-miR-1271-3p	NM_001314239.1	gene-TNNI3
chi-miR-1271-3p	NM_001314273.1	gene-ZBTB16
chi-miR-1271-3p	XM_005674804.3	gene-PROS1
chi-miR-1271-3p	XM_005675093.3	gene-APOD
chi-miR-1271-3p	XM_005675523.3	gene-DZIP1L
chi-miR-1271-3p	XM_005675566.3	gene-CCNL1
chi-miR-1271-3p	XM_005676257.3	gene-TMEM177
chi-miR-1271-3p	XM_005676683.2	gene-AK2
chi-miR-1271-3p	XM_005676706.3	gene-FAM167B
chi-miR-1271-3p	XM_005676707.3	gene-FAM167B
chi-miR-1271-3p	XM_005676712.1	gene-CCDC28B
chi-miR-1271-3p	XM_005676796.3	gene-NUDC
chi-miR-1271-3p	XM_005676846.3	gene-GRHL3
chi-miR-1271-3p	XM_005677233.3	gene-LOC102186539
chi-miR-1271-3p	XM_005677286.2	gene-LOC102178587
chi-miR-1271-3p	XM_005677399.3	gene-MTX1
chi-miR-1271-3p	XM_005677480.3	gene-CREB3L4
chi-miR-1271-3p	XM_005677481.3	gene-CREB3L4
chi-miR-1271-3p	XM_005677517.3	gene-PGLYRP3
chi-miR-1271-3p	XM_005677518.3	gene-PGLYRP3
chi-miR-1271-3p	XM_005677572.2	gene-LOC102186542
chi-miR-1271-3p	XM_005677622.3	gene-TMOD4
chi-miR-1271-3p	XM_005677623.3	gene-TMOD4
chi-miR-1271-3p	XM_005677661.3	gene-GOLPH3L
chi-miR-1271-3p	XM_005677677.2	gene-MRPS21
chi-miR-1271-3p	XM_005677678.3	gene-MRPS21
chi-miR-1271-3p	XM_005677733.3	gene-POLR3GL
chi-miR-1271-3p	XM_005677753.3	gene-LOC102188370
chi-miR-1271-3p	XM_005677813.3	gene-CD2
chi-miR-1271-3p	XM_005677836.3	gene-CSDE1
chi-miR-1271-3p	XM_005677837.3	gene-CSDE1
chi-miR-1271-3p	XM_005677838.3	gene-CSDE1
chi-miR-1271-3p	XM_005677840.3	gene-CSDE1
chi-miR-1271-3p	XM_005677850.3	gene-OLFML3
chi-miR-1271-3p	XM_005678355.3	gene-C8A
chi-miR-1271-3p	XM_005678362.3	gene-DHCR24
chi-miR-1271-3p	XM_005678617.3	gene-EDN2
chi-miR-1271-3p	XM_005678691.2	gene-OSCP1
chi-miR-1271-3p	XM_005679457.3	gene-TNPO3
chi-miR-1271-3p	XM_005679459.3	gene-TNPO3
chi-miR-1271-3p	XM_005679941.3	gene-LOC102185150
chi-miR-1271-3p	XM_005680014.3	gene-DDX23
chi-miR-1271-3p	XM_005680542.3	gene-LOC102179170
chi-miR-1271-3p	XM_005680657.3	gene-TXN2
chi-miR-1271-3p	XM_005680853.3	gene-CLEC9A
chi-miR-1271-3p	XM_005680940.3	gene-CD4
chi-miR-1271-3p	XM_005681056.3	gene-NOL12
chi-miR-1271-3p	XM_005681057.3	gene-NOL12
chi-miR-1271-3p	XM_005681753.2	gene-EPGN
chi-miR-1271-3p	XM_005682024.2	gene-LOC102169090
chi-miR-1271-3p	XM_005682084.3	gene-TM6SF2
chi-miR-1271-3p	XM_005682085.3	gene-TM6SF2
chi-miR-1271-3p	XM_005682159.2	gene-PRSS38
chi-miR-1271-3p	XM_005682377.3	gene-ANGPTL8
chi-miR-1271-3p	XM_005683574.2	gene-LOC102186306
chi-miR-1271-3p	XM_005683761.3	gene-AK3
chi-miR-1271-3p	XM_005683789.3	gene-PCSK5
chi-miR-1271-3p	XM_005684037.3	gene-PTK2B
chi-miR-1271-3p	XM_005684038.3	gene-PTK2B
chi-miR-1271-3p	XM_005684039.3	gene-PTK2B
chi-miR-1271-3p	XM_005684040.3	gene-PTK2B
chi-miR-1271-3p	XM_005684041.3	gene-PTK2B
chi-miR-1271-3p	XM_005684137.3	gene-FBP2
chi-miR-1271-3p	XM_005684651.3	gene-PNISR
chi-miR-1271-3p	XM_005684652.3	gene-PNISR
chi-miR-1271-3p	XM_005685243.3	gene-CMTM5
chi-miR-1271-3p	XM_005685271.3	gene-MRPL52
chi-miR-1271-3p	XM_005685272.3	gene-MRPL52
chi-miR-1271-3p	XM_005685273.3	gene-MRPL52
chi-miR-1271-3p	XM_005685274.3	gene-MRPL52
chi-miR-1271-3p	XM_005685707.3	gene-MYO1E
chi-miR-1271-3p	XM_005685883.3	gene-MAPK1IP1L
chi-miR-1271-3p	XM_005686021.2	gene-SLC10A1
chi-miR-1271-3p	XM_005686081.3	gene-AREL1
chi-miR-1271-3p	XM_005686082.2	gene-AREL1
chi-miR-1271-3p	XM_005686083.3	gene-AREL1
chi-miR-1271-3p	XM_005686308.3	gene-TACR1
chi-miR-1271-3p	XM_005686884.2	gene-IFT172
chi-miR-1271-3p	XM_005686945.3	gene-CENPO
chi-miR-1271-3p	XM_005687038.2	gene-NDUFA8
chi-miR-1271-3p	XM_005687181.3	gene-PTGES2
chi-miR-1271-3p	XM_005687244.3	gene-DPM2
chi-miR-1271-3p	XM_005687357.3	gene-TPRN
chi-miR-1271-3p	XM_005688550.3	gene-LBP
chi-miR-1271-3p	XM_005688567.3	gene-GTSF1L
chi-miR-1271-3p	XM_005688804.3	gene-LY6D
chi-miR-1271-3p	XM_005688914.3	gene-PYCRL
chi-miR-1271-3p	XM_005689039.3	gene-CSPP1
chi-miR-1271-3p	XM_005689111.3	gene-PEX2
chi-miR-1271-3p	XM_005689112.3	gene-PEX2
chi-miR-1271-3p	XM_005689121.3	gene-MRPS28
chi-miR-1271-3p	XM_005689327.3	gene-CHMP4C
chi-miR-1271-3p	XM_005689523.3	gene-UPK2
chi-miR-1271-3p	XM_005689973.2	gene-POLD3
chi-miR-1271-3p	XM_005690001.2	gene-LOC102173866
chi-miR-1271-3p	XM_005690231.1	gene-LOC102170252
chi-miR-1271-3p	XM_005690291.3	gene-LOC102174140
chi-miR-1271-3p	XM_005690294.3	gene-LOC102175500
chi-miR-1271-3p	XM_005690297.3	gene-GLYATL2
chi-miR-1271-3p	XM_005690408.3	gene-C16H1orf186
chi-miR-1271-3p	XM_005690675.3	gene-DRAXIN
chi-miR-1271-3p	XM_005691074.2	gene-LOC102178473
chi-miR-1271-3p	XM_005691480.3	gene-RITA1
chi-miR-1271-3p	XM_005691599.3	gene-CMKLR1
chi-miR-1271-3p	XM_005691654.3	gene-DRG1
chi-miR-1271-3p	XM_005691687.2	gene-FOXN4
chi-miR-1271-3p	XM_005692042.2	gene-CCDC113
chi-miR-1271-3p	XM_005692043.2	gene-CCDC113
chi-miR-1271-3p	XM_005692152.3	gene-C18H16orf86
chi-miR-1271-3p	XM_005692153.2	gene-C18H16orf86
chi-miR-1271-3p	XM_005692156.3	gene-RANBP10
chi-miR-1271-3p	XM_005692211.3	gene-ZNF821
chi-miR-1271-3p	XM_005692610.3	gene-ZNF576
chi-miR-1271-3p	XM_005692611.3	gene-ZNF576
chi-miR-1271-3p	XM_005692647.2	gene-SNRPD2
chi-miR-1271-3p	XM_005692651.3	gene-LOC102174506
chi-miR-1271-3p	XM_005692956.3	gene-LOC102182340
chi-miR-1271-3p	XM_005693310.3	gene-INPP5K
chi-miR-1271-3p	XM_005693319.3	gene-OVCA2
chi-miR-1271-3p	XM_005693331.2	gene-HEATR9
chi-miR-1271-3p	XM_005693417.3	gene-ANKFY1
chi-miR-1271-3p	XM_005693418.3	gene-ANKFY1
chi-miR-1271-3p	XM_005693716.3	gene-LRRC46
chi-miR-1271-3p	XM_005693836.3	gene-TTC25
chi-miR-1271-3p	XM_005693970.2	gene-METTL2A
chi-miR-1271-3p	XM_005694142.3	gene-SLC25A19
chi-miR-1271-3p	XM_005694782.3	gene-WDR70
chi-miR-1271-3p	XM_005694967.3	gene-ABHD2
chi-miR-1271-3p	XM_005694987.2	gene-HDDC3
chi-miR-1271-3p	XM_005695057.3	gene-LOC102172393
chi-miR-1271-3p	XM_005695148.3	gene-ISLR
chi-miR-1271-3p	XM_005695765.3	gene-C22H3orf14
chi-miR-1271-3p	XM_005695766.3	gene-C22H3orf14
chi-miR-1271-3p	XM_005695939.2	gene-MON1A
chi-miR-1271-3p	XM_005696604.3	gene-LTB
chi-miR-1271-3p	XM_005696631.3	gene-IER3
chi-miR-1271-3p	XM_005696726.3	gene-PRSS16
chi-miR-1271-3p	XM_005697564.3	gene-LOC102184112
chi-miR-1271-3p	XM_005697566.3	gene-LOC102184112
chi-miR-1271-3p	XM_005697626.3	gene-IL4R
chi-miR-1271-3p	XM_005697652.3	gene-APOBR
chi-miR-1271-3p	XM_005698340.3	gene-DPCD
chi-miR-1271-3p	XM_005698447.3	gene-ITPRIP
chi-miR-1271-3p	XM_005699260.3	gene-LOC102174188
chi-miR-1271-3p	XM_005699304.3	gene-C28H10orf99
chi-miR-1271-3p	XM_005699902.3	gene-CTSW
chi-miR-1271-3p	XM_005699904.2	gene-FIBP
chi-miR-1271-3p	XM_005700713.3	gene-PJA1
chi-miR-1271-3p	XM_005700714.3	gene-PJA1
chi-miR-1271-3p	XM_005700981.2	gene-LOC102178523
chi-miR-1271-3p	XM_005701030.2	gene-LOC102191507
chi-miR-1271-3p	XM_005701122.3	gene-MID1
chi-miR-1271-3p	XM_005702139.3	gene-LOC102185085
chi-miR-1271-3p	XM_005709696.2	gene-OCSTAMP
chi-miR-1271-3p	XM_013962501.2	gene-CD2
chi-miR-1271-3p	XM_013962911.2	gene-DMAP1
chi-miR-1271-3p	XM_013963227.2	gene-LOC106502023
chi-miR-1271-3p	XM_013963490.2	gene-LOC106502056
chi-miR-1271-3p	XM_013965239.2	gene-SLC25A23
chi-miR-1271-3p	XM_013965389.2	gene-SEMA6A
chi-miR-1271-3p	XM_013965783.2	gene-ARRDC3
chi-miR-1271-3p	XM_013966032.2	gene-LOC102180040
chi-miR-1271-3p	XM_013966110.2	gene-DZIP1L
chi-miR-1271-3p	XM_013967307.2	gene-AREL1
chi-miR-1271-3p	XM_013967308.2	gene-AREL1
chi-miR-1271-3p	XM_013967310.2	gene-AREL1
chi-miR-1271-3p	XM_013967412.2	gene-ADRA2B
chi-miR-1271-3p	XM_013967476.2	gene-C11H2orf49
chi-miR-1271-3p	XM_013967627.2	gene-WDR33
chi-miR-1271-3p	XM_013967798.2	gene-IFT172
chi-miR-1271-3p	XM_013967824.2	gene-CENPO
chi-miR-1271-3p	XM_013967825.2	gene-CENPO
chi-miR-1271-3p	XM_013967826.2	gene-CENPO
chi-miR-1271-3p	XM_013967827.2	gene-CENPO
chi-miR-1271-3p	XM_013969969.2	gene-GLYATL2
chi-miR-1271-3p	XM_013970313.1	gene-LOC102176812
chi-miR-1271-3p	XM_013970902.2	gene-IL17C
chi-miR-1271-3p	XM_013971245.2	gene-LOC102173495
chi-miR-1271-3p	XM_013972060.2	gene-GP1BA
chi-miR-1271-3p	XM_013972063.2	gene-LOC106503212
chi-miR-1271-3p	XM_013972239.2	gene-SLC25A19
chi-miR-1271-3p	XM_013972478.2	gene-LRRC46
chi-miR-1271-3p	XM_013972518.2	gene-PHB
chi-miR-1271-3p	XM_013972683.2	gene-PLCD4
chi-miR-1271-3p	XM_013972691.2	gene-ZNF142
chi-miR-1271-3p	XM_013973637.2	gene-KIF9
chi-miR-1271-3p	XM_013973677.2	gene-GLYCTK
chi-miR-1271-3p	XM_013974700.2	gene-INO80E
chi-miR-1271-3p	XM_013974773.2	gene-BCKDK
chi-miR-1271-3p	XM_013975113.2	gene-SUFU
chi-miR-1271-3p	XM_013975115.2	gene-SUFU
chi-miR-1271-3p	XM_013975740.2	gene-PANX1
chi-miR-1271-3p	XM_013975903.2	gene-TAF6L
chi-miR-1271-3p	XM_013976040.2	gene-POLA2
chi-miR-1271-3p	XM_013976424.2	gene-PJA1
chi-miR-1271-3p	XM_013976691.2	gene-MID1
chi-miR-1271-3p	XM_013977123.2	gene-CREB3L4
chi-miR-1271-3p	XM_018038271.1	gene-CELSR3
chi-miR-1271-3p	XM_018038272.1	gene-CELSR3
chi-miR-1271-3p	XM_018038309.1	gene-AMT
chi-miR-1271-3p	XM_018038592.1	gene-PTK7
chi-miR-1271-3p	XM_018038593.1	gene-PTK7
chi-miR-1271-3p	XM_018038594.1	gene-PTK7
chi-miR-1271-3p	XM_018038631.1	gene-VWA7
chi-miR-1271-3p	XM_018038632.1	gene-VWA7
chi-miR-1271-3p	XM_018038633.1	gene-VWA7
chi-miR-1271-3p	XM_018038634.1	gene-VWA7
chi-miR-1271-3p	XM_018038658.1	gene-DNPH1
chi-miR-1271-3p	XM_018038788.1	gene-MAPK13
chi-miR-1271-3p	XM_018038824.1	gene-LOC102172138
chi-miR-1271-3p	XM_018038884.1	gene-LOC102185917
chi-miR-1271-3p	XM_018039024.1	gene-DUSP22
chi-miR-1271-3p	XM_018039504.1	gene-PIAS2
chi-miR-1271-3p	XM_018039507.1	gene-PIAS2
chi-miR-1271-3p	XM_018039702.1	gene-LOC108633807
chi-miR-1271-3p	XM_018039709.1	gene-LOC108633807
chi-miR-1271-3p	XM_018039719.1	gene-CDH2
chi-miR-1271-3p	XM_018039721.1	gene-FECH
chi-miR-1271-3p	XM_018039832.1	gene-STK25
chi-miR-1271-3p	XM_018039834.1	gene-STK25
chi-miR-1271-3p	XM_018039836.1	gene-STK25
chi-miR-1271-3p	XM_018039837.1	gene-STK25
chi-miR-1271-3p	XM_018039858.1	gene-C25H16orf90
chi-miR-1271-3p	XM_018039862.1	gene-LOC106503571
chi-miR-1271-3p	XM_018039954.1	gene-LOC102187452
chi-miR-1271-3p	XM_018039958.1	gene-PIGQ
chi-miR-1271-3p	XM_018039959.1	gene-PIGQ
chi-miR-1271-3p	XM_018039960.1	gene-PIGQ
chi-miR-1271-3p	XM_018039961.1	gene-PIGQ
chi-miR-1271-3p	XM_018040078.1	gene-PRM2
chi-miR-1271-3p	XM_018040105.1	gene-NTHL1
chi-miR-1271-3p	XM_018040106.1	gene-NTHL1
chi-miR-1271-3p	XM_018040107.1	gene-NTHL1
chi-miR-1271-3p	XM_018040108.1	gene-NTHL1
chi-miR-1271-3p	XM_018040109.1	gene-NTHL1
chi-miR-1271-3p	XM_018040180.1	gene-SH2B1
chi-miR-1271-3p	XM_018040197.1	gene-PER2
chi-miR-1271-3p	XM_018040201.1	gene-CPSF4
chi-miR-1271-3p	XM_018040202.1	gene-CPSF4
chi-miR-1271-3p	XM_018040203.1	gene-CPSF4
chi-miR-1271-3p	XM_018040204.1	gene-CPSF4
chi-miR-1271-3p	XM_018040205.1	gene-CPSF4
chi-miR-1271-3p	XM_018040206.1	gene-CPSF4
chi-miR-1271-3p	XM_018040208.1	gene-CPSF4
chi-miR-1271-3p	XM_018040209.1	gene-PDAP1
chi-miR-1271-3p	XM_018040263.1	gene-ANKS3
chi-miR-1271-3p	XM_018040265.1	gene-ANKS3
chi-miR-1271-3p	XM_018040268.1	gene-CLEC16A
chi-miR-1271-3p	XM_018040269.1	gene-CLEC16A
chi-miR-1271-3p	XM_018040270.1	gene-CLEC16A
chi-miR-1271-3p	XM_018040271.1	gene-CLEC16A
chi-miR-1271-3p	XM_018040272.1	gene-CLEC16A
chi-miR-1271-3p	XM_018040349.1	gene-TFR2
chi-miR-1271-3p	XM_018040350.1	gene-TFR2
chi-miR-1271-3p	XM_018040352.1	gene-TFR2
chi-miR-1271-3p	XM_018040363.1	gene-KCTD5
chi-miR-1271-3p	XM_018040394.1	gene-LOC102184306
chi-miR-1271-3p	XM_018040598.1	gene-FAM20C
chi-miR-1271-3p	XM_018040645.1	gene-IL4R
chi-miR-1271-3p	XM_018040646.1	gene-IL4R
chi-miR-1271-3p	XM_018040647.1	gene-IL4R
chi-miR-1271-3p	XM_018040648.1	gene-IL4R
chi-miR-1271-3p	XM_018040649.1	gene-IL4R
chi-miR-1271-3p	XM_018040808.1	gene-GFER
chi-miR-1271-3p	XM_018040809.1	gene-CAPN15
chi-miR-1271-3p	XM_018040810.1	gene-CAPN15
chi-miR-1271-3p	XM_018040811.1	gene-CAPN15
chi-miR-1271-3p	XM_018040812.1	gene-CAPN15
chi-miR-1271-3p	XM_018040813.1	gene-CAPN15
chi-miR-1271-3p	XM_018040814.1	gene-CAPN15
chi-miR-1271-3p	XM_018040916.1	gene-QPRT
chi-miR-1271-3p	XM_018040924.1	gene-RBFOX1
chi-miR-1271-3p	XM_018040925.1	gene-RBFOX1
chi-miR-1271-3p	XM_018040928.1	gene-RBFOX1
chi-miR-1271-3p	XM_018040981.1	gene-BCKDK
chi-miR-1271-3p	XM_018040994.1	gene-SLC5A11
chi-miR-1271-3p	XM_018041007.1	gene-CHST12
chi-miR-1271-3p	XM_018041008.1	gene-CHST12
chi-miR-1271-3p	XM_018041121.1	gene-PDZD7
chi-miR-1271-3p	XM_018041555.1	gene-TEKT2
chi-miR-1271-3p	XM_018041587.1	gene-ITPRIP
chi-miR-1271-3p	XM_018041588.1	gene-ITPRIP
chi-miR-1271-3p	XM_018041607.1	gene-MAP7D1
chi-miR-1271-3p	XM_018041610.1	gene-MAP7D1
chi-miR-1271-3p	XM_018041620.1	gene-MAP7D1
chi-miR-1271-3p	XM_018041627.1	gene-MAP7D1
chi-miR-1271-3p	XM_018041633.1	gene-MAP7D1
chi-miR-1271-3p	XM_018041643.1	gene-MAP7D1
chi-miR-1271-3p	XM_018041646.1	gene-MAP7D1
chi-miR-1271-3p	XM_018041653.1	gene-MAP7D1
chi-miR-1271-3p	XM_018041660.1	gene-MAP7D1
chi-miR-1271-3p	XM_018041670.1	gene-MAP7D1
chi-miR-1271-3p	XM_018041676.1	gene-KNDC1
chi-miR-1271-3p	XM_018041677.1	gene-KNDC1
chi-miR-1271-3p	XM_018041678.1	gene-MAP7D1
chi-miR-1271-3p	XM_018041680.1	gene-PAX2
chi-miR-1271-3p	XM_018041681.1	gene-PAX2
chi-miR-1271-3p	XM_018041682.1	gene-PAX2
chi-miR-1271-3p	XM_018041684.1	gene-PAX2
chi-miR-1271-3p	XM_018042442.1	gene-MTR
chi-miR-1271-3p	XM_018042443.1	gene-MTR
chi-miR-1271-3p	XM_018042444.1	gene-MTR
chi-miR-1271-3p	XM_018042446.1	gene-MTR
chi-miR-1271-3p	XM_018042469.1	gene-SFTPD
chi-miR-1271-3p	XM_018042470.1	gene-SFTPD
chi-miR-1271-3p	XM_018042471.1	gene-SFTPD
chi-miR-1271-3p	XM_018042627.1	gene-C28H10orf35
chi-miR-1271-3p	XM_018042764.1	gene-LOC102188566
chi-miR-1271-3p	XM_018042802.1	gene-CCDC89
chi-miR-1271-3p	XM_018042897.1	gene-HYI
chi-miR-1271-3p	XM_018042905.1	gene-CARNS1
chi-miR-1271-3p	XM_018042906.1	gene-CARNS1
chi-miR-1271-3p	XM_018042957.1	gene-TAF6L
chi-miR-1271-3p	XM_018042958.1	gene-TAF6L
chi-miR-1271-3p	XM_018043021.1	gene-PHRF1
chi-miR-1271-3p	XM_018043022.1	gene-PHRF1
chi-miR-1271-3p	XM_018043023.1	gene-PHRF1
chi-miR-1271-3p	XM_018043039.1	gene-PITPNM1
chi-miR-1271-3p	XM_018043040.1	gene-PITPNM1
chi-miR-1271-3p	XM_018043041.1	gene-PITPNM1
chi-miR-1271-3p	XM_018043072.1	gene-USP35
chi-miR-1271-3p	XM_018043230.1	gene-DMAP1
chi-miR-1271-3p	XM_018043428.1	gene-FIBP
chi-miR-1271-3p	XM_018043470.1	gene-NDUFV1
chi-miR-1271-3p	XM_018043628.1	gene-CCDC17
chi-miR-1271-3p	XM_018043677.1	gene-LOC102183950
chi-miR-1271-3p	XM_018043771.1	gene-KDM6A
chi-miR-1271-3p	XM_018043817.1	gene-MID1
chi-miR-1271-3p	XM_018043818.1	gene-MID1
chi-miR-1271-3p	XM_018043859.1	gene-TXLNG
chi-miR-1271-3p	XM_018043893.1	gene-PRKX
chi-miR-1271-3p	XM_018043894.1	gene-PRKX
chi-miR-1271-3p	XM_018043935.1	gene-PJA1
chi-miR-1271-3p	XM_018043955.1	gene-STARD8
chi-miR-1271-3p	XM_018043956.1	gene-STARD8
chi-miR-1271-3p	XM_018044091.1	gene-LOC106501902
chi-miR-1271-3p	XM_018044173.1	gene-LOC102177222
chi-miR-1271-3p	XM_018044272.1	gene-ATP1B4
chi-miR-1271-3p	XM_018044274.1	gene-ATP1B4
chi-miR-1271-3p	XM_018044277.1	gene-ATP1B4
chi-miR-1271-3p	XM_018044309.1	gene-C3H1orf123
chi-miR-1271-3p	XM_018044310.1	gene-SOWAHD
chi-miR-1271-3p	XM_018044373.1	gene-LOC108634508
chi-miR-1271-3p	XM_018044543.1	gene-LOC108634556
chi-miR-1271-3p	XM_018044548.1	gene-LOC108634558
chi-miR-1271-3p	XM_018044549.1	gene-LOC108634559
chi-miR-1271-3p	XM_018044550.1	gene-LOC108634562
chi-miR-1271-3p	XM_018044551.1	gene-LOC108634563
chi-miR-1271-3p	XM_018044706.1	gene-LOC108634654
chi-miR-1271-3p	XM_018044759.1	gene-LOC108634684
chi-miR-1271-3p	XM_018044791.1	gene-PDZD4
chi-miR-1271-3p	XM_018044818.1	gene-CUNH22orf39
chi-miR-1271-3p	XM_018044841.1	gene-GNB1L
chi-miR-1271-3p	XM_018044842.1	gene-GNB1L
chi-miR-1271-3p	XM_018044844.1	gene-GNB1L
chi-miR-1271-3p	XM_018044845.1	gene-GNB1L
chi-miR-1271-3p	XM_018044846.1	gene-GNB1L
chi-miR-1271-3p	XM_018044881.1	gene-FRMD1
chi-miR-1271-3p	XM_018044882.1	gene-FRMD1
chi-miR-1271-3p	XM_018044883.1	gene-FRMD1
chi-miR-1271-3p	XM_018044884.1	gene-FRMD1
chi-miR-1271-3p	XM_018044885.1	gene-FRMD1
chi-miR-1271-3p	XM_018044886.1	gene-FRMD1
chi-miR-1271-3p	XM_018044928.1	gene-LOC108634737
chi-miR-1271-3p	XM_018044945.1	gene-LOC108634745
chi-miR-1271-3p	XM_018044996.1	gene-F7
chi-miR-1271-3p	XM_018044998.1	gene-F7
chi-miR-1271-3p	XM_018045016.1	gene-LOC108634777
chi-miR-1271-3p	XM_018045017.1	gene-LOC108634779
chi-miR-1271-3p	XM_018045020.1	gene-LOC108634789
chi-miR-1271-3p	XM_018045021.1	gene-GUCD1
chi-miR-1271-3p	XM_018045022.1	gene-GUCD1
chi-miR-1271-3p	XM_018045023.1	gene-GUCD1
chi-miR-1271-3p	XM_018045024.1	gene-GUCD1
chi-miR-1271-3p	XM_018045025.1	gene-GUCD1
chi-miR-1271-3p	XM_018045033.1	gene-LOC108634791
chi-miR-1271-3p	XM_018045042.1	gene-LOC108634792
chi-miR-1271-3p	XM_018045051.1	gene-LOC108634797
chi-miR-1271-3p	XM_018045058.1	gene-LOC108634807
chi-miR-1271-3p	XM_018045060.1	gene-LOC108634809
chi-miR-1271-3p	XM_018045139.1	gene-CCDC22
chi-miR-1271-3p	XM_018045147.1	gene-LOC102186671
chi-miR-1271-3p	XM_018045278.1	gene-LOC108634958
chi-miR-1271-3p	XM_018045308.1	gene-LOC108634993
chi-miR-1271-3p	XM_018045345.1	gene-LOC108635041
chi-miR-1271-3p	XM_018045348.1	gene-LOC108635043
chi-miR-1271-3p	XM_018045420.1	gene-LOC108635154
chi-miR-1271-3p	XM_018045502.1	gene-LOC108635283
chi-miR-1271-3p	XM_018045512.1	gene-LOC108635304
chi-miR-1271-3p	XM_018045536.1	gene-LOC108635371
chi-miR-1271-3p	XM_018045540.1	gene-LOC108635374
chi-miR-1271-3p	XM_018045605.1	gene-LOC108635488
chi-miR-1271-3p	XM_018045606.1	gene-LOC108635488
chi-miR-1271-3p	XM_018045817.1	gene-LOC102173333
chi-miR-1271-3p	XM_018046016.1	gene-POLR3GL
chi-miR-1271-3p	XM_018046027.1	gene-PLEKHO1
chi-miR-1271-3p	XM_018046028.1	gene-PLEKHO1
chi-miR-1271-3p	XM_018046031.1	gene-MRPS21
chi-miR-1271-3p	XM_018046032.1	gene-MUC20
chi-miR-1271-3p	XM_018046125.1	gene-PGLYRP3
chi-miR-1271-3p	XM_018046126.1	gene-PGLYRP3
chi-miR-1271-3p	XM_018046152.1	gene-CREB3L4
chi-miR-1271-3p	XM_018046230.1	gene-TRIM46
chi-miR-1271-3p	XM_018046231.1	gene-TRIM46
chi-miR-1271-3p	XM_018046285.1	gene-PAQR6
chi-miR-1271-3p	XM_018046286.1	gene-PAQR6
chi-miR-1271-3p	XM_018046301.1	gene-RRNAD1
chi-miR-1271-3p	XM_018046302.1	gene-RRNAD1
chi-miR-1271-3p	XM_018046303.1	gene-RRNAD1
chi-miR-1271-3p	XM_018046315.1	gene-PEAR1
chi-miR-1271-3p	XM_018046316.1	gene-PEAR1
chi-miR-1271-3p	XM_018046317.1	gene-PEAR1
chi-miR-1271-3p	XM_018046594.1	gene-LOC102182494
chi-miR-1271-3p	XM_018046701.1	gene-WDR86
chi-miR-1271-3p	XM_018046763.1	gene-LOC102178618
chi-miR-1271-3p	XM_018046878.1	gene-KLRG2
chi-miR-1271-3p	XM_018047050.1	gene-ADCY1
chi-miR-1271-3p	XM_018047093.1	gene-CHRD
chi-miR-1271-3p	XM_018047097.1	gene-CHRD
chi-miR-1271-3p	XM_018047376.1	gene-MIOS
chi-miR-1271-3p	XM_018047377.1	gene-MIOS
chi-miR-1271-3p	XM_018047378.1	gene-MIOS
chi-miR-1271-3p	XM_018047379.1	gene-MIOS
chi-miR-1271-3p	XM_018047380.1	gene-MIOS
chi-miR-1271-3p	XM_018047381.1	gene-MIOS
chi-miR-1271-3p	XM_018047457.1	gene-COBL
chi-miR-1271-3p	XM_018047474.1	gene-LOC106501766
chi-miR-1271-3p	XM_018047546.1	gene-RERG
chi-miR-1271-3p	XM_018047656.1	gene-HOXC13
chi-miR-1271-3p	XM_018047682.1	gene-MFSD5
chi-miR-1271-3p	XM_018047810.1	gene-ASIC1
chi-miR-1271-3p	XM_018047811.1	gene-ASIC1
chi-miR-1271-3p	XM_018047852.1	gene-DDX23
chi-miR-1271-3p	XM_018048058.1	gene-BAZ2A
chi-miR-1271-3p	XM_018048059.1	gene-BAZ2A
chi-miR-1271-3p	XM_018048060.1	gene-BAZ2A
chi-miR-1271-3p	XM_018048061.1	gene-BAZ2A
chi-miR-1271-3p	XM_018048122.1	gene-BLOC1S1
chi-miR-1271-3p	XM_018048219.1	gene-PRDM4
chi-miR-1271-3p	XM_018048220.1	gene-PRDM4
chi-miR-1271-3p	XM_018048388.1	gene-KRAS
chi-miR-1271-3p	XM_018048459.1	gene-FAM234B
chi-miR-1271-3p	XM_018048460.1	gene-FAM234B
chi-miR-1271-3p	XM_018048637.1	gene-ITFG2
chi-miR-1271-3p	XM_018048638.1	gene-ITFG2
chi-miR-1271-3p	XM_018048727.1	gene-CDC42EP1
chi-miR-1271-3p	XM_018048728.1	gene-CDC42EP1
chi-miR-1271-3p	XM_018048729.1	gene-CDC42EP1
chi-miR-1271-3p	XM_018048730.1	gene-CDC42EP1
chi-miR-1271-3p	XM_018048731.1	gene-CDC42EP1
chi-miR-1271-3p	XM_018048740.1	gene-ANKRD54
chi-miR-1271-3p	XM_018048904.1	gene-PPARA
chi-miR-1271-3p	XM_018048906.1	gene-PPARA
chi-miR-1271-3p	XM_018048907.1	gene-PPARA
chi-miR-1271-3p	XM_018048913.1	gene-GTSE1
chi-miR-1271-3p	XM_018048914.1	gene-GTSE1
chi-miR-1271-3p	XM_018048935.1	gene-MLC1
chi-miR-1271-3p	XM_018049019.1	gene-LOC102172125
chi-miR-1271-3p	XM_018049069.1	gene-LOC102186863
chi-miR-1271-3p	XM_018049078.1	gene-LOC108636122
chi-miR-1271-3p	XM_018049375.1	gene-LOC108636218
chi-miR-1271-3p	XM_018049756.1	gene-LOC102188844
chi-miR-1271-3p	XM_018049791.1	gene-SH3TC1
chi-miR-1271-3p	XM_018049792.1	gene-SH3TC1
chi-miR-1271-3p	XM_018049797.1	gene-LRPAP1
chi-miR-1271-3p	XM_018049829.1	gene-ZFYVE28
chi-miR-1271-3p	XM_018049892.1	gene-PDE6B
chi-miR-1271-3p	XM_018049978.1	gene-DZIP1L
chi-miR-1271-3p	XM_018049983.1	gene-DZIP1L
chi-miR-1271-3p	XM_018050214.1	gene-PCDH12
chi-miR-1271-3p	XM_018050406.1	gene-SCAMP4
chi-miR-1271-3p	XM_018050407.1	gene-SCAMP4
chi-miR-1271-3p	XM_018050419.1	gene-ADAMTSL5
chi-miR-1271-3p	XM_018050420.1	gene-ADAMTSL5
chi-miR-1271-3p	XM_018050421.1	gene-ADAMTSL5
chi-miR-1271-3p	XM_018050422.1	gene-ADAMTSL5
chi-miR-1271-3p	XM_018050423.1	gene-ADAMTSL5
chi-miR-1271-3p	XM_018050424.1	gene-ADAMTSL5
chi-miR-1271-3p	XM_018050425.1	gene-ADAMTSL5
chi-miR-1271-3p	XM_018050426.1	gene-ADAMTSL5
chi-miR-1271-3p	XM_018050427.1	gene-ADAMTSL5
chi-miR-1271-3p	XM_018050428.1	gene-ADAMTSL5
chi-miR-1271-3p	XM_018050429.1	gene-ADAMTSL5
chi-miR-1271-3p	XM_018050449.1	gene-LOC102191038
chi-miR-1271-3p	XM_018050450.1	gene-EFNA2
chi-miR-1271-3p	XM_018050476.1	gene-ARHGAP45
chi-miR-1271-3p	XM_018050477.1	gene-ARHGAP45
chi-miR-1271-3p	XM_018050478.1	gene-ARHGAP45
chi-miR-1271-3p	XM_018050479.1	gene-ARHGAP45
chi-miR-1271-3p	XM_018050481.1	gene-GRIN3B
chi-miR-1271-3p	XM_018050538.1	gene-ZNF672
chi-miR-1271-3p	XM_018050539.1	gene-ZNF672
chi-miR-1271-3p	XM_018050540.1	gene-ZNF672
chi-miR-1271-3p	XM_018050541.1	gene-ZNF672
chi-miR-1271-3p	XM_018050559.1	gene-LOC108636375
chi-miR-1271-3p	XM_018050648.1	gene-DNMT3L
chi-miR-1271-3p	XM_018050663.1	gene-SEMA6A
chi-miR-1271-3p	XM_018050863.1	gene-FSD1
chi-miR-1271-3p	XM_018050865.1	gene-STAP2
chi-miR-1271-3p	XM_018050866.1	gene-STAP2
chi-miR-1271-3p	XM_018050869.1	gene-CHAF1A
chi-miR-1271-3p	XM_018050871.1	gene-CHAF1A
chi-miR-1271-3p	XM_018050888.1	gene-FEM1A
chi-miR-1271-3p	XM_018050915.1	gene-PRR22
chi-miR-1271-3p	XM_018050918.1	gene-RFX2
chi-miR-1271-3p	XM_018050929.1	gene-GTF2F1
chi-miR-1271-3p	XM_018050993.1	gene-ELAVL1
chi-miR-1271-3p	XM_018051023.1	gene-MRPL4
chi-miR-1271-3p	XM_018051081.1	gene-DNM2
chi-miR-1271-3p	XM_018051088.1	gene-LOC102186002
chi-miR-1271-3p	XM_018051089.1	gene-LOC102186002
chi-miR-1271-3p	XM_018051099.1	gene-SPC24
chi-miR-1271-3p	XM_018051226.1	gene-CACNA1A
chi-miR-1271-3p	XM_018051227.1	gene-CACNA1A
chi-miR-1271-3p	XM_018051228.1	gene-CACNA1A
chi-miR-1271-3p	XM_018051230.1	gene-CACNA1A
chi-miR-1271-3p	XM_018051231.1	gene-CACNA1A
chi-miR-1271-3p	XM_018051233.1	gene-CACNA1A
chi-miR-1271-3p	XM_018051254.1	gene-MAST1
chi-miR-1271-3p	XM_018051256.1	gene-MAST1
chi-miR-1271-3p	XM_018051487.1	gene-TM6SF2
chi-miR-1271-3p	XM_018051488.1	gene-TM6SF2
chi-miR-1271-3p	XM_018051501.1	gene-TSSK6
chi-miR-1271-3p	XM_018051596.1	gene-ADAMTS2
chi-miR-1271-3p	XM_018051608.1	gene-C7H5orf45
chi-miR-1271-3p	XM_018051616.1	gene-DSCAM
chi-miR-1271-3p	XM_018051642.1	gene-MX2
chi-miR-1271-3p	XM_018051644.1	gene-MX2
chi-miR-1271-3p	XM_018051946.1	gene-TRPM2
chi-miR-1271-3p	XM_018051992.1	gene-LOC108636550
chi-miR-1271-3p	XM_018052006.1	gene-LOC108636551
chi-miR-1271-3p	XM_018052009.1	gene-GLDC
chi-miR-1271-3p	XM_018052041.1	gene-LOC108636559
chi-miR-1271-3p	XM_018052202.1	gene-TMOD1
chi-miR-1271-3p	XM_018052203.1	gene-TMOD1
chi-miR-1271-3p	XM_018052204.1	gene-TMOD1
chi-miR-1271-3p	XM_018052205.1	gene-TMOD1
chi-miR-1271-3p	XM_018052215.1	gene-TRIM14
chi-miR-1271-3p	XM_018052216.1	gene-TRIM14
chi-miR-1271-3p	XM_018052271.1	gene-HR
chi-miR-1271-3p	XM_018052272.1	gene-HR
chi-miR-1271-3p	XM_018052274.1	gene-HR
chi-miR-1271-3p	XM_018052275.1	gene-HR
chi-miR-1271-3p	XM_018052276.1	gene-HR
chi-miR-1271-3p	XM_018052277.1	gene-HR
chi-miR-1271-3p	XM_018052320.1	gene-COL6A1
chi-miR-1271-3p	XM_018052364.1	gene-LSS
chi-miR-1271-3p	XM_018052368.1	gene-LSS
chi-miR-1271-3p	XM_018052487.1	gene-CDC14B
chi-miR-1271-3p	XM_018052564.1	gene-TMEM245
chi-miR-1271-3p	XM_018052603.1	gene-RUNX1
chi-miR-1271-3p	XM_018052628.1	gene-BSPRY
chi-miR-1271-3p	XM_018052629.1	gene-BSPRY
chi-miR-1271-3p	XM_018052702.1	gene-PHF19
chi-miR-1271-3p	XM_018052703.1	gene-PHF19
chi-miR-1271-3p	XM_018052861.1	gene-NRIP1
chi-miR-1271-3p	XM_018053051.1	gene-WISP3
chi-miR-1271-3p	XM_018053085.1	gene-LOC102179006
chi-miR-1271-3p	XM_018053086.1	gene-LOC102179006
chi-miR-1271-3p	XM_018053087.1	gene-LOC102179006
chi-miR-1271-3p	XM_018053088.1	gene-LOC102179006
chi-miR-1271-3p	XM_018053089.1	gene-LOC102179006
chi-miR-1271-3p	XM_018053092.1	gene-LOC102179006
chi-miR-1271-3p	XM_018053227.1	gene-EFHB
chi-miR-1271-3p	XM_018053424.1	gene-FNDC1
chi-miR-1271-3p	XM_018053425.1	gene-FNDC1
chi-miR-1271-3p	XM_018053426.1	gene-FNDC1
chi-miR-1271-3p	XM_018053427.1	gene-FNDC1
chi-miR-1271-3p	XM_018053537.1	gene-T
chi-miR-1271-3p	XM_018053538.1	gene-T
chi-miR-1271-3p	XM_018053556.1	gene-MYO9A
chi-miR-1271-3p	XM_018053557.1	gene-MYO9A
chi-miR-1271-3p	XM_018053558.1	gene-MYO9A
chi-miR-1271-3p	XM_018053559.1	gene-MYO9A
chi-miR-1271-3p	XM_018053560.1	gene-MYO9A
chi-miR-1271-3p	XM_018053561.1	gene-MYO9A
chi-miR-1271-3p	XM_018053562.1	gene-MYO9A
chi-miR-1271-3p	XM_018053643.1	gene-SLC24A1
chi-miR-1271-3p	XM_018053780.1	gene-LOC102176321
chi-miR-1271-3p	XM_018053801.1	gene-CHRM5
chi-miR-1271-3p	XM_018053845.1	gene-NRDE2
chi-miR-1271-3p	XM_018054088.1	gene-RTN1
chi-miR-1271-3p	XM_018054089.1	gene-RTN1
chi-miR-1271-3p	XM_018054315.1	gene-APH1B
chi-miR-1271-3p	XM_018054521.1	gene-CLCNKA
chi-miR-1271-3p	XM_018054531.1	gene-CLCNKA
chi-miR-1271-3p	XM_018054537.1	gene-CLCNKA
chi-miR-1271-3p	XM_018054546.1	gene-CLCNKA
chi-miR-1271-3p	XM_018054550.1	gene-CLCNKA
chi-miR-1271-3p	XM_018054555.1	gene-CLCNKA
chi-miR-1271-3p	XM_018054561.1	gene-CLCNKA
chi-miR-1271-3p	XM_018054562.1	gene-CLCNKA
chi-miR-1271-3p	XM_018054575.1	gene-REM2
chi-miR-1271-3p	XM_018054603.1	gene-IL25
chi-miR-1271-3p	XM_018054606.1	gene-ZFHX2
chi-miR-1271-3p	XM_018054619.1	gene-PSME1
chi-miR-1271-3p	XM_018054728.1	gene-ACTL8
chi-miR-1271-3p	XM_018054760.1	gene-ALDH4A1
chi-miR-1271-3p	XM_018054800.1	gene-FBLN7
chi-miR-1271-3p	XM_018054801.1	gene-FBLN7
chi-miR-1271-3p	XM_018054838.1	gene-ADRA2B
chi-miR-1271-3p	XM_018054871.1	gene-SEMA4C
chi-miR-1271-3p	XM_018054872.1	gene-SEMA4C
chi-miR-1271-3p	XM_018054874.1	gene-SEMA4C
chi-miR-1271-3p	XM_018054875.1	gene-SEMA4C
chi-miR-1271-3p	XM_018054876.1	gene-SEMA4C
chi-miR-1271-3p	XM_018054877.1	gene-SEMA4C
chi-miR-1271-3p	XM_018054910.1	gene-MITD1
chi-miR-1271-3p	XM_018054922.1	gene-CHST10
chi-miR-1271-3p	XM_018055043.1	gene-RAB11FIP5
chi-miR-1271-3p	XM_018055044.1	gene-RAB11FIP5
chi-miR-1271-3p	XM_018055045.1	gene-RAB11FIP5
chi-miR-1271-3p	XM_018055046.1	gene-RAB11FIP5
chi-miR-1271-3p	XM_018055047.1	gene-RAB11FIP5
chi-miR-1271-3p	XM_018055048.1	gene-RAB11FIP5
chi-miR-1271-3p	XM_018055245.1	gene-RAP1GAP
chi-miR-1271-3p	XM_018055255.1	gene-RAP1GAP
chi-miR-1271-3p	XM_018055259.1	gene-RAP1GAP
chi-miR-1271-3p	XM_018055261.1	gene-RAP1GAP
chi-miR-1271-3p	XM_018055271.1	gene-RAP1GAP
chi-miR-1271-3p	XM_018055278.1	gene-RAP1GAP
chi-miR-1271-3p	XM_018055282.1	gene-RAP1GAP
chi-miR-1271-3p	XM_018055290.1	gene-RAP1GAP
chi-miR-1271-3p	XM_018055292.1	gene-GCFC2
chi-miR-1271-3p	XM_018055298.1	gene-RAP1GAP
chi-miR-1271-3p	XM_018055306.1	gene-RAP1GAP
chi-miR-1271-3p	XM_018055313.1	gene-RAP1GAP
chi-miR-1271-3p	XM_018055474.1	gene-CAPN13
chi-miR-1271-3p	XM_018055475.1	gene-CAPN13
chi-miR-1271-3p	XM_018055559.1	gene-CENPO
chi-miR-1271-3p	XM_018055560.1	gene-CENPO
chi-miR-1271-3p	XM_018055801.1	gene-ANGPTL2
chi-miR-1271-3p	XM_018055920.1	gene-SPOUT1
chi-miR-1271-3p	XM_018055957.1	gene-TOR1A
chi-miR-1271-3p	XM_018056046.1	gene-SPACA9
chi-miR-1271-3p	XM_018056093.1	gene-GPSM1
chi-miR-1271-3p	XM_018056133.1	gene-KCNE1
chi-miR-1271-3p	XM_018056139.1	gene-SURF6
chi-miR-1271-3p	XM_018056163.1	gene-SARDH
chi-miR-1271-3p	XM_018056164.1	gene-SARDH
chi-miR-1271-3p	XM_018056165.1	gene-SARDH
chi-miR-1271-3p	XM_018056208.1	gene-EXTL1
chi-miR-1271-3p	XM_018056218.1	gene-EXTL1
chi-miR-1271-3p	XM_018056228.1	gene-EXTL1
chi-miR-1271-3p	XM_018056237.1	gene-EXTL1
chi-miR-1271-3p	XM_018056639.1	gene-STARD13
chi-miR-1271-3p	XM_018056640.1	gene-STARD13
chi-miR-1271-3p	XM_018056641.1	gene-STARD13
chi-miR-1271-3p	XM_018056642.1	gene-STARD13
chi-miR-1271-3p	XM_018056643.1	gene-STARD13
chi-miR-1271-3p	XM_018056692.1	gene-VPS36
chi-miR-1271-3p	XM_018056693.1	gene-VPS36
chi-miR-1271-3p	XM_018056841.1	gene-FAM76A
chi-miR-1271-3p	XM_018056843.1	gene-FAM76A
chi-miR-1271-3p	XM_018057203.1	gene-KIAA1462
chi-miR-1271-3p	XM_018057288.1	gene-ABHD12
chi-miR-1271-3p	XM_018057289.1	gene-ABHD12
chi-miR-1271-3p	XM_018057300.1	gene-ASB13
chi-miR-1271-3p	XM_018057332.1	gene-PITRM1
chi-miR-1271-3p	XM_018057334.1	gene-PITRM1
chi-miR-1271-3p	XM_018057515.1	gene-LIME1
chi-miR-1271-3p	XM_018057536.1	gene-KCNQ2
chi-miR-1271-3p	XM_018057537.1	gene-KCNQ2
chi-miR-1271-3p	XM_018057538.1	gene-KCNQ2
chi-miR-1271-3p	XM_018057539.1	gene-KCNQ2
chi-miR-1271-3p	XM_018057540.1	gene-KCNQ2
chi-miR-1271-3p	XM_018057541.1	gene-KCNQ2
chi-miR-1271-3p	XM_018057543.1	gene-KCNQ2
chi-miR-1271-3p	XM_018057544.1	gene-KCNQ2
chi-miR-1271-3p	XM_018057545.1	gene-KCNQ2
chi-miR-1271-3p	XM_018057610.1	gene-CTSZ
chi-miR-1271-3p	XM_018057634.1	gene-TXLNA
chi-miR-1271-3p	XM_018057639.1	gene-TXLNA
chi-miR-1271-3p	XM_018057648.1	gene-TXLNA
chi-miR-1271-3p	XM_018057654.1	gene-TXLNA
chi-miR-1271-3p	XM_018057686.1	gene-FOXS1
chi-miR-1271-3p	XM_018057711.1	gene-DNMT3B
chi-miR-1271-3p	XM_018057717.1	gene-LOC106502777
chi-miR-1271-3p	XM_018057718.1	gene-LOC106502777
chi-miR-1271-3p	XM_018057725.1	gene-ACTL10
chi-miR-1271-3p	XM_018057730.1	gene-CHMP4B
chi-miR-1271-3p	XM_018057731.1	gene-RALY
chi-miR-1271-3p	XM_018057732.1	gene-RALY
chi-miR-1271-3p	XM_018057733.1	gene-RALY
chi-miR-1271-3p	XM_018057796.1	gene-SCAND1
chi-miR-1271-3p	XM_018057865.1	gene-DHX35
chi-miR-1271-3p	XM_018057964.1	gene-SLC13A3
chi-miR-1271-3p	XM_018058087.1	gene-AK2
chi-miR-1271-3p	XM_018058169.1	gene-LOC102175598
chi-miR-1271-3p	XM_018058245.1	gene-NDUFAF6
chi-miR-1271-3p	XM_018058436.1	gene-CSPP1
chi-miR-1271-3p	XM_018058437.1	gene-CSPP1
chi-miR-1271-3p	XM_018058438.1	gene-CSPP1
chi-miR-1271-3p	XM_018058439.1	gene-CSPP1
chi-miR-1271-3p	XM_018058440.1	gene-CSPP1
chi-miR-1271-3p	XM_018058441.1	gene-CSPP1
chi-miR-1271-3p	XM_018058442.1	gene-CSPP1
chi-miR-1271-3p	XM_018058443.1	gene-CSPP1
chi-miR-1271-3p	XM_018058730.1	gene-SCRT1
chi-miR-1271-3p	XM_018058965.1	gene-SPEG
chi-miR-1271-3p	XM_018058966.1	gene-SPEG
chi-miR-1271-3p	XM_018058967.1	gene-SPEG
chi-miR-1271-3p	XM_018058968.1	gene-SPEG
chi-miR-1271-3p	XM_018058970.1	gene-SPEG
chi-miR-1271-3p	XM_018059011.1	gene-NCAPD3
chi-miR-1271-3p	XM_018059118.1	gene-MYBPC3
chi-miR-1271-3p	XM_018059119.1	gene-MYBPC3
chi-miR-1271-3p	XM_018059139.1	gene-ARHGAP1
chi-miR-1271-3p	XM_018059140.1	gene-ARHGAP1
chi-miR-1271-3p	XM_018059141.1	gene-ARHGAP1
chi-miR-1271-3p	XM_018059142.1	gene-ARHGAP1
chi-miR-1271-3p	XM_018059143.1	gene-ARHGAP1
chi-miR-1271-3p	XM_018059189.1	gene-PEX16
chi-miR-1271-3p	XM_018059232.1	gene-PRR5L
chi-miR-1271-3p	XM_018059341.1	gene-ARRB1
chi-miR-1271-3p	XM_018059404.1	gene-THYN1
chi-miR-1271-3p	XM_018059405.1	gene-THYN1
chi-miR-1271-3p	XM_018059407.1	gene-CLPB
chi-miR-1271-3p	XM_018059419.1	gene-ZNF142
chi-miR-1271-3p	XM_018059894.1	gene-BIRC2
chi-miR-1271-3p	XM_018059895.1	gene-BIRC2
chi-miR-1271-3p	XM_018060072.1	gene-C16H1orf186
chi-miR-1271-3p	XM_018060449.1	gene-CHD5
chi-miR-1271-3p	XM_018060450.1	gene-CHD5
chi-miR-1271-3p	XM_018060486.1	gene-LOC108637782
chi-miR-1271-3p	XM_018060491.1	gene-GABRD
chi-miR-1271-3p	XM_018060526.1	gene-CCNL2
chi-miR-1271-3p	XM_018060527.1	gene-CCNL2
chi-miR-1271-3p	XM_018060547.1	gene-SCNN1D
chi-miR-1271-3p	XM_018060548.1	gene-SCNN1D
chi-miR-1271-3p	XM_018060582.1	gene-ZBTB17
chi-miR-1271-3p	XM_018060583.1	gene-ZBTB17
chi-miR-1271-3p	XM_018060584.1	gene-ZBTB17
chi-miR-1271-3p	XM_018060585.1	gene-ZBTB17
chi-miR-1271-3p	XM_018060603.1	gene-PRDM2
chi-miR-1271-3p	XM_018060676.1	gene-KIAA1614
chi-miR-1271-3p	XM_018060977.1	gene-PES1
chi-miR-1271-3p	XM_018061014.1	gene-THOC5
chi-miR-1271-3p	XM_018061084.1	gene-SELPLG
chi-miR-1271-3p	XM_018061085.1	gene-SELPLG
chi-miR-1271-3p	XM_018061177.1	gene-RASAL1
chi-miR-1271-3p	XM_018061204.1	gene-CTSO
chi-miR-1271-3p	XM_018061662.1	gene-VSTM2B
chi-miR-1271-3p	XM_018061664.1	gene-MTSS1L
chi-miR-1271-3p	XM_018061665.1	gene-MTSS1L
chi-miR-1271-3p	XM_018061666.1	gene-MTSS1L
chi-miR-1271-3p	XM_018061667.1	gene-MTSS1L
chi-miR-1271-3p	XM_018061668.1	gene-MTSS1L
chi-miR-1271-3p	XM_018061692.1	gene-LOC108637950
chi-miR-1271-3p	XM_018061693.1	gene-LOC108637950
chi-miR-1271-3p	XM_018061710.1	gene-LDHD
chi-miR-1271-3p	XM_018061713.1	gene-LDHD
chi-miR-1271-3p	XM_018061773.1	gene-OSGIN1
chi-miR-1271-3p	XM_018061774.1	gene-OSGIN1
chi-miR-1271-3p	XM_018061894.1	gene-DPEP1
chi-miR-1271-3p	XM_018061895.1	gene-DPEP1
chi-miR-1271-3p	XM_018061897.1	gene-DPEP1
chi-miR-1271-3p	XM_018061898.1	gene-DPEP1
chi-miR-1271-3p	XM_018061924.1	gene-DEF8
chi-miR-1271-3p	XM_018061927.1	gene-DBNDD1
chi-miR-1271-3p	XM_018061928.1	gene-DBNDD1
chi-miR-1271-3p	XM_018062093.1	gene-CA7
chi-miR-1271-3p	XM_018062152.1	gene-FAM65A
chi-miR-1271-3p	XM_018062154.1	gene-FAM65A
chi-miR-1271-3p	XM_018062155.1	gene-FAM65A
chi-miR-1271-3p	XM_018062156.1	gene-FAM65A
chi-miR-1271-3p	XM_018062157.1	gene-FAM65A
chi-miR-1271-3p	XM_018062178.1	gene-DPEP2
chi-miR-1271-3p	XM_018062179.1	gene-DPEP2
chi-miR-1271-3p	XM_018062180.1	gene-DPEP2
chi-miR-1271-3p	XM_018062181.1	gene-DPEP2
chi-miR-1271-3p	XM_018062228.1	gene-ZNF821
chi-miR-1271-3p	XM_018062229.1	gene-ZNF821
chi-miR-1271-3p	XM_018062230.1	gene-ZNF821
chi-miR-1271-3p	XM_018062231.1	gene-ZNF821
chi-miR-1271-3p	XM_018062232.1	gene-ZNF821
chi-miR-1271-3p	XM_018062233.1	gene-ZNF821
chi-miR-1271-3p	XM_018062234.1	gene-ZNF821
chi-miR-1271-3p	XM_018062235.1	gene-ZNF821
chi-miR-1271-3p	XM_018062236.1	gene-ZNF821
chi-miR-1271-3p	XM_018062239.1	gene-MARVELD3
chi-miR-1271-3p	XM_018062395.1	gene-TIMM50
chi-miR-1271-3p	XM_018062742.1	gene-BCAT2
chi-miR-1271-3p	XM_018062743.1	gene-BCAT2
chi-miR-1271-3p	XM_018062813.1	gene-MED25
chi-miR-1271-3p	XM_018062859.1	gene-NAPSA
chi-miR-1271-3p	XM_018062877.1	gene-C18H19orf48
chi-miR-1271-3p	XM_018062878.1	gene-C18H19orf48
chi-miR-1271-3p	XM_018062879.1	gene-C18H19orf48
chi-miR-1271-3p	XM_018062949.1	gene-LOC108638013
chi-miR-1271-3p	XM_018063052.1	gene-FIZ1
chi-miR-1271-3p	XM_018063060.1	gene-NAT14
chi-miR-1271-3p	XM_018063061.1	gene-NAT14
chi-miR-1271-3p	XM_018063062.1	gene-NAT14
chi-miR-1271-3p	XM_018063063.1	gene-NAT14
chi-miR-1271-3p	XM_018063064.1	gene-NAT14
chi-miR-1271-3p	XM_018063206.1	gene-LOC108638082
chi-miR-1271-3p	XM_018063208.1	gene-LOC102170140
chi-miR-1271-3p	XM_018063282.1	gene-LOC102174506
chi-miR-1271-3p	XM_018063310.1	gene-LOC106503109
chi-miR-1271-3p	XM_018063311.1	gene-LOC106503109
chi-miR-1271-3p	XM_018063312.1	gene-LOC106503109
chi-miR-1271-3p	XM_018063377.1	gene-THAP8
chi-miR-1271-3p	XM_018063378.1	gene-THAP8
chi-miR-1271-3p	XM_018063491.1	gene-LOC102189516
chi-miR-1271-3p	XM_018063604.1	gene-BAHCC1
chi-miR-1271-3p	XM_018063617.1	gene-TEPSIN
chi-miR-1271-3p	XM_018063618.1	gene-TEPSIN
chi-miR-1271-3p	XM_018063619.1	gene-TEPSIN
chi-miR-1271-3p	XM_018063845.1	gene-OTOP2
chi-miR-1271-3p	XM_018063846.1	gene-OTOP2
chi-miR-1271-3p	XM_018064012.1	gene-DBF4B
chi-miR-1271-3p	XM_018064203.1	gene-LOC102179130
chi-miR-1271-3p	XM_018064204.1	gene-LOC102179130
chi-miR-1271-3p	XM_018064205.1	gene-LOC102179130
chi-miR-1271-3p	XM_018064206.1	gene-LOC102179130
chi-miR-1271-3p	XM_018064207.1	gene-LOC102179130
chi-miR-1271-3p	XM_018064208.1	gene-LOC102179130
chi-miR-1271-3p	XM_018064209.1	gene-LOC102179130
chi-miR-1271-3p	XM_018064210.1	gene-LOC102179130
chi-miR-1271-3p	XM_018064389.1	gene-INPP5K
chi-miR-1271-3p	XM_018064404.1	gene-DPH1
chi-miR-1271-3p	XM_018064444.1	gene-GGT6
chi-miR-1271-3p	XM_018064526.1	gene-GP1BA
chi-miR-1271-3p	XM_018064527.1	gene-GP1BA
chi-miR-1271-3p	XM_018064677.1	gene-ARHGAP44
chi-miR-1271-3p	XM_018064678.1	gene-ARHGAP44
chi-miR-1271-3p	XM_018064698.1	gene-TRPV2
chi-miR-1271-3p	XM_018064802.1	gene-NT5M
chi-miR-1271-3p	XM_018064897.1	gene-LOC108633283
chi-miR-1271-3p	XM_018064914.1	gene-PHB
chi-miR-1271-3p	XM_018065234.1	gene-SLC25A39
chi-miR-1271-3p	XM_018065235.1	gene-SLC25A39
chi-miR-1271-3p	XM_018065236.1	gene-SLC25A39
chi-miR-1271-3p	XM_018065237.1	gene-SLC25A39
chi-miR-1271-3p	XM_018065264.1	gene-FMNL1
chi-miR-1271-3p	XM_018065265.1	gene-FMNL1
chi-miR-1271-3p	XM_018065428.1	gene-LRRC45
chi-miR-1271-3p	XM_018065429.1	gene-LRRC45
chi-miR-1271-3p	XM_018065430.1	gene-LRRC45
chi-miR-1271-3p	XM_018065480.1	gene-ADAMTS16
chi-miR-1271-3p	XM_018065490.1	gene-FBXW11
chi-miR-1271-3p	XM_018065519.1	gene-SLIT3
chi-miR-1271-3p	XM_018065684.1	gene-NEURL1B
chi-miR-1271-3p	XM_018065707.1	gene-IRX4
chi-miR-1271-3p	XM_018065731.1	gene-CEP72
chi-miR-1271-3p	XM_018065786.1	gene-LOC102181163
chi-miR-1271-3p	XM_018065923.1	gene-LOC102171823
chi-miR-1271-3p	XM_018066174.1	gene-ITPK1
chi-miR-1271-3p	XM_018066175.1	gene-ITPK1
chi-miR-1271-3p	XM_018066210.1	gene-LOC108638510
chi-miR-1271-3p	XM_018066386.1	gene-ZNF839
chi-miR-1271-3p	XM_018066387.1	gene-ZNF839
chi-miR-1271-3p	XM_018066514.1	gene-ISLR
chi-miR-1271-3p	XM_018066515.1	gene-ISLR
chi-miR-1271-3p	XM_018066583.1	gene-PLD4
chi-miR-1271-3p	XM_018066584.1	gene-PLD4
chi-miR-1271-3p	XM_018066612.1	gene-SLC25A47
chi-miR-1271-3p	XM_018066616.1	gene-LOC102170554
chi-miR-1271-3p	XM_018066631.1	gene-LOC108638589
chi-miR-1271-3p	XM_018066640.1	gene-LOC102183372
chi-miR-1271-3p	XM_018066641.1	gene-LOC102183372
chi-miR-1271-3p	XM_018066843.1	gene-CRELD1
chi-miR-1271-3p	XM_018066851.1	gene-KIF9
chi-miR-1271-3p	XM_018066852.1	gene-KIF9
chi-miR-1271-3p	XM_018066853.1	gene-KIF9
chi-miR-1271-3p	XM_018066854.1	gene-KIF9
chi-miR-1271-3p	XM_018066855.1	gene-KIF9
chi-miR-1271-3p	XM_018066891.1	gene-ULK4
chi-miR-1271-3p	XM_018066892.1	gene-ULK4
chi-miR-1271-3p	XM_018066893.1	gene-ULK4
chi-miR-1271-3p	XM_018066950.1	gene-ZXDC
chi-miR-1271-3p	XM_018066972.1	gene-ATG7
chi-miR-1271-3p	XM_018066973.1	gene-ATG7
chi-miR-1271-3p	XM_018066974.1	gene-ATG7
chi-miR-1271-3p	XM_018066975.1	gene-ATG7
chi-miR-1271-3p	XM_018066976.1	gene-ATG7
chi-miR-1271-3p	XM_018066977.1	gene-ATG7
chi-miR-1271-3p	XM_018067128.1	gene-SLC38A3
[truncated: 80 more rows]

## Sheet: Novel 
miRNA_id	transcript_id	gene_id
novel_972	NM_001285581.1	gene-INHBA
novel_972	NM_001285663.1	gene-CAPN1
novel_972	NM_001314295.1	gene-LHX2
novel_972	XM_005675144.3	gene-RTP1
novel_972	XM_005675204.3	gene-PARL
novel_972	XM_005675460.2	gene-LOC102172204
novel_972	XM_005675529.3	gene-IL20RB
novel_972	XM_005675543.3	gene-ANAPC13
novel_972	XM_005675545.3	gene-ANAPC13
novel_972	XM_005675546.3	gene-ANAPC13
novel_972	XM_005675840.3	gene-WDR33
novel_972	XM_005676169.2	gene-EPC2
novel_972	XM_005676229.2	gene-METAP1D
novel_972	XM_005676250.3	gene-MARCO
novel_972	XM_005676426.2	gene-KLF7
novel_972	XM_005676429.3	gene-KLF7
novel_972	XM_005676570.3	gene-ATG9A
novel_972	XM_005676571.3	gene-ATG9A
novel_972	XM_005676572.3	gene-ATG9A
novel_972	XM_005676701.3	gene-BSDC1
novel_972	XM_005676702.3	gene-BSDC1
novel_972	XM_005676703.3	gene-BSDC1
novel_972	XM_005676765.3	gene-TAF12
novel_972	XM_005676843.3	gene-NIPAL3
novel_972	XM_005676858.2	gene-HMGCL
novel_972	XM_005677089.2	gene-FAM78B
novel_972	XM_005677242.3	gene-SLAMF8
novel_972	XM_005677376.3	gene-GON4L
novel_972	XM_005677377.3	gene-GON4L
novel_972	XM_005677378.3	gene-GON4L
novel_972	XM_005677498.3	gene-S100A14
novel_972	XM_005677624.3	gene-SCNM1
novel_972	XM_005677626.3	gene-LYSMD1
novel_972	XM_005678259.2	gene-LOC102170378
novel_972	XM_005678502.3	gene-MOB3C
novel_972	XM_005678515.3	gene-POMGNT1
novel_972	XM_005678554.2	gene-KIF2C
novel_972	XM_005678735.3	gene-ZSCAN20
novel_972	XM_005679316.3	gene-TBRG4
novel_972	XM_005679399.1	gene-RNF148
novel_972	XM_005679525.3	gene-RAB19
novel_972	XM_005679542.3	gene-CLEC5A
novel_972	XM_005679719.3	gene-TMEM19
novel_972	XM_005679874.3	gene-NPFF
novel_972	XM_005679935.3	gene-KRT82
novel_972	XM_005679940.3	gene-LOC102184693
novel_972	XM_005680017.3	gene-LOC102182479
novel_972	XM_005680275.3	gene-B4GALNT1
novel_972	XM_005680276.3	gene-B4GALNT1
novel_972	XM_005680387.3	gene-PYM1
novel_972	XM_005680638.3	gene-DRAM1
novel_972	XM_005680979.3	gene-GALNT8
novel_972	XM_005681079.3	gene-TOMM22
novel_972	XM_005681591.3	gene-TEC
novel_972	XM_005681594.3	gene-TEC
novel_972	XM_005682130.3	gene-USHBP1
novel_972	XM_005682131.3	gene-USHBP1
novel_972	XM_005682132.3	gene-USHBP1
novel_972	XM_005682135.3	gene-HAUS8
novel_972	XM_005682265.3	gene-STX10
novel_972	XM_005682266.3	gene-STX10
novel_972	XM_005682267.3	gene-STX10
novel_972	XM_005682351.3	gene-S1PR2
novel_972	XM_005682401.3	gene-LOC102169749
novel_972	XM_005682402.3	gene-LOC102169749
novel_972	XM_005682495.3	gene-VAV1
novel_972	XM_005682499.3	gene-ACER1
novel_972	XM_005682500.3	gene-ACER1
novel_972	XM_005682609.3	gene-IZUMO4
novel_972	XM_005682840.2	gene-TRIM58
novel_972	XM_005683824.3	gene-PIGO
novel_972	XM_005683825.3	gene-PIGO
novel_972	XM_005683827.3	gene-PIGO
novel_972	XM_005684037.3	gene-PTK2B
novel_972	XM_005684038.3	gene-PTK2B
novel_972	XM_005684039.3	gene-PTK2B
novel_972	XM_005684040.3	gene-PTK2B
novel_972	XM_005684041.3	gene-PTK2B
novel_972	XM_005684351.3	gene-TNFSF8
novel_972	XM_005685228.3	gene-PSME2
novel_972	XM_005685229.3	gene-PSME2
novel_972	XM_005685231.3	gene-DCAF11
novel_972	XM_005685232.3	gene-DCAF11
novel_972	XM_005685233.3	gene-DCAF11
novel_972	XM_005685234.3	gene-DCAF11
novel_972	XM_005685487.2	gene-C10H15orf57
novel_972	XM_005685488.3	gene-C10H15orf57
novel_972	XM_005685861.3	gene-BCL2L10
novel_972	XM_005686007.3	gene-ZFYVE26
novel_972	XM_005686282.3	gene-MITD1
novel_972	XM_005686314.3	gene-M1AP
novel_972	XM_005686512.3	gene-SRSF7
novel_972	XM_005686513.3	gene-SRSF7
novel_972	XM_005686514.3	gene-SRSF7
novel_972	XM_005687000.3	gene-KCNF1
novel_972	XM_005687039.2	gene-MORN5
novel_972	XM_005687117.3	gene-ZBTB6
novel_972	XM_005687208.3	gene-ZDHHC12
novel_972	XM_005687209.3	gene-ZDHHC12
novel_972	XM_005687486.3	gene-STOML3
novel_972	XM_005687487.2	gene-STOML3
novel_972	XM_005688151.3	gene-GTPBP4
novel_972	XM_005688223.3	gene-TGM6
novel_972	XM_005688224.3	gene-TGM6
novel_972	XM_005688259.3	gene-TPD52L2
novel_972	XM_005688299.3	gene-TUBB1
novel_972	XM_005688562.3	gene-L3MBTL1
novel_972	XM_005688774.2	gene-COMMD5
novel_972	XM_005688776.2	gene-COMMD5
novel_972	XM_005689327.3	gene-CHMP4C
novel_972	XM_005689517.3	gene-TMEM25
novel_972	XM_005689544.3	gene-MFRP
novel_972	XM_005690150.2	gene-HARBI1
novel_972	XM_005690390.3	gene-MDM4
novel_972	XM_005690392.3	gene-MDM4
novel_972	XM_005690561.3	gene-SDCCAG8
novel_972	XM_005690792.3	gene-UBE2J2
novel_972	XM_005690948.3	gene-RGS16
novel_972	XM_005690958.3	gene-NMNAT2
novel_972	XM_005690959.3	gene-NMNAT2
novel_972	XM_005691647.3	gene-RNF185
novel_972	XM_005691648.3	gene-RNF185
novel_972	XM_005691649.3	gene-RNF185
novel_972	XM_005691986.3	gene-CAPNS2
novel_972	XM_005692041.1	gene-PRSS54
novel_972	XM_005692174.2	gene-PLA2G15
novel_972	XM_005692177.3	gene-SMPD3
novel_972	XM_005692343.3	gene-LOC102191363
novel_972	XM_005692344.3	gene-LOC102191363
novel_972	XM_005692453.3	gene-E2F4
novel_972	XM_005692639.3	gene-CD3EAP
novel_972	XM_005693140.3	gene-BCAS3
novel_972	XM_005693143.3	gene-BCAS3
novel_972	XM_005693325.3	gene-METTL16
novel_972	XM_005693453.3	gene-SPAG7
novel_972	XM_005693465.3	gene-VMO1
novel_972	XM_005693476.2	gene-BCL6B
novel_972	XM_005693486.3	gene-CTDNEP1
novel_972	XM_005693519.2	gene-EIF4A1
novel_972	XM_005693667.3	gene-EME1
novel_972	XM_005693793.2	gene-KRT20
novel_972	XM_005693855.3	gene-COASY
novel_972	XM_005693893.2	gene-TMEM106A
novel_972	XM_005693895.2	gene-TMEM106A
novel_972	XM_005693919.3	gene-TMUB2
novel_972	XM_005693920.3	gene-TMUB2
novel_972	XM_005694020.3	gene-PSMD12
novel_972	XM_005694979.3	gene-ZNF710
novel_972	XM_005695130.3	gene-SCAMP2
novel_972	XM_005695131.3	gene-SCAMP2
novel_972	XM_005695576.3	gene-CCK
novel_972	XM_005695919.3	gene-C22H3orf18
novel_972	XM_005695942.3	gene-FAM212A
novel_972	XM_005696204.3	gene-LOC102186727
novel_972	XM_005696205.2	gene-LOC102186727
novel_972	XM_005696319.3	gene-MEA1
novel_972	XM_005696320.3	gene-MEA1
novel_972	XM_005696321.3	gene-MEA1
novel_972	XM_005696446.3	gene-PSMB9
novel_972	XM_005696581.3	gene-ABHD16A
novel_972	XM_005696636.3	gene-PPP1R11
novel_972	XM_005696637.3	gene-PPP1R11
novel_972	XM_005696770.3	gene-SCGN
novel_972	XM_005696940.3	gene-LOC102184018
novel_972	XM_005697330.3	gene-SNRNP25
novel_972	XM_005697399.3	gene-MSRB1
novel_972	XM_005697747.3	gene-LOC102183030
novel_972	XM_005697970.3	gene-CLEC19A
novel_972	XM_005698323.3	gene-CPN1
novel_972	XM_005699498.3	gene-CLNS1A
novel_972	XM_005699822.3	gene-ROM1
novel_972	XM_005699908.3	gene-DRAP1
novel_972	XM_005700148.3	gene-DRP2
novel_972	XM_005700301.3	gene-LOC102180292
novel_972	XM_005700685.3	gene-FOXO4
novel_972	XM_005701072.3	gene-ACE2
novel_972	XM_005701140.3	gene-LOC102181286
novel_972	XM_005701142.3	gene-LOC102181853
novel_972	XM_005701143.3	gene-LOC102181853
novel_972	XM_005701144.3	gene-LOC102181853
novel_972	XM_005701145.3	gene-LOC102181853
novel_972	XM_005701710.3	gene-CCHCR1
novel_972	XM_005701711.3	gene-CCHCR1
novel_972	XM_005701713.3	gene-CCHCR1
novel_972	XM_005701716.3	gene-CCHCR1
novel_972	XM_005701815.3	gene-TAZ
novel_972	XM_005701848.3	gene-KRT2
novel_972	XM_005702015.2	gene-LOC102187400
novel_972	XM_005702139.3	gene-LOC102185085
novel_972	XM_005709413.3	gene-GLRX
novel_972	XM_013962884.2	gene-MKNK1
novel_972	XM_013963012.2	gene-ZSCAN20
novel_972	XM_013963014.2	gene-ZSCAN20
novel_972	XM_013963334.2	gene-INHBA
novel_972	XM_013963384.2	gene-RAMP3
novel_972	XM_013963385.2	gene-TBRG4
novel_972	XM_013963546.2	gene-CLEC5A
novel_972	XM_013963581.2	gene-ATP6V0E2
novel_972	XM_013963823.2	gene-FAM186B
novel_972	XM_013964094.2	gene-SMCO2
novel_972	XM_013964276.2	gene-LOC106502144
novel_972	XM_013965192.2	gene-LOC102169749
novel_972	XM_013965432.1	gene-LOC102172204
novel_972	XM_013965510.2	gene-FGF22
novel_972	XM_013965696.2	gene-TCOF1
novel_972	XM_013966432.2	gene-GTF3C6
novel_972	XM_013966440.2	gene-SMPD2
novel_972	XM_013966819.2	gene-CBLN3
novel_972	XM_013966842.2	gene-DCAF11
novel_972	XM_013966843.2	gene-DCAF11
novel_972	XM_013966844.2	gene-DCAF11
novel_972	XM_013966845.2	gene-DCAF11
novel_972	XM_013966846.2	gene-DCAF11
novel_972	XM_013966848.2	gene-DCAF11
novel_972	XM_013966849.2	gene-DCAF11
novel_972	XM_013966850.2	gene-DCAF11
novel_972	XM_013967497.1	gene-DGUOK
novel_972	XM_013967498.2	gene-DGUOK
novel_972	XM_013967499.1	gene-DGUOK
novel_972	XM_013967869.2	gene-MORN5
novel_972	XM_013968449.2	gene-KIAA1217
novel_972	XM_013968554.2	gene-PRKCQ
novel_972	XM_013968624.2	gene-BFSP1
novel_972	XM_013969054.2	gene-TIGD5
novel_972	XM_013969413.2	gene-KDM4D
novel_972	XM_013969505.2	gene-TMEM25
novel_972	XM_013969839.2	gene-EPC2
novel_972	XM_013970102.2	gene-SDCCAG8
novel_972	XM_013970212.2	gene-KLHL17
novel_972	XM_013970213.2	gene-KLHL17
novel_972	XM_013970343.2	gene-LAMC1
novel_972	XM_013970348.2	gene-NMNAT2
novel_972	XM_013970771.2	gene-ALKBH2
novel_972	XM_013970772.2	gene-ALKBH2
novel_972	XM_013970902.2	gene-IL17C
novel_972	XM_013971164.2	gene-LOC102191363
novel_972	XM_013971256.2	gene-E2F4
novel_972	XM_013971274.2	gene-ANKRD27
novel_972	XM_013971319.2	gene-CEP89
novel_972	XM_013971438.2	gene-KLK14
novel_972	XM_013971823.2	gene-BCAS3
novel_972	XM_013971824.2	gene-BCAS3
novel_972	XM_013971985.2	gene-TNFRSF13B
novel_972	XM_013972054.2	gene-GLTPD2
novel_972	XM_013972393.2	gene-EME1
novel_972	XM_013972419.2	gene-PLA2G2F
novel_972	XM_013972522.2	gene-CARD14
novel_972	XM_013972793.2	gene-ATG9A
novel_972	XM_013972796.2	gene-ATG9A
novel_972	XM_013972957.2	gene-MAN2A2
novel_972	XM_013973596.2	gene-RBM15B
novel_972	XM_013973946.2	gene-TREML2
novel_972	XM_013974213.2	gene-LOC102184018
novel_972	XM_013974214.2	gene-LOC102184018
novel_972	XM_013974863.2	gene-LOC102181259
novel_972	XM_013975200.2	gene-CD247
novel_972	XM_013975635.2	gene-ADAMTS4
novel_972	XM_013975774.2	gene-DLG2
novel_972	XM_013975776.2	gene-DLG2
novel_972	XM_013976090.2	gene-LOC102176024
novel_972	XM_013976171.2	gene-DRP2
novel_972	XM_013976698.2	gene-LOC102184238
novel_972	XM_013976744.2	gene-GON4L
novel_972	XM_013977059.2	gene-CCHCR1
novel_972	XM_013977304.2	gene-LOC106504009
novel_972	XM_018038298.1	gene-EXOG
novel_972	XM_018038372.1	gene-CMTM7
novel_972	XM_018038373.1	gene-CMTM7
novel_972	XM_018038380.1	gene-GP9
novel_972	XM_018038406.1	gene-CHCHD6
novel_972	XM_018038417.1	gene-EFCC1
novel_972	XM_018038505.1	gene-LOC102172019
novel_972	XM_018038558.1	gene-COL11A2
novel_972	XM_018038559.1	gene-COL11A2
novel_972	XM_018038560.1	gene-COL11A2
novel_972	XM_018038561.1	gene-COL11A2
novel_972	XM_018038562.1	gene-COL11A2
novel_972	XM_018038577.1	gene-DAXX
novel_972	XM_018038578.1	gene-DAXX
novel_972	XM_018038581.1	gene-ZBTB22
novel_972	XM_018038582.1	gene-ZBTB22
novel_972	XM_018038587.1	gene-RING1
novel_972	XM_018038607.1	gene-MEA1
novel_972	XM_018038615.1	gene-ABHD16A
novel_972	XM_018038617.1	gene-LOC102180547
novel_972	XM_018038661.1	gene-LOC102170007
novel_972	XM_018038695.1	gene-LOC102184483
novel_972	XM_018038699.1	gene-ZBTB12
novel_972	XM_018038737.1	gene-SP9
novel_972	XM_018038824.1	gene-LOC102172138
novel_972	XM_018038841.1	gene-LOC108633462
novel_972	XM_018038880.1	gene-LOC102170045
novel_972	XM_018038882.1	gene-CCHCR1
novel_972	XM_018038883.1	gene-LOC102185917
novel_972	XM_018038907.1	gene-TNXB
novel_972	XM_018038908.1	gene-TNXB
novel_972	XM_018038909.1	gene-TNXB
novel_972	XM_018038910.1	gene-TNXB
novel_972	XM_018038911.1	gene-TNXB
novel_972	XM_018038912.1	gene-TNXB
novel_972	XM_018038913.1	gene-TNXB
novel_972	XM_018038914.1	gene-TNXB
novel_972	XM_018038915.1	gene-TNXB
novel_972	XM_018038976.1	gene-LOC108633473
novel_972	XM_018038977.1	gene-LOC108633473
novel_972	XM_018038997.1	gene-RIPK1
novel_972	XM_018039074.1	gene-SYNGAP1
novel_972	XM_018039075.1	gene-SYNGAP1
novel_972	XM_018039076.1	gene-SYNGAP1
novel_972	XM_018039081.1	gene-SYNGAP1
novel_972	XM_018039082.1	gene-SYNGAP1
novel_972	XM_018039086.1	gene-BTNL2
novel_972	XM_018039122.1	gene-NQO2
novel_972	XM_018039123.1	gene-NQO2
novel_972	XM_018039124.1	gene-NQO2
novel_972	XM_018039125.1	gene-NQO2
novel_972	XM_018039126.1	gene-NQO2
novel_972	XM_018039282.1	gene-SPDEF
novel_972	XM_018039326.1	gene-LOC102172255
novel_972	XM_018039327.1	gene-LOC102172255
novel_972	XM_018039386.1	gene-LOC108633784
novel_972	XM_018039799.1	gene-BOK
novel_972	XM_018039803.1	gene-BOK
novel_972	XM_018039808.1	gene-BOK
novel_972	XM_018039809.1	gene-BOK
novel_972	XM_018039832.1	gene-STK25
novel_972	XM_018039834.1	gene-STK25
novel_972	XM_018039836.1	gene-STK25
novel_972	XM_018039837.1	gene-STK25
novel_972	XM_018039842.1	gene-METRN
novel_972	XM_018040069.1	gene-PRM3
novel_972	XM_018040104.1	gene-PKD1
novel_972	XM_018040111.1	gene-SLC9A3R2
novel_972	XM_018040112.1	gene-SLC9A3R2
novel_972	XM_018040113.1	gene-SLC9A3R2
novel_972	XM_018040168.1	gene-SRCAP
novel_972	XM_018040169.1	gene-SRCAP
novel_972	XM_018040170.1	gene-SRCAP
novel_972	XM_018040171.1	gene-SRCAP
novel_972	XM_018040184.1	gene-RABEP2
novel_972	XM_018040562.1	gene-ARMC5
novel_972	XM_018040605.1	gene-EEF2K
novel_972	XM_018040606.1	gene-EEF2K
novel_972	XM_018040608.1	gene-EEF2K
novel_972	XM_018040770.1	gene-CLIP2
novel_972	XM_018040771.1	gene-CLIP2
novel_972	XM_018040776.1	gene-TSC22D4
novel_972	XM_018040926.1	gene-HJURP
novel_972	XM_018040928.1	gene-RBFOX1
novel_972	XM_018041044.1	gene-TMEM130
novel_972	XM_018041045.1	gene-TMEM130
novel_972	XM_018041086.1	gene-GSG1L
novel_972	XM_018041095.1	gene-GIGYF2
novel_972	XM_018041098.1	gene-GIGYF2
novel_972	XM_018041103.1	gene-GIGYF2
novel_972	XM_018041131.1	gene-ZSCAN20
novel_972	XM_018041309.1	gene-LDB1
novel_972	XM_018041310.1	gene-LDB1
novel_972	XM_018041345.1	gene-MXI1
novel_972	XM_018041346.1	gene-MXI1
novel_972	XM_018041363.1	gene-HPS1
novel_972	XM_018041386.1	gene-PSD
novel_972	XM_018041387.1	gene-PSD
novel_972	XM_018041388.1	gene-PSD
novel_972	XM_018041414.1	gene-LOC108634029
novel_972	XM_018041541.1	gene-LOC102183566
novel_972	XM_018041602.1	gene-FFAR4
novel_972	XM_018041635.1	gene-JAKMIP3
novel_972	XM_018041636.1	gene-JAKMIP3
novel_972	XM_018041640.1	gene-JAKMIP3
novel_972	XM_018041704.1	gene-PRAP1
novel_972	XM_018041705.1	gene-PRAP1
novel_972	XM_018041748.1	gene-LOC108634044
novel_972	XM_018041752.1	gene-PLPP4
novel_972	XM_018041768.1	gene-LOC102173362
novel_972	XM_018041909.1	gene-MTUS1
novel_972	XM_018041910.1	gene-MTUS1
novel_972	XM_018041911.1	gene-MTUS1
novel_972	XM_018041912.1	gene-MTUS1
novel_972	XM_018041913.1	gene-MTUS1
novel_972	XM_018041914.1	gene-MTUS1
novel_972	XM_018041915.1	gene-MTUS1
novel_972	XM_018041916.1	gene-MTUS1
novel_972	XM_018041925.1	gene-POMK
novel_972	XM_018041926.1	gene-POMK
novel_972	XM_018041927.1	gene-POMK
novel_972	XM_018041928.1	gene-POMK
novel_972	XM_018041929.1	gene-POMK
novel_972	XM_018041930.1	gene-POMK
novel_972	XM_018041931.1	gene-POMK
novel_972	XM_018041977.1	gene-ANK1
novel_972	XM_018041981.1	gene-ANK1
novel_972	XM_018042018.1	gene-ANKRD37
novel_972	XM_018042153.1	gene-FRMPD2
novel_972	XM_018042486.1	gene-KCNQ4
novel_972	XM_018042603.1	gene-DUSP13
novel_972	XM_018042604.1	gene-DUSP13
novel_972	XM_018042605.1	gene-DUSP13
novel_972	XM_018042749.1	gene-LOC102183203
novel_972	XM_018042751.1	gene-LOC102183203
novel_972	XM_018042769.1	gene-LOC102188749
novel_972	XM_018042817.1	gene-DLG2
novel_972	XM_018042818.1	gene-DLG2
novel_972	XM_018042819.1	gene-DLG2
novel_972	XM_018042821.1	gene-DLG2
novel_972	XM_018042822.1	gene-DLG2
novel_972	XM_018042823.1	gene-DLG2
novel_972	XM_018042824.1	gene-DLG2
novel_972	XM_018042825.1	gene-DLG2
novel_972	XM_018042826.1	gene-DLG2
novel_972	XM_018042827.1	gene-DLG2
novel_972	XM_018042828.1	gene-DLG2
novel_972	XM_018042829.1	gene-DLG2
novel_972	XM_018042830.1	gene-DLG2
novel_972	XM_018042832.1	gene-DLG2
novel_972	XM_018042833.1	gene-DLG2
novel_972	XM_018042834.1	gene-DLG2
novel_972	XM_018042835.1	gene-DLG2
novel_972	XM_018042836.1	gene-DLG2
novel_972	XM_018042837.1	gene-DLG2
novel_972	XM_018042838.1	gene-DLG2
novel_972	XM_018042959.1	gene-NXF1
novel_972	XM_018043145.1	gene-LRFN4
novel_972	XM_018043146.1	gene-LRFN4
novel_972	XM_018043263.1	gene-AP2A2
novel_972	XM_018043264.1	gene-AP2A2
novel_972	XM_018043335.1	gene-EHD1
novel_972	XM_018043364.1	gene-C29H11orf84
novel_972	XM_018043366.1	gene-C29H11orf84
novel_972	XM_018043465.1	gene-INCENP
novel_972	XM_018043467.1	gene-INCENP
novel_972	XM_018043538.1	gene-CCDC88B
novel_972	XM_018043560.1	gene-SYT12
novel_972	XM_018043561.1	gene-SYT12
novel_972	XM_018043577.1	gene-HEPACAM
novel_972	XM_018043578.1	gene-HEPACAM
novel_972	XM_018043614.1	gene-ACE2
novel_972	XM_018043740.1	gene-GYG2
novel_972	XM_018043762.1	gene-ARHGEF9
novel_972	XM_018043763.1	gene-IQSEC2
novel_972	XM_018043777.1	gene-MKNK1
novel_972	XM_018043783.1	gene-MKNK1
novel_972	XM_018043789.1	gene-MKNK1
novel_972	XM_018043797.1	gene-MOB3C
novel_972	XM_018043874.1	gene-MED12
novel_972	XM_018044076.1	gene-LOC106503786
novel_972	XM_018044091.1	gene-LOC106501902
novel_972	XM_018044094.1	gene-LOC108634436
novel_972	XM_018044208.1	gene-ZDHHC9
novel_972	XM_018044374.1	gene-TMEM191C
novel_972	XM_018044378.1	gene-PPM1F
novel_972	XM_018044414.1	gene-RAB36
novel_972	XM_018044450.1	gene-LOC108634523
novel_972	XM_018044504.1	gene-SSBP3
novel_972	XM_018044512.1	gene-SSBP3
novel_972	XM_018044520.1	gene-LOC108633195
novel_972	XM_018044673.1	gene-LOC108634621
novel_972	XM_018044690.1	gene-LOC102183317
novel_972	XM_018044747.1	gene-LOC102186296
novel_972	XM_018044794.1	gene-LOC102187872
novel_972	XM_018044854.1	gene-LOC102182692
novel_972	XM_018044855.1	gene-LOC102182692
novel_972	XM_018044856.1	gene-LOC102182692
novel_972	XM_018044857.1	gene-LOC102182692
novel_972	XM_018044858.1	gene-LOC102182692
novel_972	XM_018044859.1	gene-LOC102182692
novel_972	XM_018044860.1	gene-LOC102182692
novel_972	XM_018044881.1	gene-FRMD1
novel_972	XM_018044882.1	gene-FRMD1
novel_972	XM_018044883.1	gene-FRMD1
novel_972	XM_018044884.1	gene-FRMD1
novel_972	XM_018044886.1	gene-FRMD1
novel_972	XM_018044888.1	gene-LOC108634716
novel_972	XM_018044964.1	gene-GRTP1
novel_972	XM_018044965.1	gene-GRTP1
novel_972	XM_018045263.1	gene-LOC102169471
novel_972	XM_018045291.1	gene-LOC102186042
novel_972	XM_018045456.1	gene-LOC108635204
novel_972	XM_018045476.1	gene-LOC102184794
novel_972	XM_018045641.1	gene-LOC106503395
novel_972	XM_018045862.1	gene-ATXN7L2
novel_972	XM_018045869.1	gene-GPR61
novel_972	XM_018045891.1	gene-SLC6A17
novel_972	XM_018045958.1	gene-CD58
novel_972	XM_018045959.1	gene-CD58
novel_972	XM_018045962.1	gene-CD58
novel_972	XM_018046247.1	gene-RUSC1
novel_972	XM_018046248.1	gene-RUSC1
novel_972	XM_018046249.1	gene-RUSC1
novel_972	XM_018046250.1	gene-RUSC1
novel_972	XM_018046251.1	gene-RUSC1
novel_972	XM_018046252.1	gene-RUSC1
novel_972	XM_018046265.1	gene-GON4L
novel_972	XM_018046369.1	gene-KCNJ9
novel_972	XM_018046371.1	gene-KCNJ9
novel_972	XM_018046402.1	gene-KLHDC9
novel_972	XM_018046444.1	gene-CD247
novel_972	XM_018046459.1	gene-BDH1
novel_972	XM_018046468.1	gene-BDH1
novel_972	XM_018046590.1	gene-ETV3L
novel_972	XM_018046845.1	gene-TRPV5
novel_972	XM_018046866.1	gene-RAB19
novel_972	XM_018046867.1	gene-RAB19
novel_972	XM_018047471.1	gene-LOC108635866
novel_972	XM_018047489.1	gene-STRA8
novel_972	XM_018047609.1	gene-TBL1XR1
novel_972	XM_018047615.1	gene-TBL1XR1
novel_972	XM_018047724.1	gene-LOC102182669
novel_972	XM_018047743.1	gene-FIGNL2
novel_972	XM_018047818.1	gene-NCKAP5L
novel_972	XM_018047832.1	gene-PRPF40B
novel_972	XM_018047836.1	gene-FAM186B
novel_972	XM_018047840.1	gene-PRPH
novel_972	XM_018047841.1	gene-PRPH
novel_972	XM_018047882.1	gene-RAPGEF3
novel_972	XM_018047883.1	gene-RAPGEF3
novel_972	XM_018048004.1	gene-AGAP2
novel_972	XM_018048005.1	gene-AGAP2
novel_972	XM_018048006.1	gene-AGAP2
novel_972	XM_018048307.1	gene-SSTR3
novel_972	XM_018048311.1	gene-LOC102180290
novel_972	XM_018048312.1	gene-LOC102180290
novel_972	XM_018048313.1	gene-LOC102180290
novel_972	XM_018048507.1	gene-APOBEC1
novel_972	XM_018048551.1	gene-USP5
novel_972	XM_018048554.1	gene-P3H3
novel_972	XM_018048599.1	gene-SCNN1A
novel_972	XM_018048600.1	gene-SCNN1A
novel_972	XM_018048601.1	gene-SCNN1A
novel_972	XM_018048602.1	gene-SCNN1A
novel_972	XM_018048741.1	gene-MICALL1
novel_972	XM_018048781.1	gene-LOC106502146
novel_972	XM_018048782.1	gene-LOC106502146
novel_972	XM_018049033.1	gene-MYRFL
novel_972	XM_018049068.1	gene-TRIOBP
novel_972	XM_018049428.1	gene-TEC
novel_972	XM_018049429.1	gene-TEC
novel_972	XM_018049790.1	gene-ABLIM2
novel_972	XM_018049829.1	gene-ZFYVE28
novel_972	XM_018049830.1	gene-CFAP99
novel_972	XM_018049838.1	gene-NMNAT3
novel_972	XM_018049843.1	gene-ADD1
novel_972	XM_018049844.1	gene-ADD1
novel_972	XM_018049845.1	gene-ADD1
novel_972	XM_018049846.1	gene-ADD1
novel_972	XM_018049849.1	gene-ADD1
novel_972	XM_018050023.1	gene-GLRX
novel_972	XM_018050156.1	gene-TCOF1
novel_972	XM_018050157.1	gene-TCOF1
novel_972	XM_018050207.1	gene-ARHGAP26
novel_972	XM_018050278.1	gene-LOC102175120
novel_972	XM_018050307.1	gene-PROB1
novel_972	XM_018050450.1	gene-EFNA2
novel_972	XM_018050485.1	gene-WDR18
novel_972	XM_018050486.1	gene-WDR18
novel_972	XM_018050549.1	gene-TRIM7
novel_972	XM_018050559.1	gene-LOC108636375
novel_972	XM_018050751.1	gene-IZUMO4
novel_972	XM_018050818.1	gene-MFSD12
novel_972	XM_018050819.1	gene-MFSD12
novel_972	XM_018050869.1	gene-CHAF1A
novel_972	XM_018050871.1	gene-CHAF1A
novel_972	XM_018050885.1	gene-DPP9
novel_972	XM_018050886.1	gene-DPP9
novel_972	XM_018050887.1	gene-DPP9
novel_972	XM_018051015.1	gene-C7H19orf66
novel_972	XM_018051059.1	gene-S1PR5
novel_972	XM_018051060.1	gene-S1PR5
novel_972	XM_018051061.1	gene-S1PR5
novel_972	XM_018051062.1	gene-S1PR5
novel_972	XM_018051136.1	gene-INSR
novel_972	XM_018051137.1	gene-INSR
novel_972	XM_018051200.1	gene-IL27RA
novel_972	XM_018051210.1	gene-LOC102190399
novel_972	XM_018051290.1	gene-ILVBL
novel_972	XM_018051382.1	gene-SLC27A1
novel_972	XM_018051383.1	gene-SLC27A1
novel_972	XM_018051384.1	gene-SLC27A1
novel_972	XM_018051385.1	gene-SLC27A1
novel_972	XM_018051443.1	gene-ELL
novel_972	XM_018051606.1	gene-MGAT4B
novel_972	XM_018051616.1	gene-DSCAM
novel_972	XM_018051654.1	gene-LOC102190512
novel_972	XM_018051716.1	gene-SLC37A1
novel_972	XM_018051740.1	gene-FAM170A
novel_972	XM_018051741.1	gene-FAM170A
novel_972	XM_018051780.1	gene-PDXK
novel_972	XM_018051855.1	gene-HMBOX1
novel_972	XM_018051856.1	gene-HMBOX1
novel_972	XM_018051920.1	gene-C1H21orf2
novel_972	XM_018051928.1	gene-C1H21orf2
novel_972	XM_018052339.1	gene-COL6A2
novel_972	XM_018052395.1	gene-SIGMAR1
novel_972	XM_018052407.1	gene-IDNK
novel_972	XM_018052409.1	gene-IDNK
novel_972	XM_018052410.1	gene-IDNK
novel_972	XM_018052493.1	gene-IPPK
novel_972	XM_018052522.1	gene-SHC3
novel_972	XM_018052628.1	gene-BSPRY
novel_972	XM_018052629.1	gene-BSPRY
novel_972	XM_018052706.1	gene-TRAF1
novel_972	XM_018052707.1	gene-TRAF1
novel_972	XM_018052724.1	gene-TRAPPC12
novel_972	XM_018052725.1	gene-TRAPPC12
novel_972	XM_018052726.1	gene-TRAPPC12
novel_972	XM_018052740.1	gene-TPO
novel_972	XM_018052770.1	gene-LOC106501875
novel_972	XM_018052849.1	gene-LOC108636660
novel_972	XM_018052872.1	gene-TMEM30A
novel_972	XM_018053384.1	gene-MTRF1L
novel_972	XM_018053422.1	gene-RSPH3
novel_972	XM_018053423.1	gene-TAGAP
novel_972	XM_018053520.1	gene-IPCEF1
novel_972	XM_018053569.1	gene-TLE3
novel_972	XM_018053570.1	gene-TLE3
novel_972	XM_018053571.1	gene-TLE3
novel_972	XM_018053572.1	gene-TLE3
novel_972	XM_018053573.1	gene-TLE3
novel_972	XM_018053574.1	gene-TLE3
novel_972	XM_018053575.1	gene-TLE3
novel_972	XM_018053576.1	gene-TLE3
novel_972	XM_018053643.1	gene-SLC24A1
novel_972	XM_018053915.1	gene-POMT2
novel_972	XM_018053916.1	gene-POMT2
novel_972	XM_018053924.1	gene-ZDHHC22
novel_972	XM_018054247.1	gene-IGFBP5
novel_972	XM_018054254.1	gene-IGFBP5
novel_972	XM_018054265.1	gene-IGFBP5
novel_972	XM_018054394.1	gene-CDAN1
novel_972	XM_018054429.1	gene-INO80
novel_972	XM_018054456.1	gene-PLCB2
novel_972	XM_018054603.1	gene-IL25
novel_972	XM_018054688.1	gene-PAEP
novel_972	XM_018054762.1	gene-IFFO2
novel_972	XM_018054763.1	gene-IFFO2
novel_972	XM_018054847.1	gene-NCAPH
novel_972	XM_018054848.1	gene-NCAPH
novel_972	XM_018054910.1	gene-MITD1
novel_972	XM_018054978.1	gene-PLA2G2F
novel_972	XM_018054998.1	gene-RTKN
novel_972	XM_018054999.1	gene-RTKN
novel_972	XM_018055000.1	gene-RTKN
novel_972	XM_018055001.1	gene-RTKN
novel_972	XM_018055002.1	gene-RTKN
novel_972	XM_018055003.1	gene-RTKN
novel_972	XM_018055004.1	gene-RTKN
novel_972	XM_018055164.1	gene-PKDCC
novel_972	XM_018055277.1	gene-BCL11A
novel_972	XM_018055373.1	gene-USP39
novel_972	XM_018055469.1	gene-GALNT14
novel_972	XM_018055516.1	gene-HTR1D
novel_972	XM_018055810.1	gene-LRSAM1
novel_972	XM_018055823.1	gene-FPGS
novel_972	XM_018055824.1	gene-FPGS
novel_972	XM_018055825.1	gene-FPGS
novel_972	XM_018055832.1	gene-AK1
novel_972	XM_018055981.1	gene-HMCN2
novel_972	XM_018056040.1	gene-DDX31
novel_972	XM_018056095.1	gene-SNAPC4
novel_972	XM_018056096.1	gene-SNAPC4
novel_972	XM_018056097.1	gene-SNAPC4
novel_972	XM_018056098.1	gene-SNAPC4
novel_972	XM_018056139.1	gene-SURF6
novel_972	XM_018056158.1	gene-PAQR7
novel_972	XM_018056167.1	gene-PAQR7
novel_972	XM_018056205.1	gene-ZMYND19
novel_972	XM_018056206.1	gene-ZMYND19
novel_972	XM_018056208.1	gene-EXTL1
novel_972	XM_018056218.1	gene-EXTL1
novel_972	XM_018056228.1	gene-EXTL1
novel_972	XM_018056237.1	gene-EXTL1
novel_972	XM_018056269.1	gene-SAPCD2
novel_972	XM_018056288.1	gene-CATSPER4
novel_972	XM_018056295.1	gene-CATSPER4
novel_972	XM_018056620.1	gene-FAM46B
novel_972	XM_018056625.1	gene-LOC102187143
novel_972	XM_018056637.1	gene-WDTC1
novel_972	XM_018056645.1	gene-WDTC1
novel_972	XM_018056864.1	gene-ANKRD60
novel_972	XM_018056896.1	gene-XKR7
novel_972	XM_018057140.1	gene-ACBD7
novel_972	XM_018057383.1	gene-PANK2
novel_972	XM_018057385.1	gene-PANK2
novel_972	XM_018057386.1	gene-PANK2
novel_972	XM_018057387.1	gene-PANK2
novel_972	XM_018057388.1	gene-PANK2
novel_972	XM_018057389.1	gene-PANK2
novel_972	XM_018057397.1	gene-CENPB
novel_972	XM_018057495.1	gene-TPD52L2
novel_972	XM_018057496.1	gene-TPD52L2
novel_972	XM_018057497.1	gene-TPD52L2
novel_972	XM_018057510.1	gene-ZGPAT
novel_972	XM_018057583.1	gene-CABLES2
novel_972	XM_018057608.1	gene-TUBB1
novel_972	XM_018057663.1	gene-TBC1D20
novel_972	XM_018057695.1	gene-POFUT1
novel_972	XM_018057761.1	gene-CEP250
novel_972	XM_018057762.1	gene-CEP250
novel_972	XM_018057763.1	gene-CEP250
novel_972	XM_018057764.1	gene-CEP250
novel_972	XM_018057765.1	gene-CEP250
novel_972	XM_018057767.1	gene-CEP250
novel_972	XM_018057768.1	gene-CEP250
novel_972	XM_018057809.1	gene-BSDC1
novel_972	XM_018057892.1	gene-L3MBTL1
novel_972	XM_018057897.1	gene-JPH2
novel_972	XM_018057904.1	gene-ADA
novel_972	XM_018057905.1	gene-ADA
novel_972	XM_018057906.1	gene-ADA
novel_972	XM_018057925.1	gene-DBNDD2
novel_972	XM_018057926.1	gene-DBNDD2
novel_972	XM_018057927.1	gene-DBNDD2
novel_972	XM_018058011.1	gene-SLC9A8
novel_972	XM_018058012.1	gene-SLC9A8
novel_972	XM_018058039.1	gene-KCNG1
novel_972	XM_018058086.1	gene-LOC106502852
novel_972	XM_018058304.1	gene-B3GNT7
novel_972	XM_018058402.1	gene-ITM2C
novel_972	XM_018058487.1	gene-PENK
novel_972	XM_018058488.1	gene-PENK
novel_972	XM_018058489.1	gene-PENK
novel_972	XM_018058534.1	gene-FAM83A
novel_972	XM_018058717.1	gene-MROH1
novel_972	XM_018058718.1	gene-MROH1
novel_972	XM_018058719.1	gene-MROH1
novel_972	XM_018058720.1	gene-MROH1
novel_972	XM_018058721.1	gene-MROH1
novel_972	XM_018058722.1	gene-MROH1
novel_972	XM_018058724.1	gene-MROH1
novel_972	XM_018058788.1	gene-COMMD5
novel_972	XM_018058933.1	gene-LOC102191717
novel_972	XM_018059045.1	gene-ZDHHC5
novel_972	XM_018059136.1	gene-F2
novel_972	XM_018059139.1	gene-ARHGAP1
novel_972	XM_018059140.1	gene-ARHGAP1
novel_972	XM_018059141.1	gene-ARHGAP1
novel_972	XM_018059142.1	gene-ARHGAP1
novel_972	XM_018059143.1	gene-ARHGAP1
novel_972	XM_018059331.1	gene-LOC102179090
novel_972	XM_018059332.1	gene-LOC102179090
novel_972	XM_018059333.1	gene-LOC102190037
novel_972	XM_018059334.1	gene-LOC102190037
novel_972	XM_018059376.1	gene-ARHGEF17
novel_972	XM_018059423.1	gene-LOC102177821
novel_972	XM_018059426.1	gene-LOC108637670
novel_972	XM_018059640.1	gene-SORL1
novel_972	XM_018059654.1	gene-TRIM29
novel_972	XM_018059655.1	gene-TRIM29
novel_972	XM_018059715.1	gene-TMEM25
novel_972	XM_018059716.1	gene-TMEM25
novel_972	XM_018059717.1	gene-TMEM25
novel_972	XM_018059718.1	gene-TMEM25
novel_972	XM_018059751.1	gene-BUD13
novel_972	XM_018059878.1	gene-LOC102176145
novel_972	XM_018059956.1	gene-LOC102177360
novel_972	XM_018059965.1	gene-RD3
novel_972	XM_018059976.1	gene-CCDC185
novel_972	XM_018060046.1	gene-TMCC2
novel_972	XM_018060206.1	gene-CNIH4
novel_972	XM_018060258.1	gene-SDCCAG8
novel_972	XM_018060358.1	gene-PEX14
novel_972	XM_018060359.1	gene-PEX14
novel_972	XM_018060367.1	gene-KLF7
novel_972	XM_018060521.1	gene-TMEM240
novel_972	XM_018060549.1	gene-FAM132A
novel_972	XM_018060550.1	gene-UBE2J2
novel_972	XM_018060569.1	gene-KLHL17
novel_972	XM_018060576.1	gene-NOC2L
novel_972	XM_018060577.1	gene-NOC2L
novel_972	XM_018060578.1	gene-NOC2L
novel_972	XM_018060582.1	gene-ZBTB17
novel_972	XM_018060583.1	gene-ZBTB17
novel_972	XM_018060584.1	gene-ZBTB17
novel_972	XM_018060585.1	gene-ZBTB17
novel_972	XM_018060644.1	gene-TEX35
novel_972	XM_018060653.1	gene-TOR3A
novel_972	XM_018060691.1	gene-SENP7
novel_972	XM_018060702.1	gene-NMNAT2
novel_972	XM_018060703.1	gene-NMNAT2
novel_972	XM_018060783.1	gene-LAMB3
novel_972	XM_018060849.1	gene-SYT2
novel_972	XM_018060856.1	gene-UBE2T
novel_972	XM_018060857.1	gene-UBE2T
novel_972	XM_018061025.1	gene-GAS2L1
novel_972	XM_018061075.1	gene-PIWIL3
novel_972	XM_018061177.1	gene-RASAL1
novel_972	XM_018061183.1	gene-LHX5
novel_972	XM_018061379.1	gene-RFLNA
novel_972	XM_018061450.1	gene-POLE
novel_972	XM_018061664.1	gene-MTSS1L
novel_972	XM_018061665.1	gene-MTSS1L
novel_972	XM_018061666.1	gene-MTSS1L
novel_972	XM_018061667.1	gene-MTSS1L
novel_972	XM_018061668.1	gene-MTSS1L
novel_972	XM_018061833.1	gene-BANP
novel_972	XM_018061834.1	gene-BANP
novel_972	XM_018061835.1	gene-BANP
novel_972	XM_018061836.1	gene-BANP
novel_972	XM_018061837.1	gene-BANP
novel_972	XM_018061838.1	gene-BANP
novel_972	XM_018061839.1	gene-BANP
novel_972	XM_018061850.1	gene-SNAI3
novel_972	XM_018061857.1	gene-CDT1
novel_972	XM_018061885.1	gene-ANKRD11
novel_972	XM_018061911.1	gene-CDK10
novel_972	XM_018061912.1	gene-CDK10
novel_972	XM_018061913.1	gene-CDK10
novel_972	XM_018061914.1	gene-CDK10
novel_972	XM_018061915.1	gene-CDK10
novel_972	XM_018061916.1	gene-CDK10
novel_972	XM_018061917.1	gene-CDK10
novel_972	XM_018062030.1	gene-NLRC5
novel_972	XM_018062031.1	gene-NLRC5
novel_972	XM_018062063.1	gene-MMP15
novel_972	XM_018062163.1	gene-AGRP
novel_972	XM_018062193.1	gene-TANGO6
novel_972	XM_018062194.1	gene-TANGO6
novel_972	XM_018062195.1	gene-TANGO6
novel_972	XM_018062209.1	gene-VPS4A
novel_972	XM_018062210.1	gene-VPS4A
novel_972	XM_018062259.1	gene-ANKRD27
novel_972	XM_018062260.1	gene-ANKRD27
novel_972	XM_018062261.1	gene-ANKRD27
novel_972	XM_018062336.1	gene-SPRED3
novel_972	XM_018062337.1	gene-FAM98C
novel_972	XM_018062339.1	gene-FAM98C
novel_972	XM_018062340.1	gene-FAM98C
novel_972	XM_018062341.1	gene-FAM98C
novel_972	XM_018062358.1	gene-CAPN12
novel_972	XM_018062425.1	gene-PRX
novel_972	XM_018062458.1	gene-CCDC97
novel_972	XM_018062472.1	gene-ARHGEF1
novel_972	XM_018062473.1	gene-ARHGEF1
novel_972	XM_018062474.1	gene-ARHGEF1
novel_972	XM_018062491.1	gene-ERF
novel_972	XM_018062551.1	gene-CEACAM19
novel_972	XM_018062658.1	gene-SLC1A5
novel_972	XM_018062678.1	gene-NAPA
novel_972	XM_018062732.1	gene-LOC102178850
novel_972	XM_018062755.1	gene-LHB
novel_972	XM_018062771.1	gene-CCDC155
novel_972	XM_018062775.1	gene-CCDC155
novel_972	XM_018062845.1	gene-KCNC3
novel_972	XM_018062862.1	gene-CLEC11A
novel_972	XM_018062881.1	gene-KLK14
novel_972	XM_018062900.1	gene-C18H19orf81
novel_972	XM_018063050.1	gene-ZNF784
novel_972	XM_018063052.1	gene-FIZ1
novel_972	XM_018063072.1	gene-IL11
novel_972	XM_018063102.1	gene-PPP1R12C
novel_972	XM_018063104.1	gene-PPP1R12C
novel_972	XM_018063105.1	gene-PPP1R12C
novel_972	XM_018063192.1	gene-PNMAL1
novel_972	XM_018063272.1	gene-DLL3
novel_972	XM_018063337.1	gene-SBSN
novel_972	XM_018063338.1	gene-SBSN
novel_972	XM_018063339.1	gene-SBSN
novel_972	XM_018063340.1	gene-SBSN
novel_972	XM_018063341.1	gene-SBSN
novel_972	XM_018063342.1	gene-LOC102191363
novel_972	XM_018063343.1	gene-LOC102191363
novel_972	XM_018063524.1	gene-LOC102181153
novel_972	XM_018063637.1	gene-CARD14
novel_972	XM_018063638.1	gene-CARD14
novel_972	XM_018063639.1	gene-CARD14
novel_972	XM_018063753.1	gene-UBALD2
novel_972	XM_018063755.1	gene-UBALD2
novel_972	XM_018063785.1	gene-MRPL38
novel_972	XM_018063786.1	gene-MRPL38
novel_972	XM_018063787.1	gene-MRPL38
novel_972	XM_018063788.1	gene-MRPL38
novel_972	XM_018063797.1	gene-ITGB4
novel_972	XM_018063798.1	gene-ITGB4
novel_972	XM_018063799.1	gene-ITGB4
novel_972	XM_018063800.1	gene-ITGB4
novel_972	XM_018063801.1	gene-ITGB4
novel_972	XM_018063802.1	gene-ITGB4
novel_972	XM_018063803.1	gene-ITGB4
novel_972	XM_018063850.1	gene-FDXR
novel_972	XM_018063851.1	gene-FDXR
novel_972	XM_018063852.1	gene-FDXR
novel_972	XM_018063853.1	gene-FDXR
novel_972	XM_018063854.1	gene-FDXR
novel_972	XM_018063855.1	gene-FDXR
novel_972	XM_018063932.1	gene-LOC102178109
novel_972	XM_018064022.1	gene-QRICH2
novel_972	XM_018064036.1	gene-GUCY2D
novel_972	XM_018064043.1	gene-GAS2L2
novel_972	XM_018064045.1	gene-CDRT4
novel_972	XM_018064071.1	gene-GAST
novel_972	XM_018064096.1	gene-MSI2
novel_972	XM_018064097.1	gene-MSI2
novel_972	XM_018064098.1	gene-MSI2
novel_972	XM_018064111.1	gene-DYNLL2
novel_972	XM_018064266.1	gene-RAB11FIP4
novel_972	XM_018064267.1	gene-RAB11FIP4
novel_972	XM_018064371.1	gene-FAM57A
novel_972	XM_018064372.1	gene-FAM57A
novel_972	XM_018064434.1	gene-ATP2A3
novel_972	XM_018064435.1	gene-ATP2A3
novel_972	XM_018064437.1	gene-ATP2A3
novel_972	XM_018064499.1	gene-PLD2
novel_972	XM_018064516.1	gene-BCL6B
novel_972	XM_018064540.1	gene-PFN1
novel_972	XM_018064554.1	gene-PHF23
novel_972	XM_018064572.1	gene-TNK1
novel_972	XM_018064581.1	gene-ZBTB4
novel_972	XM_018064582.1	gene-ZBTB4
novel_972	XM_018064588.1	gene-FXR2
novel_972	XM_018064589.1	gene-FXR2
novel_972	XM_018064610.1	gene-PER1
novel_972	XM_018064611.1	gene-PER1
novel_972	XM_018064612.1	gene-PER1
novel_972	XM_018064613.1	gene-PER1
novel_972	XM_018064614.1	gene-PER1
novel_972	XM_018064621.1	gene-PFAS
novel_972	XM_018064629.1	gene-METAP1D
novel_972	XM_018064742.1	gene-RNF112
novel_972	XM_018064743.1	gene-RNF112
novel_972	XM_018064744.1	gene-RNF112
novel_972	XM_018064760.1	gene-GRAP
novel_972	XM_018064781.1	gene-MYO15A
novel_972	XM_018064783.1	gene-GID4
novel_972	XM_018064822.1	gene-TNFRSF13B
novel_972	XM_018064823.1	gene-TNFRSF13B
novel_972	XM_018064899.1	gene-SAMD14
novel_972	XM_018064900.1	gene-SAMD14
novel_972	XM_018064901.1	gene-SAMD14
novel_972	XM_018064966.1	gene-GPR179
novel_972	XM_018065169.1	gene-TMEM106A
novel_972	XM_018065170.1	gene-TMEM106A
novel_972	XM_018065216.1	gene-TMUB2
novel_972	XM_018065469.1	gene-LOC102178014
novel_972	XM_018065488.1	gene-FBXW11
novel_972	XM_018065492.1	gene-FBXW11
novel_972	XM_018065493.1	gene-FBXW11
novel_972	XM_018065494.1	gene-FBXW11
novel_972	XM_018065495.1	gene-FBXW11
novel_972	XM_018065521.1	gene-TRIO
novel_972	XM_018065587.1	gene-ZNF622
novel_972	XM_018065780.1	gene-MSX2
novel_972	XM_018066098.1	gene-MAN2A2
novel_972	XM_018066099.1	gene-MAN2A2
novel_972	XM_018066100.1	gene-MAN2A2
novel_972	XM_018066101.1	gene-MAN2A2
novel_972	XM_018066102.1	gene-MAN2A2
novel_972	XM_018066105.1	gene-MAN2A2
novel_972	XM_018066142.1	gene-BDKRB2
novel_972	XM_018066172.1	gene-CHGA
novel_972	XM_018066173.1	gene-CHGA
novel_972	XM_018066203.1	gene-WDR25
novel_972	XM_018066235.1	gene-SCAMP2
novel_972	XM_018066486.1	gene-RCCD1
novel_972	XM_018066571.1	gene-LOC102178217
novel_972	XM_018066683.1	gene-LOC108638597
novel_972	XM_018066993.1	gene-TRAK1
novel_972	XM_018066994.1	gene-TRAK1
novel_972	XM_018067005.1	gene-ZDHHC3
novel_972	XM_018067006.1	gene-ZDHHC3
novel_972	XR_001295625.2	gene-LOC106502058
novel_972	XR_001295883.2	gene-LOC106502323
novel_972	XR_001296044.2	gene-LOC106502458
novel_972	XR_001296111.2	gene-RSPH3
novel_972	XR_001296248.2	gene-SRSF7
novel_972	XR_001296265.2	gene-LOC106502619
novel_972	XR_001296267.2	gene-LOC106502620
novel_972	XR_001296378.2	gene-LOC106502740
novel_972	XR_001296459.2	gene-LOC106502800
novel_972	XR_001296502.2	gene-LOC102177353
novel_972	XR_001296544.2	gene-LOC106502872
novel_972	XR_001296707.2	gene-LOC106503025
novel_972	XR_001296933.2	gene-LOC102170088
novel_972	XR_001297187.2	gene-LOC106503490
novel_972	XR_001297291.2	gene-AP4M1
novel_972	XR_001297292.2	gene-AP4M1
novel_972	XR_001297293.2	gene-AP4M1
novel_972	XR_001917016.1	gene-EXOG
novel_972	XR_001917059.1	gene-ZBTB22
novel_972	XR_001917071.1	gene-LOC108633443
novel_972	XR_001917076.1	gene-LOC106503510
novel_972	XR_001917195.1	gene-AP4M1
novel_972	XR_001917312.1	gene-HPS1
novel_972	XR_001917320.1	gene-LOC108634034
novel_972	XR_001917377.1	gene-LOC108634099
novel_972	XR_001917426.1	gene-CHST3
novel_972	XR_001917427.1	gene-CHST3
novel_972	XR_001917428.1	gene-CHST3
novel_972	XR_001917431.1	gene-CHST3
novel_972	XR_001917434.1	gene-LOC108634152
novel_972	XR_001917479.1	gene-LOC108634225
novel_972	XR_001917481.1	gene-LOC102168597
novel_972	XR_001917483.1	gene-LOC102168597
novel_972	XR_001917493.1	gene-LOC108634230
novel_972	XR_001917621.1	gene-LOC108634464
novel_972	XR_001917623.1	gene-LOC108634464
novel_972	XR_001917860.1	gene-CD58
novel_972	XR_001917879.1	gene-LOC102175818
novel_972	XR_001917926.1	gene-KMT2C
novel_972	XR_001918159.1	gene-LOC106502140
novel_972	XR_001918215.1	gene-EVC
novel_972	XR_001918335.1	gene-DPP9
novel_972	XR_001918371.1	gene-LOC106502274
novel_972	XR_001918417.1	gene-LOC106502385
novel_972	XR_001918418.1	gene-LOC106502385
novel_972	XR_001918419.1	gene-LOC106502385
novel_972	XR_001918420.1	gene-LOC106502385
novel_972	XR_001918421.1	gene-LOC106502385
novel_972	XR_001918445.1	gene-LOC108633238
novel_972	XR_001918483.1	gene-COL27A1
novel_972	XR_001918494.1	gene-LOC108636604
novel_972	XR_001918510.1	gene-LOC108636650
novel_972	XR_001918530.1	gene-LOC108636725
novel_972	XR_001918563.1	gene-RSPH3
novel_972	XR_001918670.1	gene-FBXO34
novel_972	XR_001918686.1	gene-LOC108636992
novel_972	XR_001918694.1	gene-LOC102175216
novel_972	XR_001918700.1	gene-INAFM2
novel_972	XR_001918701.1	gene-INAFM2
novel_972	XR_001918740.1	gene-LOC108637009
novel_972	XR_001918744.1	gene-LOC108637078
novel_972	XR_001918843.1	gene-GREB1
novel_972	XR_001918844.1	gene-GREB1
novel_972	XR_001918853.1	gene-LOC108637163
novel_972	XR_001918893.1	gene-LOC108637176
novel_972	XR_001918894.1	gene-LOC108637176
novel_972	XR_001918906.1	gene-SAPCD2
novel_972	XR_001918933.1	gene-LOC108637298
novel_972	XR_001919005.1	gene-LOC102189769
novel_972	XR_001919022.1	gene-PANK2
novel_972	XR_001919057.1	gene-LOC106502800
novel_972	XR_001919070.1	gene-LOC108637424
novel_972	XR_001919084.1	gene-SLC9A8
novel_972	XR_001919412.1	gene-LOC108637893
novel_972	XR_001919415.1	gene-LOC108637895
novel_972	XR_001919452.1	gene-NLRC5
novel_972	XR_001919453.1	gene-NLRC5
novel_972	XR_001919529.1	gene-PTGIR
novel_972	XR_001919636.1	gene-LOC108638197
novel_972	XR_001919640.1	gene-LOC102170088
novel_972	XR_001919641.1	gene-LOC102170088
novel_972	XR_001919642.1	gene-LOC102170088
novel_972	XR_001919643.1	gene-LOC102170088
novel_972	XR_001919699.1	gene-LOC108638269
novel_972	XR_001919700.1	gene-LOC108638269
novel_972	XR_001919749.1	gene-LOC108638303
novel_972	XR_001919760.1	gene-LOC108638307
novel_972	XR_001919947.1	gene-LOC108638543
novel_972	XR_001919948.1	gene-LOC108638544
novel_972	XR_001919960.1	gene-LOC108638606
novel_972	XR_001920004.1	gene-GLB1
novel_972	XR_309799.3	gene-LOC102185515
novel_972	XR_309999.3	gene-LOC102174907
novel_972	XR_310154.3	gene-LOC102176322
novel_972	XR_310266.2	gene-TUBE1
novel_972	XR_310445.3	gene-LOC102186026
novel_972	XR_310679.3	gene-LOC102183093
novel_972	XR_310828.3	gene-LOC102184758
novel_972	XR_310829.3	gene-LOC102185500
novel_972	XR_311190.3	gene-LOC102174629
novel_1251	COX3	gene-COX3
novel_1251	NM_001285548.1	gene-LTF
novel_1251	NM_001285557.1	gene-EPHX1
novel_1251	NM_001285579.1	gene-INSL3
novel_1251	NM_001285584.1	gene-OVN
novel_1251	NM_001285606.1	gene-INHA
novel_1251	NM_001285616.1	gene-AMELX
novel_1251	NM_001285642.1	gene-CFLAR
novel_1251	NM_001285669.1	gene-PRLR
novel_1251	NM_001285678.1	gene-IGFBP4
novel_1251	NM_001285712.1	gene-GPX4
novel_1251	NM_001285724.1	gene-KIT
novel_1251	NM_001285759.1	gene-CYM
novel_1251	NM_001285768.1	gene-LOC100861174
novel_1251	NM_001287231.1	gene-DDIT3
novel_1251	NM_001314227.1	gene-SLC2A4
novel_1251	NM_001314262.1	gene-B4GALNT2
novel_1251	NM_001314281.1	gene-LTBR
novel_1251	NM_001314299.1	gene-IGFBP2
novel_1251	NM_001314333.1	gene-ODF1
novel_1251	NM_001314344.1	gene-HSF1
novel_1251	XM_005674709.3	gene-CLDN17
novel_1251	XM_005674943.3	gene-DRD3
novel_1251	XM_005674994.3	gene-GTF2E1
novel_1251	XM_005675258.2	gene-LOC102181339
novel_1251	XM_005675548.3	gene-ANAPC13
novel_1251	XM_005675635.3	gene-TFF3
novel_1251	XM_005675838.3	gene-POLR2D
novel_1251	XM_005675935.3	gene-LNPK
novel_1251	XM_005676525.3	gene-RUFY4
novel_1251	XM_005676530.3	gene-CXCR1
novel_1251	XM_005676534.3	gene-PNKD
novel_1251	XM_005676547.3	gene-RNF25
novel_1251	XM_005676548.3	gene-RNF25
novel_1251	XM_005676570.3	gene-ATG9A
novel_1251	XM_005676571.3	gene-ATG9A
novel_1251	XM_005676572.3	gene-ATG9A
novel_1251	XM_005676623.3	gene-RHBDD1
novel_1251	XM_005676624.3	gene-RHBDD1
novel_1251	XM_005676625.3	gene-RHBDD1
novel_1251	XM_005676668.3	gene-ARMC9
novel_1251	XM_005676712.1	gene-CCDC28B
novel_1251	XM_005676796.3	gene-NUDC
novel_1251	XM_005676807.3	gene-SFN
novel_1251	XM_005676862.3	gene-LYPLA2
novel_1251	XM_005677143.3	gene-FCRLA
novel_1251	XM_005677163.3	gene-FCER1G
novel_1251	XM_005677205.3	gene-LOC102178869
novel_1251	XM_005677266.2	gene-LOC102173432
novel_1251	XM_005677376.3	gene-GON4L
novel_1251	XM_005677377.3	gene-GON4L
novel_1251	XM_005677414.2	gene-FLAD1
novel_1251	XM_005677415.3	gene-FLAD1
novel_1251	XM_005677416.3	gene-FLAD1
novel_1251	XM_005677417.3	gene-FLAD1
novel_1251	XM_005677461.3	gene-TPM3
novel_1251	XM_005677475.3	gene-CREB3L4
novel_1251	XM_005677477.3	gene-CREB3L4
novel_1251	XM_005677478.3	gene-CREB3L4
novel_1251	XM_005677479.3	gene-CREB3L4
novel_1251	XM_005677501.2	gene-S100A3
novel_1251	XM_005677511.3	gene-LOC102168404
novel_1251	XM_005677512.3	gene-LOC102168404
novel_1251	XM_005677603.3	gene-SELENBP1
novel_1251	XM_005677662.3	gene-ENSA
novel_1251	XM_005677732.3	gene-TXNIP
novel_1251	XM_005677889.3	gene-FAM212B
novel_1251	XM_005677958.2	gene-MYBPHL
novel_1251	XM_005678038.3	gene-EXTL2
novel_1251	XM_005678147.3	gene-LOC102185525
novel_1251	XM_005678148.3	gene-LOC102185525
novel_1251	XM_005678344.2	gene-FGGY
novel_1251	XM_005678565.3	gene-KDM4A
novel_1251	XM_005678566.3	gene-KDM4A
novel_1251	XM_005678567.3	gene-KDM4A
novel_1251	XM_005678568.3	gene-KDM4A
novel_1251	XM_005678577.2	gene-MPL
novel_1251	XM_005678622.3	gene-SCMH1
novel_1251	XM_005678681.3	gene-GNL2
novel_1251	XM_005678733.2	gene-C3H1orf94
novel_1251	XM_005679316.3	gene-TBRG4
novel_1251	XM_005679320.3	gene-MYO1G
novel_1251	XM_005679653.3	gene-AOC1
novel_1251	XM_005679687.3	gene-LOC102188114
novel_1251	XM_005679937.3	gene-LOC102184223
novel_1251	XM_005679960.3	gene-LETMD1
novel_1251	XM_005680000.3	gene-TROAP
novel_1251	XM_005680285.3	gene-DDIT3
novel_1251	XM_005680342.3	gene-MIP
novel_1251	XM_005680343.3	gene-TIMELESS
novel_1251	XM_005680401.1	gene-LOC102180464
novel_1251	XM_005680557.3	gene-TXNRD1
novel_1251	XM_005680561.3	gene-TXNRD1
novel_1251	XM_005680564.3	gene-TXNRD1
novel_1251	XM_005680657.3	gene-TXN2
novel_1251	XM_005680659.3	gene-FOXRED2
novel_1251	XM_005680675.3	gene-C1QTNF6
novel_1251	XM_005680678.3	gene-MFNG
novel_1251	XM_005680981.3	gene-RAD51AP1
novel_1251	XM_005680994.2	gene-LOC102183046
novel_1251	XM_005681004.3	gene-ERC1
novel_1251	XM_005681834.3	gene-SEC31A
novel_1251	XM_005681836.3	gene-SEC31A
novel_1251	XM_005681959.3	gene-LOC102189022
novel_1251	XM_005682126.3	gene-ABHD8
novel_1251	XM_005682218.2	gene-LOC102181485
novel_1251	XM_005682350.2	gene-EIF3G
novel_1251	XM_005682401.3	gene-LOC102169749
novel_1251	XM_005682402.3	gene-LOC102169749
novel_1251	XM_005682403.3	gene-PET100
novel_1251	XM_005682475.2	gene-C7H19orf45
novel_1251	XM_005682502.2	gene-CAPS
novel_1251	XM_005682505.2	gene-VMAC
novel_1251	XM_005682507.2	gene-LOC102181295
novel_1251	XM_005682516.3	gene-C7H19orf70
novel_1251	XM_005682564.3	gene-EBI3
novel_1251	XM_005682565.3	gene-SIRT6
novel_1251	XM_005682572.3	gene-EEF2
novel_1251	XM_005682577.2	gene-APBA3
novel_1251	XM_005682621.3	gene-IRF1
novel_1251	XM_005682847.2	gene-LOC102169666
novel_1251	XM_005682848.2	gene-LOC102169955
novel_1251	XM_005682894.3	gene-AZU1
novel_1251	XM_005682967.3	gene-KLHL3
novel_1251	XM_005683014.3	gene-MZB1
novel_1251	XM_005683015.3	gene-SPATA24
novel_1251	XM_005683066.2	gene-FCHSD1
novel_1251	XM_005683067.2	gene-FCHSD1
novel_1251	XM_005683144.3	gene-SH3TC2
novel_1251	XM_005683151.3	gene-IL17B
novel_1251	XM_005683185.3	gene-ANXA6
novel_1251	XM_005683186.3	gene-ANXA6
novel_1251	XM_005683198.3	gene-GLRA1
novel_1251	XM_005683271.3	gene-ZNF692
novel_1251	XM_005683313.3	gene-TIFAB
novel_1251	XM_005683314.3	gene-CXCL14
novel_1251	XM_005683616.2	gene-LOC102178826
novel_1251	XM_005683986.2	gene-SFTPC
novel_1251	XM_005683995.3	gene-BIN3
novel_1251	XM_005683996.3	gene-BIN3
novel_1251	XM_005684031.3	gene-DPYSL2
novel_1251	XM_005684043.3	gene-LOC102186117
novel_1251	XM_005684044.3	gene-LOC102186117
novel_1251	XM_005684074.2	gene-DNAI1
novel_1251	XM_005684075.2	gene-DNAI1
novel_1251	XM_005684085.3	gene-GALT
novel_1251	XM_005684087.3	gene-GALT
novel_1251	XM_005684094.3	gene-CCL19
novel_1251	XM_005684173.2	gene-CARD19
novel_1251	XM_005684329.2	gene-RGS3
novel_1251	XM_005684331.3	gene-RGS3
novel_1251	XM_005684332.2	gene-RGS3
novel_1251	XM_005684334.3	gene-RGS3
novel_1251	XM_005684336.3	gene-RGS3
novel_1251	XM_005684568.3	gene-MFSD4B
novel_1251	XM_005684763.2	gene-TAAR5
novel_1251	XM_005684816.2	gene-GJA10
novel_1251	XM_005684957.3	gene-AGPAT4
novel_1251	XM_005684958.3	gene-AGPAT4
novel_1251	XM_005684959.3	gene-AGPAT4
novel_1251	XM_005685176.3	gene-PKM
novel_1251	XM_005685177.3	gene-PKM
novel_1251	XM_005685238.3	gene-AP1G2
novel_1251	XM_005685252.3	gene-CEBPE
novel_1251	XM_005685346.3	gene-CDH24
novel_1251	XM_005685417.3	gene-TTC5
novel_1251	XM_005685418.3	gene-TTC5
novel_1251	XM_005685493.3	gene-ZFYVE19
novel_1251	XM_005685560.1	gene-LOC102176127
novel_1251	XM_005685868.3	gene-SHF
novel_1251	XM_005686014.3	gene-SLC39A9
novel_1251	XM_005686074.3	gene-ABCD4
novel_1251	XM_005686298.3	gene-IL1RL2
novel_1251	XM_005686314.3	gene-M1AP
novel_1251	XM_005686352.3	gene-ACTG2
novel_1251	XM_005686353.3	gene-ACTG2
novel_1251	XM_005686519.3	gene-DHX57
novel_1251	XM_005686520.3	gene-DHX57
novel_1251	XM_005686521.3	gene-DHX57
novel_1251	XM_005686522.3	gene-DHX57
novel_1251	XM_005686589.3	gene-MTA3
novel_1251	XM_005686683.3	gene-IL1RN
novel_1251	XM_005686686.3	gene-IL1RN
novel_1251	XM_005686692.1	gene-TEX37
novel_1251	XM_005686825.3	gene-ARHGAP25
novel_1251	XM_005686826.3	gene-ARHGAP25
novel_1251	XM_005686846.3	gene-EHD3
novel_1251	XM_005687043.3	gene-MRRF
novel_1251	XM_005687059.2	gene-C11H2orf71
novel_1251	XM_005687067.3	gene-PRR30
novel_1251	XM_005687128.3	gene-RPL35
novel_1251	XM_005687130.3	gene-GOLGA1
novel_1251	XM_005687205.3	gene-ZER1
novel_1251	XM_005687206.3	gene-ZER1
novel_1251	XM_005687244.3	gene-DPM2
novel_1251	XM_005687978.3	gene-CUBN
novel_1251	XM_005688214.3	gene-PCED1A
novel_1251	XM_005688216.3	gene-PCED1A
novel_1251	XM_005688217.3	gene-PCED1A
novel_1251	XM_005688332.3	gene-RSPO4
novel_1251	XM_005688360.3	gene-TPX2
novel_1251	XM_005688361.3	gene-TPX2
novel_1251	XM_005688362.3	gene-TPX2
novel_1251	XM_005688363.3	gene-TPX2
novel_1251	XM_005688388.1	gene-BPIFB2
novel_1251	XM_005688494.3	gene-LOC102172278
novel_1251	XM_005688516.3	gene-AAR2
novel_1251	XM_005688517.3	gene-AAR2
novel_1251	XM_005688518.3	gene-MYL9
novel_1251	XM_005688611.3	gene-ACOT8
novel_1251	XM_005688673.3	gene-FAM83C
novel_1251	XM_005688782.3	gene-SLC52A2
novel_1251	XM_005689029.3	gene-CRH
novel_1251	XM_005689083.2	gene-MOS
novel_1251	XM_005689470.3	gene-LOC102180514
novel_1251	XM_005689544.3	gene-MFRP
novel_1251	XM_005689546.3	gene-USP2
novel_1251	XM_005689549.3	gene-USP2
novel_1251	XM_005689551.3	gene-USP2
novel_1251	XM_005689552.3	gene-USP2
novel_1251	XM_005689738.3	gene-LOC102190804
novel_1251	XM_005689772.3	gene-C15H11orf42
novel_1251	XM_005689888.3	gene-LOC102174322
novel_1251	XM_005689889.2	gene-LOC102174322
novel_1251	XM_005689898.3	gene-UBQLNL
novel_1251	XM_005690330.2	gene-LOC102169036
novel_1251	XM_005690350.2	gene-LOC102174680
novel_1251	XM_005690541.3	gene-CDC42BPA
novel_1251	XM_005690672.3	gene-MTHFR
novel_1251	XM_005690673.3	gene-MTHFR
novel_1251	XM_005690731.3	gene-CA6
novel_1251	XM_005690896.2	gene-SERPINC1
novel_1251	XM_005690946.2	gene-RGSL1
novel_1251	XM_005691076.2	gene-LOC102179309
novel_1251	XM_005691078.2	gene-LOC102180145
novel_1251	XM_005691079.2	gene-LOC102180412
novel_1251	XM_005691225.3	gene-RNF150
novel_1251	XM_005691335.3	gene-ADGRD1
novel_1251	XM_005691336.3	gene-ADGRD1
novel_1251	XM_005691341.3	gene-DHX37
novel_1251	XM_005691383.3	gene-ABCB9
novel_1251	XM_005691401.3	gene-VPS33A
novel_1251	XM_005691481.3	gene-IQCD
novel_1251	XM_005691570.3	gene-POP5
novel_1251	XM_005691577.3	gene-C17H12orf43
novel_1251	XM_005691578.3	gene-C17H12orf43
novel_1251	XM_005691626.3	gene-OSM
novel_1251	XM_005691647.3	gene-RNF185
novel_1251	XM_005691648.3	gene-RNF185
novel_1251	XM_005691649.3	gene-RNF185
novel_1251	XM_005691789.3	gene-AARS
novel_1251	XM_005691807.3	gene-ADAT1
novel_1251	XM_005691856.3	gene-CA5A
novel_1251	XM_005692028.3	gene-ADGRG1
novel_1251	XM_005692088.3	gene-PLLP
novel_1251	XM_005692156.3	gene-RANBP10
novel_1251	XM_005692176.3	gene-SLC7A6OS
novel_1251	XM_005692178.3	gene-PRMT7
novel_1251	XM_005692304.2	gene-ATP4A
novel_1251	XM_005692403.3	gene-TIMM50
novel_1251	XM_005692520.2	gene-LOC102177559
novel_1251	XM_005692576.3	gene-DMRTC2
novel_1251	XM_005692650.3	gene-NANOS2
novel_1251	XM_005692755.3	gene-KLK12
novel_1251	XM_005692756.3	gene-KLK12
novel_1251	XM_005692757.3	gene-KLK12
novel_1251	XM_005693100.2	gene-MKS1
novel_1251	XM_005693177.3	gene-DGKE
novel_1251	XM_005693201.3	gene-CCL5
novel_1251	XM_005693207.2	gene-FNDC8
novel_1251	XM_005693214.3	gene-LOC102174969
novel_1251	XM_005693262.3	gene-PROCA1
novel_1251	XM_005693263.3	gene-PROCA1
novel_1251	XM_005693264.3	gene-PROCA1
novel_1251	XM_005693295.3	gene-TUSC5
novel_1251	XM_005693352.3	gene-POLDIP2
novel_1251	XM_005693445.3	gene-SCIMP
novel_1251	XM_005693446.3	gene-SCIMP
novel_1251	XM_005693544.3	gene-ALOXE3
novel_1251	XM_005693545.3	gene-ALOXE3
novel_1251	XM_005693592.3	gene-TRIM16
novel_1251	XM_005693667.3	gene-EME1
novel_1251	XM_005693678.3	gene-PDK2
novel_1251	XM_005693680.3	gene-TAC4
novel_1251	XM_005693713.3	gene-PNPO
novel_1251	XM_005693821.3	gene-KRT9
novel_1251	XM_005693844.3	gene-RAB5C
novel_1251	XM_005693886.3	gene-IFI35
novel_1251	XM_005693898.3	gene-DHX8
novel_1251	XM_005693910.3	gene-MPP2
novel_1251	XM_005693911.3	gene-MPP2
novel_1251	XM_005693926.3	gene-UBTF
novel_1251	XM_005693927.3	gene-UBTF
novel_1251	XM_005693941.3	gene-EFTUD2
novel_1251	XM_005693947.3	gene-ACBD4
novel_1251	XM_005694063.3	gene-MRPL12
novel_1251	XM_005694095.3	gene-AFMID
novel_1251	XM_005694097.3	gene-AFMID
novel_1251	XM_005694111.3	gene-ZACN
novel_1251	XM_005694147.3	gene-SLC16A5
novel_1251	XM_005694148.3	gene-SLC16A5
novel_1251	XM_005694463.3	gene-C19H17orf80
novel_1251	XM_005694464.3	gene-C19H17orf80
novel_1251	XM_005694465.3	gene-C19H17orf80
novel_1251	XM_005694798.3	gene-LOC102173971
novel_1251	XM_005694942.3	gene-ISG20
novel_1251	XM_005694982.3	gene-NGRN
novel_1251	XM_005695063.3	gene-FAH
novel_1251	XM_005695076.3	gene-STARD5
novel_1251	XM_005695154.3	gene-PML
novel_1251	XM_005695351.3	gene-SERPINA11
novel_1251	XM_005695352.3	gene-SERPINA11
novel_1251	XM_005695597.2	gene-LOC102176467
novel_1251	XM_005695858.3	gene-ITIH3
novel_1251	XM_005695907.3	gene-TEX264
novel_1251	XM_005695926.2	gene-HYAL2
novel_1251	XM_005695932.3	gene-GNAI2
novel_1251	XM_005695991.3	gene-PFKFB4
novel_1251	XM_005696018.3	gene-LOC102173049
novel_1251	XM_005696060.2	gene-SEC13
novel_1251	XM_005696556.3	gene-PPT2
novel_1251	XM_005696633.3	gene-VARS2
novel_1251	XM_005696804.1	gene-LOC102177486
novel_1251	XM_005696873.3	gene-NHLRC1
novel_1251	XM_005696894.3	gene-RIOK1
novel_1251	XM_005696940.3	gene-LOC102184018
novel_1251	XM_005697339.3	gene-METTL26
novel_1251	XM_005697340.3	gene-METTL26
novel_1251	XM_005697415.2	gene-THOC6
novel_1251	XM_005697416.2	gene-THOC6
novel_1251	XM_005697542.3	gene-IQCK
novel_1251	XM_005697654.3	gene-CLN3
novel_1251	XM_005697657.3	gene-LOC102183750
novel_1251	XM_005697785.2	gene-CLDN4
novel_1251	XM_005697859.2	gene-LOC102190090
novel_1251	XM_005697863.3	gene-AZGP1
novel_1251	XM_005697871.3	gene-ATP5J2
novel_1251	XM_005698248.3	gene-LOC102185056
novel_1251	XM_005698251.3	gene-LOC102185708
novel_1251	XM_005698291.3	gene-ZDHHC16
novel_1251	XM_005698298.3	gene-HOGA1
novel_1251	XM_005698333.3	gene-C26H10orf2
novel_1251	XM_005698351.3	gene-LDB1
novel_1251	XM_005698368.3	gene-CUEDC2
novel_1251	XM_005698387.3	gene-SFRP5
novel_1251	XM_005698485.3	gene-ZDHHC6
novel_1251	XM_005698486.3	gene-ZDHHC6
novel_1251	XM_005698488.3	gene-ZDHHC6
novel_1251	XM_005698536.3	gene-RGS10
novel_1251	XM_005698880.3	gene-IDO2
novel_1251	XM_005698881.3	gene-IDO2
novel_1251	XM_005699153.3	gene-TBATA
novel_1251	XM_005699207.3	gene-USP54
novel_1251	XM_005699208.3	gene-USP54
novel_1251	XM_005699209.3	gene-USP54
novel_1251	XM_005699304.3	gene-C28H10orf99
novel_1251	XM_005699418.2	gene-LOC102178882
novel_1251	XM_005699481.3	gene-LOC102173264
novel_1251	XM_005699580.3	gene-VSIG2
novel_1251	XM_005699859.3	gene-ESRRA
novel_1251	XM_005699864.3	gene-PYGM
novel_1251	XM_005699951.1	gene-CABP2
novel_1251	XM_005699983.3	gene-SAC3D1
novel_1251	XM_005700089.3	gene-ODF3
novel_1251	XM_005700374.3	gene-UTP14A
novel_1251	XM_005700570.2	gene-LOC102176109
novel_1251	XM_005700704.1	gene-ARR3
novel_1251	XM_005700706.2	gene-DGAT2L6
novel_1251	XM_005700739.3	gene-FOXP3
novel_1251	XM_005700740.3	gene-FOXP3
novel_1251	XM_005700741.3	gene-FOXP3
novel_1251	XM_005700742.3	gene-FOXP3
novel_1251	XM_005700743.3	gene-FOXP3
novel_1251	XM_005700762.2	gene-GRIPAP1
novel_1251	XM_005700839.3	gene-CFP
novel_1251	XM_005701205.3	gene-PABPC5
novel_1251	XM_005701390.3	gene-COL9A3
novel_1251	XM_005701405.3	gene-LOC102169855
novel_1251	XM_005701523.3	gene-LOC102175848
novel_1251	XM_005701758.3	gene-FAM166A
novel_1251	XM_005701913.2	gene-LOC102182303
novel_1251	XM_005701960.3	gene-PSMG3
novel_1251	XM_005709671.3	gene-SQRDL
novel_1251	XM_013962356.2	gene-LOC106501887
novel_1251	XM_013962410.2	gene-MRPL9
novel_1251	XM_013962411.2	gene-MRPL9
novel_1251	XM_013962422.2	gene-SEMA6C
novel_1251	XM_013962424.2	gene-SEMA6C
novel_1251	XM_013962425.2	gene-SEMA6C
novel_1251	XM_013962434.2	gene-ADAMTSL4
novel_1251	XM_013962559.2	gene-AMPD2
novel_1251	XM_013962581.2	gene-NTNG1
novel_1251	XM_013962793.2	gene-FGGY
novel_1251	XM_013962794.2	gene-FGGY
novel_1251	XM_013962931.2	gene-SCMH1
novel_1251	XM_013963385.2	gene-TBRG4
novel_1251	XM_013963533.2	gene-PARP12
novel_1251	XM_013963747.2	gene-ATF7
novel_1251	XM_013963748.2	gene-ATF7
novel_1251	XM_013963804.2	gene-LETMD1
novel_1251	XM_013963834.2	gene-CCDC184
novel_1251	XM_013963938.2	gene-TIMELESS
novel_1251	XM_013963939.2	gene-TIMELESS
novel_1251	XM_013964037.2	gene-CLCN2
novel_1251	XM_013964061.2	gene-EIF4G1
novel_1251	XM_013964066.2	gene-EIF4G1
novel_1251	XM_013964281.2	gene-PRMT8
novel_1251	XM_013964357.2	gene-MIEF1
novel_1251	XM_013965149.1	gene-EIF3G
novel_1251	XM_013965192.2	gene-LOC102169749
novel_1251	XM_013965219.2	gene-PRAM1
novel_1251	XM_013965408.2	gene-FAM193B
novel_1251	XM_013965499.2	gene-ADRA1B
novel_1251	XM_013965535.2	gene-C7H19orf24
novel_1251	XM_013965577.2	gene-KLHL3
novel_1251	XM_013965675.2	gene-SH3TC2
novel_1251	XM_013965696.2	gene-TCOF1
novel_1251	XM_013965773.2	gene-LOC102176041
novel_1251	XM_013966022.2	gene-TESK1
novel_1251	XM_013966140.2	gene-UBAP2
novel_1251	XM_013966145.2	gene-GALT
novel_1251	XM_013966589.2	gene-GRM1
novel_1251	XM_013966906.2	gene-LOC102189437
novel_1251	XM_013966944.2	gene-TTC5
novel_1251	XM_013966979.2	gene-RPUSD2
novel_1251	XM_013966981.2	gene-ZFYVE19
novel_1251	XM_013967166.2	gene-SHF
novel_1251	XM_013967463.2	gene-IL1RL2
novel_1251	XM_013967464.2	gene-IL1RL2
novel_1251	XM_013967465.2	gene-IL1RL2
novel_1251	XM_013967466.2	gene-IL1RL2
novel_1251	XM_013967506.2	gene-SFXN5
novel_1251	XM_013967523.2	gene-AMER3
novel_1251	XM_013967556.2	gene-CEBPZOS
novel_1251	XM_013967589.2	gene-MTA3
novel_1251	XM_013967696.2	gene-IL1RN
novel_1251	XM_013967851.2	gene-ARHGAP25
novel_1251	XM_013967872.2	gene-MRRF
novel_1251	XM_013968624.2	gene-BFSP1
novel_1251	XM_013968779.2	gene-TPX2
novel_1251	XM_013968979.2	gene-SNAI1
novel_1251	XM_013969108.2	gene-PRKDC
novel_1251	XM_013969218.2	gene-TRIM55
novel_1251	XM_013969413.2	gene-KDM4D
novel_1251	XM_013969528.2	gene-USP2
novel_1251	XM_013969529.2	gene-USP2
novel_1251	XM_013969703.2	gene-NUMA1
novel_1251	XM_013969704.2	gene-NUMA1
novel_1251	XM_013969705.2	gene-NUMA1
novel_1251	XM_013969706.2	gene-NUMA1
novel_1251	XM_013969716.2	gene-LOC102173673
novel_1251	XM_013969873.2	gene-LOC102190805
novel_1251	XM_013969973.2	gene-LOC102175229
novel_1251	XM_013970074.2	gene-EPHX1
novel_1251	XM_013970075.2	gene-EPHX1
novel_1251	XM_013970155.2	gene-MTHFR
novel_1251	XM_013970156.2	gene-MTHFR
novel_1251	XM_013970207.2	gene-RNF223
novel_1251	XM_013970254.2	gene-MORN1
novel_1251	XM_013970310.2	gene-TMEM82
novel_1251	XM_013970313.1	gene-LOC102176812
novel_1251	XM_013970829.2	gene-LOC102175508
novel_1251	XM_013970902.2	gene-IL17C
novel_1251	XM_013971025.2	gene-ADGRG1
novel_1251	XM_013971097.2	gene-LOC102177559
novel_1251	XM_013971186.2	gene-NFKBID
novel_1251	XM_013971243.2	gene-ZDHHC1
novel_1251	XM_013971244.2	gene-ZDHHC1
novel_1251	XM_013971262.2	gene-NOB1
novel_1251	XM_013971268.2	gene-TERF2
novel_1251	XM_013971269.2	gene-TERF2
novel_1251	XM_013971288.2	gene-CATSPERG
novel_1251	XM_013971322.2	gene-KCTD19
novel_1251	XM_013971420.2	gene-ZNF428
novel_1251	XM_013971456.2	gene-FAM83E
novel_1251	XM_013971523.2	gene-PTGIR
novel_1251	XM_013971859.2	gene-BHLHA9
novel_1251	XM_013971952.2	gene-NOS2
novel_1251	XM_013971985.2	gene-TNFRSF13B
novel_1251	XM_013972056.2	gene-SCIMP
novel_1251	XM_013972123.2	gene-PNMT
novel_1251	XM_013972132.2	gene-ALKBH5
novel_1251	XM_013972159.2	gene-ATP6V0A1
novel_1251	XM_013972160.2	gene-ATP6V0A1
novel_1251	XM_013972380.2	gene-SLC16A5
novel_1251	XM_013972381.2	gene-SLC16A5
novel_1251	XM_013972393.2	gene-EME1
novel_1251	XM_013972601.2	gene-PDE6G
novel_1251	XM_013972603.2	gene-NXPH3
novel_1251	XM_013972710.2	gene-RNF25
novel_1251	XM_013972711.2	gene-RNF25
novel_1251	XM_013972722.2	gene-RNF25
novel_1251	XM_013972752.2	gene-LOC102177672
novel_1251	XM_013972793.2	gene-ATG9A
novel_1251	XM_013972796.2	gene-ATG9A
novel_1251	XM_013972912.2	gene-NTRK3
novel_1251	XM_013972920.2	gene-LOC102186246
novel_1251	XM_013973035.2	gene-RHBDD1
novel_1251	XM_013973085.2	gene-STARD5
novel_1251	XM_013973086.2	gene-STARD5
novel_1251	XM_013973506.2	gene-IMPDH2
novel_1251	XM_013973522.2	gene-ITIH3
novel_1251	XM_013973645.2	gene-TEX264
novel_1251	XM_013973756.2	gene-RAB44
novel_1251	XM_013973931.2	gene-PNPLA1
novel_1251	XM_013974004.2	gene-EHMT2
novel_1251	XM_013974213.2	gene-LOC102184018
novel_1251	XM_013974214.2	gene-LOC102184018
novel_1251	XM_013974644.2	gene-HSD3B7
novel_1251	XM_013974948.2	gene-MBLAC1
novel_1251	XM_013975026.2	gene-ELFN1
novel_1251	XM_013975088.2	gene-LOC102185708
novel_1251	XM_013975095.2	gene-LOC102174448
novel_1251	XM_013975140.2	gene-SEC31B
novel_1251	XM_013975141.2	gene-SEC31B
novel_1251	XM_013975142.2	gene-SEC31B
novel_1251	XM_013975299.2	gene-ZDHHC6
novel_1251	XM_013975606.2	gene-USP54
novel_1251	XM_013975608.2	gene-USP54
novel_1251	XM_013975609.2	gene-USP54
novel_1251	XM_013975635.2	gene-ADAMTS4
novel_1251	XM_013975959.2	gene-LOC106503748
novel_1251	XM_013976461.2	gene-FOXP3
novel_1251	XM_013976744.2	gene-GON4L
novel_1251	XM_013976806.2	gene-FAM189B
novel_1251	XM_013976808.2	gene-LOC102178162
novel_1251	XM_013976810.2	gene-FAM189B
novel_1251	XM_013976894.2	gene-LOC102178164
novel_1251	XM_013976895.2	gene-LOC102178721
novel_1251	XM_013977093.2	gene-LOC102188937
novel_1251	XM_018038199.1	gene-PLXNB1
novel_1251	XM_018038215.1	gene-LOC102190650
novel_1251	XM_018038223.1	gene-DOCK3
novel_1251	XM_018038237.1	gene-RUVBL1
novel_1251	XM_018038243.1	gene-EEFSEC
novel_1251	XM_018038244.1	gene-EEFSEC
novel_1251	XM_018038245.1	gene-EEFSEC
novel_1251	XM_018038288.1	gene-BAP1
novel_1251	XM_018038289.1	gene-BAP1
novel_1251	XM_018038290.1	gene-BAP1
novel_1251	XM_018038292.1	gene-TEX264
novel_1251	XM_018038293.1	gene-TEX264
novel_1251	XM_018038294.1	gene-TEX264
novel_1251	XM_018038295.1	gene-TEX264
novel_1251	XM_018038366.1	gene-SRGAP3
novel_1251	XM_018038367.1	gene-TUSC2
novel_1251	XM_018038368.1	gene-HYAL2
novel_1251	XM_018038371.1	gene-FEV
novel_1251	XM_018038406.1	gene-CHCHD6
novel_1251	XM_018038432.1	gene-GATA2
novel_1251	XM_018038459.1	gene-TMEM40
novel_1251	XM_018038460.1	gene-TMEM40
novel_1251	XM_018038461.1	gene-TMEM40
novel_1251	XM_018038462.1	gene-TMEM40
novel_1251	XM_018038463.1	gene-TMEM40
novel_1251	XM_018038464.1	gene-TMEM40
novel_1251	XM_018038486.1	gene-C22H3orf22
novel_1251	XM_018038489.1	gene-TRH
novel_1251	XM_018038555.1	gene-PHF1
novel_1251	XM_018038556.1	gene-PHF1
novel_1251	XM_018038557.1	gene-PHF1
novel_1251	XM_018038577.1	gene-DAXX
novel_1251	XM_018038578.1	gene-DAXX
novel_1251	XM_018038603.1	gene-PPP2R5D
novel_1251	XM_018038604.1	gene-RRP36
novel_1251	XM_018038605.1	gene-RRP36
novel_1251	XM_018038606.1	gene-RRP36
novel_1251	XM_018038616.1	gene-LOC102180547
novel_1251	XM_018038617.1	gene-LOC102180547
novel_1251	XM_018038618.1	gene-LOC102180547
novel_1251	XM_018038619.1	gene-LOC102180547
novel_1251	XM_018038695.1	gene-LOC102184483
novel_1251	XM_018038696.1	gene-EHMT2
novel_1251	XM_018038697.1	gene-EHMT2
novel_1251	XM_018038698.1	gene-EHMT2
novel_1251	XM_018038720.1	gene-ZFAND3
novel_1251	XM_018038731.1	gene-BYSL
novel_1251	XM_018038732.1	gene-BYSL
novel_1251	XM_018038758.1	gene-BAG6
novel_1251	XM_018038759.1	gene-BAG6
novel_1251	XM_018038760.1	gene-BAG6
novel_1251	XM_018038761.1	gene-BAG6
novel_1251	XM_018038762.1	gene-BAG6
novel_1251	XM_018038773.1	gene-SLC35B2
novel_1251	XM_018038774.1	gene-SLC35B2
novel_1251	XM_018038788.1	gene-MAPK13
novel_1251	XM_018038861.1	gene-DDR1
novel_1251	XM_018038862.1	gene-DDR1
novel_1251	XM_018038863.1	gene-DDR1
novel_1251	XM_018038864.1	gene-DDR1
novel_1251	XM_018038865.1	gene-DDR1
novel_1251	XM_018038866.1	gene-DDR1
novel_1251	XM_018038867.1	gene-DDR1
novel_1251	XM_018038868.1	gene-DDR1
novel_1251	XM_018038869.1	gene-DDR1
novel_1251	XM_018038870.1	gene-DDR1
novel_1251	XM_018038871.1	gene-DDR1
novel_1251	XM_018038872.1	gene-VARS2
novel_1251	XM_018038873.1	gene-VARS2
novel_1251	XM_018038875.1	gene-VARS2
novel_1251	XM_018038905.1	gene-TEAD3
novel_1251	XM_018038906.1	gene-TEAD3
novel_1251	XM_018038920.1	gene-LOC102174710
novel_1251	XM_018038962.1	gene-EGFL8
novel_1251	XM_018038963.1	gene-EGFL8
novel_1251	XM_018038964.1	gene-EGFL8
novel_1251	XM_018038965.1	gene-EGFL8
novel_1251	XM_018038966.1	gene-EGFL8
novel_1251	XM_018038967.1	gene-PPT2
novel_1251	XM_018038968.1	gene-PPT2
novel_1251	XM_018039032.1	gene-ECI2
novel_1251	XM_018039033.1	gene-ECI2
novel_1251	XM_018039034.1	gene-ECI2
novel_1251	XM_018039035.1	gene-ECI2
novel_1251	XM_018039036.1	gene-ECI2
novel_1251	XM_018039037.1	gene-ECI2
novel_1251	XM_018039038.1	gene-ECI2
novel_1251	XM_018039039.1	gene-ECI2
novel_1251	XM_018039040.1	gene-ECI2
novel_1251	XM_018039118.1	gene-CDKN1A
novel_1251	XM_018039163.1	gene-MBOAT1
novel_1251	XM_018039164.1	gene-MBOAT1
novel_1251	XM_018039167.1	gene-LYRM4
novel_1251	XM_018039168.1	gene-LYRM4
novel_1251	XM_018039236.1	gene-PACSIN1
novel_1251	XM_018039237.1	gene-PACSIN1
novel_1251	XM_018039238.1	gene-PACSIN1
novel_1251	XM_018039239.1	gene-PACSIN1
novel_1251	XM_018039267.1	gene-PNPLA1
novel_1251	XM_018039274.1	gene-TCTE1
novel_1251	XM_018039275.1	gene-CPNE5
novel_1251	XM_018039276.1	gene-CPNE5
novel_1251	XM_018039277.1	gene-CPNE5
novel_1251	XM_018039278.1	gene-CPNE5
novel_1251	XM_018039300.1	gene-IRF4
novel_1251	XM_018039301.1	gene-IRF4
novel_1251	XM_018039311.1	gene-KCNK16
novel_1251	XM_018039567.1	gene-DYM
novel_1251	XM_018039568.1	gene-DYM
novel_1251	XM_018039583.1	gene-MTCL1
novel_1251	XM_018039799.1	gene-BOK
novel_1251	XM_018039803.1	gene-BOK
novel_1251	XM_018039808.1	gene-BOK
novel_1251	XM_018039809.1	gene-BOK
novel_1251	XM_018039816.1	gene-TMEM200C
novel_1251	XM_018039839.1	gene-MPG
novel_1251	XM_018039840.1	gene-NHLRC4
novel_1251	XM_018039848.1	gene-NPW
novel_1251	XM_018039869.1	gene-TAF6
novel_1251	XM_018039870.1	gene-TAF6
novel_1251	XM_018039871.1	gene-TAF6
novel_1251	XM_018039909.1	gene-LOC102190090
novel_1251	XM_018039910.1	gene-LOC102190090
novel_1251	XM_018039917.1	gene-ADAP1
novel_1251	XM_018039919.1	gene-GPR146
novel_1251	XM_018039930.1	gene-LOC102173992
novel_1251	XM_018039936.1	gene-TBX6
novel_1251	XM_018039940.1	gene-FAM57B
novel_1251	XM_018039942.1	gene-TAOK2
novel_1251	XM_018039957.1	gene-PRR35
novel_1251	XM_018039968.1	gene-RHOT2
novel_1251	XM_018039969.1	gene-RHOT2
novel_1251	XM_018039977.1	gene-METTL26
novel_1251	XM_018039978.1	gene-AGXT
novel_1251	XM_018039999.1	gene-ZAN
novel_1251	XM_018040003.1	gene-LOC108633863
novel_1251	XM_018040012.1	gene-NUDT1
novel_1251	XM_018040026.1	gene-HSD3B7
novel_1251	XM_018040027.1	gene-STX1B
novel_1251	XM_018040062.1	gene-SPSB3
novel_1251	XM_018040063.1	gene-SPSB3
novel_1251	XM_018040064.1	gene-SPSB3
novel_1251	XM_018040065.1	gene-SPSB3
novel_1251	XM_018040070.1	gene-FKBP6
novel_1251	XM_018040078.1	gene-PRM2
novel_1251	XM_018040085.1	gene-GPC1
novel_1251	XM_018040086.1	gene-NPRL3
novel_1251	XM_018040087.1	gene-NPRL3
novel_1251	XM_018040111.1	gene-SLC9A3R2
novel_1251	XM_018040112.1	gene-SLC9A3R2
novel_1251	XM_018040113.1	gene-SLC9A3R2
novel_1251	XM_018040144.1	gene-PPL
novel_1251	XM_018040145.1	gene-PPL
novel_1251	XM_018040153.1	gene-FLYWCH2
novel_1251	XM_018040154.1	gene-FLYWCH2
novel_1251	XM_018040158.1	gene-LOC102183750
novel_1251	XM_018040159.1	gene-LOC102183750
novel_1251	XM_018040161.1	gene-LOC102183750
novel_1251	XM_018040162.1	gene-LOC102183750
novel_1251	XM_018040163.1	gene-LOC102183750
novel_1251	XM_018040178.1	gene-SH2B1
novel_1251	XM_018040179.1	gene-SH2B1
novel_1251	XM_018040180.1	gene-SH2B1
novel_1251	XM_018040181.1	gene-SH2B1
novel_1251	XM_018040183.1	gene-SH2B1
novel_1251	XM_018040187.1	gene-ATXN2L
novel_1251	XM_018040190.1	gene-ATXN2L
novel_1251	XM_018040191.1	gene-ATXN2L
novel_1251	XM_018040192.1	gene-ATXN2L
novel_1251	XM_018040193.1	gene-ATXN2L
novel_1251	XM_018040240.1	gene-HES6
novel_1251	XM_018040251.1	gene-ZNF768
novel_1251	XM_018040268.1	gene-CLEC16A
novel_1251	XM_018040269.1	gene-CLEC16A
novel_1251	XM_018040270.1	gene-CLEC16A
novel_1251	XM_018040271.1	gene-CLEC16A
novel_1251	XM_018040272.1	gene-CLEC16A
novel_1251	XM_018040334.1	gene-NME4
novel_1251	XM_018040338.1	gene-GIGYF1
novel_1251	XM_018040339.1	gene-GIGYF1
novel_1251	XM_018040340.1	gene-GIGYF1
novel_1251	XM_018040342.1	gene-GIGYF1
novel_1251	XM_018040343.1	gene-GIGYF1
novel_1251	XM_018040344.1	gene-GIGYF1
novel_1251	XM_018040345.1	gene-GIGYF1
novel_1251	XM_018040346.1	gene-GIGYF1
novel_1251	XM_018040348.1	gene-GIGYF1
novel_1251	XM_018040358.1	gene-ACTL6B
novel_1251	XM_018040376.1	gene-LRCH4
novel_1251	XM_018040377.1	gene-LRCH4
novel_1251	XM_018040380.1	gene-SAP25
novel_1251	XM_018040393.1	gene-LOC102184306
novel_1251	XM_018040409.1	gene-BAIAP3
novel_1251	XM_018040488.1	gene-LOC102188914
novel_1251	XM_018040489.1	gene-LOC102188914
novel_1251	XM_018040490.1	gene-LOC102188914
novel_1251	XM_018040491.1	gene-VASN
novel_1251	XM_018040494.1	gene-GLIS2
novel_1251	XM_018040497.1	gene-BRAT1
novel_1251	XM_018040498.1	gene-BRAT1
novel_1251	XM_018040499.1	gene-BRAT1
novel_1251	XM_018040562.1	gene-ARMC5
novel_1251	XM_018040564.1	gene-GPRC5B
novel_1251	XM_018040567.1	gene-LMF1
novel_1251	XM_018040568.1	gene-LMF1
novel_1251	XM_018040597.1	gene-LOC108633894
novel_1251	XM_018040617.1	gene-RABGEF1
novel_1251	XM_018040618.1	gene-RABGEF1
novel_1251	XM_018040619.1	gene-RABGEF1
novel_1251	XM_018040620.1	gene-RABGEF1
novel_1251	XM_018040621.1	gene-RABGEF1
novel_1251	XM_018040622.1	gene-RABGEF1
novel_1251	XM_018040653.1	gene-CLN3
novel_1251	XM_018040654.1	gene-CLN3
novel_1251	XM_018040703.1	gene-RPS2
novel_1251	XM_018040709.1	gene-ERN2
novel_1251	XM_018040710.1	gene-ERN2
novel_1251	XM_018040711.1	gene-ERN2
novel_1251	XM_018040726.1	gene-CLCN7
novel_1251	XM_018040746.1	gene-LOC102190194
novel_1251	XM_018040747.1	gene-LOC102190194
novel_1251	XM_018040748.1	gene-LOC102190194
novel_1251	XM_018040749.1	gene-LOC102190194
novel_1251	XM_018040750.1	gene-NCF1
novel_1251	XM_018040764.1	gene-LOC102177855
novel_1251	XM_018040765.1	gene-LOC102178129
novel_1251	XM_018040781.1	gene-SPNS1
novel_1251	XM_018040782.1	gene-SPNS1
novel_1251	XM_018040783.1	gene-SPNS1
novel_1251	XM_018040797.1	gene-HCFC1R1
novel_1251	XM_018040798.1	gene-HCFC1R1
novel_1251	XM_018040799.1	gene-HCFC1R1
novel_1251	XM_018040802.1	gene-VWA3A
novel_1251	XM_018040806.1	gene-NOXO1
novel_1251	XM_018040807.1	gene-NOXO1
novel_1251	XM_018040830.1	gene-METTL22
novel_1251	XM_018040866.1	gene-CARD11
novel_1251	XM_018040867.1	gene-CARD11
novel_1251	XM_018040868.1	gene-SH3BP4
novel_1251	XM_018040869.1	gene-CARD11
novel_1251	XM_018040875.1	gene-BCL7C
novel_1251	XM_018040876.1	gene-SH3BP4
novel_1251	XM_018040883.1	gene-SH3BP4
novel_1251	XM_018040890.1	gene-NUBP2
novel_1251	XM_018040891.1	gene-SH3BP4
novel_1251	XM_018040892.1	gene-NUBP2
novel_1251	XM_018040901.1	gene-SH3BP4
novel_1251	XM_018040922.1	gene-FSCN1
novel_1251	XM_018040924.1	gene-RBFOX1
novel_1251	XM_018040925.1	gene-RBFOX1
novel_1251	XM_018040926.1	gene-HJURP
novel_1251	XM_018040928.1	gene-RBFOX1
novel_1251	XM_018040949.1	gene-NAGPA
novel_1251	XM_018040956.1	gene-CDIPT
novel_1251	XM_018040963.1	gene-SBK1
novel_1251	XM_018040964.1	gene-SBK1
novel_1251	XM_018040995.1	gene-MLXIPL
novel_1251	XM_018040996.1	gene-MLXIPL
novel_1251	XM_018040997.1	gene-MLXIPL
novel_1251	XM_018041014.1	gene-CHTF18
novel_1251	XM_018041015.1	gene-GNG13
novel_1251	XM_018041034.1	gene-FBXL16
novel_1251	XM_018041041.1	gene-SSC4D
novel_1251	XM_018041042.1	gene-ZP3
novel_1251	XM_018041049.1	gene-NTN3
novel_1251	XM_018041051.1	gene-NTN3
novel_1251	XM_018041056.1	gene-RPUSD1
novel_1251	XM_018041057.1	gene-RPUSD1
novel_1251	XM_018041070.1	gene-VPS37D
novel_1251	XM_018041079.1	gene-AMZ1
novel_1251	XM_018041107.1	gene-TDRD1
novel_1251	XM_018041109.1	gene-LOC102186455
novel_1251	XM_018041110.1	gene-LOC102186455
novel_1251	XM_018041128.1	gene-LOC108634010
novel_1251	XM_018041141.1	gene-FOXI2
novel_1251	XM_018041170.1	gene-ARL3
novel_1251	XM_018041171.1	gene-ARL3
novel_1251	XM_018041196.1	gene-LZTS2
novel_1251	XM_018041197.1	gene-LZTS2
novel_1251	XM_018041198.1	gene-LZTS2
novel_1251	XM_018041199.1	gene-LZTS2
novel_1251	XM_018041200.1	gene-LZTS2
novel_1251	XM_018041246.1	gene-BCCIP
novel_1251	XM_018041247.1	gene-BCCIP
novel_1251	XM_018041303.1	gene-UBTD1
novel_1251	XM_018041304.1	gene-UBTD1
novel_1251	XM_018041337.1	gene-LOC102185056
novel_1251	XM_018041338.1	gene-LOC102188304
novel_1251	XM_018041339.1	gene-LOC102188304
novel_1251	XM_018041341.1	gene-LOC102185739
novel_1251	XM_018041371.1	gene-TUBGCP2
novel_1251	XM_018041372.1	gene-TUBGCP2
novel_1251	XM_018041373.1	gene-TUBGCP2
novel_1251	XM_018041374.1	gene-TUBGCP2
novel_1251	XM_018041492.1	gene-HOGA1
novel_1251	XM_018041493.1	gene-C26H10orf62
novel_1251	XM_018041508.1	gene-SEC31B
novel_1251	XM_018041509.1	gene-SEC31B
novel_1251	XM_018041510.1	gene-SEC31B
novel_1251	XM_018041511.1	gene-SEC31B
novel_1251	XM_018041512.1	gene-SEC31B
novel_1251	XM_018041513.1	gene-SEC31B
novel_1251	XM_018041514.1	gene-SEC31B
novel_1251	XM_018041529.1	gene-RRP12
novel_1251	XM_018041530.1	gene-RRP12
novel_1251	XM_018041604.1	gene-MFSD13A
novel_1251	XM_018041605.1	gene-MFSD13A
novel_1251	XM_018041606.1	gene-MFSD13A
novel_1251	XM_018041637.1	gene-JAKMIP3
novel_1251	XM_018041688.1	gene-CUEDC2
novel_1251	XM_018041689.1	gene-CUEDC2
novel_1251	XM_018041690.1	gene-CUEDC2
novel_1251	XM_018041711.1	gene-RGS10
novel_1251	XM_018041765.1	gene-GRIK3
novel_1251	XM_018041773.1	gene-ZC3H12A
novel_1251	XM_018041783.1	gene-ZC3H12A
novel_1251	XM_018041789.1	gene-ZC3H12A
novel_1251	XM_018041800.1	gene-ADRB3
novel_1251	XM_018041813.1	gene-GNL2
novel_1251	XM_018041839.1	gene-NKX6-3
novel_1251	XM_018041857.1	gene-LOC108634081
novel_1251	XM_018041922.1	gene-HGSNAT
novel_1251	XM_018041924.1	gene-HGSNAT
novel_1251	XM_018041953.1	gene-MFHAS1
novel_1251	XM_018041954.1	gene-MFHAS1
novel_1251	XM_018041965.1	gene-NGLY1
novel_1251	XM_018042134.1	gene-IDO2
novel_1251	XM_018042142.1	gene-LOC106503661
novel_1251	XM_018042202.1	gene-USP54
novel_1251	XM_018042203.1	gene-USP54
novel_1251	XM_018042205.1	gene-USP54
novel_1251	XM_018042299.1	gene-CXCL12
novel_1251	XM_018042328.1	gene-ERCC6
novel_1251	XM_018042329.1	gene-ERCC6
novel_1251	XM_018042330.1	gene-ERCC6
novel_1251	XM_018042390.1	gene-CSGALNACT2
novel_1251	XM_018042415.1	gene-KCNMA1
novel_1251	XM_018042416.1	gene-KCNMA1
novel_1251	XM_018042453.1	gene-SPRTN
novel_1251	XM_018042469.1	gene-SFTPD
novel_1251	XM_018042470.1	gene-SFTPD
novel_1251	XM_018042473.1	gene-LOC102174628
novel_1251	XM_018042480.1	gene-TSPAN14
novel_1251	XM_018042486.1	gene-KCNQ4
novel_1251	XM_018042539.1	gene-SCMH1
novel_1251	XM_018042544.1	gene-SCMH1
novel_1251	XM_018042549.1	gene-SCMH1
novel_1251	XM_018042555.1	gene-SCMH1
novel_1251	XM_018042571.1	gene-SCMH1
novel_1251	XM_018042579.1	gene-SCMH1
novel_1251	XM_018042586.1	gene-SCMH1
novel_1251	XM_018042645.1	gene-ZNF488
novel_1251	XM_018042649.1	gene-TBATA
novel_1251	XM_018042697.1	gene-B3GAT3
novel_1251	XM_018042717.1	gene-CEND1
novel_1251	XM_018042718.1	gene-CEND1
novel_1251	XM_018042739.1	gene-PPP1R32
novel_1251	XM_018042740.1	gene-LOC102176586
novel_1251	XM_018042748.1	gene-MS4A10
novel_1251	XM_018042749.1	gene-LOC102183203
novel_1251	XM_018042751.1	gene-LOC102183203
novel_1251	XM_018042756.1	gene-SLC22A12
novel_1251	XM_018042768.1	gene-TBX10
novel_1251	XM_018042769.1	gene-LOC102188749
novel_1251	XM_018042785.1	gene-VEGFB
novel_1251	XM_018042786.1	gene-VEGFB
novel_1251	XM_018042787.1	gene-VEGFB
novel_1251	XM_018042840.1	gene-PCNX3
novel_1251	XM_018042841.1	gene-PCNX3
novel_1251	XM_018042842.1	gene-PCNX3
novel_1251	XM_018042843.1	gene-PCNX3
novel_1251	XM_018042844.1	gene-PCNX3
novel_1251	XM_018042845.1	gene-PCNX3
novel_1251	XM_018042873.1	gene-SSH3
novel_1251	XM_018042874.1	gene-SSH3
novel_1251	XM_018042875.1	gene-ANKRD13D
novel_1251	XM_018042876.1	gene-ANKRD13D
novel_1251	XM_018042908.1	gene-CORO1B
novel_1251	XM_018042926.1	gene-GAL3ST3
novel_1251	XM_018042927.1	gene-GAL3ST3
novel_1251	XM_018042959.1	gene-NXF1
novel_1251	XM_018043021.1	gene-PHRF1
novel_1251	XM_018043022.1	gene-PHRF1
novel_1251	XM_018043027.1	gene-CDHR5
novel_1251	XM_018043028.1	gene-CDHR5
novel_1251	XM_018043029.1	gene-CDHR5
novel_1251	XM_018043030.1	gene-CDHR5
novel_1251	XM_018043031.1	gene-CDHR5
novel_1251	XM_018043032.1	gene-CDHR5
novel_1251	XM_018043034.1	gene-IRF7
novel_1251	XM_018043039.1	gene-PITPNM1
novel_1251	XM_018043040.1	gene-PITPNM1
novel_1251	XM_018043041.1	gene-PITPNM1
novel_1251	XM_018043047.1	gene-CABP2
novel_1251	XM_018043063.1	gene-LOC102186937
novel_1251	XM_018043072.1	gene-USP35
novel_1251	XM_018043098.1	gene-CFL1
novel_1251	XM_018043118.1	gene-LOC102180829
novel_1251	XM_018043119.1	gene-LOC102180829
novel_1251	XM_018043120.1	gene-LOC102180829
novel_1251	XM_018043121.1	gene-LOC102180829
novel_1251	XM_018043123.1	gene-LOC102180829
novel_1251	XM_018043124.1	gene-LOC102180829
novel_1251	XM_018043125.1	gene-LOC102180829
novel_1251	XM_018043126.1	gene-LOC102180829
novel_1251	XM_018043127.1	gene-LOC102180829
novel_1251	XM_018043128.1	gene-LOC102180829
novel_1251	XM_018043129.1	gene-LOC102180829
novel_1251	XM_018043130.1	gene-LOC102180829
novel_1251	XM_018043131.1	gene-LOC102180829
[truncated: 16,570 more rows]
