# Supplementary material for: Integrated Transcriptome Analysis Reveals the Crucial mRNAs and miRNAs Related to Fecundity in the Hypothalamus of Yunshang Black Goats during the Luteal Phase
Source: Animals (Basel). 2022 Dec 2;12(23):3397. doi: 10.3390/ani12233397 (PMC9738480; doi:10.3390/ani12233397)
Supplement: Supplementary file 1 [file animals-12-03397-s001.zip › Supplementary Table S7.xlsx]

## Sheet: GO
GO_class	GO ID	GO_term	Hit_number	Background number	P-Value	Q-Value	Gene IDs
Molecular Function	GO:0043168	anion binding	233	6634	5.24487e-07	0.00390324	Novel_011938,Novel_006947,Novel_016201,Novel_017988,Novel_009963,Novel_014665,Novel_012322,XM_018054880.1,Novel_000332,Novel_007785,XM_018040427.1,XM_018057752.1,Novel_022379,Novel_012738,Novel_005357,Novel_006636,XM_018046076.1,XM_018053310.1,Novel_011434,Novel_012473,XM_018050742.1,XM_018051096.1,Novel_001506,XM_018046866.1,XM_018066240.1,Novel_010945,XM_005678139.3,XM_018065393.1,Novel_016634,…
Molecular Function	GO:0036094	small molecule binding	244	7076	1.09277e-06	0.00406618	Novel_011156,Novel_012735,Novel_006623,XM_018041460.1,XM_018060044.1,XM_018041043.1,Novel_004393,Novel_021408,XM_018050497.1,XM_005679282.3,Novel_007886,Novel_003678,Novel_012727,Novel_006201,Novel_003693,Novel_000175,Novel_002324,XM_013964619.2,Novel_027085,Novel_022437,XM_018040425.1,Novel_026483,Novel_026083,XM_018044212.1,Novel_005445,Novel_027688,Novel_024734,Novel_024731,XM_018059054.1,Nove…
Biological Process	GO:0051648	vesicle localization	33	514	2.29997e-06	0.00570545	Novel_022378,Novel_011432,XM_018057735.1,Novel_005818,XM_018041241.1,XM_018055231.1,Novel_005819,Novel_005118,XM_018055222.1,XM_018038349.1,Novel_017484,Novel_017776,XM_005687994.3,Novel_011844,Novel_016822,Novel_005816,Novel_009561,XM_018058897.1,XM_018061366.1,Novel_013993,Novel_011413,Novel_010945,XR_001918877.1,Novel_001051,XM_005700540.3,XM_005691547.3,Novel_010947,Novel_004765,Novel_008978,…
Biological Process	GO:0048709	oligodendrocyte differentiation	18	196	4.119e-06	0.00766339	Novel_019358,Novel_019352,Novel_013605,XM_018041336.1,Novel_010762,Novel_023057,Novel_000024,Novel_000031,XM_018041241.1,Novel_010746,Novel_010759,Novel_005625,Novel_010760,Novel_010763,Novel_010753,Novel_010757,Novel_000025,Novel_019353
Cellular Component	GO:0098590	plasma membrane region	77	1766	7.57787e-06	0.0110804	XM_018039584.1,XM_018050081.1,XM_018051188.1,Novel_005819,Novel_005118,Novel_002688,Novel_007547,Novel_017000,Novel_016420,XM_013972199.2,Novel_006216,Novel_000711,Novel_004860,XM_018060493.1,Novel_005816,Novel_022005,XM_018048680.1,Novel_002623,XM_005675316.3,XM_018059645.1,Novel_003677,Novel_006291,Novel_007162,Novel_023550,Novel_026448,Novel_025900,Novel_000647,XM_018041336.1,Novel_003679,Nove…
Molecular Function	GO:0016423	tRNA (guanine) methyltransferase activity	8	41	8.93341e-06	0.0110804	Novel_021987,Novel_021989,Novel_021972,XM_018051734.1,Novel_021996,Novel_021978,Novel_021976,Novel_021988
Biological Process	GO:0010664	negative regulation of striated muscle cell apoptotic process	7	35	2.76365e-05	0.0118211	Novel_010753,Novel_010763,Novel_010760,Novel_010757,Novel_010762,Novel_010746,Novel_010759
Biological Process	GO:0010667	negative regulation of cardiac muscle cell apoptotic process	7	35	2.76365e-05	0.0118211	Novel_010746,Novel_010759,Novel_010760,Novel_010763,Novel_010753,Novel_010762,Novel_010757
Biological Process	GO:0016043	cellular component organization	346	11006	2.07217e-05	0.0118211	XM_018065886.1,Novel_011553,XM_018053910.1,Novel_026034,Novel_011423,XM_005700540.3,Novel_003955,Novel_026083,Novel_004688,XM_018048435.1,Novel_023701,Novel_021757,XM_018057000.1,Novel_021408,XM_018038346.1,Novel_014628,Novel_012735,XM_005696537.3,Novel_004497,Novel_020744,Novel_015150,XM_005679282.3,Novel_014501,XM_018050293.1,Novel_013034,XM_018056596.1,Novel_006051,Novel_011617,XM_018066926.1,…
Biological Process	GO:0017157	regulation of exocytosis	24	356	2.42943e-05	0.0118211	Novel_017996,Novel_005818,Novel_010945,XM_018053317.1,Novel_022378,Novel_010947,Novel_005819,XM_005691547.3,XM_005700540.3,Novel_001051,Novel_017989,Novel_017776,Novel_017988,XM_018038349.1,Novel_004765,Novel_017990,Novel_017980,Novel_017484,Novel_022379,Novel_026578,Novel_000216,Novel_016822,Novel_005816,XM_018038346.1
Biological Process	GO:0048284	organelle fusion	26	407	2.85918e-05	0.0118211	XM_018057000.1,Novel_003045,Novel_005816,Novel_016822,Novel_011166,XM_005699056.2,Novel_017776,XM_018063648.1,Novel_013034,Novel_018328,XM_018055051.1,Novel_014029,Novel_010947,XM_005691547.3,XM_018060332.1,XM_013963894.2,Novel_016635,Novel_005819,Novel_014032,Novel_003162,XM_005700540.3,Novel_016634,Novel_003166,XM_018048806.1,Novel_005818,Novel_010945
Biological Process	GO:0051650	establishment of vesicle localization	29	461	1.35384e-05	0.0118211	XR_001918877.1,Novel_005818,Novel_010945,Novel_011413,XM_018057735.1,Novel_022378,Novel_011432,Novel_010947,Novel_005819,XM_005691547.3,Novel_005118,XM_005700540.3,Novel_001051,Novel_011844,XM_005687994.3,Novel_017776,XM_018038349.1,Novel_017484,Novel_004765,Novel_008978,Novel_022379,XM_018061366.1,Novel_013993,XM_018058897.1,Novel_007785,Novel_016822,Novel_005816,XM_018038346.1,Novel_009561
Biological Process	GO:0060627	regulation of vesicle-mediated transport	45	883	1.73457e-05	0.0118211	Novel_017776,Novel_017990,Novel_017484,XM_018038349.1,Novel_005356,Novel_011166,Novel_016822,Novel_005816,XM_018055454.1,Novel_000216,Novel_026578,Novel_022378,XM_018048806.1,XM_013974002.2,Novel_005818,Novel_017996,Novel_018328,Novel_005819,XM_013963894.2,Novel_015070,XM_018063648.1,Novel_016201,Novel_017988,XM_018041336.1,Novel_017989,Novel_004765,Novel_008978,Novel_017980,Novel_001890,XM_01803…
Biological Process	GO:0061158	3'-UTR-mediated mRNA destabilization	9	55	1.12151e-05	0.0118211	Novel_010759,Novel_010746,XM_018041462.1,XM_018041460.1,Novel_010757,Novel_010762,Novel_010753,Novel_010763,Novel_010760
Molecular Function	GO:0000049	tRNA binding	16	179	1.94498e-05	0.0118211	XM_018042949.1,Novel_027688,Novel_016418,Novel_021989,Novel_016415,Novel_012735,Novel_021987,Novel_012738,Novel_027694,Novel_012727,Novel_021978,Novel_021988,Novel_021976,Novel_016420,Novel_021996,Novel_021972
Molecular Function	GO:0000166	nucleotide binding	216	6375	1.74671e-05	0.0118211	Novel_019118,Novel_004860,Novel_012409,Novel_025731,Novel_017484,XR_001919614.1,Novel_000711,Novel_007793,Novel_019775,Novel_012173,Novel_027331,Novel_023847,XM_018055454.1,Novel_021143,Novel_016453,Novel_023846,XM_018052838.1,Novel_016215,Novel_000495,XM_005676341.3,XM_018057506.1,XM_018061983.1,Novel_009307,Novel_017989,Novel_000454,Novel_028039,XM_018047963.1,XM_018044210.1,Novel_000473,XM_018…
Molecular Function	GO:0005543	phospholipid binding	42	815	2.53516e-05	0.0118211	Novel_001051,XM_018047786.1,Novel_003793,Novel_019036,XM_005691547.3,Novel_010947,Novel_023550,XM_018055051.1,Novel_019037,XM_018045790.1,Novel_010945,Novel_023545,XM_005686815.3,XM_018047760.1,Novel_018183,XM_018038346.1,Novel_022379,Novel_006636,Novel_015126,Novel_016201,XM_013964575.2,Novel_015335,XM_018050068.1,Novel_009963,XM_018060543.1,Novel_020744,Novel_005819,XM_018055510.1,Novel_021006,…
Molecular Function	GO:1901265	nucleoside phosphate binding	216	6376	1.76436e-05	0.0118211	Novel_000454,Novel_017989,Novel_009307,Novel_028039,XM_018047963.1,XM_018044210.1,Novel_000473,XM_018047312.1,Novel_000496,XM_005699056.2,XM_013973506.2,Novel_028160,XM_005695539.3,Novel_017950,XM_005675316.3,XM_018059052.1,XM_005685083.3,XM_018057509.1,XM_018061133.1,XM_018048761.1,XM_018042329.1,XM_005699125.3,Novel_028150,Novel_009704,XM_018060332.1,Novel_024375,Novel_012409,Novel_004860,Novel…
Biological Process	GO:0097479	synaptic vesicle localization	24	361	3.03945e-05	0.011905	Novel_005818,Novel_010945,Novel_022378,Novel_011413,Novel_005819,XM_005691547.3,Novel_005118,Novel_010947,XM_018055222.1,XM_018055231.1,Novel_001051,Novel_011844,XM_018038349.1,Novel_017484,Novel_008978,Novel_004765,Novel_017776,XM_018041336.1,Novel_022379,Novel_013993,Novel_016822,Novel_005816,XM_018038346.1,Novel_009561
Biological Process	GO:0016079	synaptic vesicle exocytosis	17	207	3.23692e-05	0.0120446	XM_005691547.3,Novel_005819,Novel_010947,Novel_001051,Novel_005818,Novel_010945,Novel_022378,Novel_022379,Novel_013993,Novel_016822,Novel_005816,Novel_009561,XM_018038346.1,XM_018038349.1,Novel_004765,Novel_017484,Novel_017776
Biological Process	GO:0071840	cellular component organization or biogenesis	356	11437	3.50757e-05	0.0124302	XM_018042436.1,Novel_018257,Novel_013973,XM_005699056.2,Novel_009307,Novel_001702,Novel_004765,Novel_013605,Novel_028039,Novel_010947,XM_013965401.2,XM_018055051.1,Novel_005753,Novel_018028,XM_018060332.1,Novel_018225,XM_018060651.1,XM_013962417.2,Novel_019037,XM_018061239.1,Novel_005601,XM_018060493.1,Novel_000601,Novel_019090,XM_018041232.1,Novel_009397,Novel_021110,Novel_011844,Novel_015116,XM…
Biological Process	GO:0006836	neurotransmitter transport	27	445	4.91852e-05	0.0140783	Novel_005127,Novel_017776,Novel_004765,Novel_017484,XM_018038349.1,Novel_009561,XM_018038346.1,Novel_016822,Novel_005816,Novel_013993,Novel_022379,Novel_026236,Novel_006697,Novel_027844,Novel_022378,Novel_008170,Novel_010945,Novel_005818,Novel_001051,Novel_010815,XM_018055231.1,XM_018055222.1,Novel_010947,Novel_005118,Novel_005819,XM_018053910.1,XM_005691547.3
Biological Process	GO:0010001	glial cell differentiation	24	372	4.89164e-05	0.0140783	Novel_019352,Novel_019358,Novel_022483,XM_005699056.2,XM_018041336.1,XM_018051955.1,Novel_013605,Novel_010762,Novel_023057,Novel_018257,XM_018041241.1,Novel_002782,Novel_000031,Novel_000024,Novel_005625,Novel_010759,Novel_017769,Novel_010746,Novel_010757,Novel_010760,Novel_010763,Novel_010753,Novel_019353,Novel_000025
Biological Process	GO:0048714	positive regulation of oligodendrocyte differentiation	7	38	4.84709e-05	0.0140783	Novel_010746,Novel_010759,Novel_010763,Novel_010753,Novel_010760,Novel_010757,Novel_010762
Biological Process	GO:0099504	synaptic vesicle cycle	22	324	4.68383e-05	0.0140783	Novel_017776,XM_018041336.1,XM_018038349.1,Novel_017484,Novel_008978,Novel_004765,Novel_005816,Novel_016822,XM_018038346.1,Novel_009561,Novel_022379,Novel_013993,Novel_011413,Novel_022378,Novel_005818,Novel_010945,XM_018055231.1,Novel_001051,XM_018055222.1,Novel_010947,XM_005691547.3,Novel_005819
Molecular Function	GO:0017076	purine nucleotide binding	167	4796	4.823e-05	0.0140783	XM_018057506.1,XM_018061983.1,XM_018052838.1,Novel_016215,Novel_000495,Novel_012173,XM_018055454.1,Novel_021143,Novel_016453,Novel_004860,Novel_012409,Novel_019118,Novel_017484,Novel_025731,XR_001919614.1,Novel_019775,Novel_007793,Novel_000711,XM_018048761.1,XM_018042329.1,XM_005699125.3,Novel_024375,Novel_009704,XM_018060332.1,Novel_017950,XM_005675316.3,XM_018057509.1,XM_005685083.3,XM_01805905…
Biological Process	GO:0007269	neurotransmitter secretion	23	356	6.81477e-05	0.0163598	Novel_010945,Novel_005818,Novel_008170,Novel_022378,Novel_005118,XM_018053910.1,XM_005691547.3,Novel_005819,XM_018055222.1,Novel_010947,Novel_001051,Novel_010815,XM_018055231.1,Novel_004765,Novel_017484,XM_018038349.1,Novel_017776,Novel_013993,Novel_022379,Novel_009561,XM_018038346.1,Novel_016822,Novel_005816
Biological Process	GO:0051962	positive regulation of nervous system development	43	877	6.40216e-05	0.0163598	XM_018055222.1,XM_018054257.1,Novel_018328,Novel_009182,Novel_005819,Novel_010753,Novel_010815,Novel_018974,XM_018055231.1,Novel_009184,XM_018054259.1,Novel_005818,XM_018051188.1,Novel_010759,Novel_005625,Novel_010762,Novel_000173,Novel_005816,Novel_018518,Novel_002945,Novel_004774,Novel_002941,Novel_004208,Novel_019118,Novel_024536,Novel_010757,Novel_002944,Novel_010760,XM_018053910.1,Novel_0107…
Biological Process	GO:0099643	signal release from synapse	23	356	6.81477e-05	0.0163598	XM_018038349.1,Novel_017484,Novel_004765,Novel_017776,Novel_005816,Novel_016822,Novel_009561,XM_018038346.1,Novel_022379,Novel_013993,Novel_022378,Novel_005818,Novel_010945,Novel_008170,XM_018055231.1,Novel_001051,Novel_010815,XM_018053910.1,XM_005691547.3,Novel_005819,Novel_005118,XM_018055222.1,Novel_010947
Molecular Function	GO:0032555	purine ribonucleotide binding	166	4786	6.23648e-05	0.0163598	Novel_006396,XR_001917424.1,Novel_012324,Novel_012206,XM_018042330.1,XM_018061046.1,Novel_011654,Novel_009709,XM_005690959.3,XM_018043315.1,XM_013965740.2,XM_018051644.1,Novel_017990,Novel_021007,XM_013969732.2,Novel_004208,Novel_020918,Novel_005358,XM_018040945.1,XM_018042949.1,Novel_007918,Novel_001508,XM_018050174.1,Novel_000227,Novel_023545,Novel_012209,XM_018056594.1,XM_018041428.1,Novel_016…
Molecular Function	GO:0035639	purine ribonucleoside triphosphate binding	163	4684	6.21578e-05	0.0163598	Novel_016453,Novel_021143,XM_018055454.1,Novel_012173,Novel_000711,Novel_019775,Novel_007793,XR_001919614.1,Novel_017484,Novel_025731,Novel_012409,Novel_004860,Novel_019118,XM_018061983.1,XM_018057506.1,Novel_000495,Novel_016215,XM_018052838.1,XM_005695539.3,Novel_028160,Novel_000496,XM_005699056.2,Novel_028039,Novel_017989,Novel_009307,Novel_009704,XM_018060332.1,Novel_024375,XM_005699125.3,XM_0…
Biological Process	GO:0017158	regulation of calcium ion-dependent exocytosis	14	159	7.44009e-05	0.0173029	XM_018038346.1,Novel_016822,Novel_005816,Novel_001051,Novel_010947,Novel_022379,XM_005691547.3,Novel_005819,Novel_017776,Novel_017484,Novel_022378,XM_018038349.1,Novel_010945,Novel_005818
Biological Process	GO:0016192	vesicle-mediated transport	101	2655	8.16623e-05	0.017826	Novel_005819,Novel_005118,Novel_001851,Novel_018328,Novel_007547,XM_013974002.2,XM_018051027.1,XM_018048806.1,Novel_022378,XM_018055510.1,Novel_001740,Novel_009397,XM_018048680.1,XM_018055454.1,Novel_005816,Novel_011166,Novel_026040,Novel_015806,Novel_011844,XM_018038349.1,XM_018050177.1,XM_018046043.1,Novel_017484,Novel_017776,Novel_020874,XM_005691547.3,Novel_014032,Novel_005753,XM_018055051.1,…
Biological Process	GO:0048713	regulation of oligodendrocyte differentiation	9	70	8.10802e-05	0.017826	Novel_010746,Novel_010759,XM_018041241.1,Novel_010760,Novel_010763,Novel_010753,Novel_010762,Novel_023057,Novel_010757
Molecular Function	GO:0032553	ribonucleotide binding	166	4814	8.38363e-05	0.017826	Novel_012172,Novel_027820,Novel_006398,XM_018041972.1,Novel_024018,XM_018066137.1,Novel_016420,XM_018058694.1,Novel_026909,XM_018047929.1,XM_018050177.1,XM_018046043.1,Novel_000173,XM_013975425.2,XM_013964532.2,Novel_009649,Novel_021606,XM_018043463.1,XM_018066240.1,XM_018046866.1,XM_018050742.1,XM_018051096.1,Novel_001506,XM_018053310.1,XM_018046076.1,Novel_011434,Novel_023550,Novel_016635,Novel…
Biological Process	GO:0017156	calcium ion regulated exocytosis	18	247	9.15998e-05	0.0183123	Novel_017776,Novel_004765,Novel_017484,XM_018038349.1,Novel_013993,Novel_022379,XM_018038346.1,Novel_009561,Novel_016822,Novel_005816,Novel_010945,Novel_005818,Novel_022378,Novel_010947,XM_005691547.3,Novel_005819,XM_005700540.3,Novel_001051
Biological Process	GO:0051179	localization	357	11600	8.97947e-05	0.0183123	Novel_000949,XM_018041241.1,XM_018063219.1,XM_018051027.1,XM_018039584.1,Novel_018974,Novel_001851,Novel_022336,Novel_026573,XM_018038349.1,Novel_026040,Novel_016309,Novel_011166,Novel_027717,Novel_005207,XM_018044969.1,Novel_014058,Novel_012473,Novel_004854,Novel_011413,XM_018046076.1,Novel_006291,Novel_010927,XR_001918877.1,Novel_018429,XM_018055786.1,XM_018040669.1,Novel_026032,Novel_025900,XM…
Biological Process	GO:0061157	mRNA destabilization	10	88	9.5966e-05	0.0183123	Novel_010753,Novel_010763,Novel_010760,XM_018041460.1,Novel_010757,Novel_010762,XM_013964742.2,XM_018041462.1,Novel_010746,Novel_010759
Molecular Function	GO:0005488	binding	760	27028	9.38931e-05	0.0183123	Novel_001638,XM_018059245.1,Novel_005358,XM_018056830.1,XM_018040945.1,Novel_023545,Novel_009260,XM_018056594.1,Novel_020898,XM_018040653.1,Novel_019680,Novel_000143,Novel_024577,XM_018062392.1,Novel_016415,Novel_004740,Novel_000502,XM_018050068.1,XM_018063669.1,Novel_027694,Novel_023245,XM_018066622.1,XM_018055222.1,XM_018047588.1,Novel_003162,XM_018049728.1,Novel_009038,Novel_000031,XM_01805773…
Biological Process	GO:1903305	regulation of regulated secretory pathway	16	206	0.000105733	0.0196717	Novel_010947,Novel_005819,XM_005691547.3,XM_005700540.3,Novel_001051,Novel_010945,Novel_005818,Novel_022378,Novel_000216,Novel_022379,XM_018038346.1,Novel_005816,Novel_016822,Novel_017776,Novel_017484,XM_018038349.1
Cellular Component	GO:0042734	presynaptic membrane	16	207	0.000111879	0.0203074	XM_018059459.1,Novel_022005,Novel_005816,XM_018048680.1,Novel_025897,XM_018048677.1,Novel_004765,XM_018055222.1,Novel_005819,Novel_006396,XM_018055231.1,Novel_005818,XM_018059645.1,Novel_022003,XM_018051188.1,Novel_006291
Molecular Function	GO:0097367	carbohydrate derivative binding	184	5464	0.000117215	0.0207694	XM_013964532.2,Novel_000173,XM_018059817.1,XM_013975425.2,XM_018043463.1,Novel_003847,Novel_009649,Novel_021606,XM_018058694.1,XM_018066137.1,Novel_016420,XM_018050177.1,XM_018046043.1,XM_018047929.1,Novel_026909,XM_018041972.1,Novel_006398,Novel_024018,Novel_012172,Novel_027820,Novel_000332,Novel_007785,Novel_012738,Novel_005357,XM_018057752.1,XM_018040427.1,XM_018054880.1,Novel_012322,Novel_014…
Biological Process	GO:0099531	presynaptic process involved in chemical synaptic transmission	23	370	0.000121089	0.0209569	Novel_022379,Novel_013993,Novel_016822,Novel_005816,Novel_009561,XM_018038346.1,XM_018038349.1,Novel_004765,Novel_017484,Novel_017776,Novel_005819,XM_018053910.1,XM_005691547.3,Novel_005118,XM_018055222.1,Novel_010947,XM_018055231.1,Novel_001051,Novel_010815,Novel_005818,Novel_010945,Novel_008170,Novel_022378
Biological Process	GO:0048489	synaptic vesicle transport	21	324	0.000132422	0.0209677	Novel_010947,Novel_005118,XM_005691547.3,Novel_005819,Novel_001051,Novel_010945,Novel_005818,Novel_011413,Novel_022378,Novel_013993,Novel_022379,XM_018038346.1,Novel_009561,Novel_016822,Novel_005816,Novel_011844,Novel_017776,Novel_017484,Novel_004765,Novel_008978,XM_018038349.1
Biological Process	GO:0097480	establishment of synaptic vesicle localization	21	324	0.000132422	0.0209677	Novel_011413,Novel_022378,Novel_005818,Novel_010945,Novel_001051,Novel_010947,Novel_005819,XM_005691547.3,Novel_005118,Novel_017776,XM_018038349.1,Novel_004765,Novel_017484,Novel_008978,Novel_011844,Novel_005816,Novel_016822,Novel_009561,XM_018038346.1,Novel_022379,Novel_013993
Biological Process	GO:0099003	vesicle-mediated transport in synapse	21	324	0.000132422	0.0209677	XM_005691547.3,Novel_005819,Novel_005118,Novel_010947,Novel_001051,Novel_005818,Novel_010945,Novel_022378,Novel_011413,Novel_022379,Novel_013993,Novel_005816,Novel_016822,XM_018038346.1,Novel_009561,Novel_011844,XM_018038349.1,Novel_017484,Novel_008978,Novel_004765,Novel_017776
Cellular Component	GO:0031045	dense core granule	7	44	0.000128569	0.0209677	Novel_022379,Novel_005818,Novel_005819,XM_018038346.1,Novel_005816,XM_018038349.1,Novel_022378
Biological Process	GO:0050779	RNA destabilization	10	92	0.000139688	0.0212156	Novel_010759,Novel_010746,XM_018041462.1,XM_013964742.2,Novel_010757,XM_018041460.1,Novel_010762,Novel_010763,Novel_010753,Novel_010760
Molecular Function	GO:1901363	heterocyclic compound binding	410	13617	0.00013871	0.0212156	Novel_007889,Novel_024729,Novel_017996,XM_018066107.1,Novel_021989,Novel_020052,Novel_012200,Novel_026486,XM_018059544.1,Novel_016418,Novel_012391,Novel_010753,Novel_000938,XM_018039752.1,XM_018062766.1,XR_001917611.1,Novel_013816,Novel_019352,NM_001285748.1,Novel_022444,Novel_007618,XM_018053112.1,XM_005687994.3,Novel_021362,Novel_018362,Novel_018906,Novel_017724,XM_018056986.1,XM_018048758.1,No…
Biological Process	GO:0006810	transport	286	9087	0.000143922	0.0212822	Novel_017989,Novel_001760,XM_005699530.3,Novel_005669,Novel_013606,Novel_021071,Novel_019790,XM_018059459.1,Novel_017497,Novel_017769,Novel_005668,XM_005682096.3,Novel_021023,Novel_014032,XM_018059741.1,XM_018057901.1,XM_018047368.1,Novel_017484,Novel_020874,Novel_015806,Novel_014901,XM_018055454.1,Novel_026842,Novel_005816,Novel_022005,Novel_026236,Novel_020355,XM_013974002.2,Novel_017000,Novel_…
Biological Process	GO:0016050	vesicle organization	35	688	0.000148707	0.0212822	XM_018063648.1,Novel_020744,XM_018038346.1,XM_018057000.1,Novel_005357,Novel_022379,XR_001918877.1,Novel_010945,XM_005700540.3,Novel_005358,XM_018055051.1,Novel_014029,Novel_010947,XM_005691547.3,Novel_014032,Novel_017776,XM_018038349.1,Novel_011844,Novel_005356,XM_018041820.1,Novel_005816,Novel_016822,Novel_011166,Novel_001444,XM_018061366.1,Novel_000216,XM_018058897.1,XM_018057735.1,Novel_02237…
Biological Process	GO:0051640	organelle localization	44	939	0.000145993	0.0212822	Novel_010947,Novel_005445,XM_005691547.3,XM_005700540.3,Novel_001051,XR_001918877.1,Novel_010945,Novel_011413,Novel_022379,XM_005695539.3,Novel_007785,XM_018038346.1,XM_018044988.1,XM_018041336.1,Novel_004765,Novel_008978,XM_018055222.1,Novel_005819,Novel_009182,Novel_005118,XM_018055231.1,Novel_009184,XM_018041241.1,Novel_005818,Novel_000378,XM_018057735.1,Novel_022378,Novel_011432,XM_018061366.…
Biological Process	GO:0045666	positive regulation of neuron differentiation	32	611	0.000167693	0.0231314	Novel_004201,Novel_005049,Novel_018429,Novel_008170,Novel_010746,Novel_010763,Novel_010760,Novel_002944,Novel_010757,XM_018042164.1,XM_005700540.3,XM_018059459.1,Novel_012735,XM_018054259.1,Novel_005818,Novel_010759,Novel_005819,Novel_010753,Novel_009182,Novel_018328,XM_018054257.1,Novel_009184,Novel_018974,Novel_004208,Novel_024536,Novel_019118,Novel_000173,Novel_010762,Novel_002941,Novel_002945…
Biological Process	GO:0046907	intracellular transport	125	3497	0.000167844	0.0231314	XM_018057735.1,XM_005675406.3,Novel_021006,Novel_025728,Novel_017996,Novel_005818,Novel_023556,Novel_020681,Novel_009184,XM_013963894.2,XM_018056596.1,Novel_012206,Novel_017724,XM_018051644.1,Novel_017990,XM_018048677.1,Novel_019352,XM_018038743.1,Novel_015488,Novel_021007,XM_005687994.3,XM_018041820.1,Novel_002148,Novel_016822,Novel_009561,Novel_021169,XM_018061366.1,Novel_013993,Novel_000216,XM…
Cellular Component	GO:0097060	synaptic membrane	31	587	0.000182061	0.0246345	XM_018055222.1,Novel_005819,Novel_005118,Novel_006396,Novel_026448,XM_018055231.1,Novel_007547,Novel_002623,Novel_005818,XM_018059645.1,XM_018050081.1,Novel_022003,XM_018051188.1,Novel_006291,XM_018042832.1,XM_018039630.1,XM_018059459.1,XM_018057547.1,Novel_006697,Novel_005816,Novel_022005,XM_018048680.1,Novel_025897,XM_013972199.2,Novel_000647,XM_018041336.1,Novel_016201,Novel_006201,Novel_00476…
Biological Process	GO:0010656	negative regulation of muscle cell apoptotic process	7	47	0.00019724	0.025308	Novel_010746,Novel_010759,Novel_010753,Novel_010763,Novel_010760,Novel_010757,Novel_010762
Biological Process	GO:1902115	regulation of organelle assembly	21	333	0.000192823	0.025308	Novel_020919,Novel_017990,Novel_017980,Novel_004860,Novel_019118,Novel_017989,Novel_017988,Novel_020918,Novel_015116,Novel_013816,XM_018056596.1,XM_013963894.2,XM_005696851.3,XM_005696850.3,XM_018061239.1,XM_018056594.1,Novel_017996,XM_013964742.2,Novel_013818,Novel_018225,Novel_008170
Molecular Function	GO:0008175	tRNA methyltransferase activity	8	62	0.000195585	0.025308	Novel_021996,XM_018051734.1,Novel_021989,Novel_021972,Novel_021976,Novel_021988,Novel_021978,Novel_021987
Cellular Component	GO:0045202	synapse	71	1767	0.00020699	0.0261088	Novel_022483,Novel_006201,XM_018057547.1,XM_018041460.1,XM_013965606.2,XM_018038346.1,Novel_004201,XM_018048435.1,XM_018041462.1,Novel_023602,Novel_022003,XM_018053910.1,Novel_007297,Novel_001051,XM_005700540.3,XM_018048677.1,XM_018042832.1,Novel_013993,XM_018039630.1,Novel_025897,XM_018063358.1,Novel_009561,Novel_020052,Novel_005818,XM_005690959.3,XM_018055222.1,XM_018055231.1,Novel_010815,Novel…
Biological Process	GO:0051234	establishment of localization	292	9357	0.000215629	0.0267452	XM_013963894.2,Novel_012206,Novel_020681,Novel_010815,Novel_015083,XM_018063895.1,XM_005675406.3,XM_013964057.2,Novel_012591,XM_013965740.2,Novel_013993,Novel_010001,Novel_002148,Novel_009561,Novel_025897,Novel_019879,Novel_015488,Novel_024321,Novel_017990,Novel_014029,Novel_000227,XM_018053839.1,Novel_022003,XM_018053317.1,XM_018050174.1,Novel_021022,Novel_017392,XM_018047760.1,XM_005686815.3,No…
Biological Process	GO:0051656	establishment of organelle localization	38	786	0.000219884	0.0268259	Novel_011432,Novel_022378,XM_018057735.1,Novel_000378,Novel_005818,Novel_009184,Novel_005118,Novel_009182,Novel_005819,Novel_017484,XM_018038349.1,Novel_017776,XM_005687994.3,Novel_011844,Novel_015116,Novel_009561,Novel_007096,Novel_016822,Novel_005816,XM_018058897.1,Novel_000216,Novel_013993,XM_018061366.1,Novel_011413,Novel_010945,XR_001918877.1,Novel_001051,XM_005700540.3,XM_005691547.3,Novel_…
Biological Process	GO:0120035	regulation of plasma membrane bounded cell projection organization	49	1108	0.000245241	0.0294368	Novel_018257,Novel_014628,Novel_012735,XM_018059459.1,XM_018041336.1,XM_018066810.1,XR_001917262.1,Novel_015150,XM_005700540.3,Novel_016746,Novel_001051,Novel_023550,Novel_010664,Novel_010757,Novel_002944,Novel_010760,Novel_011553,Novel_010763,Novel_005601,Novel_010746,Novel_027106,XM_005675316.3,Novel_018225,Novel_023545,Novel_008170,Novel_018429,Novel_004201,XM_018051762.1,Novel_005816,Novel_00…
Biological Process	GO:0044087	regulation of cellular component biogenesis	63	1531	0.000250212	0.0295568	Novel_001051,Novel_002944,XM_018053910.1,XM_018064779.1,Novel_023550,XM_005696850.3,XM_018052917.1,Novel_017497,XM_018061239.1,Novel_004688,XM_018056594.1,XM_018048435.1,XM_013964742.2,Novel_018225,Novel_008170,Novel_023545,Novel_012596,XM_005686815.3,Novel_021071,Novel_014628,Novel_000175,Novel_017980,XM_013963197.2,Novel_015039,XM_018041336.1,Novel_014501,Novel_017988,Novel_017989,Novel_020783,…
Biological Process	GO:0051649	establishment of localization in cell	139	4008	0.000265623	0.0304118	Novel_008624,Novel_019353,Novel_009182,Novel_005118,Novel_018328,Novel_012684,XM_018039584.1,Novel_000378,XM_018041241.1,XM_018048680.1,XM_018044969.1,Novel_011166,Novel_007096,Novel_000173,Novel_014058,XM_018038349.1,Novel_017776,Novel_026040,XM_018043734.1,XM_018042229.1,XM_018043982.1,Novel_026032,Novel_013336,XM_005691547.3,XM_018064779.1,Novel_006291,Novel_011413,XM_018040669.1,Novel_010945,…
Biological Process	GO:1903434	negative regulation of constitutive secretory pathway	5	23	0.00026543	0.0304118	Novel_017996,Novel_017990,Novel_017980,Novel_017988,Novel_017989
Molecular Function	GO:0019905	syntaxin binding	15	202	0.000279579	0.0310541	Novel_009307,Novel_017776,XM_018053317.1,Novel_005818,Novel_010945,Novel_005816,XM_005700540.3,Novel_016822,Novel_011166,Novel_014029,Novel_010947,Novel_005819,XM_005691547.3,Novel_019853,Novel_014032
Molecular Function	GO:0097159	organic cyclic compound binding	410	13723	0.000276654	0.0310541	XM_018059544.1,Novel_016418,Novel_012391,Novel_026486,Novel_024729,Novel_007889,Novel_012200,XM_018066107.1,Novel_021989,Novel_020052,Novel_017996,XM_018062766.1,Novel_013816,XR_001917611.1,XM_018039752.1,Novel_000938,Novel_010753,Novel_018362,Novel_021362,Novel_018906,Novel_017724,NM_001285748.1,Novel_022444,Novel_007618,Novel_019352,XM_005687994.3,XM_018053112.1,XM_018043142.1,Novel_004774,Nove…
Biological Process	GO:0051960	regulation of nervous system development	62	1510	0.000295761	0.0323684	Novel_010762,Novel_000173,XM_018051762.1,Novel_005816,Novel_018518,Novel_002945,Novel_004774,Novel_002941,Novel_004208,XM_018041820.1,Novel_019118,Novel_024536,XM_018055222.1,XM_018054257.1,Novel_018328,Novel_009182,Novel_010753,Novel_005819,Novel_010815,Novel_009184,XM_018055231.1,Novel_018974,XM_018041241.1,XM_018054259.1,Novel_005818,XM_018051188.1,Novel_005625,Novel_010759,Novel_023057,XM_018…
Biological Process	GO:0031344	regulation of cell projection organization	49	1118	0.000300475	0.0324078	XM_018066810.1,XR_001917262.1,Novel_015150,XM_018041336.1,XM_018059459.1,Novel_018257,Novel_014628,Novel_012735,Novel_027106,XM_005675316.3,Novel_018225,Novel_008170,Novel_023545,Novel_018429,Novel_004201,Novel_005601,Novel_010746,Novel_023550,Novel_010664,Novel_010757,Novel_002944,Novel_011553,Novel_010760,Novel_010763,XM_005700540.3,Novel_016746,Novel_001051,Novel_021007,Novel_004208,Novel_0191…
Biological Process	GO:0007030	Golgi organization	18	273	0.000315876	0.0335821	XM_018050174.1,XM_018063895.1,Novel_017996,Novel_023545,Novel_010481,Novel_014032,Novel_014029,Novel_023550,XM_018050177.1,Novel_017990,Novel_017980,Novel_017989,Novel_017988,XM_005699056.2,Novel_011250,Novel_016453,XM_018057000.1,XM_018061366.1
Biological Process	GO:0048227	plasma membrane to endosome transport	5	24	0.000328146	0.0343953	Novel_005358,XM_018057000.1,Novel_005357,XM_018048806.1,Novel_005356
Biological Process	GO:0007268	chemical synaptic transmission	52	1216	0.000354448	0.0351074	Novel_001051,Novel_016746,Novel_026448,XM_005691547.3,XM_018053910.1,Novel_006476,XM_005696850.3,Novel_010115,Novel_010947,Novel_023602,Novel_022003,Novel_004201,Novel_023255,Novel_010945,Novel_008170,XM_018038346.1,XM_018057547.1,Novel_022379,Novel_004765,XM_018041336.1,Novel_001702,Novel_010118,Novel_009963,Novel_007547,XM_018055231.1,Novel_010815,Novel_010114,Novel_005819,XM_018039752.1,Novel_…
Biological Process	GO:0098916	anterograde trans-synaptic signaling	52	1216	0.000354448	0.0351074	Novel_008170,Novel_004201,Novel_023255,Novel_010945,Novel_022003,Novel_023602,Novel_010115,XM_005696850.3,Novel_010947,XM_005691547.3,XM_018053910.1,Novel_006476,Novel_026448,Novel_001051,Novel_016746,Novel_010118,Novel_009963,Novel_001702,XM_018041336.1,Novel_004765,Novel_022379,XM_018057547.1,XM_018038346.1,Novel_005818,XM_018050081.1,Novel_022378,XM_005696851.3,XM_018055222.1,Novel_005819,Nove…
Biological Process	GO:0099536	synaptic signaling	52	1216	0.000354448	0.0351074	XM_005696850.3,Novel_010115,Novel_010947,XM_005691547.3,XM_018053910.1,Novel_006476,Novel_026448,Novel_016746,Novel_001051,Novel_008170,Novel_004201,Novel_023255,Novel_010945,Novel_022003,Novel_023602,Novel_022379,XM_018057547.1,XM_018038346.1,Novel_010118,Novel_009963,Novel_001702,XM_018041336.1,Novel_004765,XM_005696851.3,XM_018055222.1,Novel_005819,Novel_005118,XM_018039752.1,Novel_010114,Nove…
Biological Process	GO:0099537	trans-synaptic signaling	52	1216	0.000354448	0.0351074	Novel_000173,XM_018042832.1,Novel_013993,XM_018039630.1,Novel_016822,Novel_005816,Novel_022005,Novel_009561,Novel_025897,Novel_020919,XM_013972199.2,Novel_020918,Novel_006216,XM_005687994.3,Novel_017776,XM_018038349.1,Novel_017484,XM_018055222.1,XM_005696851.3,Novel_005819,Novel_005118,XM_018039752.1,Novel_010114,Novel_007547,XM_018055231.1,Novel_010815,Novel_005818,XM_018050081.1,Novel_022378,No…
Molecular Function	GO:0035091	phosphatidylinositol binding	27	503	0.000358528	0.0351074	Novel_021007,Novel_020744,Novel_009963,XM_018050068.1,Novel_016201,XM_013964575.2,Novel_015335,XM_018038349.1,Novel_000216,Novel_006636,Novel_022379,Novel_010001,XM_018038346.1,Novel_005816,XM_005686815.3,XM_018047760.1,Novel_018183,Novel_005818,XM_018066107.1,XM_018055510.1,Novel_021006,XR_001918100.1,Novel_022378,Novel_005819,Novel_003793,Novel_001051,XM_018047786.1
Biological Process	GO:0042759	long-chain fatty acid biosynthetic process	7	52	0.000375023	0.0362457	Novel_010746,Novel_010759,Novel_010753,Novel_010763,Novel_010760,Novel_010757,Novel_010762
Biological Process	GO:0044801	single-organism membrane fusion	22	376	0.000388757	0.0370914	Novel_013034,XM_018063648.1,Novel_017776,XM_018057000.1,Novel_011166,Novel_016822,Novel_005816,Novel_010945,Novel_005818,XM_018048806.1,Novel_014032,XM_005691547.3,XM_018060332.1,XM_013963894.2,Novel_005819,Novel_016635,Novel_010947,Novel_014029,XM_018055051.1,Novel_018328,Novel_016634,XM_005700540.3
Cellular Component	GO:0097458	neuron part	97	2644	0.000395668	0.0372729	Novel_026448,Novel_023550,XM_005691547.3,Novel_006476,XM_018051096.1,Novel_005601,Novel_011413,Novel_019037,XM_005680666.3,Novel_006291,XM_018046139.1,XM_018059645.1,XM_018040669.1,Novel_018257,Novel_017168,XM_018059459.1,Novel_006697,XM_018041336.1,Novel_016201,Novel_028039,Novel_004765,Novel_018974,Novel_001580,Novel_007547,Novel_017000,Novel_018328,Novel_011057,Novel_005819,Novel_005118,Novel_…
Biological Process	GO:2000156	regulation of retrograde vesicle-mediated transport, Golgi to ER	5	25	0.000401461	0.0373459	Novel_017996,Novel_017990,Novel_017980,Novel_017989,Novel_017988
Biological Process	GO:1903358	regulation of Golgi organization	6	38	0.000408047	0.03749	XM_018057000.1,Novel_017996,Novel_017988,Novel_017989,Novel_017990,Novel_017980
Biological Process	GO:1903530	regulation of secretion by cell	47	1079	0.000451479	0.0409745	XM_018055231.1,Novel_002688,Novel_005819,XM_018055222.1,XM_005696851.3,Novel_022378,XM_013964057.2,XM_018052011.1,Novel_005818,Novel_017996,XM_018041241.1,XM_018041232.1,Novel_016822,Novel_005816,Novel_022005,Novel_002674,Novel_026578,Novel_000216,XM_018038349.1,XM_018047368.1,Novel_017990,Novel_017484,Novel_017776,Novel_025088,Novel_001051,XM_005700540.3,XM_005691547.3,XM_005696850.3,XM_01805974…
Biological Process	GO:0045685	regulation of glial cell differentiation	10	107	0.00048063	0.0428681	Novel_010762,Novel_023057,Novel_010757,Novel_010760,Novel_010763,Novel_010753,Novel_010759,Novel_010746,XM_018041241.1,XM_005699056.2
Molecular Function	GO:0043167	ion binding	414	13962	0.000483865	0.0428681	XM_018051644.1,Novel_020918,Novel_013702,Novel_004208,Novel_021007,Novel_005790,Novel_001444,Novel_002770,Novel_016822,XM_018055488.1,Novel_004702,Novel_020998,Novel_002797,XM_018041545.1,Novel_019390,XR_001918100.1,Novel_011654,XM_018061046.1,Novel_005818,Novel_009038,XM_018049728.1,Novel_023836,XM_018055231.1,Novel_005242,Novel_006396,XM_018042330.1,XM_018047588.1,Novel_009321,XM_018055222.1,No…
Biological Process	GO:0051641	cellular localization	168	5071	0.000521964	0.0456994	Novel_026040,Novel_016309,Novel_006216,XM_018042229.1,XM_018043734.1,XM_018043982.1,XM_018038349.1,Novel_017776,Novel_014058,Novel_000173,XM_018044969.1,XM_018048680.1,Novel_011166,Novel_007096,XM_018039584.1,Novel_000378,XM_018041241.1,Novel_012684,Novel_005118,Novel_009182,XM_018041972.1,Novel_018328,Novel_008624,Novel_019353,Novel_019358,Novel_012198,Novel_012322,Novel_017655,Novel_024007,Nove…
Biological Process	GO:0030488	tRNA methylation	8	72	0.00055153	0.0477266	Novel_021987,Novel_021988,Novel_021978,Novel_021976,XM_018051734.1,Novel_021996,Novel_021972,Novel_021989
Biological Process	GO:0010976	positive regulation of neuron projection development	25	467	0.000604433	0.0511158	Novel_010762,XM_018059459.1,Novel_000173,Novel_002945,Novel_002941,Novel_012735,Novel_005816,Novel_004208,Novel_019118,Novel_002944,Novel_009182,Novel_010760,Novel_010763,Novel_005819,Novel_010753,Novel_010757,Novel_018328,Novel_018974,Novel_009184,XM_005700540.3,Novel_004201,Novel_005818,Novel_018429,Novel_010746,Novel_010759
Biological Process	GO:0051049	regulation of transport	116	3310	0.000604012	0.0511158	NM_001314229.1,Novel_011413,XM_018061239.1,Novel_017769,Novel_019037,Novel_004447,Novel_005668,Novel_010945,Novel_003677,XM_018055786.1,XM_018060651.1,XM_018046139.1,Novel_008170,Novel_018225,Novel_025900,XM_005691547.3,Novel_006476,XM_018059741.1,Novel_007162,XM_013965401.2,XM_005696850.3,Novel_005753,XM_018064779.1,Novel_010947,Novel_017655,Novel_004765,Novel_017988,XM_018041336.1,Novel_017989,…
Biological Process	GO:0001505	regulation of neurotransmitter levels	24	442	0.000631766	0.0521232	XM_018053910.1,Novel_005819,XM_005691547.3,Novel_005118,XM_018055222.1,Novel_010947,XM_018055231.1,Novel_010815,Novel_001051,Novel_005818,Novel_010945,Novel_008170,Novel_022378,Novel_006697,Novel_022379,Novel_013993,Novel_005816,Novel_016822,XM_018038346.1,Novel_009561,XM_018038349.1,Novel_004765,Novel_017484,Novel_017776
Biological Process	GO:0010975	regulation of neuron projection development	38	831	0.000634385	0.0521232	XM_018041336.1,XM_018066810.1,XR_001917262.1,Novel_015150,Novel_018257,Novel_012735,XM_018059459.1,Novel_005601,Novel_010746,Novel_008170,Novel_018429,Novel_027106,XM_005675316.3,Novel_004201,XM_005700540.3,Novel_016746,Novel_010757,Novel_010664,Novel_010763,Novel_011553,Novel_002944,Novel_010760,Novel_019118,Novel_004208,Novel_005816,XM_018051762.1,Novel_002941,Novel_002945,Novel_000173,Novel_01…
Biological Process	GO:0031583	phospholipase D-activating G-protein coupled receptor signaling pathway	2	2	0.000672377	0.0521232	XM_005696850.3,XM_005696851.3
Biological Process	GO:0035815	positive regulation of renal sodium excretion	2	2	0.000672377	0.0521232	XM_005696851.3,XM_005696850.3
Biological Process	GO:0042313	protein kinase C deactivation	2	2	0.000672377	0.0521232	XM_005696850.3,XM_005696851.3
Biological Process	GO:0043179	rhythmic excitation	2	2	0.000672377	0.0521232	XM_005696850.3,XM_005696851.3
Biological Process	GO:0051046	regulation of secretion	49	1159	0.000662902	0.0521232	Novel_025088,Novel_017776,XM_018038349.1,XM_018047368.1,Novel_017990,Novel_017484,Novel_026578,Novel_000216,Novel_002674,Novel_005816,Novel_016822,Novel_022005,XM_018041232.1,XM_018041241.1,Novel_017996,Novel_005818,XM_018052011.1,Novel_001740,Novel_022378,XM_013964057.2,XM_018055222.1,XM_005696851.3,Novel_005819,Novel_002688,XM_018055231.1,Novel_020783,Novel_017989,Novel_017988,Novel_016201,Nove…
Molecular Function	GO:0031707	endothelin A receptor binding	2	2	0.000672377	0.0521232	XM_005696850.3,XM_005696851.3
Biological Process	GO:0045687	positive regulation of glial cell differentiation	7	58	0.000736859	0.056134	Novel_010763,Novel_010753,Novel_010760,Novel_010757,Novel_010762,Novel_010746,Novel_010759
Biological Process	GO:0051966	regulation of synaptic transmission, glutamatergic	10	113	0.000739201	0.056134	Novel_022003,Novel_008170,Novel_005818,Novel_005816,Novel_022005,XM_018055231.1,Novel_016746,XM_018055222.1,Novel_005819,Novel_006476
Biological Process	GO:0015931	nucleobase-containing compound transport	24	448	0.000761524	0.0566726	XM_018050937.1,XM_018040425.1,Novel_019353,Novel_021023,Novel_010760,XM_005682096.3,Novel_010753,Novel_010763,XM_018059741.1,Novel_010757,Novel_010746,Novel_010759,Novel_012103,Novel_020355,Novel_000378,XM_018044969.1,Novel_021022,Novel_010762,Novel_002324,Novel_017724,XM_005679282.3,Novel_019358,XM_018042502.1,Novel_019352
Biological Process	GO:0042063	gliogenesis	24	448	0.000761524	0.0566726	Novel_000025,Novel_019353,Novel_010760,Novel_010753,Novel_010763,Novel_010757,Novel_010746,Novel_010759,Novel_005625,Novel_017769,Novel_000024,Novel_000031,XM_018041241.1,Novel_002782,Novel_018257,Novel_023057,Novel_010762,Novel_013605,XM_018051955.1,XM_018041336.1,Novel_022483,Novel_019358,XM_005699056.2,Novel_019352
Biological Process	GO:0061024	membrane organization	62	1569	0.000776236	0.0571955	Novel_018257,XM_018057000.1,XM_013971802.2,Novel_009307,XM_018041336.1,XM_018063648.1,XM_018053838.1,Novel_013034,Novel_024007,Novel_017447,Novel_020744,XM_005699056.2,XM_005700540.3,Novel_011423,Novel_016634,Novel_003955,XM_018055051.1,Novel_014029,Novel_010947,Novel_023550,Novel_016635,XM_018060332.1,XM_005691547.3,Novel_014032,Novel_017497,XM_018040653.1,Novel_023545,XM_018053839.1,XR_00191887…
Cellular Component	GO:0005853	eukaryotic translation elongation factor 1 complex	8	76	0.000793506	0.0578948	Novel_012735,Novel_016415,Novel_027688,Novel_012738,Novel_012727,Novel_027694,Novel_016418,Novel_016420
Biological Process	GO:1903433	regulation of constitutive secretory pathway	5	29	0.000823536	0.0589304	Novel_017996,Novel_017988,Novel_017989,Novel_017990,Novel_017980
Molecular Function	GO:0000900	translation repressor activity, nucleic acid binding	4	17	0.000818301	0.0589304	XM_018050293.1,Novel_007297,XM_018041460.1,XM_018041462.1
Biological Process	GO:0042045	epithelial fluid transport	3	8	0.000884287	0.0612633	Novel_003677,Novel_003679,Novel_003678
Biological Process	GO:0048791	calcium ion-regulated exocytosis of neurotransmitter	9	96	0.000889067	0.0612633	XM_005691547.3,Novel_005819,Novel_010947,Novel_016822,Novel_005816,Novel_010945,Novel_005818,Novel_017484,Novel_017776
Cellular Component	GO:0098574	cytoplasmic side of lysosomal membrane	8	77	0.000865663	0.0612633	Novel_016420,Novel_016418,Novel_027694,Novel_012727,Novel_027688,Novel_012738,Novel_012735,Novel_016415
Molecular Function	GO:1901981	phosphatidylinositol phosphate binding	19	323	0.000882248	0.0612633	Novel_006636,Novel_022379,Novel_010001,XM_018038346.1,Novel_005816,XM_005686815.3,Novel_021007,Novel_020744,XM_018050068.1,Novel_016201,XM_013964575.2,Novel_015335,XM_018038349.1,Novel_005819,Novel_003793,Novel_001051,Novel_005818,Novel_021006,Novel_022378
Biological Process	GO:0010658	striated muscle cell apoptotic process	8	78	0.000942989	0.0637975	Novel_010762,Novel_010757,Novel_010760,XM_018060493.1,Novel_010753,Novel_010763,Novel_010759,Novel_010746
Biological Process	GO:0010659	cardiac muscle cell apoptotic process	8	78	0.000942989	0.0637975	Novel_010746,Novel_010759,Novel_010760,Novel_010753,XM_018060493.1,Novel_010763,Novel_010762,Novel_010757
Biological Process	GO:0045054	constitutive secretory pathway	5	30	0.000967302	0.0648528	Novel_017989,Novel_017988,Novel_017980,Novel_017990,Novel_017996
Biological Process	GO:0006890	retrograde vesicle-mediated transport, Golgi to ER	10	118	0.00103368	0.0680768	Novel_026083,Novel_007785,XM_018061366.1,XM_013965401.2,Novel_017980,Novel_011432,Novel_017990,Novel_017989,Novel_017988,Novel_017996
Biological Process	GO:0014015	positive regulation of gliogenesis	8	79	0.00102575	0.0680768	Novel_005625,Novel_010759,Novel_010746,Novel_010757,Novel_010762,Novel_010753,Novel_010763,Novel_010760
Cellular Component	GO:0005737	cytoplasm	620	21946	0.00108262	0.0706739	Novel_023833,Novel_005668,Novel_017769,Novel_017497,XR_001297168.2,XM_018059741.1,Novel_014032,XM_018055410.1,XM_005682096.3,Novel_007084,XM_018038918.1,XM_018051734.1,Novel_005669,XM_013973506.2,Novel_017989,Novel_023866,XM_018053102.1,Novel_013606,Novel_021071,Novel_007431,Novel_023846,Novel_008867,Novel_002688,XM_018054356.1,XR_001919614.1,Novel_025158,XM_018066349.1,XM_018055725.1,Novel_02412…
Biological Process	GO:0023061	signal release	38	857	0.00110942	0.0717942	Novel_016201,XM_018066622.1,Novel_004765,XM_018038346.1,Novel_022379,Novel_017769,NM_001314229.1,Novel_008170,Novel_010945,XM_005700540.3,Novel_001051,XM_018059741.1,XM_005696850.3,Novel_010947,XM_005691547.3,XM_018053910.1,Novel_017776,XM_018038349.1,XM_018047368.1,Novel_017484,Novel_025088,Novel_005816,Novel_016822,Novel_009561,XM_018041232.1,Novel_013993,Novel_000216,Novel_022378,XM_013964057.…
Biological Process	GO:0051028	mRNA transport	17	280	0.00114386	0.072757	XM_018044969.1,Novel_010762,XM_005679282.3,Novel_017724,Novel_002324,Novel_019352,Novel_019358,Novel_019353,XM_018040425.1,Novel_010757,Novel_010763,Novel_010753,Novel_010760,Novel_020355,Novel_012103,Novel_010759,Novel_010746
Biological Process	GO:0051128	regulation of cellular component organization	152	4604	0.00113912	0.072757	XM_005696851.3,Novel_018328,Novel_009182,XM_018041972.1,Novel_018974,XR_001917952.1,Novel_001580,Novel_010759,XM_018051188.1,Novel_018914,Novel_010762,XM_013975425.2,XM_018059817.1,Novel_000173,Novel_011166,XM_018043463.1,XM_018044969.1,XM_018043734.1,XM_018050177.1,Novel_023550,XM_018064779.1,Novel_010664,XM_005696850.3,Novel_010757,Novel_010763,Novel_018429,Novel_008170,Novel_010851,XM_01396474…
Biological Process	GO:0070633	transepithelial transport	6	46	0.00116128	0.0732394	Novel_003679,Novel_003678,Novel_008490,Novel_013939,Novel_003677,Novel_013940
Biological Process	GO:0061025	membrane fusion	23	436	0.00118747	0.0742616	XM_013963894.2,XM_018060332.1,Novel_010481,Novel_005819,Novel_016635,XM_005691547.3,Novel_014032,XM_018055051.1,Novel_014029,Novel_018328,Novel_010947,Novel_016634,XM_005700540.3,Novel_005818,Novel_010945,XM_018048806.1,XM_018057000.1,Novel_005816,Novel_016822,Novel_011166,Novel_013034,Novel_017776,XM_018063648.1
Molecular Function	GO:0005515	protein binding	438	15019	0.00121038	0.0750637	XM_018059698.1,Novel_017000,Novel_002688,Novel_023378,XM_013976483.2,Novel_020355,Novel_013466,XM_018058857.1,XM_005678630.3,XM_018055454.1,Novel_022005,Novel_005816,Novel_006100,Novel_020663,XM_018049863.1,Novel_017484,Novel_026675,XM_018047368.1,Novel_024124,Novel_004860,Novel_015806,Novel_027297,Novel_000025,XM_018043212.1,Novel_001208,Novel_024375,Novel_014032,Novel_007084,Novel_017769,Novel_…
Biological Process	GO:0019226	transmission of nerve impulse	10	121	0.00125225	0.0770188	Novel_019036,Novel_022005,Novel_025897,Novel_018974,Novel_005207,Novel_016746,Novel_001702,Novel_022003,Novel_019037,Novel_002370
Biological Process	GO:0010256	endomembrane system organization	47	1136	0.00131138	0.0787042	Novel_024007,Novel_017980,XM_018041336.1,Novel_017988,Novel_017989,XM_018053838.1,XM_005699056.2,Novel_017447,XM_013971802.2,XM_018057000.1,Novel_005357,XM_018040653.1,XM_018050174.1,Novel_012209,Novel_023545,XM_005675316.3,XM_018053839.1,Novel_003955,XM_005700540.3,Novel_005358,Novel_011423,Novel_014032,Novel_014029,Novel_023550,XM_018050177.1,Novel_017990,Novel_017484,Novel_005356,Novel_016309,…
Biological Process	GO:0071705	nitrogen compound transport	143	4307	0.00129492	0.0787042	Novel_010760,Novel_012536,XM_018040425.1,XM_005700540.3,Novel_003793,Novel_000368,XM_018059380.1,XM_018057547.1,XM_018043168.1,XM_018057000.1,Novel_005930,XM_018038346.1,Novel_020744,Novel_002324,Novel_000175,Novel_003678,XM_005679282.3,XM_018056596.1,Novel_010753,Novel_017996,Novel_008490,XM_018052011.1,Novel_019853,Novel_000216,XM_018061366.1,Novel_026578,Novel_021169,Novel_005356,Novel_025088,…
Biological Process	GO:0098746	fast, calcium ion-dependent exocytosis of neurotransmitter	3	9	0.00130086	0.0787042	Novel_005816,Novel_005818,Novel_005819
Biological Process	GO:0045664	regulation of neuron differentiation	47	1139	0.00138227	0.082295	Novel_014501,XM_018041336.1,XM_018066810.1,XR_001917262.1,Novel_015150,Novel_018257,Novel_012735,Novel_023057,XM_018059459.1,XM_018043381.1,Novel_005601,Novel_010746,XM_005675316.3,Novel_027106,Novel_018429,Novel_008170,Novel_005049,Novel_004201,XM_005700540.3,Novel_016746,XM_018042164.1,Novel_010664,Novel_010757,Novel_002944,Novel_011553,Novel_010760,Novel_010763,Novel_019118,Novel_024536,Novel_…
Biological Process	GO:0006906	vesicle fusion	18	311	0.00142485	0.0840055	XM_005691547.3,Novel_005819,XM_013963894.2,Novel_014032,Novel_014029,Novel_018328,XM_018055051.1,Novel_010947,XM_005700540.3,Novel_005818,Novel_010945,XM_018048806.1,XM_018057000.1,Novel_005816,Novel_016822,Novel_011166,Novel_017776,XM_018063648.1
Biological Process	GO:0007033	vacuole organization	20	363	0.00144696	0.0840055	XM_018041820.1,Novel_005533,Novel_026040,Novel_017988,Novel_017989,Novel_017990,Novel_017980,Novel_003045,Novel_010001,Novel_011166,Novel_018257,Novel_003166,Novel_017996,Novel_013818,XM_018040653.1,Novel_015372,XM_005700540.3,Novel_003162,Novel_026032,Novel_013816
Biological Process	GO:0050769	positive regulation of neurogenesis	33	723	0.00143672	0.0840055	Novel_012735,XM_018059459.1,Novel_010746,Novel_018429,Novel_008170,Novel_005049,Novel_004201,XM_005700540.3,XM_018042164.1,Novel_010757,Novel_002944,Novel_010760,Novel_010763,Novel_019118,Novel_024536,Novel_004208,Novel_005816,Novel_004774,Novel_002945,Novel_002941,Novel_010762,Novel_000173,Novel_005625,Novel_010759,XM_018054259.1,Novel_005818,Novel_018974,Novel_009184,Novel_018328,XM_018054257.1…
Cellular Component	GO:0048786	presynaptic active zone	6	48	0.00145616	0.0840055	Novel_022005,Novel_022003,Novel_006291,XM_018048677.1,Novel_025897,XM_018048680.1
Biological Process	GO:0035249	synaptic transmission, glutamatergic	11	145	0.00146997	0.0841502	Novel_022003,Novel_005818,Novel_008170,Novel_016746,XM_018055231.1,Novel_009561,Novel_022005,Novel_005816,Novel_006476,Novel_005819,XM_018055222.1
Biological Process	GO:0090174	organelle membrane fusion	18	313	0.00152945	0.0868867	Novel_005816,Novel_016822,Novel_011166,XM_018057000.1,Novel_017776,XM_018063648.1,XM_005700540.3,Novel_018328,Novel_014029,XM_018055051.1,Novel_010947,Novel_005819,XM_005691547.3,XM_013963894.2,Novel_014032,XM_018048806.1,Novel_005818,Novel_010945
Molecular Function	GO:0003828	alpha-N-acetylneuraminate alpha-2,8-sialyltransferase activity	4	20	0.00156583	0.0882798	Novel_006170,Novel_023866,Novel_023869,Novel_006172
Biological Process	GO:0006887	exocytosis	32	699	0.00160439	0.0890775	Novel_001051,XM_005700540.3,XM_005691547.3,Novel_010947,XM_018053317.1,Novel_010945,XM_005686815.3,XM_018038346.1,Novel_022379,Novel_004765,Novel_017980,Novel_017988,Novel_017989,XM_018055231.1,Novel_005819,Novel_005118,XM_018055222.1,Novel_022378,Novel_012591,Novel_005818,Novel_017996,Novel_005816,Novel_016822,Novel_011166,Novel_009561,Novel_026578,Novel_000216,Novel_013993,XM_018038349.1,Novel_…
Biological Process	GO:0030815	negative regulation of cAMP metabolic process	7	66	0.00159636	0.0890775	Novel_010118,Novel_010115,XM_005696850.3,XM_005696851.3,Novel_010114,Novel_022005,Novel_022003
Biological Process	GO:0031124	mRNA 3'-end processing	13	192	0.00161589	0.0890775	Novel_019352,Novel_019358,Novel_003677,XM_005695330.2,XM_018059052.1,Novel_003678,XM_018059054.1,Novel_003679,XM_018047963.1,Novel_005278,XM_018040425.1,Novel_019353,XM_018062392.1
Cellular Component	GO:0043209	myelin sheath	24	475	0.00167299	0.0915468	Novel_007793,Novel_016420,Novel_022444,Novel_027694,Novel_012727,Novel_007886,XM_018041336.1,Novel_019853,XM_018060493.1,Novel_012738,Novel_016415,Novel_012735,XM_018051962.1,Novel_007096,Novel_012209,Novel_021068,Novel_007889,Novel_016418,XM_018050742.1,Novel_027688,Novel_012206,Novel_009182,Novel_011057,Novel_009184
Biological Process	GO:0033036	macromolecule localization	172	5351	0.00170898	0.0928337	XM_018038346.1,XM_018043168.1,Novel_012995,XM_018057000.1,Novel_024743,Novel_003678,XM_005679282.3,Novel_002324,Novel_000175,Novel_020744,Novel_027085,XM_018044988.1,XM_018040425.1,Novel_011423,XM_005700540.3,Novel_019036,Novel_003793,Novel_003955,Novel_010760,Novel_012536,Novel_021757,Novel_000368,Novel_021169,Novel_000216,XM_018061366.1,Novel_026578,XM_018042832.1,Novel_019853,Novel_017724,XM_0…
Biological Process	GO:1990504	dense core granule exocytosis	5	34	0.00173392	0.0935062	Novel_022379,XM_018038346.1,Novel_004765,XM_018038349.1,Novel_022378
Biological Process	GO:0003100	regulation of systemic arterial blood pressure by endothelin	2	3	0.00198231	0.0945665	XM_005696851.3,XM_005696850.3
Biological Process	GO:0010662	regulation of striated muscle cell apoptotic process	7	68	0.00190056	0.0945665	Novel_010746,Novel_010759,Novel_010760,Novel_010763,Novel_010753,Novel_010762,Novel_010757
Biological Process	GO:0010665	regulation of cardiac muscle cell apoptotic process	7	68	0.00190056	0.0945665	Novel_010760,Novel_010753,Novel_010763,Novel_010762,Novel_010757,Novel_010746,Novel_010759
Biological Process	GO:0030030	cell projection organization	88	2479	0.00191378	0.0945665	Novel_016453,Novel_000173,Novel_010762,Novel_021110,Novel_005816,Novel_007096,Novel_027717,Novel_000711,Novel_019118,XM_018051955.1,Novel_004860,Novel_005819,Novel_009182,Novel_018328,Novel_018974,Novel_001580,XM_018063219.1,Novel_000949,Novel_000765,XM_018054977.1,Novel_010759,Novel_027958,Novel_007785,XM_018059459.1,Novel_014875,Novel_018257,Novel_013973,Novel_002202,Novel_013605,Novel_024007,X…
Biological Process	GO:0031133	regulation of axon diameter	3	10	0.00182259	0.0945665	Novel_009184,Novel_027106,Novel_009182
Biological Process	GO:0044802	single-organism membrane organization	54	1371	0.00176713	0.0945665	XM_018057000.1,XM_013971802.2,Novel_018257,Novel_017447,XM_005699056.2,XM_018041336.1,XM_018053838.1,XM_018063648.1,Novel_013034,Novel_024007,XM_018055051.1,Novel_014029,Novel_010947,Novel_023550,XM_018060332.1,XM_005691547.3,Novel_016635,Novel_014032,XM_005700540.3,Novel_011423,Novel_016634,Novel_003955,Novel_023545,XM_005675316.3,XM_018053839.1,Novel_010945,Novel_012209,Novel_017497,XM_01804065…
Biological Process	GO:0051771	negative regulation of nitric-oxide synthase biosynthetic process	2	3	0.00198231	0.0945665	XM_005696851.3,XM_005696850.3
Biological Process	GO:0060298	positive regulation of sarcomere organization	2	3	0.00198231	0.0945665	XM_005696850.3,XM_005696851.3
Biological Process	GO:0060584	regulation of prostaglandin-endoperoxide synthase activity	2	3	0.00198231	0.0945665	XM_005696851.3,XM_005696850.3
Biological Process	GO:0060585	positive regulation of prostaglandin-endoperoxide synthase activity	2	3	0.00198231	0.0945665	XM_005696850.3,XM_005696851.3
Biological Process	GO:1902580	single-organism cellular localization	64	1689	0.00178429	0.0945665	Novel_017447,Novel_008978,XM_013971802.2,XM_018038346.1,XM_018053839.1,Novel_012209,XM_018040653.1,XM_005700540.3,Novel_011423,Novel_003955,Novel_001051,NM_001314156.1,XM_005687994.3,XM_018061366.1,Novel_000216,Novel_013993,Novel_016822,Novel_009561,Novel_005818,XM_018057735.1,XM_018055222.1,Novel_012206,Novel_020681,Novel_009184,XM_018055231.1,XM_005699056.2,Novel_015070,XM_018053838.1,Novel_001…
Cellular Component	GO:0005622	intracellular	809	29505	0.00198231	0.0945665	Novel_028221,Novel_006919,Novel_012920,Novel_021399,Novel_007567,XM_005686815.3,XM_005695330.2,Novel_023344,XM_013966241.2,XM_018053839.1,Novel_000424,XM_018053317.1,XM_013966845.2,XM_018055742.1,Novel_012926,Novel_007918,Novel_000453,Novel_008538,XM_018040070.1,Novel_024071,XM_013969732.2,Novel_015488,Novel_010799,XM_018062413.1,Novel_018144,Novel_005654,Novel_000527,Novel_025157,Novel_025897,No…
Cellular Component	GO:0005849	mRNA cleavage factor complex	7	68	0.00190056	0.0945665	XM_005695330.2,XM_018059052.1,XM_018059054.1,XM_018047963.1,Novel_005278,XM_018050177.1,XM_018050174.1
Cellular Component	GO:0030424	axon	38	885	0.00194579	0.0945665	Novel_000502,Novel_007886,Novel_006697,XM_018059459.1,Novel_017168,Novel_005930,Novel_004688,XM_005680666.3,Novel_022003,Novel_019037,Novel_005601,Novel_001051,Novel_019036,Novel_011844,XM_018051955.1,XM_018065299.1,Novel_013993,XM_018042832.1,XM_018055454.1,Novel_025897,Novel_022005,Novel_007096,Novel_018518,Novel_005816,Novel_005818,Novel_007889,Novel_000765,Novel_002370,Novel_012391,XM_0180511…
Cellular Component	GO:0035145	exon-exon junction complex	6	50	0.00180484	0.0945665	XM_018040425.1,Novel_019353,Novel_020355,XM_005678695.3,Novel_019352,Novel_019358
Molecular Function	GO:0031705	bombesin receptor binding	2	3	0.00198231	0.0945665	XM_005696851.3,XM_005696850.3
Molecular Function	GO:0031708	endothelin B receptor binding	2	3	0.00198231	0.0945665	XM_005696850.3,XM_005696851.3
Molecular Function	GO:0060002	plus-end directed microfilament motor activity	2	3	0.00198231	0.0945665	Novel_021006,Novel_021007
Biological Process	GO:0006403	RNA localization	21	400	0.00200821	0.0951918	XM_005679282.3,Novel_017724,Novel_002324,Novel_019352,Novel_019358,XM_018044969.1,Novel_010762,Novel_012103,Novel_010759,Novel_020355,Novel_021757,Novel_010746,Novel_021759,Novel_000378,XM_018040425.1,Novel_019353,XM_018059741.1,Novel_010757,Novel_010760,Novel_010753,Novel_010763
Biological Process	GO:0030800	negative regulation of cyclic nucleotide metabolic process	7	69	0.00206857	0.0974325	Novel_010114,Novel_022005,Novel_022003,Novel_010118,XM_005696850.3,Novel_010115,XM_005696851.3
Biological Process	GO:0050767	regulation of neurogenesis	51	1290	0.0021658	0.10137	XM_018041336.1,Novel_014501,Novel_015150,XR_001917262.1,XM_005699056.2,XM_018066810.1,Novel_012735,Novel_018257,Novel_023057,XM_018059459.1,XM_018043381.1,Novel_010746,Novel_005601,Novel_005049,Novel_004201,Novel_027106,XM_005675316.3,Novel_008170,Novel_018429,Novel_016746,XM_018042164.1,XM_005700540.3,Novel_011553,Novel_010760,Novel_002944,Novel_010763,Novel_010664,Novel_010757,Novel_024536,Nove…
Biological Process	GO:0014013	regulation of gliogenesis	11	154	0.00236834	0.110157	Novel_005625,Novel_010759,Novel_010746,XM_018041241.1,XM_005699056.2,Novel_010757,Novel_010762,Novel_023057,Novel_010763,Novel_010753,Novel_010760
Biological Process	GO:0045055	regulated exocytosis	20	379	0.00238939	0.110446	Novel_022378,Novel_005818,Novel_010945,Novel_001051,XM_005700540.3,XM_005691547.3,Novel_005819,Novel_010947,XM_018038349.1,Novel_017484,Novel_004765,Novel_017776,XM_005686815.3,Novel_016822,Novel_005816,XM_018038346.1,Novel_009561,Novel_022379,Novel_000216,Novel_013993
Biological Process	GO:0010657	muscle cell apoptotic process	9	111	0.00245964	0.111614	XM_018060493.1,Novel_010753,Novel_010763,Novel_010760,Novel_010757,Novel_010762,Novel_010746,Novel_016201,Novel_010759
Biological Process	GO:2000766	negative regulation of cytoplasmic translation	3	11	0.00245789	0.111614	XM_018041460.1,XM_018041462.1,Novel_007297
Cellular Component	GO:0005883	neurofilament	3	11	0.00245789	0.111614	Novel_009182,Novel_009184,Novel_026448
Cellular Component	GO:0044456	synapse part	55	1426	0.00251568	0.113465	Novel_006697,XM_018057547.1,XM_018059459.1,XM_013965606.2,Novel_018257,XM_018038346.1,Novel_000647,Novel_004765,Novel_017721,Novel_016201,Novel_006201,Novel_015039,XM_018041336.1,XM_005691547.3,XM_018053910.1,Novel_001051,Novel_013336,Novel_026448,XM_018059645.1,Novel_004201,XM_018048435.1,Novel_002623,Novel_008170,Novel_006291,Novel_023602,Novel_022003,Novel_011413,Novel_026236,XM_018039630.1,No…
Molecular Function	GO:0005525	GTP binding	44	1083	0.00257473	0.115429	Novel_027820,Novel_007889,Novel_022703,Novel_017996,Novel_016418,Novel_006398,Novel_012206,Novel_006396,Novel_024018,Novel_016420,XM_005699065.3,Novel_007793,Novel_005356,Novel_000711,Novel_026909,XM_018051644.1,Novel_019118,Novel_012409,Novel_004860,Novel_017990,Novel_009649,Novel_012209,XM_018046866.1,XM_018050742.1,Novel_027688,Novel_016635,XM_018060332.1,Novel_005358,XM_018040945.1,XM_0180653…
Biological Process	GO:0050657	nucleic acid transport	19	357	0.00275676	0.121395	Novel_019358,Novel_019352,Novel_002324,XM_005679282.3,Novel_017724,Novel_010762,XM_018044969.1,Novel_000378,Novel_010746,Novel_010759,Novel_012103,Novel_020355,Novel_010760,Novel_010753,Novel_010763,XM_018059741.1,Novel_010757,XM_018040425.1,Novel_019353
Biological Process	GO:0050658	RNA transport	19	357	0.00275676	0.121395	Novel_010757,XM_018059741.1,Novel_010760,Novel_010763,Novel_010753,XM_018040425.1,Novel_019353,Novel_000378,Novel_010759,Novel_012103,Novel_020355,Novel_010746,Novel_010762,XM_018044969.1,Novel_019352,Novel_019358,XM_005679282.3,Novel_017724,Novel_002324
Biological Process	GO:0051236	establishment of RNA localization	19	357	0.00275676	0.121395	XM_018044969.1,Novel_010762,Novel_002324,XM_005679282.3,Novel_017724,Novel_019358,Novel_019352,Novel_019353,XM_018040425.1,Novel_010753,Novel_010763,Novel_010760,Novel_010757,XM_018059741.1,Novel_010746,Novel_020355,Novel_012103,Novel_010759,Novel_000378
Molecular Function	GO:0032550	purine ribonucleoside binding	44	1088	0.00280023	0.122584	Novel_022703,Novel_017996,Novel_027820,Novel_007889,Novel_016418,Novel_012206,Novel_006398,Novel_024018,Novel_006396,Novel_007793,Novel_000711,Novel_005356,Novel_016420,XM_005699065.3,Novel_017990,Novel_026909,Novel_019118,XM_018051644.1,Novel_012409,Novel_004860,Novel_009649,Novel_012209,XM_018046866.1,XM_018050742.1,Novel_027688,XM_018060332.1,Novel_016635,XM_018040945.1,Novel_016634,XM_0180653…
Biological Process	GO:0000301	retrograde transport, vesicle recycling within Golgi	7	73	0.00285809	0.124385	Novel_017996,XM_018063895.1,Novel_017980,Novel_017990,Novel_004730,Novel_017989,Novel_017988
Cellular Component	GO:0000139	Golgi membrane	44	1090	0.0028951	0.125264	Novel_011432,Novel_017996,XM_018055409.1,Novel_017000,Novel_002688,Novel_006172,Novel_010481,Novel_006075,XM_018048677.1,Novel_017990,XM_018050177.1,XM_018047368.1,Novel_018144,XM_018042251.1,Novel_025158,Novel_023869,Novel_023343,XM_018048680.1,Novel_014998,Novel_025157,XM_018056111.1,Novel_010001,XM_018058897.1,XM_018048758.1,Novel_010914,XM_018061366.1,Novel_006291,Novel_006170,XM_018050174.1,…
Biological Process	GO:0071364	cellular response to epidermal growth factor stimulus	9	114	0.00294671	0.12676	Novel_016415,Novel_012735,Novel_027688,Novel_019790,Novel_012738,Novel_016418,Novel_027694,Novel_012727,Novel_016420
Biological Process	GO:0002028	regulation of sodium ion transport	12	182	0.00298494	0.127666	Novel_019037,Novel_003678,Novel_003679,Novel_016361,Novel_017447,Novel_003677,Novel_014901,Novel_016309,Novel_019036,Novel_018974,Novel_000324,XM_005692320.3
Cellular Component	GO:0098588	bounding membrane of organelle	105	3099	0.00315381	0.134118	XM_018060493.1,Novel_010914,Novel_026236,Novel_027494,XM_018048680.1,Novel_014998,Novel_026842,Novel_023343,Novel_005816,Novel_019090,Novel_011166,Novel_000711,Novel_025158,Novel_016420,Novel_011844,XM_018050177.1,XM_018047368.1,Novel_017484,Novel_005819,Novel_006075,Novel_017000,Novel_002688,XM_018055765.1,XM_018060177.1,Novel_007431,XM_018055510.1,Novel_005625,Novel_006697,Novel_023866,Novel_01…
Molecular Function	GO:0001883	purine nucleoside binding	44	1096	0.00319655	0.134399	XM_018050742.1,Novel_012209,XM_018046866.1,XM_018040945.1,XM_018065393.1,Novel_016634,Novel_005358,Novel_027688,XM_018060332.1,Novel_016635,Novel_017980,Novel_028039,Novel_012727,Novel_027694,Novel_007886,Novel_017989,Novel_017988,XM_013964619.2,Novel_027085,Novel_016415,Novel_012735,Novel_012738,Novel_005357,Novel_016418,Novel_017996,Novel_022703,Novel_027820,Novel_007889,Novel_024018,Novel_0063…
Molecular Function	GO:0032549	ribonucleoside binding	44	1096	0.00319655	0.134399	Novel_005358,Novel_016634,XM_018065393.1,XM_018040945.1,Novel_016635,XM_018060332.1,Novel_027688,XM_018050742.1,XM_018046866.1,Novel_012209,Novel_012735,Novel_016415,Novel_005357,Novel_012738,Novel_007886,Novel_017989,Novel_017988,Novel_012727,Novel_027694,Novel_028039,Novel_017980,Novel_027085,XM_013964619.2,Novel_006396,Novel_024018,Novel_006398,Novel_012206,Novel_016418,Novel_007889,Novel_0278…
Biological Process	GO:0043631	RNA polyadenylation	10	138	0.0033088	0.137565	XM_018062392.1,XM_018047963.1,Novel_005278,XM_018059054.1,Novel_003678,Novel_003679,XM_005695330.2,Novel_003677,XM_005685083.3,XM_018059052.1
Biological Process	GO:1902582	single-organism intracellular transport	50	1286	0.00330076	0.137565	Novel_017776,XM_018038349.1,Novel_017484,XM_018043982.1,Novel_011844,XM_018042229.1,Novel_026040,XM_005687994.3,Novel_019090,Novel_007096,Novel_016822,Novel_005816,Novel_009561,XM_018061366.1,Novel_000173,Novel_014058,Novel_000216,Novel_013993,XM_018057735.1,Novel_022378,XM_018041241.1,Novel_005818,Novel_020681,Novel_008624,Novel_009184,Novel_005819,Novel_012206,Novel_009182,Novel_005118,Novel_01…
Biological Process	GO:1904714	regulation of chaperone-mediated autophagy	8	95	0.00333034	0.137691	Novel_016420,Novel_012727,Novel_016418,Novel_027694,Novel_027688,Novel_012738,Novel_012735,Novel_016415
Biological Process	GO:0010720	positive regulation of cell development	36	854	0.00338557	0.138424	XM_018059459.1,Novel_012735,Novel_006947,Novel_010763,Novel_010760,Novel_002944,XM_005696850.3,Novel_010757,XM_018042164.1,XM_005700540.3,Novel_004201,Novel_005049,Novel_008170,Novel_018429,Novel_010746,Novel_000173,Novel_010762,Novel_002941,Novel_002945,Novel_004774,Novel_005816,Novel_004208,Novel_024536,Novel_019118,Novel_005819,Novel_010753,Novel_009182,XM_018054257.1,Novel_018328,XM_005696851…
Molecular Function	GO:0019001	guanyl nucleotide binding	45	1131	0.00340388	0.138424	Novel_000711,Novel_005356,Novel_007793,XM_005699065.3,Novel_016420,Novel_017990,XM_018051644.1,Novel_019118,Novel_012409,Novel_004860,Novel_026909,Novel_009649,Novel_017996,Novel_022703,Novel_007889,Novel_027820,Novel_016418,Novel_012206,Novel_006398,Novel_024018,Novel_006396,Novel_027085,XM_013964619.2,Novel_006947,Novel_028039,Novel_017980,Novel_017989,Novel_007886,Novel_017988,Novel_027694,Nov…
Molecular Function	GO:0032561	guanyl ribonucleotide binding	45	1131	0.00340388	0.138424	Novel_006398,Novel_012206,Novel_006396,Novel_024018,Novel_007889,Novel_027820,Novel_017996,Novel_022703,Novel_016418,Novel_009649,Novel_016420,XM_005699065.3,Novel_005356,Novel_000711,Novel_007793,XM_018051644.1,Novel_019118,Novel_012409,Novel_004860,Novel_026909,Novel_017990,XM_018060332.1,Novel_016635,Novel_027688,Novel_005358,Novel_016634,XM_018065393.1,XM_018040945.1,Novel_012209,XM_018046866…
Molecular Function	GO:0017137	Rab GTPase binding	17	311	0.00342695	0.138605	XM_018048680.1,Novel_007785,XM_018057000.1,XM_018048677.1,XM_018063648.1,Novel_017776,Novel_012920,Novel_015806,Novel_011050,XM_005691547.3,Novel_010481,XM_013963894.2,Novel_012926,Novel_018328,Novel_006291,XM_018053317.1,XM_018048806.1
Biological Process	GO:0006611	protein export from nucleus	18	338	0.00348689	0.139513	XM_018040425.1,Novel_019353,XM_018041241.1,Novel_003677,Novel_000378,Novel_005668,Novel_017769,Novel_000173,XM_018041232.1,XM_018044969.1,Novel_019352,Novel_019358,Novel_005669,Novel_003678,Novel_003679,XM_005679282.3,Novel_017724,Novel_000175
Molecular Function	GO:0048306	calcium-dependent protein binding	10	139	0.00348441	0.139513	XM_018046139.1,Novel_005818,XM_018040653.1,Novel_015126,XM_018048527.1,Novel_026578,XM_018055222.1,Novel_005819,Novel_005816,XM_018055231.1
Biological Process	GO:0070849	response to epidermal growth factor	9	117	0.00350687	0.139562	Novel_019790,Novel_027688,Novel_012738,Novel_012735,Novel_016415,Novel_016420,Novel_016418,Novel_027694,Novel_012727
Molecular Function	GO:0030165	PDZ domain binding	14	235	0.00355333	0.140659	Novel_020052,Novel_015150,XM_018048677.1,Novel_006291,Novel_022003,Novel_004316,XM_018041336.1,Novel_005118,XM_018045786.1,Novel_019853,XM_018042832.1,Novel_028160,XM_018048680.1,Novel_022005
Biological Process	GO:0007017	microtubule-based process	49	1261	0.00364422	0.141991	Novel_024124,XM_018047929.1,Novel_015116,Novel_011844,XM_018059131.1,XM_018053746.1,XM_018041820.1,XM_005687994.3,Novel_020918,XM_018061638.1,XM_018054105.1,Novel_007096,Novel_020919,Novel_000173,Novel_020663,Novel_016453,Novel_026486,XM_018061046.1,Novel_000949,Novel_007889,XM_018039584.1,Novel_022703,XM_018066107.1,Novel_021068,XM_018054356.1,Novel_009184,XM_018054109.1,Novel_009182,XM_01806411…
Biological Process	GO:0022604	regulation of cell morphogenesis	40	980	0.00363345	0.141991	Novel_015150,XM_018066810.1,Novel_013605,XM_018041336.1,Novel_018257,Novel_004201,XM_018048435.1,Novel_018429,XM_005675316.3,Novel_027106,XM_018050174.1,XM_018065886.1,Novel_011553,Novel_000525,Novel_010664,Novel_005445,Novel_016746,XM_005700540.3,Novel_004208,Novel_021007,XM_018050177.1,Novel_004860,Novel_019118,Novel_000527,Novel_000173,XM_018059817.1,Novel_005816,XM_018051762.1,XM_018066107.1,…
Molecular Function	GO:0030554	adenyl nucleotide binding	123	3732	0.0036196	0.141991	XM_018057506.1,XM_018041972.1,XM_018061983.1,XM_018052838.1,Novel_012172,Novel_016215,Novel_000495,Novel_012173,Novel_021606,XM_018043463.1,XM_018055454.1,Novel_000173,XM_013975425.2,Novel_021143,XM_013964532.2,Novel_016453,XM_018047929.1,XM_018050177.1,XM_018046043.1,Novel_025731,Novel_017484,XM_018066137.1,XR_001919614.1,Novel_019775,XM_018058694.1,XM_018048761.1,Novel_013336,XM_018042329.1,Nov…
Biological Process	GO:0120036	plasma membrane bounded cell projection organization	85	2438	0.00367238	0.142245	Novel_021007,Novel_004208,XM_005687994.3,Novel_002191,XM_018051762.1,Novel_004774,Novel_002945,Novel_002941,Novel_021006,Novel_006427,Novel_005818,XM_018055409.1,Novel_009184,XM_018055231.1,XM_018055222.1,XM_013963894.2,Novel_010753,Novel_002324,Novel_000502,XM_018066810.1,Novel_022483,Novel_015150,XR_001917262.1,Novel_014628,XM_005686815.3,XM_005696537.3,Novel_012735,Novel_010746,Novel_023545,No…
Molecular Function	GO:0043023	ribosomal large subunit binding	4	25	0.00368896	0.142245	XM_018055725.1,Novel_007297,Novel_000378,XM_013963197.2
Biological Process	GO:0010660	regulation of muscle cell apoptotic process	8	97	0.00378548	0.144261	Novel_010746,Novel_010759,Novel_016201,Novel_010760,Novel_010753,Novel_010763,Novel_010762,Novel_010757
Biological Process	GO:0016082	synaptic vesicle priming	6	58	0.00386053	0.144261	Novel_022378,XM_018038349.1,Novel_004765,XM_018038346.1,Novel_009561,Novel_022379
Biological Process	GO:0030185	nitric oxide transport	2	4	0.00389632	0.144261	XM_005696851.3,XM_005696850.3
Biological Process	GO:0033693	neurofilament bundle assembly	2	4	0.00389632	0.144261	Novel_009182,Novel_009184
Biological Process	GO:0034696	response to prostaglandin F	2	4	0.00389632	0.144261	Novel_021759,Novel_021757
Cellular Component	GO:0044459	plasma membrane part	142	4401	0.00386447	0.144261	Novel_017966,Novel_025897,XM_018039630.1,Novel_021007,Novel_006396,XM_018055231.1,Novel_008482,XM_018055222.1,Novel_012206,Novel_009709,Novel_002370,Novel_011432,Novel_023706,Novel_005818,XM_018041428.1,Novel_005492,XM_005686815.3,Novel_016415,Novel_021022,Novel_027694,Novel_005127,XM_018066622.1,Novel_017447,Novel_000502,XM_018042425.1,Novel_020783,Novel_010115,Novel_022003,Novel_000227,Novel_02…
Molecular Function	GO:0016231	beta-N-acetylglucosaminidase activity	2	4	0.00389632	0.144261	Novel_025031,Novel_025032
Molecular Function	GO:1902936	phosphatidylinositol bisphosphate binding	12	188	0.0038779	0.144261	Novel_005816,XM_018038346.1,Novel_001051,XM_005686815.3,Novel_022379,Novel_005819,Novel_010001,Novel_015335,XM_018038349.1,Novel_022378,Novel_020744,Novel_005818
Biological Process	GO:0030534	adult behavior	19	369	0.0039419	0.144574	XM_018057547.1,Novel_020716,Novel_025897,Novel_014875,Novel_007096,Novel_022005,XM_013972199.2,XR_001917262.1,Novel_001702,XM_018041336.1,XM_018055222.1,XM_018055231.1,Novel_019036,Novel_026448,XM_018048435.1,XM_018063219.1,Novel_019037,XM_018057735.1,Novel_022003
Molecular Function	GO:0001882	nucleoside binding	44	1109	0.00394364	0.144574	XM_018050742.1,Novel_012209,XM_018046866.1,Novel_005358,XM_018040945.1,Novel_016634,XM_018065393.1,Novel_027688,Novel_016635,XM_018060332.1,Novel_012727,Novel_027694,Novel_017988,Novel_007886,Novel_017989,Novel_017980,Novel_028039,XM_013964619.2,Novel_027085,Novel_016415,Novel_012735,Novel_005357,Novel_012738,Novel_016418,Novel_027820,Novel_007889,Novel_017996,Novel_022703,Novel_006396,Novel_0240…
Biological Process	GO:0140029	exocytic process	13	213	0.00397157	0.144884	Novel_022378,XM_018038349.1,Novel_012591,Novel_004765,Novel_022379,Novel_000216,XM_018055222.1,XM_005700540.3,XM_018038346.1,Novel_011166,Novel_009561,XM_018055231.1,XM_005686815.3
Cellular Component	GO:0001518	voltage-gated sodium channel complex	5	41	0.00402302	0.145336	Novel_005207,Novel_016361,Novel_018974,Novel_002370,Novel_016309
Cellular Component	GO:0044444	cytoplasmic part	440	15324	0.0040183	0.145336	XM_018062411.1,Novel_023378,Novel_002688,Novel_006758,Novel_017000,Novel_009797,XM_018054356.1,Novel_007431,Novel_020355,Novel_023846,XM_018054977.1,Novel_008867,Novel_027494,Novel_026236,Novel_016453,Novel_022005,Novel_005816,XM_018055454.1,Novel_026842,Novel_025158,XR_001919614.1,XM_018055725.1,XM_018066349.1,Novel_015806,Novel_004860,Novel_020874,Novel_017484,Novel_026675,XM_018047368.1,Novel_…
Molecular Function	GO:0005546	phosphatidylinositol-4,5-bisphosphate binding	10	142	0.00405596	0.145819	Novel_022379,Novel_005819,Novel_005816,XM_018038346.1,Novel_001051,Novel_020744,Novel_005818,Novel_015335,XM_018038349.1,Novel_022378
Biological Process	GO:0006378	mRNA polyadenylation	9	120	0.00414737	0.146058	XM_005695330.2,Novel_003677,XM_018059052.1,XM_018059054.1,Novel_003679,Novel_003678,Novel_005278,XM_018047963.1,XM_018062392.1
Biological Process	GO:0051240	positive regulation of multicellular organismal process	88	2550	0.00413074	0.146058	Novel_005816,XM_018041232.1,Novel_021110,Novel_000173,XM_013975425.2,Novel_010762,Novel_019118,Novel_024536,Novel_011844,Novel_016309,Novel_006216,XM_018050014.1,Novel_018974,XM_018059698.1,XM_018054257.1,Novel_018328,XM_005696851.3,Novel_005819,Novel_009182,Novel_005625,XM_018051188.1,Novel_010759,Novel_002782,XM_018041241.1,XM_018058857.1,XM_018054259.1,Novel_013466,Novel_023057,XM_018059459.1,…
Biological Process	GO:0071702	organic substance transport	158	4973	0.00415992	0.146058	Novel_026032,XM_005696850.3,Novel_010757,Novel_023550,XM_018064779.1,XM_005691547.3,Novel_010763,Novel_027844,NM_001314229.1,Novel_006291,Novel_003677,XM_018040669.1,Novel_017168,Novel_022379,Novel_005357,XM_018040427.1,Novel_003159,Novel_017988,Novel_015070,XM_018063648.1,Novel_016201,Novel_003679,Novel_017655,Novel_019358,XM_018042502.1,Novel_019353,Novel_008624,XM_005696851.3,Novel_001851,Nove…
Cellular Component	GO:0033267	axon part	20	398	0.00413325	0.146058	Novel_005601,Novel_019037,Novel_002370,Novel_007889,Novel_019036,Novel_009184,XM_018055231.1,Novel_007547,Novel_018974,Novel_001051,XM_018055222.1,Novel_009182,Novel_007886,Novel_011844,Novel_007096,Novel_025897,XM_018055454.1,XM_018042832.1,Novel_013993,XM_018059459.1
Cellular Component	GO:0043226	organelle	735	26711	0.00416076	0.146058	Novel_014628,XM_018051962.1,XM_018038346.1,Novel_006623,Novel_007647,Novel_012735,XM_018041460.1,Novel_009801,XM_018057419.1,Novel_021408,XM_005679282.3,Novel_002620,Novel_003678,Novel_012727,Novel_025612,XM_018050293.1,Novel_020744,XM_018038847.1,XM_018039422.1,Novel_020179,Novel_026034,Novel_014687,XM_018045790.1,XM_018039575.1,Novel_021757,Novel_026578,Novel_019853,XM_018052301.1,XM_018055743.…
Biological Process	GO:0043489	RNA stabilization	8	99	0.00428723	0.146699	Novel_010746,Novel_010759,Novel_010753,Novel_010763,Novel_010760,Novel_010757,Novel_010762,XM_005678695.3
Biological Process	GO:0048255	mRNA stabilization	8	99	0.00428723	0.146699	Novel_010746,Novel_010759,Novel_010760,Novel_010763,Novel_010753,Novel_010762,Novel_010757,XM_005678695.3
Cellular Component	GO:0044463	cell projection part	70	1953	0.00429728	0.146699	XM_018059459.1,Novel_012738,Novel_027958,Novel_007785,Novel_016201,XM_018041336.1,Novel_026448,Novel_019037,Novel_005601,Novel_018225,Novel_027717,Novel_022005,Novel_007096,XM_018055454.1,XM_018066400.1,Novel_000173,Novel_016453,XM_018060493.1,Novel_004860,Novel_019118,Novel_016420,Novel_011844,Novel_000711,Novel_018974,Novel_007547,Novel_011057,Novel_009182,XM_018051188.1,XM_018047195.1,Novel_00…
Cellular Component	GO:0120038	plasma membrane bounded cell projection part	70	1953	0.00429728	0.146699	Novel_016201,XM_018041336.1,XM_018059459.1,Novel_012738,Novel_007785,Novel_027958,Novel_019037,Novel_005601,Novel_018225,Novel_026448,Novel_004860,Novel_019118,Novel_011844,Novel_016420,Novel_000711,Novel_022005,Novel_027717,Novel_007096,XM_018055454.1,XM_018066400.1,Novel_000173,Novel_016453,XM_018060493.1,XM_018051188.1,XM_018047195.1,Novel_000949,Novel_018974,Novel_007547,Novel_011057,Novel_00…
Molecular Function	GO:0008574	ATP-dependent microtubule motor activity, plus-end-directed	4	26	0.00427123	0.146699	Novel_002324,Novel_026083,XM_005687994.3,Novel_007785
Molecular Function	GO:1990939	ATP-dependent microtubule motor activity	4	26	0.00427123	0.146699	Novel_007785,XM_005687994.3,Novel_026083,Novel_002324
Molecular Function	GO:0005524	ATP binding	120	3649	0.00433418	0.147283	Novel_025731,Novel_017484,XM_018046043.1,XM_018050177.1,XM_018047929.1,XM_018058694.1,Novel_019775,XR_001919614.1,XM_018066137.1,XM_018055454.1,XM_018043463.1,Novel_012173,Novel_021606,Novel_016453,XM_013964532.2,Novel_021143,XM_013975425.2,Novel_000173,XM_018052838.1,Novel_000495,Novel_016215,Novel_012172,XM_018057506.1,XM_018061983.1,XM_018041972.1,Novel_011938,Novel_009307,XM_005699056.2,Novel…
Biological Process	GO:1902117	positive regulation of organelle assembly	9	121	0.00438002	0.148164	Novel_019118,Novel_004860,XM_013964742.2,Novel_013818,XM_018056594.1,Novel_013816,XM_005696850.3,XM_005696851.3,XM_018056596.1
Biological Process	GO:0022008	neurogenesis	97	2862	0.00443958	0.149329	XM_005699056.2,XM_018054084.1,Novel_002202,Novel_019358,Novel_013973,XM_018041336.1,Novel_013605,XM_018059459.1,Novel_023057,Novel_007785,Novel_014875,Novel_018257,Novel_008170,XM_018055786.1,Novel_018429,XM_005675316.3,Novel_027106,Novel_000024,Novel_005049,Novel_005601,Novel_017769,Novel_019037,Novel_010757,Novel_023550,Novel_010664,Novel_010763,Novel_002944,Novel_013336,XM_018042164.1,Novel_00…
Cellular Component	GO:0045177	apical part of cell	27	600	0.00446184	0.149329	XM_005675316.3,Novel_023545,XM_018045907.1,Novel_003677,Novel_013940,Novel_002688,Novel_026448,XM_005700540.3,Novel_017000,Novel_025900,Novel_023550,Novel_007162,XM_018059853.1,Novel_003679,Novel_003678,XM_018041336.1,Novel_004860,Novel_024007,XM_018042425.1,XM_018043982.1,Novel_001988,XM_018051962.1,Novel_026842,Novel_013939,Novel_025897,Novel_016453,XM_018060044.1
Molecular Function	GO:0032559	adenyl ribonucleotide binding	122	3722	0.00447467	0.149329	Novel_000495,Novel_016215,Novel_012172,XM_018052838.1,XM_018061983.1,XM_018041972.1,XM_018057506.1,XM_018058694.1,Novel_019775,XM_018066137.1,XR_001919614.1,Novel_025731,Novel_017484,XM_018050177.1,XM_018047929.1,XM_018046043.1,Novel_016453,XM_013964532.2,XM_013975425.2,Novel_021143,Novel_000173,XM_018055454.1,XM_018043463.1,Novel_021606,Novel_012173,XM_018066240.1,XM_018057509.1,XM_005685083.3,X…
Biological Process	GO:0000042	protein targeting to Golgi	6	60	0.00457167	0.149851	Novel_017996,Novel_017980,Novel_017990,Novel_017988,Novel_017989,Novel_004730
Biological Process	GO:0046903	secretion	65	1794	0.00459099	0.149851	Novel_015725,XM_018059456.1,Novel_004765,Novel_009307,Novel_017988,Novel_017989,Novel_016201,Novel_019790,Novel_022379,XM_018059459.1,Novel_010945,Novel_008170,NM_001314229.1,Novel_017769,XM_005691547.3,XM_018059741.1,Novel_007162,XM_005696850.3,Novel_010947,XM_018047368.1,XM_018038349.1,Novel_017484,Novel_017776,Novel_002674,XM_018041232.1,Novel_005816,Novel_011166,Novel_022005,XM_018041241.1,No…
Cellular Component	GO:0031982	vesicle	234	7709	0.00453771	0.149851	Novel_005118,Novel_011050,Novel_001851,Novel_018328,Novel_007547,XM_018052230.1,Novel_019353,XM_018050014.1,XM_018055765.1,Novel_012172,XM_018041520.1,Novel_010123,Novel_001740,Novel_010914,XM_013975425.2,Novel_014998,Novel_007096,Novel_011166,Novel_006216,Novel_001988,XM_018066137.1,XM_018043734.1,XM_018042229.1,Novel_016420,XM_018038349.1,XM_018046043.1,Novel_008164,Novel_026909,Novel_003198,No…
Cellular Component	GO:0034706	sodium channel complex	6	60	0.00457167	0.149851	Novel_016309,XM_018059645.1,Novel_002370,Novel_018974,Novel_005207,Novel_016361
Molecular Function	GO:0017111	nucleoside-triphosphatase activity	65	1794	0.00459099	0.149851	Novel_016635,XM_018060332.1,Novel_011952,XM_005699125.3,Novel_023550,XM_018042329.1,Novel_016634,XM_018057509.1,Novel_001506,XM_018051096.1,Novel_007785,Novel_005357,Novel_012738,XM_018040427.1,XM_005695539.3,Novel_028160,Novel_017989,Novel_017988,Novel_009307,Novel_024018,XM_018057506.1,Novel_016215,XM_018060493.1,XM_013964532.2,Novel_016453,Novel_016420,XM_018047929.1,Novel_025731,Novel_017484,…
Biological Process	GO:0051503	adenine nucleotide transport	4	27	0.00491242	0.157579	XM_018050937.1,Novel_021023,Novel_021022,XM_005682096.3
Biological Process	GO:0060284	regulation of cell development	56	1506	0.00490671	0.157579	Novel_023057,XM_018059459.1,XM_018043381.1,Novel_012735,Novel_018257,XM_005699056.2,XR_001917262.1,Novel_015150,XM_018066810.1,Novel_006947,XM_018041336.1,Novel_014501,Novel_015335,Novel_010760,Novel_011553,Novel_002944,Novel_010763,Novel_010664,XM_005696850.3,Novel_010757,Novel_016746,XM_018042164.1,XM_005700540.3,Novel_005049,Novel_004201,XM_005675316.3,Novel_027106,Novel_008170,Novel_018429,No…
Cellular Component	GO:0098791	Golgi subcompartment	53	1409	0.00488938	0.157579	XM_018061239.1,XM_018050174.1,Novel_006291,Novel_006170,Novel_023344,Novel_010927,Novel_000424,XM_005700540.3,XM_018053406.1,Novel_014029,Novel_014687,Novel_014032,Novel_017989,Novel_017988,Novel_016201,Novel_024007,Novel_020134,Novel_017980,Novel_023346,Novel_000437,Novel_020131,Novel_004730,Novel_017168,XM_018041887.1,Novel_023866,Novel_011432,XM_005690959.3,XM_018055409.1,Novel_017996,Novel_00…
Molecular Function	GO:0005544	calcium-dependent phospholipid binding	9	123	0.00487572	0.157579	Novel_005818,Novel_010945,Novel_015126,Novel_017776,XM_005691547.3,Novel_005819,Novel_010947,Novel_016822,Novel_005816
Molecular Function	GO:0030742	GTP-dependent protein binding	5	43	0.00495275	0.15819	Novel_005358,Novel_005357,Novel_011844,Novel_005356,Novel_004982
Biological Process	GO:0044088	regulation of vacuole organization	9	124	0.00513935	0.159378	Novel_013816,Novel_003162,Novel_017990,Novel_017980,Novel_017989,Novel_017988,Novel_017996,Novel_013818,Novel_003166
Biological Process	GO:0044089	positive regulation of cellular component biogenesis	34	815	0.00504278	0.159378	Novel_002945,Novel_002941,Novel_018518,Novel_000173,Novel_026578,Novel_019118,Novel_004860,Novel_010815,Novel_013816,Novel_001580,XM_018055231.1,XM_018056596.1,XM_018055222.1,XM_005696851.3,Novel_012391,Novel_013818,XM_018066107.1,Novel_021068,Novel_024187,XM_005686815.3,Novel_021071,Novel_015039,Novel_014501,Novel_024775,Novel_000502,Novel_001051,Novel_002944,XM_018053910.1,XM_018064779.1,XM_005…
Biological Process	GO:0060024	rhythmic synaptic transmission	3	14	0.0051163	0.159378	XM_018041336.1,XM_005696850.3,XM_005696851.3
Biological Process	GO:0061684	chaperone-mediated autophagy	8	102	0.0051339	0.159378	Novel_012738,Novel_027688,Novel_012735,Novel_016415,Novel_016420,Novel_027694,Novel_016418,Novel_012727
Cellular Component	GO:0098793	presynapse	33	785	0.00507482	0.159378	Novel_011413,Novel_022003,Novel_006291,XM_018059645.1,Novel_001051,XM_018053910.1,XM_005691547.3,Novel_004765,XM_018038346.1,Novel_018257,XM_013965606.2,XM_018059459.1,Novel_006697,XM_018051188.1,Novel_005818,Novel_006396,XM_018055231.1,Novel_007547,Novel_010815,XM_018055222.1,Novel_005819,Novel_011050,Novel_005118,Novel_017776,XM_018047368.1,XM_018048677.1,Novel_005816,Novel_022005,XM_018048680.…
Molecular Function	GO:0000149	SNARE binding	16	297	0.00509201	0.159378	Novel_016822,Novel_005816,Novel_011166,Novel_019853,Novel_017776,Novel_009307,XM_005700540.3,XM_005691547.3,Novel_005819,Novel_014032,Novel_014029,Novel_018328,Novel_010947,XM_018053317.1,Novel_005818,Novel_010945
Molecular Function	GO:0033038	bitter taste receptor activity	21	434	0.00513984	0.159378	Novel_012649,Novel_000098,Novel_018765,Novel_000924,Novel_023833,Novel_025484,Novel_023898,Novel_013174,Novel_008915,Novel_000074,Novel_019407,Novel_009406,Novel_025485,Novel_013173,Novel_026573,Novel_000099,Novel_023330,Novel_015159,Novel_000079,Novel_027958,Novel_016840
Biological Process	GO:0031346	positive regulation of cell projection organization	26	579	0.00533535	0.164243	Novel_018974,Novel_009184,XM_005700540.3,Novel_010760,Novel_009182,Novel_002944,Novel_010763,Novel_005819,Novel_010753,Novel_018328,Novel_010757,Novel_010746,Novel_010759,Novel_005818,Novel_004201,Novel_018429,Novel_002945,Novel_002941,Novel_012735,Novel_005816,Novel_010762,XM_018059459.1,Novel_000173,Novel_019118,Novel_004860,Novel_004208
Molecular Function	GO:0003723	RNA binding	93	2745	0.00534089	0.164243	Novel_000453,XM_018042949.1,XM_018040425.1,XM_018055742.1,Novel_007297,Novel_010760,Novel_027688,Novel_012536,Novel_021757,Novel_010746,Novel_028149,XM_005695330.2,Novel_025308,XM_018041462.1,Novel_016415,Novel_006623,Novel_012735,XM_018062392.1,Novel_021408,Novel_002085,Novel_021987,XM_018041460.1,XM_018050293.1,Novel_021988,Novel_021978,Novel_027694,Novel_012727,Novel_003417,Novel_003678,XM_018…
Biological Process	GO:0017148	negative regulation of translation	17	326	0.0054596	0.164823	Novel_010763,Novel_010753,Novel_007297,Novel_010760,Novel_010757,XM_013964742.2,Novel_012200,XM_018041462.1,Novel_010746,Novel_010759,Novel_021408,XM_018041460.1,Novel_010762,Novel_012198,XM_018050293.1,XM_005679282.3,XM_013963197.2
Biological Process	GO:0042044	fluid transport	5	44	0.00547048	0.164823	Novel_003679,Novel_003678,Novel_023701,Novel_003677,Novel_023706
Biological Process	GO:0090129	positive regulation of synapse maturation	7	82	0.0054626	0.164823	Novel_004208,XM_018055222.1,XM_018053910.1,Novel_004201,XM_018051188.1,XM_018055231.1,Novel_010815
Cellular Component	GO:0032580	Golgi cisterna membrane	8	103	0.00544275	0.164823	Novel_023343,Novel_025157,XM_018061366.1,Novel_010481,Novel_010927,Novel_023344,Novel_023346,Novel_025158
Molecular Function	GO:0019901	protein kinase binding	52	1384	0.00539227	0.164823	Novel_007918,Novel_006476,XM_018044491.1,Novel_027688,Novel_026083,Novel_018225,Novel_004201,Novel_017769,XM_018053304.1,Novel_018765,Novel_012738,Novel_022379,XM_018054504.1,XM_018038346.1,Novel_012735,XM_005686815.3,Novel_016415,Novel_015159,Novel_019358,Novel_001702,XM_018041336.1,Novel_016201,XM_018054173.1,Novel_027694,Novel_012727,Novel_000175,Novel_015126,Novel_024007,XM_018041972.1,XM_013…
Biological Process	GO:0035637	multicellular organismal signaling	16	300	0.00559453	0.165824	Novel_016309,Novel_016361,Novel_003679,Novel_003678,Novel_001702,Novel_005207,Novel_025897,Novel_021110,Novel_022005,Novel_003677,Novel_002370,Novel_019037,Novel_022003,Novel_016746,Novel_018974,Novel_019036
Biological Process	GO:1902578	single-organism localization	159	5048	0.00556675	0.165824	XM_018060543.1,Novel_020783,Novel_017447,XM_018042425.1,XM_018066622.1,Novel_017980,Novel_015335,Novel_005127,XM_013971802.2,Novel_021022,XM_018047760.1,Novel_017392,XM_005686815.3,Novel_013940,Novel_012209,Novel_023545,XM_018053839.1,XM_018053317.1,XM_018050174.1,XM_018040653.1,Novel_022003,Novel_001051,Novel_017990,XM_013965740.2,Novel_013993,Novel_025897,XM_018051767.1,Novel_019879,Novel_01682…
Molecular Function	GO:0008289	lipid binding	49	1290	0.00555992	0.165824	XM_018038346.1,XM_005686815.3,Novel_018183,XM_018047760.1,Novel_006636,Novel_022379,Novel_016201,XM_013964575.2,XM_018041336.1,Novel_015335,Novel_015126,Novel_020744,Novel_009963,XM_018050068.1,XM_018060543.1,Novel_019036,Novel_003793,Novel_001051,XM_018047786.1,Novel_010947,Novel_023550,XM_018055051.1,XM_005691547.3,Novel_019037,Novel_012473,XM_018045790.1,NM_001314229.1,Novel_008286,Novel_02354…
Molecular Function	GO:0017075	syntaxin-1 binding	4	28	0.00561511	0.165824	Novel_019853,Novel_005819,Novel_005818,Novel_005816
Molecular Function	GO:0030371	translation repressor activity	4	28	0.00561511	0.165824	Novel_007297,XM_018041460.1,XM_018041462.1,XM_018050293.1
Cellular Component	GO:0016324	apical plasma membrane	22	467	0.0057799	0.170016	XM_018060044.1,XM_018051962.1,Novel_013939,Novel_025897,XM_018042425.1,Novel_003678,Novel_003679,Novel_004860,XM_018041336.1,Novel_024007,Novel_023550,Novel_007162,XM_018059853.1,Novel_026448,Novel_002688,Novel_017000,Novel_025900,XM_005675316.3,Novel_023545,Novel_003677,XM_018045907.1,Novel_013940
Biological Process	GO:0000902	cell morphogenesis	69	1949	0.00601278	0.170851	Novel_001988,XM_018050177.1,Novel_019118,XM_018051955.1,Novel_004860,XM_018059817.1,Novel_000173,Novel_021110,Novel_005816,Novel_007096,Novel_027717,XM_018063219.1,Novel_000765,XM_018054977.1,Novel_005819,Novel_009182,Novel_018328,Novel_018974,XR_001917952.1,XM_018059698.1,Novel_014665,Novel_013973,Novel_002202,Novel_013605,XM_018041336.1,XM_018059459.1,Novel_014875,Novel_018257,Novel_018429,Nove…
Biological Process	GO:0008361	regulation of cell size	19	386	0.00631672	0.170851	Novel_011553,XM_005696850.3,XM_005696851.3,Novel_025900,Novel_016746,Novel_002020,Novel_015372,Novel_023706,Novel_018429,Novel_027106,Novel_023701,Novel_000173,Novel_025897,XM_018055924.1,XM_005686815.3,Novel_018257,XM_018066810.1,XM_018042425.1,XM_018041336.1
Biological Process	GO:0014820	tonic smooth muscle contraction	2	5	0.00638224	0.170851	XM_005696850.3,XM_005696851.3
Biological Process	GO:0014824	artery smooth muscle contraction	2	5	0.00638224	0.170851	XM_005696850.3,XM_005696851.3
Biological Process	GO:0014826	vein smooth muscle contraction	2	5	0.00638224	0.170851	XM_005696850.3,XM_005696851.3
Biological Process	GO:0015882	L-ascorbic acid transport	2	5	0.00638224	0.170851	Novel_013939,Novel_013940
Biological Process	GO:0018242	protein O-linked glycosylation via serine	3	15	0.00627309	0.170851	Novel_023343,Novel_023346,Novel_023344
Biological Process	GO:0032536	regulation of cell projection size	3	15	0.00627309	0.170851	Novel_009184,Novel_027106,Novel_009182
Biological Process	GO:0032879	regulation of localization	149	4703	0.0059378	0.170851	XM_005691547.3,Novel_006476,XM_005696850.3,XM_018064779.1,Novel_025900,Novel_013336,Novel_010945,Novel_003677,Novel_008170,XM_018055786.1,Novel_018429,NM_001314229.1,Novel_011413,Novel_004447,XM_005692320.3,Novel_005357,Novel_022379,Novel_012322,Novel_017655,Novel_024007,XM_018041336.1,Novel_017988,XM_018063648.1,Novel_016201,Novel_015070,Novel_003679,Novel_022336,Novel_000324,Novel_018328,XM_005…
Biological Process	GO:0034694	response to prostaglandin	5	45	0.00602527	0.170851	Novel_021759,Novel_020783,XM_018060493.1,Novel_021757,XM_005685653.3
Biological Process	GO:0042843	D-xylose catabolic process	2	5	0.00638224	0.170851	Novel_019158,Novel_019155
Biological Process	GO:0045110	intermediate filament bundle assembly	2	5	0.00638224	0.170851	Novel_009184,Novel_009182
Biological Process	GO:0051168	nuclear export	19	385	0.00615055	0.170851	Novel_000175,Novel_003679,Novel_003678,XM_005679282.3,Novel_017724,Novel_005669,Novel_019358,XM_018038743.1,Novel_019352,XM_018041232.1,XM_018044969.1,Novel_000173,Novel_017769,Novel_003677,Novel_005668,Novel_000378,XM_018041241.1,XM_018040425.1,Novel_019353
Biological Process	GO:0051414	response to cortisol	2	5	0.00638224	0.170851	Novel_009038,Novel_009037
Biological Process	GO:0060074	synapse maturation	8	105	0.00610274	0.170851	XM_018055231.1,Novel_010815,XM_018053910.1,XM_018055222.1,XM_018041336.1,XM_018051188.1,Novel_004201,Novel_004208
Biological Process	GO:0070904	transepithelial L-ascorbic acid transport	2	5	0.00638224	0.170851	Novel_013939,Novel_013940
Biological Process	GO:0071387	cellular response to cortisol stimulus	2	5	0.00638224	0.170851	Novel_009037,Novel_009038
Biological Process	GO:0090128	regulation of synapse maturation	7	83	0.00583526	0.170851	Novel_004208,XM_018055222.1,Novel_004201,XM_018053910.1,XM_018051188.1,XM_018055231.1,Novel_010815
Cellular Component	GO:0043005	neuron projection	75	2149	0.00601126	0.170851	Novel_022003,XM_018041462.1,Novel_023545,Novel_004688,XM_018048435.1,Novel_004201,XM_005700540.3,Novel_019036,Novel_001051,Novel_007297,Novel_007886,XM_005679282.3,Novel_002324,XM_018050293.1,Novel_000175,Novel_000502,Novel_005533,XM_013965606.2,Novel_005930,XM_018041460.1,Novel_012391,XM_018065297.1,Novel_002370,Novel_006427,Novel_007889,Novel_020052,Novel_005818,Novel_006396,Novel_009184,XM_018…
Molecular Function	GO:0008520	L-ascorbate:sodium symporter activity	2	5	0.00638224	0.170851	Novel_013939,Novel_013940
Molecular Function	GO:0008527	taste receptor activity	21	440	0.00598057	0.170851	Novel_000924,Novel_023833,Novel_018765,Novel_000098,Novel_012649,Novel_000074,Novel_008915,Novel_013174,Novel_025484,Novel_023898,Novel_015159,Novel_023330,Novel_026573,Novel_013173,Novel_000099,Novel_009406,Novel_025485,Novel_019407,Novel_016840,Novel_027958,Novel_000079
Molecular Function	GO:0015229	L-ascorbic acid transporter activity	2	5	0.00638224	0.170851	Novel_013939,Novel_013940
Molecular Function	GO:0047115	trans-1,2-dihydrobenzene-1,2-diol dehydrogenase activity	2	5	0.00638224	0.170851	Novel_019158,Novel_019155
Molecular Function	GO:0047837	D-xylose 1-dehydrogenase (NADP+) activity	2	5	0.00638224	0.170851	Novel_019155,Novel_019158
Molecular Function	GO:0070890	sodium-dependent L-ascorbate transmembrane transporter activity	2	5	0.00638224	0.170851	Novel_013940,Novel_013939
Biological Process	GO:0051489	regulation of filopodium assembly	8	106	0.00645467	0.172171	XM_018055222.1,Novel_002944,Novel_014628,XM_018055231.1,Novel_002941,Novel_002945,Novel_021007,Novel_021006
Biological Process	GO:1990778	protein localization to cell periphery	23	501	0.00655013	0.173706	XM_018053838.1,Novel_024007,Novel_017447,XM_005687994.3,NM_001314156.1,Novel_006216,Novel_016309,XM_018061366.1,XM_013971802.2,Novel_017497,XM_018040653.1,XM_018053839.1,XM_005675316.3,Novel_012209,Novel_011423,Novel_020681,XM_005700540.3,Novel_003955,XM_018055231.1,XM_018055222.1,Novel_005118,Novel_012206,XM_018041972.1
Molecular Function	GO:0003924	GTPase activity	28	648	0.00655891	0.173706	XM_013964619.2,Novel_027085,Novel_005356,Novel_016420,Novel_017980,Novel_017990,XM_018051644.1,Novel_007886,Novel_017989,Novel_017988,Novel_012727,Novel_027694,Novel_026909,XM_018060493.1,Novel_012738,Novel_005357,Novel_012735,Novel_016415,Novel_022703,Novel_017996,Novel_007889,Novel_016418,Novel_016635,XM_018060332.1,Novel_027688,Novel_016634,Novel_024018,Novel_005358
Biological Process	GO:0044708	single-organism behavior	34	831	0.00670485	0.176805	XM_018057735.1,Novel_020052,XM_018063219.1,Novel_001580,XM_018055231.1,Novel_007547,Novel_014690,XM_018055222.1,XM_018055743.1,XM_013972199.2,Novel_020918,Novel_020919,Novel_025897,Novel_022005,Novel_007096,Novel_023602,Novel_019037,Novel_022003,Novel_012473,Novel_023255,XM_018048435.1,XM_018055786.1,Novel_008170,Novel_016746,Novel_026448,Novel_019036,Novel_006476,XM_018055742.1,XM_018041336.1,No…
Molecular Function	GO:0019900	kinase binding	57	1563	0.00672345	0.176805	Novel_019352,Novel_016420,XM_018038349.1,Novel_000099,Novel_026573,Novel_004316,Novel_019853,XM_018042832.1,Novel_000173,Novel_019390,XM_018043463.1,XM_018041232.1,Novel_021110,XM_018055488.1,XM_018041241.1,Novel_022378,XM_018061046.1,Novel_012649,XM_013964057.2,Novel_016418,XM_018041972.1,XM_013976483.2,Novel_008272,Novel_001580,Novel_019353,Novel_020681,Novel_015372,Novel_002688,Novel_014690,No…
Biological Process	GO:0001580	detection of chemical stimulus involved in sensory perception of bitter taste	21	447	0.00710094	0.186075	Novel_018765,Novel_000098,Novel_012649,Novel_000924,Novel_023833,Novel_008915,Novel_013174,Novel_023898,Novel_025484,Novel_000074,Novel_000099,Novel_026573,Novel_013173,Novel_009406,Novel_025485,Novel_019407,Novel_015159,Novel_023330,Novel_000079,Novel_016840,Novel_027958
Biological Process	GO:0051094	positive regulation of developmental process	76	2199	0.00715676	0.186879	Novel_011844,Novel_006216,Novel_019118,Novel_024536,Novel_000173,Novel_010762,XM_013975425.2,Novel_005816,XM_018041232.1,XM_018058857.1,XM_018041241.1,Novel_013466,XM_018054259.1,XM_018051188.1,Novel_010759,Novel_005625,XM_018054257.1,Novel_018328,XM_005696851.3,Novel_005819,Novel_009182,XM_018050014.1,Novel_018974,XM_018059698.1,XM_018054084.1,XM_005699056.2,Novel_014665,Novel_015039,Novel_01360…
Cellular Component	GO:0005796	Golgi lumen	5	47	0.0072513	0.188686	Novel_017990,Novel_017980,Novel_017989,Novel_017988,Novel_017996
Molecular Function	GO:0016817	hydrolase activity, acting on acid anhydrides	68	1933	0.0072963	0.189195	Novel_024018,XM_018057506.1,XM_018061983.1,Novel_016215,XM_018060493.1,XM_013964532.2,Novel_016453,XM_018047929.1,Novel_025731,Novel_017484,Novel_026909,Novel_016420,XM_018042329.1,Novel_016634,Novel_016635,XM_018060332.1,XM_005682096.3,Novel_011952,Novel_023550,XM_005699125.3,XM_018051096.1,Novel_001506,XM_018057509.1,Novel_028160,Novel_007785,Novel_012738,Novel_005357,XM_018040427.1,XM_00569553…
Biological Process	GO:0042552	myelination	12	204	0.00733655	0.189578	Novel_010763,Novel_010753,Novel_010760,Novel_010757,Novel_023057,Novel_010762,Novel_013605,Novel_010746,XM_018041336.1,Novel_010759,XM_018041241.1,Novel_027106
Biological Process	GO:0001676	long-chain fatty acid metabolic process	10	155	0.00743738	0.19092	Novel_010866,Novel_010746,Novel_010759,Novel_010753,Novel_010763,Novel_010760,Novel_012995,Novel_010757,Novel_010762,Novel_026445
Biological Process	GO:0031123	RNA 3'-end processing	14	256	0.00743978	0.19092	Novel_019352,XM_018059052.1,XM_005695330.2,Novel_019358,Novel_003677,Novel_003679,XM_018059054.1,Novel_003678,XM_018047963.1,Novel_005278,XM_018043277.1,XM_018062392.1,Novel_019353,XM_018040425.1
Biological Process	GO:0019510	S-adenosylhomocysteine catabolic process	3	16	0.0075733	0.191053	Novel_003677,Novel_003678,Novel_003679
Biological Process	GO:1902894	negative regulation of pri-miRNA transcription from RNA polymerase II promoter	3	16	0.0075733	0.191053	Novel_021757,XM_018051955.1,Novel_021759
Molecular Function	GO:0004013	adenosylhomocysteinase activity	3	16	0.0075733	0.191053	Novel_003677,Novel_003678,Novel_003679
Molecular Function	GO:0016462	pyrophosphatase activity	67	1903	0.00756907	0.191053	Novel_016215,XM_018057506.1,Novel_024018,Novel_016420,Novel_025731,Novel_017484,XM_018047929.1,Novel_026909,Novel_016453,XM_013964532.2,XM_018060493.1,XM_018057509.1,XM_018051096.1,Novel_001506,XM_005682096.3,XM_018060332.1,Novel_016635,XM_005699125.3,Novel_023550,Novel_011952,Novel_016634,XM_018042329.1,Novel_017988,Novel_017989,Novel_009307,Novel_007785,XM_005695539.3,XM_018040427.1,Novel_00535…
Molecular Function	GO:0016802	trialkylsulfonium hydrolase activity	3	16	0.0075733	0.191053	Novel_003677,Novel_003679,Novel_003678
Biological Process	GO:0050432	catecholamine secretion	8	109	0.00760301	0.191154	XM_018038346.1,Novel_005816,Novel_022379,XM_018057547.1,Novel_005819,XM_018038349.1,Novel_022378,Novel_005818
Biological Process	GO:0009987	cellular process	867	32099	0.00769873	0.191516	Novel_002253,Novel_012322,XM_013969550.2,Novel_006947,Novel_009550,Novel_017655,XM_018063648.1,Novel_007785,Novel_012738,XM_018057752.1,XM_005679415.3,Novel_014875,XM_018048670.1,XM_005678139.3,Novel_007481,XM_018040669.1,XM_018055786.1,Novel_016749,XR_001918877.1,Novel_001506,Novel_018941,Novel_004854,Novel_012473,XM_005691547.3,Novel_022804,Novel_016635,Novel_010763,Novel_011072,Novel_021235,XM…
Biological Process	GO:0032940	secretion by cell	58	1607	0.00772035	0.191516	Novel_012591,XM_013964057.2,Novel_022378,XM_018052011.1,Novel_005818,Novel_017996,XM_018041241.1,Novel_010815,XM_018055231.1,Novel_002688,Novel_005118,Novel_005819,XM_018055222.1,XM_005696851.3,Novel_017990,Novel_017484,XM_018047368.1,XM_018038349.1,Novel_017776,Novel_025088,XM_018041232.1,Novel_011166,Novel_022005,Novel_009561,Novel_016822,Novel_005816,Novel_002674,Novel_013993,Novel_000216,Nove…
Cellular Component	GO:0005623	cell	892	33109	0.00766278	0.191516	Novel_025900,Novel_026448,Novel_008909,XM_005696850.3,XM_018064779.1,Novel_000136,XM_018052917.1,XM_018046076.1,Novel_006291,XM_018051096.1,Novel_013369,Novel_011413,Novel_010851,XM_018066240.1,Novel_020024,Novel_009037,Novel_018429,Novel_010927,Novel_017168,XM_005678695.3,XM_005692320.3,Novel_005560,Novel_024007,Novel_016201,Novel_015070,XM_018054084.1,Novel_019358,XM_018046217.1,Novel_018974,XM…
Cellular Component	GO:0044424	intracellular part	770	28225	0.00768139	0.191516	Novel_005601,XM_018061239.1,Novel_012103,Novel_019037,XM_018061133.1,Novel_018225,Novel_017950,XM_018042329.1,Novel_010309,Novel_015983,XM_005699125.3,Novel_028150,Novel_028039,Novel_000454,Novel_003641,Novel_003433,Novel_000437,XM_018048226.1,Novel_006697,XM_018055510.1,Novel_005625,Novel_021157,XM_018054259.1,XM_018050081.1,Novel_000495,Novel_002782,Novel_016215,XM_018048806.1,XM_018057506.1,No…
Biological Process	GO:0007272	ensheathment of neurons	12	206	0.00790037	0.192742	XM_018041336.1,Novel_010759,Novel_013605,Novel_010746,Novel_027106,XM_018041241.1,Novel_010757,Novel_023057,Novel_010762,Novel_010753,Novel_010763,Novel_010760
Biological Process	GO:0008366	axon ensheathment	12	206	0.00790037	0.192742	Novel_013605,Novel_010746,XM_018041336.1,Novel_010759,Novel_027106,XM_018041241.1,Novel_010753,Novel_010763,Novel_010760,Novel_010757,Novel_023057,Novel_010762
Biological Process	GO:0050913	sensory perception of bitter taste	21	451	0.00781451	0.192742	Novel_023898,Novel_025484,Novel_013174,Novel_008915,Novel_000074,Novel_012649,Novel_000098,Novel_018765,Novel_000924,Novel_023833,Novel_000079,Novel_027958,Novel_016840,Novel_019407,Novel_025485,Novel_009406,Novel_000099,Novel_026573,Novel_013173,Novel_023330,Novel_015159
Biological Process	GO:0072600	establishment of protein localization to Golgi	6	67	0.00782839	0.192742	Novel_017990,Novel_017980,Novel_017989,Novel_017988,Novel_004730,Novel_017996
Molecular Function	GO:0005248	voltage-gated sodium channel activity	5	48	0.00792516	0.192742	Novel_016309,Novel_016361,Novel_005207,Novel_002370,Novel_018974
Molecular Function	GO:1905030	voltage-gated ion channel activity involved in regulation of postsynaptic membrane potential	5	48	0.00792516	0.192742	Novel_016361,Novel_005207,Novel_018974,Novel_002370,Novel_016309
Biological Process	GO:0016197	endosomal transport	24	539	0.0079743	0.193305	XM_018055510.1,Novel_006291,Novel_012209,XM_005700540.3,Novel_003793,Novel_026032,Novel_013336,Novel_014029,Novel_018328,Novel_014032,Novel_012206,Novel_015070,XM_018048677.1,Novel_024007,Novel_020744,XM_018050068.1,XM_018041820.1,Novel_015806,Novel_026040,Novel_011166,XM_018048680.1,Novel_021071,Novel_017168,Novel_000216
Biological Process	GO:0015865	purine nucleotide transport	4	31	0.00811636	0.195476	XM_018050937.1,XM_005682096.3,Novel_021022,Novel_021023
Molecular Function	GO:0090079	translation regulator activity, nucleic acid binding	4	31	0.00811636	0.195476	Novel_007297,XM_018041460.1,XM_018041462.1,XM_018050293.1
Biological Process	GO:0005996	monosaccharide metabolic process	23	511	0.0082005	0.195603	Novel_012684,Novel_012103,Novel_018086,NM_001314229.1,XM_018055696.1,XM_013964057.2,XM_013966241.2,XM_018041241.1,XM_018066104.1,XM_018040669.1,Novel_002020,Novel_002688,XM_018058425.1,XM_018046912.1,Novel_019158,Novel_022444,Novel_025088,Novel_019155,XM_018055488.1,XM_018043142.1,Novel_001339,Novel_000173,XM_018055142.1
Biological Process	GO:0050912	detection of chemical stimulus involved in sensory perception of taste	21	453	0.00819257	0.195603	Novel_000074,Novel_013174,Novel_008915,Novel_023898,Novel_025484,Novel_000924,Novel_023833,Novel_018765,Novel_012649,Novel_000098,Novel_016840,Novel_027958,Novel_000079,Novel_023330,Novel_015159,Novel_026573,Novel_000099,Novel_013173,Novel_019407,Novel_025485,Novel_009406
Cellular Component	GO:0032587	ruffle membrane	12	207	0.00819471	0.195603	Novel_016420,Novel_017447,XM_018048435.1,NM_001314156.1,Novel_012727,Novel_027694,Novel_016418,Novel_012738,Novel_027688,XM_005686815.3,Novel_016415,Novel_012735
Biological Process	GO:0046825	regulation of protein export from nucleus	6	68	0.00840205	0.199134	Novel_005669,Novel_005668,XM_018041241.1,Novel_000173,XM_018041232.1,Novel_017769
Biological Process	GO:0050794	regulation of cellular process	590	21213	0.00839197	0.199134	Novel_013702,Novel_020918,Novel_021007,Novel_016155,Novel_002770,XM_018055488.1,Novel_016822,Novel_000031,Novel_009038,Novel_011432,Novel_002370,XR_001918100.1,Novel_010836,XM_018057735.1,XM_018047588.1,Novel_006172,XM_018055222.1,Novel_003162,XM_018063669.1,Novel_000502,XM_018066622.1,Novel_027694,Novel_019680,Novel_000143,Novel_022773,Novel_016415,Novel_004740,Novel_024577,XM_018062392.1,XM_018…
Molecular Function	GO:0008173	RNA methyltransferase activity	8	111	0.00844967	0.199627	Novel_021989,Novel_021972,Novel_021996,XM_018051734.1,Novel_021978,Novel_021976,Novel_021988,Novel_021987
Molecular Function	GO:0016818	hydrolase activity, acting on acid anhydrides, in phosphorus-containing anhydrides	67	1916	0.00873459	0.205705	Novel_017989,Novel_017988,Novel_009307,Novel_028160,Novel_007785,XM_018040427.1,XM_005695539.3,Novel_012738,Novel_005357,XM_018051096.1,Novel_001506,XM_018057509.1,XM_018042329.1,Novel_016634,XM_018060332.1,XM_005682096.3,Novel_016635,XM_005699125.3,Novel_023550,Novel_011952,Novel_025731,Novel_017484,XM_018047929.1,Novel_026909,Novel_016420,Novel_016453,XM_018060493.1,XM_013964532.2,Novel_016215,…
Biological Process	GO:0007252	I-kappaB phosphorylation	4	32	0.00908875	0.209191	XM_018048680.1,Novel_006291,XM_018048677.1,XM_018041972.1
Biological Process	GO:0044707	single-multicellular organism process	317	10891	0.00937525	0.209191	Novel_023545,Novel_010746,Novel_001051,XR_001917262.1,XM_018042477.1,Novel_017447,Novel_000502,XM_018066622.1,Novel_015335,Novel_000143,XM_018055924.1,XM_013965606.2,XM_018041428.1,Novel_024577,Novel_023706,Novel_005818,Novel_000031,Novel_002370,Novel_018086,XM_018057735.1,XM_018042330.1,Novel_002238,XM_018055222.1,XM_018055231.1,Novel_008482,Novel_020918,Novel_013702,XM_018041820.1,Novel_004208,…
Biological Process	GO:0044723	single-organism carbohydrate metabolic process	36	911	0.00904363	0.209191	Novel_006075,XM_005686796.3,Novel_002688,XM_018055409.1,XM_018041241.1,XM_013964057.2,Novel_012684,Novel_018086,Novel_000173,Novel_025157,Novel_014998,XM_018055488.1,XM_018043142.1,XM_018056111.1,Novel_019155,Novel_023869,Novel_025158,Novel_025088,Novel_022444,Novel_019158,XM_018058425.1,XM_018046912.1,XM_018053406.1,Novel_002020,XM_018066104.1,XM_018040669.1,XM_018066240.1,XM_013966241.2,NM_0013…
Biological Process	GO:0048699	generation of neurons	90	2697	0.008918	0.209191	XM_005696537.3,Novel_012735,XM_018043381.1,Novel_014501,Novel_002324,XM_018066810.1,Novel_000502,Novel_022483,XR_001917262.1,Novel_015150,XM_005700540.3,Novel_019036,Novel_010760,Novel_011553,XM_018039575.1,Novel_010746,Novel_023545,XM_013970102.2,Novel_004688,Novel_004201,XM_018051762.1,Novel_002191,Novel_002945,Novel_004774,Novel_025897,Novel_002941,XM_018042832.1,Novel_004208,XM_005687994.3,XM…
Biological Process	GO:0050653	chondroitin sulfate proteoglycan biosynthetic process, polysaccharide chain biosynthetic process	2	6	0.00940918	0.209191	Novel_025158,Novel_025157
Biological Process	GO:0061050	regulation of cell growth involved in cardiac muscle cell development	2	6	0.00940918	0.209191	XM_005696851.3,XM_005696850.3
Biological Process	GO:0061051	positive regulation of cell growth involved in cardiac muscle cell development	2	6	0.00940918	0.209191	XM_005696850.3,XM_005696851.3
Biological Process	GO:0072659	protein localization to plasma membrane	21	459	0.00941669	0.209191	XM_018040653.1,XM_018053839.1,XM_005675316.3,Novel_012209,Novel_011423,Novel_020681,XM_005700540.3,XM_018055231.1,Novel_003955,XM_018055222.1,Novel_012206,XM_018041972.1,XM_018053838.1,Novel_024007,Novel_017447,XM_005687994.3,NM_001314156.1,Novel_006216,Novel_016309,XM_018061366.1,XM_013971802.2
Biological Process	GO:1990743	protein sialylation	2	6	0.00940918	0.209191	Novel_023866,Novel_023869
Biological Process	GO:2000026	regulation of multicellular organismal development	106	3251	0.00908335	0.209191	Novel_014501,XM_018066622.1,Novel_000502,XM_018066810.1,Novel_017447,XR_001917262.1,Novel_015150,XM_018042477.1,Novel_014628,Novel_024577,Novel_012735,XM_018043381.1,Novel_021022,XM_018045790.1,Novel_010746,Novel_004201,Novel_004688,XM_005700540.3,XM_018053910.1,Novel_011553,Novel_010760,Novel_000099,Novel_004208,XM_005678346.3,XM_018041820.1,Novel_018518,XM_018051762.1,Novel_002941,Novel_004774,…
Cellular Component	GO:0031251	PAN complex	2	6	0.00940918	0.209191	XM_018056594.1,XM_018056596.1
Cellular Component	GO:0033596	TSC1-TSC2 complex	2	6	0.00940918	0.209191	Novel_009184,Novel_009182
Molecular Function	GO:0000246	delta24(24-1) sterol reductase activity	2	6	0.00940918	0.209191	Novel_002770,Novel_002766
Molecular Function	GO:0004658	propionyl-CoA carboxylase activity	2	6	0.00940918	0.209191	Novel_000495,Novel_000496
Molecular Function	GO:0008321	Ral guanyl-nucleotide exchange factor activity	2	6	0.00940918	0.209191	Novel_017220,XM_018055792.1
Molecular Function	GO:0008955	peptidoglycan glycosyltransferase activity	2	6	0.00940918	0.209191	Novel_025158,Novel_025157
Molecular Function	GO:0033142	progesterone receptor binding	2	6	0.00940918	0.209191	Novel_001208,XM_018052530.1
Molecular Function	GO:0047237	glucuronylgalactosylproteoglycan 4-beta-N-acetylgalactosaminyltransferase activity	2	6	0.00940918	0.209191	Novel_025158,Novel_025157
Molecular Function	GO:0052811	1-phosphatidylinositol-3-phosphate 4-kinase activity	2	6	0.00940918	0.209191	Novel_013816,Novel_013818
Cellular Component	GO:0005886	plasma membrane	253	8530	0.00947056	0.209762	Novel_004447,Novel_027844,Novel_006291,XM_018046076.1,XM_018066240.1,XM_018046866.1,Novel_010945,Novel_005049,Novel_009037,Novel_003677,Novel_026448,Novel_013336,Novel_025900,Novel_023550,Novel_011072,XM_005691547.3,XM_018053838.1,Novel_015070,Novel_016201,Novel_003679,XM_018041336.1,Novel_024007,Novel_017721,XM_018059456.1,Novel_009963,Novel_023907,Novel_002202,Novel_014875,XM_018054504.1,XM_018…
Cellular Component	GO:0005874	microtubule	31	760	0.00970071	0.214222	Novel_022703,Novel_021068,Novel_018225,Novel_012172,Novel_007889,Novel_011850,Novel_017497,XM_018065297.1,Novel_005601,Novel_026083,XM_005700353.3,XM_018041820.1,Novel_005533,XM_005687994.3,XM_005699056.2,Novel_000711,Novel_010563,XM_018059131.1,Novel_002324,Novel_011938,XM_018047929.1,Novel_007886,Novel_007785,XM_018065299.1,Novel_020663,Novel_016453,XM_018058897.1,XM_018054880.1,XM_018061638.1,…
Cellular Component	GO:0044464	cell part	890	33076	0.00977792	0.215288	Novel_018518,Novel_013939,Novel_008822,XM_018064771.1,Novel_000216,Novel_021009,XM_018056986.1,Novel_022215,Novel_017724,Novel_022444,Novel_007618,Novel_024439,Novel_019352,XM_005687994.3,XM_018049759.1,XM_013965331.2,Novel_013816,Novel_010481,Novel_010753,Novel_016418,Novel_012391,Novel_017996,XM_018061639.1,Novel_011156,Novel_005930,Novel_020959,XM_018055142.1,XM_018054173.1,Novel_018944,Novel_…
Cellular Component	GO:0045211	postsynaptic membrane	20	432	0.00983309	0.215864	Novel_005118,Novel_026448,Novel_007547,Novel_002623,XM_018050081.1,XM_018059645.1,Novel_022003,XM_018039630.1,XM_018059459.1,XM_018042832.1,Novel_006697,XM_018057547.1,Novel_022005,Novel_025897,XM_013972199.2,Novel_000647,Novel_006201,Novel_016201,XM_018041336.1,Novel_004765
Biological Process	GO:0043648	dicarboxylic acid metabolic process	11	187	0.0100007	0.218897	Novel_023847,XM_018041545.1,Novel_001258,Novel_010866,Novel_018249,Novel_022219,Novel_023846,Novel_018086,XM_005678139.3,Novel_019775,XM_005690959.3
Biological Process	GO:0006040	amino sugar metabolic process	7	92	0.0100954	0.220322	Novel_018144,Novel_025157,Novel_025031,Novel_025032,XM_018053406.1,Novel_025158,XM_013969550.2
Biological Process	GO:0010603	regulation of cytoplasmic mRNA processing body assembly	4	33	0.010134	0.220518	XM_018061239.1,XM_013964742.2,XM_018056594.1,XM_018056596.1
Biological Process	GO:0032989	cellular component morphogenesis	72	2099	0.0102406	0.222188	Novel_014665,Novel_002202,Novel_013973,Novel_013605,XM_018041336.1,XM_018059459.1,Novel_014875,Novel_018257,Novel_018429,Novel_008170,Novel_027106,XM_005675316.3,Novel_019037,XM_005696850.3,XM_018059741.1,XM_018054346.1,Novel_010664,Novel_013336,Novel_016746,Novel_001988,XM_018050177.1,Novel_004860,XM_018051955.1,Novel_019118,Novel_000173,XM_018059817.1,Novel_021110,Novel_005816,Novel_007096,Nove…
Biological Process	GO:0021955	central nervous system neuron axonogenesis	6	71	0.0103033	0.2229	Novel_018974,Novel_013336,XM_018041336.1,XM_018051955.1,Novel_019118,XM_018063219.1
Biological Process	GO:0048666	neuron development	68	1966	0.0104209	0.22479	XM_005696537.3,Novel_012735,Novel_002324,XM_018066810.1,Novel_000502,XR_001917262.1,Novel_015150,Novel_022483,XM_005700540.3,Novel_019036,Novel_010760,Novel_011553,Novel_010746,Novel_023545,Novel_004201,XM_018051762.1,Novel_002191,Novel_002941,Novel_004774,Novel_002945,XM_018042832.1,Novel_004208,XM_005687994.3,Novel_009184,XM_018055231.1,XM_018055222.1,Novel_010753,Novel_006427,Novel_005818,XM_0…
Cellular Component	GO:0005794	Golgi apparatus	91	2749	0.0104593	0.224965	XM_018041914.1,Novel_017980,Novel_023346,XM_018060543.1,Novel_020131,Novel_005533,Novel_012602,Novel_000582,Novel_011880,Novel_017201,XM_018050174.1,Novel_023344,Novel_023545,Novel_000424,XM_005700540.3,Novel_011423,XM_018053406.1,Novel_014029,Novel_014687,Novel_018144,XM_018048677.1,Novel_017990,Novel_023869,XM_018041820.1,XM_018042251.1,Novel_009561,XM_018056111.1,Novel_025157,XM_018061366.1,No…
Biological Process	GO:0014829	vascular smooth muscle contraction	3	18	0.0106188	0.226434	XM_005696850.3,XM_005696851.3,Novel_004316
Cellular Component	GO:1990124	messenger ribonucleoprotein complex	3	18	0.0106188	0.226434	Novel_007297,XM_018041462.1,XM_018041460.1
Molecular Function	GO:0044548	S100 protein binding	3	18	0.0106188	0.226434	Novel_017484,XM_005696537.3,XM_018046139.1
Biological Process	GO:0046847	filopodium assembly	8	116	0.0108737	0.231205	Novel_021006,Novel_021007,Novel_002941,XM_018055231.1,Novel_002945,Novel_014628,Novel_002944,XM_018055222.1
Molecular Function	GO:0005089	Rho guanyl-nucleotide exchange factor activity	11	190	0.0111754	0.236945	Novel_007567,XM_005675418.3,Novel_014875,Novel_000003,Novel_007571,XM_018054069.1,Novel_007566,XM_018048423.1,XM_005700426.3,XM_018044192.1,XR_001920008.1
Biological Process	GO:1900543	negative regulation of purine nucleotide metabolic process	7	94	0.0112878	0.238648	Novel_022005,Novel_022003,Novel_010114,XM_005696851.3,Novel_010115,XM_005696850.3,Novel_010118
Biological Process	GO:0030182	neuron differentiation	83	2484	0.0114012	0.240362	Novel_024536,XM_018051955.1,Novel_019118,Novel_021110,Novel_027717,Novel_007096,Novel_005816,Novel_010762,Novel_000173,XM_018054977.1,Novel_000765,Novel_010759,XM_018050081.1,XM_018054259.1,XM_018063219.1,Novel_018974,Novel_001580,Novel_009182,Novel_005819,XM_018054257.1,Novel_018328,XM_018041336.1,Novel_013973,Novel_002202,Novel_018257,Novel_014875,Novel_023057,XM_018059459.1,Novel_019037,Novel_…
Biological Process	GO:0050909	sensory perception of taste	22	497	0.011434	0.240373	Novel_000074,Novel_008915,Novel_013174,Novel_023898,Novel_025484,Novel_000924,Novel_023833,Novel_018765,Novel_000098,Novel_012649,Novel_016840,XM_018060493.1,Novel_027958,Novel_000079,Novel_015159,Novel_023330,Novel_026573,Novel_013173,Novel_000099,Novel_009406,Novel_025485,Novel_019407
Molecular Function	GO:0005096	GTPase activator activity	25	588	0.0118112	0.247603	XM_018053317.1,XR_001920008.1,Novel_005668,XM_018048806.1,XM_013963894.2,Novel_022336,XM_018045786.1,Novel_024278,Novel_012926,Novel_011057,Novel_026675,XM_013964575.2,Novel_004316,Novel_019118,Novel_012920,Novel_016201,XM_018063648.1,Novel_005669,XM_018038366.1,Novel_024276,Novel_001444,Novel_014875,Novel_003362,Novel_006636,XM_018057000.1
Biological Process	GO:0048589	developmental growth	43	1152	0.0118535	0.247791	Novel_005818,Novel_020052,XM_018041241.1,Novel_000765,Novel_005625,Novel_005819,XM_018042330.1,Novel_006075,XM_005696851.3,Novel_001988,Novel_024124,Novel_000173,XM_018061366.1,Novel_005816,Novel_027717,XM_018051762.1,Novel_004688,XM_018055786.1,Novel_018429,Novel_008170,XM_013967046.2,Novel_017769,Novel_019037,Novel_011553,XM_005696850.3,Novel_013336,XM_018042329.1,Novel_016746,Novel_002020,Nove…
Molecular Function	GO:0008066	glutamate receptor activity	7	95	0.0119208	0.2485	Novel_007547,Novel_022005,Novel_006201,Novel_022003,XM_018059645.1,Novel_000647,Novel_002623
Biological Process	GO:0034249	negative regulation of cellular amide metabolic process	17	355	0.0121302	0.251587	XM_013964742.2,Novel_012200,XM_018041462.1,Novel_010746,Novel_010759,Novel_010763,Novel_010753,Novel_010760,Novel_007297,Novel_010757,Novel_012198,XM_018050293.1,XM_005679282.3,XM_013963197.2,Novel_021408,XM_018041460.1,Novel_010762
Biological Process	GO:0044765	single-organism transport	148	4769	0.0121365	0.251587	XM_013974002.2,Novel_022378,Novel_005819,XM_018050937.1,Novel_002688,Novel_000711,Novel_011844,XM_018047368.1,Novel_017484,Novel_026236,Novel_002674,XM_018041232.1,Novel_019090,Novel_005816,Novel_022005,Novel_024406,Novel_018225,Novel_017769,XM_018061239.1,Novel_017497,Novel_012103,XM_005682096.3,Novel_021023,Novel_007162,XM_018059741.1,XM_013965401.2,Novel_010947,XM_005699056.2,Novel_015725,Nove…
Biological Process	GO:0030423	targeting of mRNA for destruction involved in RNA interference	3	19	0.0123701	0.252907	XM_018059054.1,Novel_021408,XM_018059052.1
Biological Process	GO:0033353	S-adenosylmethionine cycle	3	19	0.0123701	0.252907	Novel_003678,Novel_003679,Novel_003677
Biological Process	GO:0034454	microtubule anchoring at centrosome	3	19	0.0123701	0.252907	Novel_007785,XM_018041820.1,XM_018054356.1
Biological Process	GO:0045793	positive regulation of cell size	3	19	0.0123701	0.252907	XM_005696850.3,XM_005696851.3,Novel_015372
Cellular Component	GO:0042995	cell projection	115	3603	0.0122889	0.252907	Novel_019037,Novel_005601,XM_005680666.3,Novel_018225,XM_018046139.1,Novel_026448,Novel_023550,Novel_016201,Novel_001760,XM_018041336.1,Novel_013605,Novel_028039,Novel_002202,Novel_017168,XM_018059459.1,Novel_012738,Novel_006697,Novel_027958,Novel_007785,XM_018051188.1,Novel_018914,XM_018047195.1,Novel_000765,Novel_000949,Novel_012172,Novel_018974,Novel_001580,Novel_007547,Novel_011057,Novel_0003…
Biological Process	GO:0070925	organelle assembly	48	1318	0.0124321	0.253162	Novel_026083,XM_005696850.3,Novel_011072,XM_018061239.1,Novel_004490,Novel_008170,Novel_018225,XM_018056594.1,XM_013964742.2,XM_013962417.2,XM_018061639.1,XM_005695539.3,Novel_027958,Novel_007785,Novel_017988,XM_018041336.1,Novel_017989,XM_018054173.1,Novel_001760,Novel_017980,Novel_004497,XM_005700353.3,Novel_005533,Novel_015372,XM_018062286.1,XM_018055231.1,Novel_013816,XM_005696851.3,XM_018055…
Molecular Function	GO:0042577	lipid phosphatase activity	4	35	0.0124506	0.253162	Novel_002782,Novel_002944,Novel_002945,Novel_002941
Biological Process	GO:0045980	negative regulation of nucleotide metabolic process	7	96	0.012579	0.255076	Novel_010118,XM_005696851.3,Novel_010115,XM_005696850.3,Novel_022005,Novel_022003,Novel_010114
Biological Process	GO:0007399	nervous system development	130	4137	0.0127792	0.258324	Novel_001760,Novel_013605,XM_005699056.2,Novel_013973,Novel_018257,Novel_023057,XM_018059459.1,Novel_004982,Novel_017769,Novel_005601,Novel_019037,XM_018046139.1,Novel_027106,XM_005675316.3,XM_018059052.1,Novel_000024,XM_018061133.1,Novel_000025,Novel_016746,Novel_017972,Novel_002944,XM_018051955.1,Novel_019118,Novel_024536,Novel_000711,Novel_005816,Novel_021110,Novel_020663,Novel_016453,XM_01805…
Biological Process	GO:0010506	regulation of autophagy	29	715	0.0129369	0.258324	Novel_027688,Novel_003162,Novel_024745,Novel_015372,Novel_013816,XM_018055786.1,Novel_003166,Novel_017996,Novel_013818,XM_018045907.1,XM_018039584.1,Novel_016418,XM_018040653.1,Novel_010410,XM_018042436.1,Novel_012738,XM_018062392.1,Novel_018257,Novel_012735,Novel_016415,Novel_020417,Novel_016420,Novel_017989,Novel_017988,Novel_012727,Novel_027694,Novel_024743,Novel_017990,Novel_017980
Biological Process	GO:0017085	response to insecticide	2	7	0.0129474	0.258324	Novel_018974,XM_018063219.1
Biological Process	GO:0036363	transforming growth factor beta activation	2	7	0.0129474	0.258324	XM_018066622.1,XM_018043212.1
Biological Process	GO:1903595	positive regulation of histamine secretion by mast cell	2	7	0.0129474	0.258324	XM_005700540.3,Novel_000216
Molecular Function	GO:0030504	inorganic diphosphate transmembrane transporter activity	2	7	0.0129474	0.258324	Novel_021023,Novel_021022
Cellular Component	GO:0044431	Golgi apparatus part	54	1519	0.0129926	0.258531	XM_018063895.1,Novel_017996,XM_018055409.1,XM_005690959.3,Novel_011432,Novel_006172,Novel_010481,Novel_006075,Novel_017000,Novel_002688,XM_018042251.1,Novel_015806,Novel_023869,Novel_025158,Novel_017990,XM_018048677.1,XM_018050177.1,XM_018047368.1,Novel_018144,Novel_010001,XM_018058897.1,Novel_010914,XM_018048758.1,XM_018061366.1,Novel_023343,Novel_014998,XM_018048680.1,Novel_025157,XM_018056111.…
Biological Process	GO:0001510	RNA methylation	8	120	0.0131553	0.259839	Novel_021987,Novel_021978,Novel_021976,Novel_021988,Novel_021996,XM_018051734.1,Novel_021989,Novel_021972
Cellular Component	GO:0005765	lysosomal membrane	26	624	0.013163	0.259839	Novel_019853,XM_018060493.1,Novel_013993,Novel_012738,Novel_026842,Novel_016415,Novel_012735,Novel_011166,XM_018042502.1,Novel_027950,Novel_016420,Novel_011844,Novel_012870,Novel_025612,Novel_016201,Novel_027694,Novel_012727,Novel_027688,XM_018059741.1,XM_005700540.3,XM_018045907.1,Novel_007431,Novel_000424,Novel_015083,XM_018040653.1,Novel_016418
Cellular Component	GO:0098852	lytic vacuole membrane	26	624	0.013163	0.259839	Novel_011166,Novel_026842,Novel_016415,Novel_012735,Novel_013993,Novel_012738,Novel_019853,XM_018060493.1,Novel_012727,Novel_027694,Novel_016201,Novel_025612,Novel_012870,Novel_016420,Novel_011844,XM_018042502.1,Novel_027950,XM_005700540.3,XM_018059741.1,Novel_027688,Novel_016418,XM_018040653.1,Novel_007431,Novel_000424,Novel_015083,XM_018045907.1
Cellular Component	GO:0120025	plasma membrane bounded cell projection	112	3508	0.0132889	0.261629	XM_018065297.1,Novel_012391,Novel_016418,Novel_011654,Novel_006427,Novel_002370,Novel_021006,Novel_007889,Novel_005818,Novel_020052,Novel_006396,XM_018055231.1,Novel_009184,XM_018055222.1,XM_013963894.2,Novel_012206,Novel_004316,Novel_010808,Novel_004208,Novel_021007,Novel_010563,NM_001314156.1,XM_005687994.3,Novel_018518,XM_018056111.1,Novel_025897,XM_018042832.1,Novel_013993,XM_018053304.1,Nove…
Biological Process	GO:0031023	microtubule organizing center organization	11	195	0.0133642	0.261727	Novel_015116,XM_005699056.2,Novel_020918,XM_013970102.2,Novel_026486,XM_018054173.1,XM_018044491.1,Novel_007785,Novel_026083,Novel_026483,Novel_020919
Biological Process	GO:0065008	regulation of biological quality	193	6403	0.01335	0.261727	Novel_015372,Novel_008166,Novel_002688,XM_018050937.1,XM_018057506.1,Novel_005819,Novel_022378,Novel_002782,Novel_005816,XM_018041232.1,Novel_009397,XM_018055454.1,XM_018066400.1,XM_018060493.1,Novel_002674,Novel_004860,Novel_019118,XM_018047368.1,Novel_017484,Novel_011844,Novel_016746,XM_018059741.1,Novel_010947,Novel_017769,Novel_012103,Novel_002623,Novel_018225,Novel_027106,XM_018057509.1,XM_0…
Biological Process	GO:0031175	neuron projection development	61	1757	0.0137101	0.267798	Novel_019036,XM_005700540.3,Novel_016746,Novel_013336,Novel_010664,Novel_010757,Novel_002944,Novel_011553,Novel_010760,Novel_010763,Novel_019037,Novel_005601,Novel_010746,XM_005675316.3,Novel_027106,Novel_018429,Novel_008170,Novel_004201,Novel_018257,Novel_014875,XM_005696537.3,Novel_012735,XM_018059459.1,XM_018041336.1,Novel_002324,Novel_000502,XM_018066810.1,Novel_022483,Novel_002202,Novel_0139…
Biological Process	GO:0046839	phospholipid dephosphorylation	7	98	0.0139732	0.27222	Novel_002782,Novel_002944,XM_018056111.1,XM_018041336.1,XM_018044590.1,Novel_002945,Novel_002941
Cellular Component	GO:0071944	cell periphery	257	8752	0.0140202	0.272425	XM_018055454.1,Novel_027331,Novel_022005,Novel_026603,Novel_005816,Novel_021143,Novel_017484,Novel_023162,Novel_019118,Novel_004860,Novel_014901,Novel_017000,Novel_002688,XM_018061983.1,Novel_022782,Novel_000765,XM_018054977.1,Novel_013466,Novel_007431,XM_018059459.1,Novel_021023,Novel_002944,Novel_009704,XM_018055410.1,Novel_017972,XM_005675316.3,XM_018051767.1,Novel_016822,Novel_020998,XM_01803…
Biological Process	GO:0007098	centrosome cycle	10	171	0.0141943	0.27313	Novel_015116,Novel_020918,XM_005699056.2,Novel_026486,XM_018054173.1,XM_018044491.1,Novel_007785,Novel_026083,Novel_026483,Novel_020919
Biological Process	GO:0009225	nucleotide-sugar metabolic process	6	76	0.0141195	0.27313	Novel_025157,Novel_010927,Novel_025158,XM_005686796.3,XM_018040669.1,XM_013969550.2
Biological Process	GO:0035087	siRNA loading onto RISC involved in RNA interference	3	20	0.0142767	0.27313	XM_018059054.1,XM_018059052.1,Novel_021408
Biological Process	GO:0046498	S-adenosylhomocysteine metabolic process	3	20	0.0142767	0.27313	Novel_003677,Novel_003678,Novel_003679
Biological Process	GO:1902031	regulation of NADP metabolic process	3	20	0.0142767	0.27313	XM_018046912.1,Novel_023846,Novel_023847
Molecular Function	GO:0043522	leucine zipper domain binding	3	20	0.0142767	0.27313	XM_018048680.1,Novel_006291,XM_018048677.1
Cellular Component	GO:0042470	melanosome	12	224	0.014633	0.278514	Novel_005358,Novel_012173,Novel_002688,Novel_013993,Novel_012324,Novel_018328,Novel_005357,Novel_011432,Novel_012172,Novel_012322,NM_001314156.1,Novel_005356
Cellular Component	GO:0048770	pigment granule	12	224	0.014633	0.278514	Novel_013993,Novel_018328,Novel_012324,Novel_005357,Novel_002688,Novel_012173,Novel_005358,Novel_012172,Novel_012322,NM_001314156.1,Novel_005356,Novel_011432
Biological Process	GO:0031099	regeneration	11	198	0.0148246	0.280725	Novel_009184,Novel_019353,Novel_014690,Novel_009182,XM_018041336.1,XM_005699056.2,Novel_004688,XM_018048226.1,Novel_019358,Novel_022483,Novel_019352
Cellular Component	GO:0043229	intracellular organelle	676	24686	0.0148008	0.280725	XM_018041428.1,XM_018066136.1,XM_013965606.2,XM_013971802.2,Novel_003417,Novel_018249,Novel_017447,Novel_020417,Novel_012819,XM_018042477.1,Novel_001051,Novel_000525,Novel_008286,Novel_010746,Novel_012209,Novel_004702,XM_018051767.1,XM_018041545.1,XM_018051644.1,Novel_010808,Novel_004208,XM_018045933.1,XM_018041820.1,Novel_005242,Novel_006396,XM_018055231.1,Novel_000245,Novel_008272,XM_018042330.…
Biological Process	GO:0042219	cellular modified amino acid catabolic process	4	37	0.0150804	0.283405	Novel_003678,Novel_003679,Novel_022219,Novel_003677
Biological Process	GO:0072661	protein targeting to plasma membrane	4	37	0.0150804	0.283405	XM_018061366.1,Novel_017447,Novel_012206,Novel_012209
Cellular Component	GO:0099568	cytoplasmic region	28	693	0.0150729	0.283405	Novel_009182,Novel_027688,Novel_002688,Novel_009184,Novel_017000,Novel_027820,XM_018048435.1,Novel_016418,Novel_022003,XR_001918100.1,XM_018047195.1,Novel_021006,Novel_012591,XM_018066400.1,Novel_012738,Novel_007096,XM_018041428.1,Novel_022005,Novel_012735,Novel_016415,Novel_016420,Novel_021007,Novel_011844,Novel_005533,Novel_004860,XM_005679282.3,Novel_027694,Novel_012727
Biological Process	GO:0033120	positive regulation of RNA splicing	9	148	0.0154315	0.28805	XM_018039752.1,XM_005678695.3,Novel_020681,Novel_019353,Novel_019358,XM_018047312.1,Novel_019352,Novel_003417,Novel_012391
Biological Process	GO:0060491	regulation of cell projection assembly	15	308	0.0154437	0.28805	Novel_021006,Novel_004860,Novel_019118,Novel_018225,Novel_021007,Novel_023545,Novel_001051,Novel_002945,XM_018055231.1,Novel_002941,Novel_014628,Novel_002944,XM_013963894.2,Novel_023550,XM_018055222.1
Biological Process	GO:0120032	regulation of plasma membrane bounded cell projection assembly	15	308	0.0154437	0.28805	Novel_023545,Novel_021007,Novel_018225,Novel_021006,Novel_004860,Novel_019118,XM_013963894.2,Novel_002944,XM_018055222.1,Novel_023550,XM_018055231.1,Novel_002941,Novel_001051,Novel_002945,Novel_014628
Biological Process	GO:0007041	lysosomal transport	8	124	0.0157686	0.293374	Novel_011844,XM_018041820.1,XM_018050068.1,Novel_026040,Novel_011166,Novel_003793,XM_005700540.3,Novel_026032
Molecular Function	GO:0030507	spectrin binding	5	57	0.0160336	0.297562	Novel_019036,Novel_019037,Novel_012596,XM_018060493.1,Novel_007785
Biological Process	GO:0010960	magnesium ion homeostasis	3	21	0.0163404	0.300656	Novel_024731,Novel_024734,Novel_027106
Biological Process	GO:0046439	L-cysteine metabolic process	3	21	0.0163404	0.300656	Novel_003677,Novel_003679,Novel_003678
Biological Process	GO:0060297	regulation of sarcomere organization	3	21	0.0163404	0.300656	XM_005696851.3,Novel_008170,XM_005696850.3
Cellular Component	GO:0043227	membrane-bounded organelle	679	24828	0.016362	0.300656	XM_018041820.1,XM_018045933.1,Novel_004208,XM_018051644.1,XM_018041545.1,XM_018051767.1,Novel_004702,Novel_005818,Novel_023836,XM_018061046.1,Novel_011654,Novel_018086,XM_018042330.1,Novel_008272,Novel_000245,XM_018055231.1,Novel_005242,XM_018042477.1,XR_001917262.1,Novel_012819,XM_018042425.1,Novel_020417,Novel_017447,Novel_018249,Novel_003417,XM_013971802.2,XM_013965606.2,XM_018066136.1,XM_0180…
Biological Process	GO:0048667	cell morphogenesis involved in neuron differentiation	42	1145	0.0165992	0.304263	XM_018055409.1,XM_018063219.1,Novel_000765,XM_018054977.1,Novel_009182,Novel_018328,Novel_018974,Novel_009184,XM_005687994.3,Novel_004208,Novel_019118,XM_018051955.1,Novel_000173,Novel_004774,Novel_021110,XM_018051762.1,Novel_027717,Novel_002191,Novel_007096,Novel_004201,XM_005675316.3,Novel_027106,Novel_018429,Novel_008170,Novel_019037,Novel_011553,Novel_010664,Novel_016746,Novel_013336,XM_00570…
Biological Process	GO:0014012	peripheral nervous system axon regeneration	2	8	0.0169685	0.306503	Novel_009184,Novel_009182
Biological Process	GO:0019276	UDP-N-acetylgalactosamine metabolic process	2	8	0.0169685	0.306503	Novel_025157,Novel_025158
Biological Process	GO:0035095	behavioral response to nicotine	2	8	0.0169685	0.306503	XM_013972199.2,XM_018057547.1
Biological Process	GO:0045347	negative regulation of MHC class II biosynthetic process	2	8	0.0169685	0.306503	Novel_025612,XM_018052366.1
Biological Process	GO:1904669	ATP export	2	8	0.0169685	0.306503	Novel_021023,Novel_021022
Cellular Component	GO:0070852	cell body fiber	2	8	0.0169685	0.306503	Novel_019036,Novel_019037
Biological Process	GO:0015748	organophosphate ester transport	10	176	0.0170366	0.306989	Novel_009307,XM_018060543.1,Novel_023545,XM_018050937.1,Novel_019879,XM_005682096.3,Novel_021022,Novel_021023,XM_013965740.2,Novel_023550
Biological Process	GO:0034248	regulation of cellular amide metabolic process	33	858	0.0171888	0.308239	Novel_010753,XM_018062286.1,Novel_012200,Novel_020052,Novel_016418,Novel_021802,Novel_010759,Novel_020355,Novel_011432,Novel_010762,Novel_016420,Novel_010757,Novel_010760,Novel_007297,Novel_027688,XM_018046912.1,Novel_010763,XM_018041462.1,Novel_004688,XM_013964742.2,Novel_010746,Novel_012738,XM_018041460.1,Novel_021408,Novel_016415,Novel_012735,Novel_012198,XM_013964619.2,Novel_027694,XM_0139631…
Cellular Component	GO:0030877	beta-catenin destruction complex	5	58	0.017182	0.308239	XM_018061960.1,XM_018050177.1,XM_018050174.1,Novel_000175,Novel_000173
Biological Process	GO:0007623	circadian rhythm	19	428	0.0173454	0.310299	XM_018058425.1,XM_018062568.1,XM_018048761.1,Novel_009037,Novel_023255,Novel_009038,XM_013964057.2,Novel_012391,Novel_012473,XM_018052838.1,Novel_010836,Novel_011250,Novel_000173,Novel_023057,XM_005678695.3,Novel_025897,Novel_021071,XM_018055488.1,XM_018041336.1
Biological Process	GO:0043269	regulation of ion transport	41	1118	0.0178357	0.318306	Novel_022003,Novel_004447,Novel_019037,Novel_003677,Novel_004201,Novel_008170,XM_018046139.1,Novel_025900,Novel_003955,Novel_019036,XM_005700540.3,Novel_006476,Novel_016361,Novel_003678,Novel_003679,Novel_001702,XM_018042425.1,Novel_017447,XM_018055924.1,XM_005692320.3,XM_018057547.1,Novel_000582,Novel_002370,Novel_001740,Novel_012684,Novel_005818,XM_018055231.1,Novel_018974,Novel_005819,Novel_01…
Biological Process	GO:0030705	cytoskeleton-dependent intracellular transport	11	204	0.0181018	0.322281	Novel_009182,Novel_007785,XM_005700540.3,Novel_007096,Novel_009184,Novel_011844,Novel_021007,XM_005687994.3,Novel_001760,Novel_002324,Novel_021006
Molecular Function	GO:0008376	acetylgalactosaminyltransferase activity	5	59	0.0183836	0.326518	Novel_025158,Novel_023344,Novel_023346,Novel_025157,Novel_023343
Biological Process	GO:0007409	axonogenesis	33	863	0.0185147	0.327346	XM_018066810.1,Novel_000502,Novel_013973,Novel_002202,Novel_022483,XM_018041336.1,Novel_002324,XM_018059459.1,Novel_018257,Novel_027106,Novel_018429,Novel_019037,Novel_010664,Novel_011553,Novel_019036,Novel_016746,Novel_013336,XM_005687994.3,XM_018051955.1,Novel_019118,Novel_000173,XM_018051762.1,Novel_027717,Novel_002191,Novel_007096,Novel_004774,XM_018063219.1,XM_018055409.1,Novel_000765,XM_018…
Biological Process	GO:0015867	ATP transport	3	22	0.0185622	0.327346	XM_005682096.3,Novel_021023,Novel_021022
Molecular Function	GO:0086006	voltage-gated sodium channel activity involved in cardiac muscle cell action potential	3	22	0.0185622	0.327346	Novel_016309,Novel_018974,Novel_016361
Cellular Component	GO:0031984	organelle subcompartment	89	2750	0.0190141	0.334521	Novel_017000,Novel_002688,XM_005697588.3,Novel_006075,XM_018062411.1,Novel_002782,Novel_023343,Novel_014998,XM_018048680.1,Novel_007096,Novel_010914,Novel_017484,XM_018047368.1,XM_018050177.1,Novel_011417,Novel_011879,Novel_015806,Novel_025158,XM_018043982.1,Novel_014032,Novel_006170,Novel_006291,XM_018061239.1,Novel_005601,Novel_003677,Novel_010927,Novel_003166,XM_018041887.1,Novel_017168,Novel_…
Biological Process	GO:0050789	regulation of biological process	618	22502	0.0194744	0.341813	XM_013969625.2,Novel_020355,XM_018044545.1,XM_018058857.1,XM_018059698.1,Novel_017000,Novel_023378,Novel_022782,Novel_025485,XM_018053655.1,Novel_024536,Novel_026675,Novel_017484,XM_018051955.1,Novel_019118,Novel_015239,Novel_027331,XM_018055454.1,Novel_022005,Novel_006100,Novel_021143,Novel_006170,Novel_022254,XM_018059052.1,XM_018057509.1,Novel_003166,Novel_027106,XM_005675316.3,Novel_000025,No…
Cellular Component	GO:0005769	early endosome	21	494	0.0197939	0.346603	Novel_011166,Novel_000216,Novel_026578,Novel_005357,Novel_010001,XM_018063648.1,Novel_015070,Novel_008164,Novel_025612,Novel_000502,XM_018050068.1,Novel_006216,Novel_005356,Novel_003433,Novel_005358,Novel_008166,Novel_003793,Novel_018328,Novel_005753,XM_018055510.1,XM_018040653.1
Biological Process	GO:0007267	cell-cell signaling	89	2756	0.0199624	0.348733	Novel_016746,Novel_026448,XM_018048761.1,XM_005691547.3,Novel_006476,XM_005696850.3,XM_018059741.1,Novel_017972,Novel_010947,NM_001314229.1,Novel_017769,Novel_023255,Novel_010945,Novel_008170,Novel_018225,Novel_022379,Novel_004765,XM_018041336.1,Novel_001702,Novel_016201,Novel_015725,Novel_010118,Novel_014665,Novel_009963,Novel_007547,Novel_018974,XM_018059698.1,Novel_002688,Novel_005819,Novel_00…
Biological Process	GO:0005975	carbohydrate metabolic process	42	1160	0.0200858	0.349952	Novel_012103,NM_001314229.1,XM_018055696.1,XM_013966241.2,Novel_006998,XM_018066240.1,XM_018040669.1,XM_018066104.1,Novel_002020,XM_018053406.1,XM_018046912.1,XM_018058425.1,XM_018041336.1,XM_005699530.3,XM_005686815.3,XM_018043168.1,Novel_023866,Novel_001339,XM_018055142.1,Novel_018086,Novel_012684,XM_013964057.2,XM_018041241.1,XM_018055409.1,Novel_002688,Novel_006075,XM_005686796.3,Novel_018144…
Molecular Function	GO:0030695	GTPase regulator activity	26	648	0.0201262	0.349952	XM_018053317.1,Novel_005668,XR_001920008.1,XM_018048806.1,XM_013963894.2,Novel_022336,Novel_007297,XM_018045786.1,Novel_024278,Novel_012926,Novel_011057,Novel_026675,Novel_019118,XM_013964575.2,Novel_012920,Novel_004316,Novel_016201,XM_018063648.1,XM_018038366.1,Novel_005669,Novel_024276,Novel_001444,Novel_014875,Novel_003362,XM_018057000.1,Novel_006636
Biological Process	GO:0000226	microtubule cytoskeleton organization	35	934	0.0204596	0.353446	Novel_026483,Novel_026083,Novel_011072,XM_018044491.1,Novel_005445,Novel_017497,Novel_005601,XM_013970102.2,Novel_018225,XM_018061639.1,Novel_007785,XM_005695539.3,XM_018054173.1,XM_005699056.2,XM_005700353.3,XM_018054356.1,Novel_009184,XM_018064112.1,Novel_009182,XM_018061046.1,Novel_026486,Novel_022703,XM_018066107.1,Novel_021068,XM_018039584.1,Novel_000949,Novel_020919,XM_018061638.1,Novel_020…
Biological Process	GO:0008104	protein localization	147	4814	0.0204225	0.353446	XM_018040653.1,XM_018053317.1,XM_018053839.1,Novel_012209,Novel_005358,Novel_014029,XM_018066622.1,Novel_017980,Novel_017447,Novel_020783,XM_018050068.1,XM_013971802.2,XM_005675406.3,Novel_012591,Novel_011432,Novel_020681,XM_018055231.1,Novel_012324,XM_018055222.1,XM_013963894.2,XM_018047588.1,Novel_012206,Novel_010808,Novel_017990,Novel_015488,XM_018041820.1,Novel_002148,Novel_002770,Novel_01749…
Cellular Component	GO:0030136	clathrin-coated vesicle	15	319	0.0204697	0.353446	Novel_010001,Novel_005819,Novel_013993,Novel_005753,XM_018055454.1,Novel_005816,Novel_009963,Novel_005818,Novel_011844,Novel_000227,Novel_020744,XM_018046076.1,Novel_011432,XM_018046043.1,Novel_011413
Biological Process	GO:0007040	lysosome organization	7	106	0.02066	0.355085	Novel_011166,Novel_018257,Novel_026032,XM_018040653.1,XM_018041820.1,Novel_010001,Novel_026040
Biological Process	GO:0080171	lytic vacuole organization	7	106	0.02066	0.355085	Novel_026040,XM_018041820.1,Novel_010001,XM_018040653.1,Novel_026032,Novel_018257,Novel_011166
Biological Process	GO:0000395	mRNA 5'-splice site recognition	3	23	0.020943	0.355376	Novel_019358,Novel_019352,Novel_019353
Biological Process	GO:0010765	positive regulation of sodium ion transport	6	83	0.0209727	0.355376	Novel_018974,Novel_003679,Novel_003678,Novel_003677,Novel_016309,Novel_017447
Biological Process	GO:0014816	skeletal muscle satellite cell differentiation	2	9	0.0214449	0.355376	Novel_008482,XM_018043381.1
Biological Process	GO:0030505	inorganic diphosphate transport	2	9	0.0214449	0.355376	Novel_021022,Novel_021023
Biological Process	GO:0031651	negative regulation of heat generation	2	9	0.0214449	0.355376	Novel_008166,Novel_008164
Biological Process	GO:0032510	endosome to lysosome transport via multivesicular body sorting pathway	2	9	0.0214449	0.355376	Novel_026040,Novel_026032
Biological Process	GO:0046826	negative regulation of protein export from nucleus	2	9	0.0214449	0.355376	Novel_005669,Novel_005668
Biological Process	GO:0090325	regulation of locomotion involved in locomotory behavior	2	9	0.0214449	0.355376	Novel_008164,Novel_008166
Biological Process	GO:0090327	negative regulation of locomotion involved in locomotory behavior	2	9	0.0214449	0.355376	Novel_008166,Novel_008164
Biological Process	GO:1990138	neuron projection extension	15	320	0.0209815	0.355376	Novel_000173,Novel_005819,Novel_011553,Novel_005816,Novel_027717,XM_018051762.1,Novel_018257,Novel_013336,Novel_016746,XM_018066810.1,Novel_018429,Novel_005818,Novel_022483,Novel_002202,Novel_000765
Cellular Component	GO:0000323	lytic vacuole	36	970	0.0215365	0.355376	XM_018042502.1,Novel_016201,Novel_027694,Novel_012727,Novel_025612,Novel_012870,Novel_012738,Novel_001339,XM_018057419.1,Novel_016415,Novel_012735,Novel_000424,Novel_006998,XM_018040653.1,Novel_005753,XM_018059741.1,Novel_027688,XM_005700540.3,Novel_011844,Novel_016420,Novel_021852,Novel_027950,Novel_008164,Novel_013993,Novel_019853,XM_018060493.1,Novel_011166,Novel_026842,Novel_015083,Novel_0074…
Cellular Component	GO:0005764	lysosome	36	970	0.0215365	0.355376	Novel_006998,Novel_000424,XM_018040653.1,Novel_027688,Novel_005753,XM_018059741.1,XM_005700540.3,XM_018042502.1,Novel_012870,Novel_025612,Novel_027694,Novel_016201,Novel_012727,XM_018057419.1,Novel_001339,Novel_012738,Novel_012735,Novel_016415,XM_018045907.1,Novel_015083,Novel_007431,Novel_016418,Novel_001851,Novel_018328,Novel_006758,Novel_008166,Novel_027950,Novel_021852,Novel_016420,Novel_0118…
Cellular Component	GO:0008385	IkappaB kinase complex	4	41	0.021327	0.355376	XM_018041972.1,XM_018048677.1,Novel_006291,XM_018048680.1
Cellular Component	GO:0032420	stereocilium	5	61	0.0209498	0.355376	XM_018048435.1,Novel_023550,XM_018066400.1,Novel_023545,Novel_004316
Molecular Function	GO:0047238	glucuronosyl-N-acetylgalactosaminyl-proteoglycan 4-beta-N-acetylgalactosaminyltransferase activity	2	9	0.0214449	0.355376	Novel_025157,Novel_025158
Molecular Function	GO:0051732	polyribonucleotide kinase activity	2	9	0.0214449	0.355376	XM_018059054.1,XM_018059052.1
Molecular Function	GO:0051736	ATP-dependent polyribonucleotide 5'-hydroxyl-kinase activity	2	9	0.0214449	0.355376	XM_018059054.1,XM_018059052.1
Molecular Function	GO:0090482	vitamin transmembrane transporter activity	2	9	0.0214449	0.355376	Novel_013939,Novel_013940
Biological Process	GO:2000785	regulation of autophagosome assembly	7	107	0.0216287	0.356108	Novel_017988,Novel_017989,Novel_017990,Novel_017980,Novel_013816,Novel_013818,Novel_017996
Biological Process	GO:0065007	biological regulation	650	23773	0.0218177	0.358427	XM_018054257.1,Novel_011057,XM_018057506.1,Novel_015372,Novel_013869,XM_018054259.1,XM_018050081.1,Novel_002782,XM_018048806.1,Novel_016215,XM_018055510.1,Novel_012649,Novel_005625,Novel_002674,Novel_004157,Novel_009397,Novel_023847,Novel_000601,XM_018053746.1,XM_018053855.1,Novel_011844,Novel_010786,Novel_012409,Novel_028150,Novel_010947,XM_018042329.1,Novel_023898,Novel_015983,Novel_023255,Nove…
Biological Process	GO:0045921	positive regulation of exocytosis	8	132	0.0220865	0.361583	Novel_000216,Novel_026578,Novel_022379,XM_018038346.1,XM_005700540.3,Novel_004765,Novel_022378,XM_018038349.1
Molecular Function	GO:0005272	sodium channel activity	6	84	0.022107	0.361583	Novel_002623,Novel_016309,Novel_016361,Novel_005207,Novel_018974,Novel_002370
Biological Process	GO:0000289	nuclear-transcribed mRNA poly(A) tail shortening	5	62	0.022316	0.364201	XM_018056596.1,XM_018056594.1,XM_013964742.2,XM_018041462.1,XM_018041460.1
Biological Process	GO:0042886	amide transport	116	3721	0.0223711	0.364301	Novel_017988,Novel_017989,Novel_009307,XM_018063648.1,Novel_015070,Novel_016201,Novel_003679,Novel_001760,Novel_028039,Novel_017655,XM_005699056.2,Novel_019358,XM_005699530.3,Novel_005669,Novel_004730,Novel_018257,Novel_017168,Novel_013606,Novel_022379,Novel_005357,Novel_003159,XM_018059459.1,Novel_017769,Novel_017497,Novel_012103,NM_001314229.1,Novel_006291,XM_018060651.1,Novel_018225,Novel_0056…
Biological Process	GO:0050808	synapse organization	22	531	0.0224709	0.365127	XM_018051188.1,XM_018052917.1,XM_018055786.1,Novel_008170,Novel_004201,Novel_026448,Novel_016746,Novel_010815,XM_018055231.1,XM_018055222.1,XM_018053910.1,Novel_015039,Novel_001702,XM_018041336.1,Novel_028039,Novel_004208,Novel_000502,Novel_022483,XM_018054084.1,XM_013972199.2,Novel_009561,Novel_018518
Biological Process	GO:0007009	plasma membrane organization	24	593	0.0226849	0.367801	XM_018061366.1,XM_013971802.2,Novel_017447,Novel_016309,Novel_006216,NM_001314156.1,XM_005687994.3,XM_018041336.1,XM_018053838.1,Novel_024007,Novel_017484,XM_018055222.1,Novel_006051,XM_018041972.1,Novel_012206,Novel_020681,XM_005700540.3,Novel_011423,XM_018055231.1,Novel_003955,XM_018053839.1,XM_005675316.3,Novel_012209,XM_018040653.1
Biological Process	GO:0048675	axon extension	12	239	0.0230001	0.369691	Novel_011553,Novel_000173,Novel_013336,Novel_016746,XM_018051762.1,Novel_027717,Novel_018257,Novel_022483,Novel_002202,Novel_018429,XM_018066810.1,Novel_000765
Biological Process	GO:0051937	catecholamine transport	8	133	0.0229856	0.369691	Novel_005818,Novel_022378,XM_018038349.1,Novel_005819,XM_018057547.1,Novel_022379,Novel_005816,XM_018038346.1
Biological Process	GO:0061077	chaperone-mediated protein folding	8	133	0.0229856	0.369691	Novel_026483,Novel_012173,XM_018040070.1,XM_018062411.1,XM_018062413.1,Novel_026486,Novel_005601,Novel_012172
Cellular Component	GO:0031985	Golgi cisterna	8	133	0.0229856	0.369691	Novel_023344,Novel_025158,Novel_023346,Novel_010927,Novel_025157,Novel_023343,Novel_010481,XM_018061366.1
Biological Process	GO:0006862	nucleotide transport	4	42	0.0231013	0.36972	XM_018050937.1,XM_005682096.3,Novel_021022,Novel_021023
Biological Process	GO:0048511	rhythmic process	24	594	0.0230821	0.36972	Novel_009037,Novel_023255,Novel_009038,XM_013964057.2,XM_018052838.1,Novel_010836,Novel_012391,Novel_012473,XM_018058425.1,XM_018062568.1,XM_018048761.1,Novel_014690,Novel_015725,XM_018048821.1,Novel_016201,XM_018041336.1,Novel_011250,Novel_019790,Novel_023057,Novel_000173,XM_005678695.3,Novel_021071,Novel_025897,XM_018055488.1
Biological Process	GO:1903307	positive regulation of regulated secretory pathway	6	85	0.0232819	0.371811	XM_018038346.1,XM_005700540.3,Novel_022378,XM_018038349.1,Novel_000216,Novel_022379
Biological Process	GO:0007270	neuron-neuron synaptic transmission	14	296	0.0235127	0.372301	Novel_005819,Novel_006476,XM_018055222.1,XM_018055231.1,Novel_016746,Novel_005816,Novel_009561,Novel_022005,Novel_005818,XM_018050081.1,XM_005687994.3,Novel_008170,XM_018041336.1,Novel_022003
Biological Process	GO:0015833	peptide transport	115	3692	0.0233889	0.372301	XM_018038346.1,XM_018057000.1,XM_018043168.1,XM_005679282.3,Novel_003678,Novel_000175,XM_018066622.1,Novel_017980,Novel_020744,Novel_017447,XM_018050068.1,Novel_020783,XM_005700540.3,Novel_003793,Novel_005358,XM_018040425.1,Novel_014029,Novel_012536,XM_018053317.1,Novel_000368,Novel_012209,Novel_002148,Novel_021169,XM_018061366.1,Novel_026578,Novel_000216,Novel_019853,Novel_017724,XM_018048677.1,…
Biological Process	GO:0019896	axonal transport of mitochondrion	3	24	0.023483	0.372301	Novel_007096,Novel_009184,Novel_009182
Cellular Component	GO:0032433	filopodium tip	3	24	0.023483	0.372301	Novel_000502,Novel_021007,Novel_021006
Biological Process	GO:0070727	cellular macromolecule localization	109	3481	0.0236617	0.373866	XM_018039584.1,Novel_000378,XM_018048806.1,XM_018041241.1,XM_018055510.1,Novel_020355,Novel_005118,XM_018041972.1,Novel_008624,Novel_019353,Novel_000711,Novel_016309,Novel_006216,Novel_011844,XM_018043734.1,XM_018042229.1,XM_018043982.1,Novel_017776,Novel_014058,Novel_000173,XM_018041232.1,XM_018044969.1,Novel_011166,Novel_019090,XM_018040669.1,Novel_003677,Novel_005668,Novel_018225,XM_005675316.…
Cellular Component	GO:0030864	cortical actin cytoskeleton	10	186	0.0239496	0.377613	Novel_016420,Novel_012727,Novel_027694,Novel_016418,Novel_027688,Novel_012738,XM_018066400.1,Novel_012735,Novel_016415,Novel_002688
Biological Process	GO:0005999	xylulose biosynthetic process	1	1	0.0259417	0.380778	Novel_022444
Biological Process	GO:0008333	endosome to lysosome transport	6	87	0.0257558	0.380778	XM_018041820.1,Novel_026040,Novel_026032,Novel_011166,XM_005700540.3,Novel_003793
Biological Process	GO:0008360	regulation of cell shape	16	357	0.0253265	0.380778	Novel_011654,XM_018050174.1,Novel_021006,XM_018048435.1,XM_018066107.1,XR_001917952.1,Novel_000525,Novel_005445,XM_018046936.1,XM_018065886.1,Novel_004860,XM_018050177.1,Novel_013605,Novel_021007,XM_018059817.1,Novel_000527
Biological Process	GO:0010606	positive regulation of cytoplasmic mRNA processing body assembly	3	25	0.0261822	0.380778	XM_013964742.2,XM_018056594.1,XM_018056596.1
Biological Process	GO:0016070	RNA metabolic process	281	9759	0.0246664	0.380778	Novel_016415,XM_018066136.1,XM_018062392.1,Novel_019680,Novel_000143,Novel_021987,XM_018066622.1,Novel_003417,Novel_027694,Novel_012819,Novel_017447,XM_018056830.1,XM_018042949.1,Novel_000525,Novel_010746,Novel_008286,Novel_020898,XM_018056594.1,Novel_009260,Novel_023545,Novel_004702,Novel_016155,XM_018045933.1,Novel_005242,XM_018042330.1,Novel_010836,Novel_000031,XM_018049728.1,Novel_009038,Nove…
Biological Process	GO:0017186	peptidyl-pyroglutamic acid biosynthetic process, using glutaminyl-peptide cyclotransferase	2	10	0.0263505	0.380778	Novel_012627,Novel_012628
Biological Process	GO:0018199	peptidyl-glutamine modification	2	10	0.0263505	0.380778	Novel_012627,Novel_012628
Biological Process	GO:0018243	protein O-linked glycosylation via threonine	3	25	0.0261822	0.380778	Novel_023343,Novel_023344,Novel_023346
Biological Process	GO:0019323	pentose catabolic process	2	10	0.0263505	0.380778	Novel_019155,Novel_019158
Biological Process	GO:0030204	chondroitin sulfate metabolic process	5	64	0.0252185	0.380778	Novel_025963,Novel_006075,Novel_025158,Novel_025157,Novel_025964
Biological Process	GO:0030277	maintenance of gastrointestinal epithelium	3	25	0.0261822	0.380778	XM_018042229.1,Novel_025088,NM_001314229.1
Biological Process	GO:0032509	endosome transport via multivesicular body sorting pathway	3	25	0.0261822	0.380778	Novel_026032,Novel_015070,Novel_026040
Biological Process	GO:0032535	regulation of cellular component size	29	754	0.0242932	0.380778	XM_018041336.1,Novel_019118,XM_018066810.1,XM_018042425.1,Novel_018257,Novel_021071,XM_018055924.1,Novel_025897,XM_005686815.3,Novel_000173,Novel_023701,Novel_024187,Novel_012596,Novel_018429,Novel_027106,XM_018048435.1,Novel_023706,Novel_004688,Novel_015372,Novel_002020,Novel_025900,Novel_009184,Novel_001580,Novel_001051,Novel_016746,XM_005696850.3,XM_005696851.3,Novel_009182,Novel_011553
Biological Process	GO:0032898	neurotrophin production	1	1	0.0259417	0.380778	Novel_021614
Biological Process	GO:0032902	nerve growth factor production	1	1	0.0259417	0.380778	Novel_021614
Biological Process	GO:0034613	cellular protein localization	108	3457	0.0256253	0.380778	Novel_000368,Novel_012209,XM_018053839.1,XM_018040653.1,Novel_012536,Novel_014029,Novel_003955,XM_018040425.1,Novel_011423,XM_005700540.3,Novel_019036,Novel_003793,XM_018050068.1,XM_018044988.1,Novel_027085,Novel_020744,Novel_017447,Novel_017980,Novel_000175,Novel_024743,Novel_003678,XM_005679282.3,XM_013971802.2,XM_018057000.1,Novel_012200,Novel_017996,XM_005675406.3,Novel_012206,XM_018056596.1,…
Biological Process	GO:0045342	MHC class II biosynthetic process	2	10	0.0263505	0.380778	XM_018052366.1,Novel_025612
Biological Process	GO:0045346	regulation of MHC class II biosynthetic process	2	10	0.0263505	0.380778	XM_018052366.1,Novel_025612
Biological Process	GO:0046398	UDP-glucuronate metabolic process	2	10	0.0263505	0.380778	Novel_025158,Novel_025157
Biological Process	GO:0048660	regulation of smooth muscle cell proliferation	9	162	0.0259934	0.380778	Novel_016634,XM_018041232.1,XM_018060332.1,Novel_016635,Novel_001851,XM_005696850.3,XM_005696851.3,Novel_020052,XM_018041241.1
Biological Process	GO:0050804	modulation of synaptic transmission	24	600	0.0255797	0.380778	Novel_023602,Novel_022003,Novel_005818,Novel_004201,Novel_008170,Novel_007547,XM_018055231.1,Novel_001051,Novel_016746,Novel_026448,Novel_005819,Novel_006476,XM_018039752.1,XM_005696850.3,XM_005696851.3,XM_018055222.1,Novel_017484,XM_018041336.1,Novel_020918,XM_005687994.3,Novel_020919,Novel_005816,Novel_022005,Novel_009561
Biological Process	GO:0060059	embryonic retina morphogenesis in camera-type eye	2	10	0.0263505	0.380778	Novel_006216,XM_018043381.1
Biological Process	GO:0060082	eye blink reflex	1	1	0.0259417	0.380778	Novel_025897
Biological Process	GO:0070130	negative regulation of mitochondrial translation	1	1	0.0259417	0.380778	XM_013963197.2
Biological Process	GO:0086036	regulation of cardiac muscle cell membrane potential	3	25	0.0261822	0.380778	Novel_012206,Novel_012209,Novel_017484
Biological Process	GO:1903593	regulation of histamine secretion by mast cell	2	10	0.0263505	0.380778	Novel_000216,XM_005700540.3
Biological Process	GO:1904304	regulation of gastro-intestinal system smooth muscle contraction	1	1	0.0259417	0.380778	Novel_025897
Biological Process	GO:1904305	negative regulation of gastro-intestinal system smooth muscle contraction	1	1	0.0259417	0.380778	Novel_025897
Biological Process	GO:1904347	regulation of small intestine smooth muscle contraction	1	1	0.0259417	0.380778	Novel_025897
Biological Process	GO:1904348	negative regulation of small intestine smooth muscle contraction	1	1	0.0259417	0.380778	Novel_025897
Biological Process	GO:1990770	small intestine smooth muscle contraction	1	1	0.0259417	0.380778	Novel_025897
Biological Process	GO:2000576	positive regulation of microtubule motor activity	1	1	0.0259417	0.380778	XM_018039584.1
Cellular Component	GO:0048787	presynaptic active zone membrane	1	1	0.0259417	0.380778	Novel_025897
Molecular Function	GO:0004471	malate dehydrogenase (decarboxylating) (NAD+) activity	2	10	0.0263505	0.380778	Novel_023847,Novel_023846
Molecular Function	GO:0005088	Ras guanyl-nucleotide exchange factor activity	18	417	0.0257333	0.380778	Novel_013973,XM_018055792.1,Novel_015806,XM_018044192.1,XM_018054069.1,XM_018045947.1,Novel_004982,XM_018048423.1,XM_005700426.3,Novel_007567,Novel_014875,XR_001920008.1,Novel_004201,Novel_017220,Novel_007571,Novel_007566,XM_005675418.3,Novel_000003
Molecular Function	GO:0005527	macrolide binding	4	43	0.0249627	0.380778	XM_018062413.1,XM_018040070.1,Novel_005601,XM_018062411.1
Molecular Function	GO:0005528	FK506 binding	4	43	0.0249627	0.380778	XM_018062411.1,XM_018062413.1,XM_018040070.1,Novel_005601
Molecular Function	GO:0008373	sialyltransferase activity	6	86	0.024498	0.380778	Novel_006172,Novel_023869,Novel_023866,Novel_006170,XM_018053406.1,Novel_014998
Molecular Function	GO:0016603	glutaminyl-peptide cyclotransferase activity	2	10	0.0263505	0.380778	Novel_012627,Novel_012628
Molecular Function	GO:0031699	beta-3 adrenergic receptor binding	2	10	0.0263505	0.380778	Novel_008164,Novel_008166
Molecular Function	GO:0033691	sialic acid binding	2	10	0.0263505	0.380778	Novel_023869,Novel_023866
Molecular Function	GO:0047315	kynurenine-glyoxylate transaminase activity	1	1	0.0259417	0.380778	XM_005678139.3
Molecular Function	GO:0047804	cysteine-S-conjugate beta-lyase activity	1	1	0.0259417	0.380778	XM_005678139.3
Molecular Function	GO:0016874	ligase activity	32	856	0.0265125	0.382376	XM_018043315.1,Novel_000495,Novel_008820,Novel_024745,XM_005688483.3,Novel_002242,XR_001917424.1,Novel_015923,Novel_010481,XM_018043734.1,XM_005695948.3,XM_018052927.1,Novel_021606,Novel_004702,Novel_007096,XM_018043142.1,Novel_008822,Novel_020798,Novel_015924,Novel_012103,Novel_000424,Novel_016749,XM_018061960.1,XM_018040945.1,XM_018042949.1,Novel_021235,Novel_024743,Novel_025612,Novel_000496,XM…
Biological Process	GO:0007051	spindle organization	14	301	0.0266156	0.38312	XM_018061638.1,XM_018061639.1,Novel_026083,Novel_020919,XM_005695539.3,Novel_005445,XM_018064112.1,Novel_024124,XM_018061046.1,XM_018059131.1,Novel_015116,Novel_020918,Novel_022703,XM_005700353.3
Biological Process	GO:0048488	synaptic vesicle endocytosis	5	65	0.0267562	0.38366	Novel_008978,Novel_005816,Novel_011413,Novel_005819,Novel_005818
Cellular Component	GO:0032421	stereocilium bundle	5	65	0.0267562	0.38366	Novel_004316,Novel_023545,XM_018066400.1,Novel_023550,XM_018048435.1
Biological Process	GO:0001570	vasculogenesis	9	163	0.0269045	0.384412	Novel_010762,Novel_010757,Novel_010760,XM_018042216.1,Novel_010753,Novel_010763,Novel_010759,Novel_024007,Novel_010746
Molecular Function	GO:0050750	low-density lipoprotein particle receptor binding	4	44	0.0269119	0.384412	Novel_005816,XM_018055510.1,Novel_005818,Novel_005819
Biological Process	GO:0006633	fatty acid biosynthetic process	13	273	0.0270212	0.385233	XM_018040945.1,Novel_002020,Novel_010760,Novel_010763,Novel_010753,XM_005696851.3,Novel_010762,XM_005696850.3,Novel_010757,Novel_010746,Novel_012473,Novel_010759,Novel_019775
Cellular Component	GO:0030667	secretory granule membrane	9	164	0.0278378	0.396116	Novel_005818,Novel_011432,XR_001918100.1,XM_018047368.1,XM_018040427.1,XM_018061366.1,Novel_005819,Novel_005816,XM_005700540.3
Biological Process	GO:0032412	regulation of ion transmembrane transporter activity	16	362	0.0282877	0.40175	Novel_001702,Novel_003678,Novel_003679,Novel_016361,Novel_017447,Novel_016309,XM_005692320.3,XM_018046139.1,Novel_008170,Novel_003677,Novel_018974,XM_018055231.1,Novel_000324,XM_018055222.1,Novel_011057,Novel_006476
Biological Process	GO:2000727	positive regulation of cardiac muscle cell differentiation	5	66	0.0283523	0.401901	Novel_008170,XM_005696850.3,Novel_000173,XM_005696851.3,Novel_013466
Biological Process	GO:0022412	cellular process involved in reproduction in multicellular organism	18	422	0.0284818	0.402203	Novel_015725,XM_018055743.1,Novel_016201,Novel_006947,XM_005695539.3,Novel_010762,XM_018042216.1,Novel_001444,Novel_007647,Novel_020052,Novel_010759,Novel_013369,Novel_010746,Novel_010757,XM_018055742.1,Novel_010760,Novel_010753,Novel_010763
Molecular Function	GO:0008757	S-adenosylmethionine-dependent methyltransferase activity	17	392	0.028468	0.402203	Novel_021989,XM_005688969.3,XM_013969160.2,XM_018052530.1,Novel_026004,Novel_001208,Novel_021972,Novel_019797,Novel_021996,XM_018051734.1,Novel_021976,Novel_021988,Novel_021978,Novel_012495,XM_018055553.1,Novel_011250,Novel_021987
Biological Process	GO:0045597	positive regulation of cell differentiation	55	1626	0.0285778	0.402795	Novel_013466,XM_018059697.1,XM_018054259.1,Novel_005818,XM_018058857.1,XM_018041241.1,Novel_010759,Novel_005625,Novel_010753,Novel_005819,Novel_009182,Novel_018328,XM_018054257.1,Novel_026761,XM_005696851.3,Novel_009184,Novel_018974,XM_018059698.1,Novel_014690,Novel_004208,Novel_011844,Novel_024536,Novel_019118,Novel_000173,XM_013975425.2,Novel_010762,Novel_002941,XM_018041232.1,Novel_004774,Nove…
Biological Process	GO:0048812	neuron projection morphogenesis	44	1256	0.028634	0.402825	XM_018055409.1,Novel_005818,XM_018063219.1,XM_018054977.1,Novel_000765,Novel_005819,Novel_009182,Novel_018328,Novel_018974,Novel_009184,XM_005687994.3,Novel_004208,Novel_019118,XM_018051955.1,Novel_000173,Novel_021110,Novel_004774,Novel_005816,Novel_007096,XM_018051762.1,Novel_002191,Novel_027717,Novel_004201,Novel_018429,XM_005675316.3,Novel_027106,Novel_019037,Novel_011553,Novel_010664,Novel_01…
Biological Process	GO:0007052	mitotic spindle organization	10	192	0.0289593	0.404713	Novel_015116,Novel_020918,XM_005700353.3,Novel_024124,XM_018061046.1,XM_018064112.1,XM_018061638.1,XM_018061639.1,Novel_026083,Novel_020919
Biological Process	GO:0061564	axon development	33	895	0.0290383	0.404713	Novel_000173,Novel_007096,Novel_027717,XM_018051762.1,Novel_002191,Novel_004774,XM_005687994.3,XM_018051955.1,Novel_019118,Novel_009182,Novel_018974,Novel_009184,XM_018063219.1,XM_018055409.1,Novel_000765,XM_018054977.1,XM_018059459.1,Novel_018257,Novel_000502,XM_018066810.1,Novel_002202,Novel_022483,Novel_013973,XM_018041336.1,Novel_002324,Novel_010664,Novel_011553,Novel_019036,Novel_013336,Nove…
Molecular Function	GO:0016273	arginine N-methyltransferase activity	3	26	0.0290401	0.404713	XM_018052530.1,Novel_011250,Novel_001208
Molecular Function	GO:0016274	protein-arginine N-methyltransferase activity	3	26	0.0290401	0.404713	Novel_001208,XM_018052530.1,Novel_011250
Molecular Function	GO:0016801	hydrolase activity, acting on ether bonds	3	26	0.0290401	0.404713	Novel_003677,Novel_003679,Novel_003678
Biological Process	GO:0015031	protein transport	112	3620	0.0295405	0.410917	Novel_000711,XM_018043982.1,XM_018042229.1,XM_018043734.1,Novel_011844,XM_018047368.1,XM_018038349.1,Novel_017776,Novel_002674,Novel_014058,Novel_000173,XM_018048680.1,XM_018044969.1,XM_018041232.1,Novel_019090,Novel_011166,Novel_000378,XM_018039584.1,XM_018041241.1,XM_018048806.1,Novel_022378,XM_018055510.1,Novel_005118,Novel_001851,Novel_019353,Novel_008624,Novel_002688,XM_005699056.2,Novel_019…
Molecular Function	GO:0022824	transmitter-gated ion channel activity	6	90	0.0297842	0.412763	Novel_002623,Novel_000647,XM_018059645.1,Novel_006697,Novel_006201,Novel_007547
Molecular Function	GO:0022835	transmitter-gated channel activity	6	90	0.0297842	0.412763	Novel_007547,Novel_006201,Novel_006697,Novel_000647,XM_018059645.1,Novel_002623
Biological Process	GO:0033002	muscle cell proliferation	14	306	0.0300109	0.413595	Novel_008170,XM_018041241.1,XM_005699056.2,Novel_020052,Novel_000437,XM_018041336.1,XM_005696850.3,XM_005696851.3,Novel_016635,XM_018060332.1,Novel_001851,Novel_016634,XM_018041232.1,Novel_008482
Biological Process	GO:0097503	sialylation	5	67	0.0300075	0.413595	Novel_006172,Novel_023869,Novel_023866,Novel_006170,XM_018053406.1
Molecular Function	GO:0004970	ionotropic glutamate receptor activity	5	67	0.0300075	0.413595	XM_018059645.1,Novel_000647,Novel_002623,Novel_007547,Novel_006201
Biological Process	GO:0031329	regulation of cellular catabolic process	46	1328	0.0303094	0.416167	Novel_016420,Novel_017990,XM_018050177.1,Novel_000173,XM_018055488.1,XM_018039584.1,XM_018045907.1,Novel_013818,Novel_017996,Novel_010410,Novel_016418,XM_018052011.1,Novel_013816,Novel_015372,Novel_024745,Novel_003162,XM_005699056.2,Novel_020417,Novel_017980,Novel_000175,Novel_017655,Novel_027694,Novel_012727,Novel_024743,XM_018041336.1,Novel_017989,Novel_017988,Novel_020716,Novel_012738,XM_01804…
Cellular Component	GO:0031225	anchored component of membrane	11	221	0.0302906	0.416167	Novel_026602,Novel_026294,Novel_023838,Novel_010123,Novel_023836,Novel_023837,Novel_026603,Novel_018698,Novel_000330,Novel_026180,Novel_000332
Biological Process	GO:0035023	regulation of Rho protein signal transduction	13	278	0.0306554	0.420142	Novel_014875,XM_005675418.3,Novel_000003,Novel_007567,XM_018048423.1,XM_005700426.3,XM_018054069.1,Novel_007571,Novel_007566,XM_018058897.1,Novel_016201,Novel_009307,XR_001920008.1
Biological Process	GO:0021952	central nervous system projection neuron axonogenesis	4	46	0.0310764	0.421259	XM_018063219.1,XM_018051955.1,Novel_018974,Novel_013336
Biological Process	GO:0022898	regulation of transmembrane transporter activity	16	367	0.0314986	0.421259	XM_018055231.1,Novel_018974,Novel_011057,XM_018055222.1,Novel_000324,Novel_006476,Novel_008170,XM_018046139.1,Novel_003677,XM_005692320.3,Novel_003679,Novel_003678,Novel_001702,Novel_016361,Novel_017447,Novel_016309
Biological Process	GO:0033008	positive regulation of mast cell activation involved in immune response	2	11	0.03166	0.421259	Novel_000216,XM_005700540.3
Biological Process	GO:0043306	positive regulation of mast cell degranulation	2	11	0.03166	0.421259	Novel_000216,XM_005700540.3
Biological Process	GO:0046909	intermembrane transport	2	11	0.03166	0.421259	Novel_015335,Novel_000711
Biological Process	GO:0051767	nitric-oxide synthase biosynthetic process	2	11	0.03166	0.421259	XM_005696851.3,XM_005696850.3
Biological Process	GO:0051769	regulation of nitric-oxide synthase biosynthetic process	2	11	0.03166	0.421259	XM_005696850.3,XM_005696851.3
Biological Process	GO:0072383	plus-end-directed vesicle transport along microtubule	2	11	0.03166	0.421259	Novel_007785,XM_005687994.3
Biological Process	GO:0072386	plus-end-directed organelle transport along microtubule	2	11	0.03166	0.421259	Novel_007785,XM_005687994.3
Biological Process	GO:0097421	liver regeneration	4	46	0.0310764	0.421259	Novel_019358,Novel_019352,Novel_014690,Novel_019353
Biological Process	GO:1902186	regulation of viral release from host cell	5	68	0.0317222	0.421259	Novel_024743,Novel_024745,XM_018043142.1,Novel_015116,Novel_026578
Cellular Component	GO:0005774	vacuolar membrane	27	708	0.0316654	0.421259	Novel_027694,Novel_016201,Novel_012727,Novel_012870,Novel_025612,Novel_016420,Novel_011844,XM_018042502.1,Novel_005533,Novel_027950,Novel_011166,Novel_026842,Novel_016415,Novel_012735,Novel_013993,Novel_012738,Novel_019853,XM_018060493.1,Novel_016418,XM_018040653.1,Novel_007431,Novel_015083,Novel_000424,XM_018045907.1,XM_005700540.3,XM_018059741.1,Novel_027688
Cellular Component	GO:1903561	extracellular vesicle	155	5178	0.0317558	0.421259	XM_018055488.1,Novel_002148,Novel_005790,Novel_025897,Novel_013993,Novel_003197,Novel_017990,Novel_013702,XM_005686796.3,XM_018043443.1,Novel_016415,XM_013965606.2,XM_005679291.3,Novel_027694,Novel_017980,XM_018042425.1,Novel_000502,Novel_020131,Novel_022483,XM_018042477.1,XM_018063669.1,XR_001917262.1,Novel_005358,Novel_006144,Novel_001051,XM_018053406.1,XM_018040945.1,XM_018046912.1,XM_01804852…
Molecular Function	GO:0003746	translation elongation factor activity	8	141	0.0311201	0.421259	Novel_016415,Novel_012735,Novel_012738,Novel_027688,Novel_012727,Novel_027694,Novel_016418,Novel_016420
Molecular Function	GO:0004470	malic enzyme activity	2	11	0.03166	0.421259	Novel_023847,Novel_023846
Molecular Function	GO:0010854	adenylate cyclase regulator activity	2	11	0.03166	0.421259	Novel_022003,Novel_022005
Molecular Function	GO:0010855	adenylate cyclase inhibitor activity	2	11	0.03166	0.421259	Novel_022005,Novel_022003
Molecular Function	GO:0016309	1-phosphatidylinositol-5-phosphate 4-kinase activity	2	11	0.03166	0.421259	Novel_013816,Novel_013818
Biological Process	GO:0010460	positive regulation of heart rate	3	27	0.0320561	0.422198	Novel_016309,XM_005696850.3,XM_005696851.3
Biological Process	GO:0014821	phasic smooth muscle contraction	3	27	0.0320561	0.422198	XM_005696851.3,XM_005696850.3,Novel_025897
Biological Process	GO:0060371	regulation of atrial cardiac muscle cell membrane depolarization	3	27	0.0320561	0.422198	Novel_016309,Novel_016361,Novel_018974
Cellular Component	GO:0043230	extracellular organelle	155	5180	0.0321102	0.422198	Novel_010123,XM_018041520.1,Novel_012172,Novel_001740,Novel_005118,XM_018050014.1,Novel_019353,XM_018052230.1,XM_018043734.1,XM_018042229.1,Novel_016420,Novel_001988,Novel_026909,XM_013975425.2,Novel_010914,Novel_007096,Novel_014998,Novel_010927,Novel_018429,XM_018040669.1,XM_018046866.1,Novel_003677,Novel_012473,NM_001314229.1,Novel_003198,Novel_025900,XM_018042145.1,Novel_001467,Novel_019358,No…
Cellular Component	GO:0098562	cytoplasmic side of membrane	22	551	0.032031	0.422198	Novel_007162,Novel_011057,Novel_026034,Novel_027688,Novel_000227,Novel_018225,XM_018066107.1,Novel_016418,XM_018046076.1,Novel_012738,XM_018060493.1,XM_005685653.3,Novel_012735,Novel_016415,Novel_020744,Novel_016420,XM_018041336.1,Novel_001702,Novel_027694,Novel_012727,Novel_016201,XM_018046043.1
Biological Process	GO:0019219	regulation of nucleobase-containing compound metabolic process	246	8520	0.0322677	0.423521	Novel_012735,XM_005696537.3,Novel_007647,XM_018043381.1,XM_018041460.1,XM_018042216.1,Novel_024743,Novel_018944,Novel_012727,Novel_003678,XM_018050497.1,XM_005679282.3,Novel_014501,XM_018050293.1,Novel_022437,XM_018039422.1,Novel_027085,XM_018048821.1,XM_018040425.1,Novel_020179,Novel_005691,Novel_027688,Novel_021757,Novel_007478,Novel_004688,XM_018041847.1,Novel_021940,Novel_004774,Novel_008822,…
Biological Process	GO:0006814	sodium ion transport	18	429	0.0326912	0.426569	Novel_026236,XM_005692320.3,Novel_005207,Novel_014901,Novel_016309,Novel_017447,Novel_016361,Novel_003678,Novel_005127,Novel_003679,Novel_014687,Novel_000324,Novel_018974,Novel_019036,Novel_003677,Novel_002370,Novel_019037,Novel_027844
Biological Process	GO:0016202	regulation of striated muscle tissue development	12	252	0.0327292	0.426569	XM_018043381.1,Novel_000173,XM_005696850.3,XM_005696851.3,Novel_008482,XM_005699056.2,Novel_013466,Novel_020052,Novel_004688,Novel_008170,XM_018041241.1,XM_018041336.1
Biological Process	GO:0048634	regulation of muscle organ development	12	252	0.0327292	0.426569	Novel_020052,XM_005699056.2,Novel_013466,Novel_004688,Novel_008170,XM_018041241.1,XM_018041336.1,XM_018043381.1,XM_005696850.3,Novel_000173,XM_005696851.3,Novel_008482
Cellular Component	GO:0012505	endomembrane system	214	7340	0.0325747	0.426569	Novel_003677,Novel_010927,XM_018052917.1,Novel_006291,XM_018046076.1,Novel_013369,Novel_011413,Novel_004854,Novel_012473,Novel_023550,Novel_012322,XM_018042502.1,Novel_009963,XM_013969550.2,Novel_024007,Novel_017988,Novel_016201,XM_018063648.1,Novel_003679,Novel_015070,Novel_020716,Novel_022379,Novel_005357,XM_018040427.1,Novel_003159,XM_018041887.1,Novel_017168,XM_018055765.1,Novel_012684,Novel_…
Biological Process	GO:0033762	response to glucagon	4	47	0.0332927	0.432398	XM_005685653.3,XM_018060493.1,Novel_026034,Novel_020052
Biological Process	GO:0042987	amyloid precursor protein catabolic process	4	47	0.0332927	0.432398	Novel_002766,Novel_002770,Novel_017000,Novel_011432
Biological Process	GO:0006612	protein targeting to membrane	16	370	0.0335495	0.434218	Novel_012209,Novel_000368,XM_018039584.1,XM_005675406.3,XM_018064779.1,Novel_012206,Novel_018028,Novel_012536,XM_005700540.3,Novel_015488,Novel_017447,Novel_000711,Novel_003159,XM_018061366.1,Novel_002148,Novel_013606
Molecular Function	GO:0005234	extracellular-glutamate-gated ion channel activity	5	69	0.0334969	0.434218	Novel_007547,Novel_006201,XM_018059645.1,Novel_000647,Novel_002623
Cellular Component	GO:0016605	PML body	10	197	0.033668	0.434995	XM_018041232.1,Novel_017168,Novel_000601,Novel_019036,Novel_024745,XM_018058857.1,XM_018061046.1,Novel_019037,Novel_024743,XM_018041336.1
Biological Process	GO:0015844	monoamine transport	8	144	0.0346219	0.446544	Novel_022378,XM_018038349.1,Novel_005818,Novel_005816,XM_018038346.1,XM_018057547.1,Novel_005819,Novel_022379
Biological Process	GO:0006884	cell volume homeostasis	6	94	0.0357672	0.447602	Novel_025897,XM_018055924.1,Novel_025900,Novel_023701,Novel_023706,XM_018042425.1
Biological Process	GO:0007275	multicellular organism development	256	8908	0.0347942	0.447602	Novel_009184,Novel_025728,Novel_021759,Novel_013818,Novel_022703,XM_018059697.1,XM_018055409.1,Novel_004456,Novel_002766,Novel_014330,XM_018042832.1,Novel_026578,XM_018058897.1,XM_018051762.1,Novel_002941,Novel_002945,XM_005678346.3,XM_018055743.1,XM_018048677.1,XM_005696321.3,XM_018053910.1,Novel_011553,XM_005700540.3,Novel_004688,XM_018045790.1,XM_018039575.1,Novel_021757,XM_018043381.1,Novel_0…
Biological Process	GO:0007638	mechanosensory behavior	4	48	0.0355988	0.447602	XM_018055231.1,XM_018055743.1,XM_018055742.1,XM_018055222.1
Biological Process	GO:0015868	purine ribonucleotide transport	3	28	0.035229	0.447602	Novel_021022,Novel_021023,XM_005682096.3
Biological Process	GO:0038166	angiotensin-activated signaling pathway	3	28	0.035229	0.447602	Novel_003678,Novel_003679,Novel_003677
Biological Process	GO:0043488	regulation of mRNA stability	12	255	0.0353383	0.447602	XM_018041462.1,XM_013964742.2,Novel_010759,Novel_010746,Novel_010757,XM_018041460.1,Novel_010762,Novel_010753,Novel_010763,Novel_010760,XM_018044969.1,XM_005678695.3
Biological Process	GO:0050793	regulation of developmental process	132	4367	0.035704	0.447602	Novel_017769,Novel_005601,Novel_018765,Novel_019037,Novel_018225,Novel_027106,XM_005675316.3,XM_018043212.1,Novel_016746,Novel_021023,Novel_002944,Novel_013605,Novel_015159,XM_005699056.2,Novel_018257,Novel_023057,XM_018059459.1,Novel_019790,Novel_005625,Novel_012649,XM_018058857.1,Novel_013466,XM_018054259.1,Novel_013869,XM_018059698.1,XM_018054257.1,Novel_005819,Novel_019118,Novel_004860,XM_018…
Biological Process	GO:1904385	cellular response to angiotensin	3	28	0.035229	0.447602	Novel_003678,Novel_003679,Novel_003677
Biological Process	GO:1990776	response to angiotensin	3	28	0.035229	0.447602	Novel_003679,Novel_003678,Novel_003677
Cellular Component	GO:0005662	DNA replication factor A complex	3	28	0.035229	0.447602	Novel_001506,XM_018050293.1,Novel_001508
Cellular Component	GO:0005773	vacuole	41	1174	0.0350871	0.447602	Novel_016420,Novel_011844,Novel_021852,Novel_027950,Novel_008164,Novel_013993,Novel_019853,XM_018060493.1,Novel_011166,Novel_026842,Novel_007431,Novel_015083,XM_018045907.1,Novel_013818,Novel_016418,Novel_018328,Novel_001851,Novel_008166,Novel_006758,Novel_003162,Novel_013816,Novel_005533,XM_018042502.1,Novel_027694,Novel_016201,Novel_012727,Novel_025612,Novel_012870,Novel_012738,Novel_001339,XM_…
Cellular Component	GO:0044437	vacuolar part	27	716	0.0356158	0.447602	Novel_016415,Novel_026842,Novel_012735,Novel_011166,Novel_019853,XM_018060493.1,Novel_013993,Novel_012738,Novel_025612,Novel_012870,Novel_027694,Novel_016201,Novel_012727,Novel_005533,XM_018042502.1,Novel_027950,Novel_016420,Novel_011844,XM_005700540.3,Novel_027688,XM_018059741.1,XM_018040653.1,Novel_016418,XM_018045907.1,Novel_000424,Novel_007431,Novel_015083
Cellular Component	GO:0070062	extracellular exosome	154	5162	0.0355068	0.447602	XM_018046912.1,Novel_006144,Novel_005358,XM_018053406.1,XM_018040945.1,Novel_001051,XM_013966241.2,XM_018048527.1,XM_018055696.1,XM_005679291.3,XM_013965606.2,Novel_016415,Novel_000502,XM_018042425.1,XM_018063669.1,XR_001917262.1,Novel_020131,Novel_022483,XM_018042477.1,Novel_027694,Novel_017980,XM_005686796.3,XM_018043443.1,Novel_013993,Novel_002148,XM_018055488.1,Novel_025897,Novel_005790,Novel…
Cellular Component	GO:1990752	microtubule end	4	48	0.0355988	0.447602	XM_018054880.1,Novel_011938,Novel_017497,XM_018059131.1
Molecular Function	GO:0004712	protein serine/threonine/tyrosine kinase activity	7	119	0.0357865	0.447602	XM_018052838.1,XM_018066622.1,XM_018066136.1,XM_018066137.1,Novel_007918,Novel_020052,XM_018060044.1
Molecular Function	GO:0030276	clathrin binding	10	199	0.0356932	0.447602	Novel_016822,Novel_005816,Novel_005819,XM_005691547.3,Novel_010947,Novel_017776,Novel_016201,Novel_005818,Novel_010945,Novel_009963
Molecular Function	GO:0060589	nucleoside-triphosphatase regulator activity	27	715	0.0351027	0.447602	Novel_001444,Novel_024276,Novel_014875,Novel_003362,XM_018057000.1,Novel_006636,Novel_026675,Novel_004316,XM_013964575.2,Novel_019118,Novel_012920,Novel_016201,XM_018063648.1,Novel_005669,XM_018038366.1,Novel_001051,Novel_022336,XM_013963894.2,XM_018045786.1,Novel_007297,Novel_024278,Novel_012926,Novel_011057,XM_018053317.1,Novel_005668,XR_001920008.1,XM_018048806.1
Molecular Function	GO:0070325	lipoprotein particle receptor binding	4	48	0.0355988	0.447602	Novel_005819,Novel_005818,XM_018055510.1,Novel_005816
Molecular Function	GO:0019899	enzyme binding	125	4117	0.0361262	0.451092	Novel_019352,XM_018048677.1,Novel_000099,Novel_004316,Novel_019853,XM_018058897.1,Novel_019390,Novel_026578,XM_018042832.1,Novel_002770,XM_018055488.1,Novel_020052,Novel_022703,Novel_021759,XM_013964057.2,XM_018061046.1,Novel_016418,Novel_002766,Novel_026004,Novel_010481,XM_013963894.2,Novel_008272,Novel_026761,Novel_000245,Novel_014690,Novel_020681,XM_018038366.1,Novel_005533,Novel_015126,Novel_…
Biological Process	GO:0001568	blood vessel development	42	1213	0.0373098	0.454914	XM_018053910.1,Novel_010763,Novel_010760,XM_005696850.3,Novel_010757,Novel_005445,Novel_010746,Novel_018765,XM_018045790.1,Novel_018429,Novel_008170,Novel_014628,XM_018042216.1,Novel_024007,XM_018066622.1,XM_018041336.1,Novel_015039,Novel_015159,Novel_014665,Novel_000502,XM_018055231.1,Novel_010815,XM_018050014.1,Novel_010753,Novel_001851,XM_005696851.3,XM_018055222.1,XM_018055510.1,Novel_012649,…
Biological Process	GO:0006435	threonyl-tRNA aminoacylation	2	12	0.0373491	0.454914	Novel_021606,Novel_020798
Biological Process	GO:0007286	spermatid development	11	228	0.0367077	0.454914	Novel_010746,Novel_013369,Novel_010759,XM_018055743.1,Novel_001444,Novel_010763,Novel_010753,Novel_010760,XM_018055742.1,Novel_010757,Novel_010762
Biological Process	GO:0007588	excretion	5	71	0.0372283	0.454914	Novel_025897,Novel_025900,XM_005696850.3,XM_018042425.1,XM_005696851.3
Biological Process	GO:0019388	galactose catabolic process	2	12	0.0373491	0.454914	XM_018055696.1,XM_018055142.1
Biological Process	GO:0035810	positive regulation of urine volume	2	12	0.0373491	0.454914	XM_005696851.3,XM_005696850.3
Biological Process	GO:0042699	follicle-stimulating hormone signaling pathway	2	12	0.0373491	0.454914	Novel_016201,Novel_015725
Biological Process	GO:0044252	negative regulation of multicellular organismal metabolic process	2	12	0.0373491	0.454914	Novel_008166,Novel_008164
Biological Process	GO:0048659	smooth muscle cell proliferation	9	173	0.0372788	0.454914	Novel_020052,XM_018041241.1,Novel_001851,XM_018060332.1,Novel_016635,XM_005696851.3,XM_005696850.3,XM_018041232.1,Novel_016634
Biological Process	GO:0071879	positive regulation of adrenergic receptor signaling pathway	2	12	0.0373491	0.454914	Novel_008166,Novel_008164
Biological Process	GO:0072384	organelle transport along microtubule	7	120	0.0371885	0.454914	Novel_011844,XM_005687994.3,Novel_009182,Novel_007785,XM_005700540.3,Novel_007096,Novel_009184
Biological Process	GO:0072657	protein localization to membrane	35	980	0.0372735	0.454914	XM_005675406.3,XM_018039584.1,XM_018055231.1,Novel_020681,Novel_012206,Novel_005118,XM_018041972.1,XM_018055222.1,XM_005687994.3,Novel_016309,NM_001314156.1,Novel_006216,Novel_000711,Novel_015488,Novel_002148,XM_018061366.1,XM_018042832.1,XM_018040653.1,Novel_017497,Novel_000368,Novel_012209,XM_005675316.3,XM_018053839.1,Novel_003955,Novel_011423,XM_005700540.3,Novel_018028,Novel_012536,XM_018064…
Molecular Function	GO:0003676	nucleic acid binding	245	8514	0.0370369	0.454914	Novel_006957,Novel_020798,XM_018056986.1,Novel_028432,Novel_011250,XM_018043142.1,Novel_020691,Novel_004774,Novel_021940,Novel_007618,XM_018038743.1,Novel_019352,XM_005678346.3,Novel_024416,XM_018055743.1,Novel_021362,Novel_018906,Novel_018362,Novel_017724,Novel_000938,XM_018039752.1,Novel_010753,XM_018062766.1,XR_001917611.1,Novel_021759,Novel_024729,Novel_012200,Novel_021989,XM_018059544.1,Nove…
Molecular Function	GO:0004829	threonine-tRNA ligase activity	2	12	0.0373491	0.454914	Novel_020798,Novel_021606
Molecular Function	GO:0008238	exopeptidase activity	12	257	0.0371577	0.454914	Novel_003955,XM_013965606.2,Novel_005790,Novel_007096,XM_018050014.1,Novel_013179,Novel_009236,Novel_020134,Novel_011585,Novel_020131,XM_018041520.1,Novel_007431
Biological Process	GO:0000904	cell morphogenesis involved in differentiation	46	1348	0.0374576	0.455489	Novel_013336,Novel_016746,XM_005700540.3,Novel_019036,XM_005675418.3,Novel_011553,XM_018054346.1,Novel_010664,Novel_019037,Novel_004201,Novel_008170,Novel_018429,XM_005675316.3,Novel_027106,Novel_014875,Novel_018257,XM_018059459.1,Novel_002324,XM_018041336.1,Novel_015150,Novel_013973,Novel_002202,Novel_022483,XM_018066810.1,Novel_000502,Novel_009184,Novel_018974,Novel_009182,Novel_018328,Novel_00…
Biological Process	GO:0034465	response to carbon monoxide	3	29	0.0385576	0.46582	XM_018042425.1,Novel_025900,Novel_025897
Biological Process	GO:0060083	smooth muscle contraction involved in micturition	3	29	0.0385576	0.46582	XM_018042425.1,Novel_025900,Novel_025897
Biological Process	GO:0072393	microtubule anchoring at microtubule organizing center	3	29	0.0385576	0.46582	XM_018054356.1,XM_018041820.1,Novel_007785
Molecular Function	GO:0030275	LRR domain binding	3	29	0.0385576	0.46582	XM_018048677.1,Novel_006291,XM_018048680.1
Molecular Function	GO:0005200	structural constituent of cytoskeleton	7	121	0.038626	0.465891	Novel_022703,Novel_009182,Novel_007889,Novel_009184,Novel_007886,Novel_019036,Novel_019037
Biological Process	GO:0043487	regulation of RNA stability	12	259	0.0390421	0.469389	XM_018041460.1,Novel_010757,Novel_010762,Novel_010753,Novel_010763,Novel_010760,XM_005678695.3,XM_018044969.1,XM_018041462.1,XM_013964742.2,Novel_010759,Novel_010746
Molecular Function	GO:0004177	aminopeptidase activity	6	96	0.0390279	0.469389	XM_018041520.1,Novel_007431,Novel_013179,XM_018050014.1,Novel_003955,Novel_005790
Biological Process	GO:0031100	animal organ regeneration	5	72	0.0391857	0.470355	Novel_019352,XM_005699056.2,Novel_019358,Novel_019353,Novel_014690
Biological Process	GO:0120039	plasma membrane bounded cell projection morphogenesis	44	1285	0.0392557	0.470437	Novel_004208,XM_005687994.3,XM_018051955.1,Novel_019118,Novel_000173,Novel_007096,Novel_005816,Novel_002191,XM_018051762.1,Novel_027717,Novel_021110,Novel_004774,XM_018063219.1,XM_018055409.1,Novel_005818,XM_018054977.1,Novel_000765,Novel_018328,Novel_005819,Novel_009182,Novel_018974,Novel_009184,Novel_000502,XM_018066810.1,Novel_015150,Novel_022483,Novel_002202,Novel_013973,XM_018041336.1,Novel_…
Biological Process	GO:0006970	response to osmotic stress	8	148	0.0396925	0.474144	Novel_007918,Novel_025900,XM_018055924.1,Novel_025897,Novel_002688,XM_018054504.1,XM_018042425.1,Novel_002370
Molecular Function	GO:0005230	extracellular ligand-gated ion channel activity	9	175	0.0396408	0.474144	Novel_007547,XM_018057547.1,Novel_006697,Novel_006201,Novel_002623,XM_013972199.2,XM_018059645.1,Novel_000647,XM_018050081.1
Biological Process	GO:0007613	memory	10	203	0.0399944	0.476985	XM_018055786.1,Novel_020918,Novel_020052,XM_018041336.1,Novel_022003,Novel_023602,Novel_022005,Novel_014690,Novel_007547,Novel_020919
Biological Process	GO:0006891	intra-Golgi vesicle-mediated transport	7	122	0.0400995	0.477473	Novel_004730,Novel_017989,Novel_017988,Novel_017990,Novel_017980,XM_018063895.1,Novel_017996
Biological Process	GO:0045956	positive regulation of calcium ion-dependent exocytosis	4	50	0.0404815	0.478196	Novel_022379,XM_018038349.1,Novel_022378,XM_018038346.1
Biological Process	GO:0046365	monosaccharide catabolic process	4	50	0.0404815	0.478196	Novel_019158,XM_018055696.1,XM_018055142.1,Novel_019155
Biological Process	GO:0051130	positive regulation of cellular component organization	73	2286	0.0402559	0.478196	Novel_004860,Novel_019118,XM_018043734.1,Novel_005816,XM_018043463.1,Novel_000173,XM_013975425.2,Novel_010762,XM_018051188.1,Novel_010759,XM_013974002.2,Novel_018974,Novel_001580,Novel_018328,XM_005696851.3,Novel_005819,Novel_009182,Novel_016201,Novel_015039,Novel_015070,Novel_017655,Novel_024775,XM_005679415.3,Novel_021071,XM_018042436.1,XM_018059459.1,Novel_017497,XM_018052917.1,Novel_018429,XM…
Biological Process	GO:0097352	autophagosome maturation	4	50	0.0404815	0.478196	Novel_003045,Novel_003166,Novel_003162,XM_005700540.3
Cellular Component	GO:0098805	whole membrane	81	2567	0.0403552	0.478196	Novel_025897,Novel_019853,Novel_010001,XM_018061366.1,Novel_026578,Novel_013993,Novel_000216,Novel_005356,Novel_027950,Novel_012206,XR_001918100.1,Novel_011432,Novel_016418,Novel_005818,Novel_020052,XM_018045907.1,Novel_015083,Novel_012735,Novel_016415,Novel_012870,Novel_013034,Novel_025612,Novel_012727,Novel_027694,XM_018060543.1,Novel_005533,Novel_000502,XM_018042425.1,XM_005700540.3,Novel_0053…
Molecular Function	GO:0016887	ATPase activity	33	921	0.0405891	0.478707	XM_018042330.1,XM_018057506.1,Novel_016215,Novel_021006,XM_013965740.2,Novel_019853,Novel_016453,Novel_021007,XM_013969732.2,Novel_027950,XM_005687994.3,Novel_025731,Novel_017484,Novel_011952,XM_005699125.3,Novel_005445,Novel_023550,XM_018042329.1,Novel_026083,Novel_023545,XM_018057509.1,Novel_001506,XM_018051096.1,Novel_001508,XM_005695539.3,XM_018040427.1,Novel_004393,Novel_007785,Novel_006623,…
Biological Process	GO:0022607	cellular component assembly	144	4824	0.040691	0.478811	Novel_002945,Novel_020919,Novel_002941,XM_018061638.1,Novel_018518,Novel_011250,XM_018058897.1,XM_018056986.1,XM_018061366.1,Novel_019352,Novel_013816,Novel_009184,XM_018056596.1,XM_018039752.1,Novel_021006,Novel_012391,XM_018066107.1,Novel_017996,Novel_022703,Novel_021068,Novel_013818,Novel_012735,XM_018061639.1,XM_018038346.1,Novel_014628,Novel_021408,Novel_000175,XM_018054173.1,Novel_014501,No…
Biological Process	GO:2000649	regulation of sodium ion transmembrane transporter activity	6	97	0.0407266	0.478811	XM_005692320.3,Novel_016309,Novel_017447,Novel_000324,Novel_018974,Novel_016361
Biological Process	GO:0042176	regulation of protein catabolic process	28	758	0.0408485	0.479157	Novel_011072,Novel_027688,Novel_003162,XM_018048761.1,Novel_012290,Novel_016749,Novel_003166,XM_018048806.1,XM_018052011.1,Novel_016418,XM_018050174.1,XM_018061046.1,Novel_012738,Novel_000173,Novel_019853,Novel_020716,Novel_012735,Novel_016415,Novel_020417,Novel_016420,XM_005699056.2,XM_018041336.1,Novel_027694,Novel_015070,Novel_012727,XM_018050177.1,Novel_017655,Novel_000175
Biological Process	GO:0045184	establishment of protein localization	117	3850	0.0408848	0.479157	XM_018048680.1,XM_018041232.1,XM_018044969.1,Novel_011166,Novel_019090,Novel_002674,Novel_014058,Novel_000173,XM_018038349.1,XM_018047368.1,Novel_017776,Novel_000711,XM_018043734.1,Novel_011844,XM_018042229.1,XM_018043982.1,Novel_008624,Novel_002688,Novel_019353,Novel_005118,Novel_001851,XM_018041972.1,XM_018055510.1,Novel_022378,XM_018039584.1,Novel_000378,XM_018041241.1,XM_018048806.1,Novel_017…
Biological Process	GO:0045104	intermediate filament cytoskeleton organization	5	73	0.0412046	0.480634	Novel_009182,Novel_009184,XM_018050177.1,XM_018050174.1,Novel_001444
Biological Process	GO:0050654	chondroitin sulfate proteoglycan metabolic process	5	73	0.0412046	0.480634	Novel_025964,Novel_025157,Novel_025158,Novel_006075,Novel_025963
Biological Process	GO:1905209	positive regulation of cardiocyte differentiation	5	73	0.0412046	0.480634	Novel_013466,XM_005696851.3,Novel_008170,XM_005696850.3,Novel_000173
Biological Process	GO:0006886	intracellular protein transport	74	2325	0.0415259	0.483624	Novel_017447,Novel_020744,XM_018050068.1,XM_005679282.3,Novel_003678,Novel_017980,Novel_000175,XM_018057000.1,Novel_012209,Novel_000368,Novel_014029,Novel_012536,XM_005700540.3,Novel_003793,XM_018040425.1,Novel_019352,Novel_015488,Novel_017724,Novel_017990,XM_018061366.1,Novel_019853,Novel_002148,Novel_021169,Novel_017996,XM_005675406.3,XM_013963894.2,Novel_012206,XM_018056596.1,Novel_020681,XM_0…
Biological Process	GO:0008033	tRNA processing	13	291	0.0417403	0.484604	Novel_022722,Novel_021972,XM_018059052.1,XM_018042088.1,Novel_021989,XM_018051734.1,Novel_021996,Novel_021978,Novel_021988,Novel_021976,XM_018059054.1,Novel_018906,Novel_021987
Molecular Function	GO:0042802	identical protein binding	86	2748	0.0417365	0.484604	XM_018048670.1,XM_018057752.1,Novel_003679,XM_018041336.1,Novel_017655,XM_018047312.1,Novel_000473,Novel_014665,Novel_001208,Novel_028150,Novel_010947,Novel_003166,XM_018046139.1,XM_018061133.1,Novel_003677,Novel_010945,XM_005678139.3,Novel_010089,XM_013962444.2,XM_018066400.1,Novel_004860,XM_018042229.1,Novel_015116,XM_018066137.1,Novel_006216,Novel_002688,Novel_018698,Novel_006398,XM_018054257.…
Biological Process	GO:0001886	endothelial cell morphogenesis	2	13	0.0433947	0.4849	Novel_001988,XM_005675418.3
Biological Process	GO:0007196	adenylate cyclase-inhibiting G-protein coupled glutamate receptor signaling pathway	3	30	0.0420401	0.4849	Novel_002623,Novel_022005,Novel_022003
Biological Process	GO:0009894	regulation of catabolic process	52	1564	0.0421096	0.4849	Novel_013816,Novel_024745,Novel_015372,Novel_003162,XM_018045907.1,XM_018039584.1,Novel_017996,Novel_013818,XM_018048806.1,Novel_010410,XM_018061046.1,Novel_016418,XM_018052011.1,Novel_012684,Novel_019853,Novel_000173,XM_018055488.1,NM_001314156.1,Novel_016420,Novel_017990,XM_018050177.1,XM_018046912.1,Novel_011072,Novel_027688,XM_018048761.1,XM_018041462.1,XM_018055786.1,Novel_012290,Novel_01674…
Biological Process	GO:0021650	vestibulocochlear nerve formation	2	13	0.0433947	0.4849	Novel_023545,Novel_023550
Biological Process	GO:0042692	muscle cell differentiation	28	762	0.0431294	0.4849	Novel_010760,Novel_010753,Novel_010763,XM_005696851.3,Novel_005445,Novel_010757,XM_005696850.3,Novel_008482,Novel_013869,Novel_004688,Novel_013466,XM_018041241.1,Novel_027106,Novel_008170,Novel_010746,Novel_010759,Novel_010762,XM_018043381.1,Novel_000173,Novel_021110,XM_018041232.1,Novel_007096,XM_005699056.2,XM_018054084.1,XM_013972199.2,Novel_017484,XM_018050497.1,Novel_001702
Biological Process	GO:0045471	response to ethanol	7	124	0.0431552	0.4849	XM_018041336.1,Novel_012684,Novel_006201,XR_001918100.1,XM_005699056.2,XM_018048435.1,Novel_020052
Biological Process	GO:0045844	positive regulation of striated muscle tissue development	8	150	0.0424042	0.4849	Novel_020052,XM_005699056.2,Novel_013466,Novel_008170,XM_005696851.3,XM_018043381.1,XM_005696850.3,Novel_000173
Biological Process	GO:0045916	negative regulation of complement activation	2	13	0.0433947	0.4849	Novel_026180,XM_018048527.1
Biological Process	GO:0048636	positive regulation of muscle organ development	8	150	0.0424042	0.4849	Novel_008170,Novel_020052,XM_005699056.2,Novel_013466,XM_018043381.1,XM_005696850.3,Novel_000173,XM_005696851.3
Biological Process	GO:0048846	axon extension involved in axon guidance	5	74	0.0432852	0.4849	XM_018066810.1,Novel_018429,Novel_011553,XM_018051762.1,Novel_000765
Biological Process	GO:0060052	neurofilament cytoskeleton organization	2	13	0.0433947	0.4849	Novel_009184,Novel_009182
Biological Process	GO:1901863	positive regulation of muscle tissue development	8	150	0.0424042	0.4849	XM_005696851.3,XM_018043381.1,XM_005696850.3,Novel_000173,Novel_008170,Novel_013466,Novel_020052,XM_005699056.2
Biological Process	GO:1902284	neuron projection extension involved in neuron projection guidance	5	74	0.0432852	0.4849	Novel_011553,Novel_018429,XM_018066810.1,Novel_000765,XM_018051762.1
Biological Process	GO:2000258	negative regulation of protein activation cascade	2	13	0.0433947	0.4849	XM_018048527.1,Novel_026180
Biological Process	GO:2000725	regulation of cardiac muscle cell differentiation	5	74	0.0432852	0.4849	XM_005696851.3,XM_005696850.3,Novel_000173,Novel_008170,Novel_013466
Biological Process	GO:2000790	regulation of mesenchymal cell proliferation involved in lung development	2	13	0.0433947	0.4849	Novel_004456,XM_018051955.1
Biological Process	GO:2000791	negative regulation of mesenchymal cell proliferation involved in lung development	2	13	0.0433947	0.4849	XM_018051955.1,Novel_004456
Biological Process	GO:2000819	regulation of nucleotide-excision repair	2	13	0.0433947	0.4849	XM_018048670.1,XM_018048671.1
Molecular Function	GO:0001640	adenylate cyclase inhibiting G-protein coupled glutamate receptor activity	3	30	0.0420401	0.4849	Novel_002623,Novel_022003,Novel_022005
Molecular Function	GO:0004563	beta-N-acetylhexosaminidase activity	2	13	0.0433947	0.4849	Novel_025031,Novel_025032
Molecular Function	GO:0004713	protein tyrosine kinase activity	16	382	0.0427352	0.4849	Novel_009704,Novel_007918,XM_018066107.1,Novel_000227,Novel_009709,XM_018046076.1,XM_018052838.1,XM_018060044.1,XM_013975425.2,Novel_021143,XM_018066136.1,XM_018041428.1,Novel_011156,XM_018066137.1,Novel_000502,XM_018046043.1
Molecular Function	GO:0016615	malate dehydrogenase activity	2	13	0.0433947	0.4849	Novel_023846,Novel_023847
Molecular Function	GO:0030898	actin-dependent ATPase activity	3	30	0.0420401	0.4849	Novel_021006,Novel_021007,Novel_005445
Molecular Function	GO:0042975	peroxisome proliferator activated receptor binding	2	13	0.0433947	0.4849	XM_018052530.1,Novel_001208
Molecular Function	GO:0060072	large conductance calcium-activated potassium channel activity	3	30	0.0420401	0.4849	XM_018042425.1,Novel_025897,Novel_025900
Biological Process	GO:0048858	cell projection morphogenesis	44	1296	0.043991	0.490143	XM_018059459.1,Novel_018257,Novel_014875,Novel_000502,XM_018066810.1,Novel_002202,Novel_013973,Novel_022483,Novel_015150,XM_018041336.1,Novel_002324,Novel_010664,Novel_011553,XM_005700540.3,Novel_019036,Novel_016746,Novel_013336,XM_005675316.3,Novel_027106,Novel_018429,Novel_004201,Novel_019037,Novel_000173,XM_018051762.1,Novel_002191,Novel_027717,Novel_007096,Novel_005816,Novel_004774,Novel_0211…
Biological Process	GO:0050907	detection of chemical stimulus involved in sensory perception	21	539	0.0441274	0.490143	Novel_015159,Novel_023330,Novel_025485,Novel_009406,Novel_019407,Novel_026573,Novel_000099,Novel_013173,Novel_027958,Novel_016840,Novel_000079,Novel_023833,Novel_000924,Novel_000098,Novel_012649,Novel_018765,Novel_000074,Novel_025484,Novel_023898,Novel_008915,Novel_013174
Biological Process	GO:0097305	response to alcohol	11	235	0.0440214	0.490143	XM_018060493.1,Novel_005753,XM_005685653.3,Novel_020783,Novel_020052,XM_018048435.1,XM_005699056.2,XR_001918100.1,Novel_006201,XM_018041336.1,Novel_012684
Cellular Component	GO:0098794	postsynapse	30	829	0.0441026	0.490143	Novel_006697,XM_018057547.1,XM_018039630.1,XM_018059459.1,Novel_000173,XM_018042832.1,XM_018063358.1,Novel_025897,Novel_022005,Novel_000647,XM_013972199.2,Novel_004765,Novel_016201,Novel_006201,Novel_015039,XM_018041336.1,Novel_005118,Novel_007547,Novel_013336,Novel_002345,Novel_026448,XM_018050081.1,XM_018048435.1,XM_018059645.1,Novel_004201,Novel_002623,Novel_008170,XM_018047195.1,Novel_023602,…
Biological Process	GO:0061337	cardiac conduction	10	207	0.0446385	0.494505	Novel_016309,Novel_003677,Novel_016361,Novel_001702,Novel_019037,Novel_003678,Novel_003679,Novel_021110,Novel_018974,Novel_019036
Biological Process	GO:0090002	establishment of protein localization to plasma membrane	13	294	0.0446529	0.494505	XM_018053838.1,XM_018053839.1,Novel_017447,XM_005687994.3,Novel_012209,NM_001314156.1,XM_005700540.3,Novel_020681,XM_018055231.1,XM_018055222.1,XM_018061366.1,Novel_012206,XM_018041972.1
Cellular Component	GO:0098858	actin-based cell projection	14	324	0.0448625	0.496088	XM_018048435.1,Novel_001988,Novel_002202,Novel_000502,Novel_023545,Novel_021007,Novel_021006,Novel_004316,XM_018053304.1,Novel_012995,XM_018066400.1,Novel_023550,XM_018059459.1,Novel_001580
Cellular Component	GO:0031253	cell projection membrane	22	572	0.0450619	0.497553	Novel_012727,Novel_027694,NM_001314156.1,Novel_000711,Novel_005533,Novel_017447,Novel_016420,Novel_021007,Novel_012735,Novel_016415,XM_005686815.3,XM_018060493.1,Novel_012995,Novel_012738,Novel_021006,XM_018053304.1,Novel_016418,XM_018048435.1,Novel_012209,Novel_026448,Novel_012206,Novel_027688
Biological Process	GO:0006897	endocytosis	39	1130	0.0452341	0.4979	Novel_000216,XM_018055454.1,Novel_009397,Novel_005816,NM_001314156.1,Novel_005356,XM_018046043.1,XM_018050177.1,Novel_001851,Novel_005819,Novel_008482,Novel_007547,Novel_005818,XM_018051027.1,XM_013974002.2,XM_018055510.1,Novel_001740,Novel_005357,Novel_017392,XM_018047760.1,Novel_011156,Novel_001890,Novel_020744,Novel_008978,Novel_015070,Novel_016201,XM_018041336.1,Novel_009307,XM_013965401.2,No…
Biological Process	GO:0007368	determination of left/right symmetry	8	152	0.0452355	0.4979	XM_018061366.1,Novel_011072,Novel_021614,Novel_016453,Novel_000949,Novel_008170,Novel_018429,XM_018066622.1
Biological Process	GO:0033962	cytoplasmic mRNA processing body assembly	5	75	0.0454279	0.4979	XM_018061239.1,XM_018062286.1,XM_018056594.1,XM_013964742.2,XM_018056596.1
Biological Process	GO:0045103	intermediate filament-based process	5	75	0.0454279	0.4979	Novel_001444,XM_018050177.1,XM_018050174.1,Novel_009184,Novel_009182
Cellular Component	GO:0001917	photoreceptor inner segment	5	75	0.0454279	0.4979	XM_018060493.1,XM_018045907.1,XM_018066400.1,Novel_011057,Novel_026448
Biological Process	GO:0086012	membrane depolarization during cardiac muscle cell action potential	3	31	0.0456748	0.498954	Novel_016361,Novel_018974,Novel_016309
Molecular Function	GO:0045182	translation regulator activity	4	52	0.0457251	0.498954	XM_018050293.1,Novel_007297,XM_018041462.1,XM_018041460.1
Molecular Function	GO:0098988	G-protein coupled glutamate receptor activity	3	31	0.0456748	0.498954	Novel_002623,Novel_022005,Novel_022003
Biological Process	GO:0007018	microtubule-based movement	16	386	0.046162	0.502248	Novel_009184,Novel_026083,XM_005700540.3,Novel_011072,Novel_009182,XM_018054109.1,Novel_000949,Novel_007096,XM_018054105.1,Novel_007785,Novel_016453,XM_018047929.1,Novel_002324,Novel_001760,XM_005687994.3,Novel_011844
Biological Process	GO:0034067	protein localization to Golgi apparatus	6	100	0.0461	0.502248	Novel_017996,Novel_017980,Novel_017990,Novel_004730,Novel_017989,Novel_017988
Biological Process	GO:0001662	behavioral fear response	5	77	0.0498998	0.505454	Novel_022003,Novel_022005,Novel_008170,Novel_006476,Novel_020052
Biological Process	GO:0001868	regulation of complement activation, lectin pathway	1	2	0.051211	0.505454	XM_018048527.1
Biological Process	GO:0001869	negative regulation of complement activation, lectin pathway	1	2	0.051211	0.505454	XM_018048527.1
Biological Process	GO:0002209	behavioral defense response	5	77	0.0498998	0.505454	Novel_022005,Novel_022003,Novel_008170,Novel_020052,Novel_006476
Biological Process	GO:0002930	trabecular meshwork development	1	2	0.051211	0.505454	XM_018055786.1
Biological Process	GO:0006029	proteoglycan metabolic process	9	181	0.0473288	0.505454	Novel_025964,XM_018042251.1,XM_018063669.1,Novel_025963,XM_018041241.1,Novel_025158,XM_018041232.1,Novel_025157,Novel_006075
Biological Process	GO:0008626	granzyme-mediated apoptotic signaling pathway	1	2	0.051211	0.505454	XM_005690714.3
Biological Process	GO:0009100	glycoprotein metabolic process	29	802	0.0475088	0.505454	Novel_023869,Novel_025158,Novel_023346,XM_018063669.1,XM_018048226.1,XM_018042251.1,XM_013969550.2,Novel_018257,Novel_025032,XM_018041232.1,Novel_025157,Novel_014998,Novel_023343,Novel_023866,Novel_010914,Novel_021614,Novel_025964,Novel_006170,Novel_023344,Novel_010927,XM_018041241.1,XM_018055409.1,Novel_025963,XM_018040669.1,Novel_025031,XM_018053406.1,Novel_006075,XM_005676812.3,Novel_006172
Biological Process	GO:0010468	regulation of gene expression	259	9094	0.0475922	0.505454	XM_005696537.3,Novel_012735,Novel_007647,Novel_021408,XM_018041460.1,XM_018043381.1,XM_018050293.1,Novel_014501,XM_005679282.3,Novel_003678,XM_013963197.2,Novel_012727,XM_013964619.2,XM_018048821.1,XM_018039422.1,Novel_020179,XM_018040425.1,Novel_027688,Novel_021757,Novel_004688,Novel_007478,Novel_021940,XM_018058897.1,Novel_026578,Novel_006957,XM_018048677.1,XM_005678346.3,XM_018038743.1,Novel_0…
Biological Process	GO:0010792	DNA double-strand break processing involved in repair via single-strand annealing	2	14	0.0497744	0.505454	XM_018048671.1,XM_018048670.1
Biological Process	GO:0014050	negative regulation of glutamate secretion	2	14	0.0497744	0.505454	Novel_022005,Novel_022003
Biological Process	GO:0019076	viral release from host cell	5	76	0.0476327	0.505454	Novel_024745,XM_018043142.1,Novel_024743,Novel_026578,Novel_015116
Biological Process	GO:0019800	peptide cross-linking via chondroitin 4-sulfate glycosaminoglycan	2	14	0.0497744	0.505454	Novel_025963,Novel_025964
Biological Process	GO:0030818	negative regulation of cAMP biosynthetic process	4	53	0.0484821	0.505454	Novel_022003,Novel_022005,XM_005696850.3,XM_005696851.3
Biological Process	GO:0031338	regulation of vesicle fusion	6	101	0.0479842	0.505454	XM_018048806.1,XM_018057000.1,Novel_018328,XM_013963894.2,Novel_011166,XM_018063648.1
Biological Process	GO:0032429	regulation of phospholipase A2 activity	2	14	0.0497744	0.505454	Novel_004201,Novel_001740
Biological Process	GO:0033292	T-tubule organization	1	2	0.051211	0.505454	Novel_017484
Biological Process	GO:0035261	external genitalia morphogenesis	1	2	0.051211	0.505454	Novel_006216
Biological Process	GO:0035437	maintenance of protein localization in endoplasmic reticulum	2	14	0.0497744	0.505454	Novel_012324,Novel_012322
Biological Process	GO:0035890	exit from host	5	76	0.0476327	0.505454	Novel_015116,Novel_026578,Novel_024743,XM_018043142.1,Novel_024745
Biological Process	GO:0035891	exit from host cell	5	76	0.0476327	0.505454	Novel_024745,XM_018043142.1,Novel_024743,Novel_026578,Novel_015116
Biological Process	GO:0043060	meiotic metaphase I plate congression	1	2	0.051211	0.505454	XM_005695539.3
Biological Process	GO:0044395	protein targeting to vacuolar membrane	1	2	0.051211	0.505454	XM_005700540.3
Biological Process	GO:0044767	single-organism developmental process	295	10447	0.0489977	0.505454	XM_018059698.1,XM_018058857.1,Novel_013466,XM_018054977.1,Novel_000765,Novel_020663,Novel_016453,Novel_005816,Novel_025158,Novel_024124,XM_018051955.1,Novel_004860,Novel_019118,Novel_017484,Novel_024536,Novel_017972,XM_018059741.1,XM_018054346.1,Novel_021023,Novel_002944,XM_018043212.1,Novel_016746,Novel_000025,XM_005675316.3,Novel_027106,XM_018059052.1,Novel_017769,Novel_023057,XM_018059459.1,XM…
Biological Process	GO:0045109	intermediate filament organization	3	32	0.0494595	0.505454	Novel_009184,Novel_001444,Novel_009182
Biological Process	GO:0048468	cell development	107	3526	0.0505995	0.505454	Novel_010762,Novel_000173,Novel_021110,Novel_027717,Novel_005816,Novel_007096,Novel_001988,XM_013972199.2,Novel_017484,Novel_024536,XM_018051955.1,Novel_019118,Novel_009182,XM_018041972.1,Novel_005819,XM_005696851.3,Novel_018328,XM_018054257.1,Novel_006075,Novel_018974,Novel_001580,XM_018050081.1,XM_018054259.1,XM_018041241.1,XM_018063219.1,XM_018054977.1,Novel_000765,Novel_005625,Novel_010759,XM…
Biological Process	GO:0048515	spermatid differentiation	11	239	0.0486211	0.505454	Novel_010746,Novel_013369,Novel_010759,XM_018055743.1,Novel_001444,Novel_010753,Novel_010763,XM_018055742.1,Novel_010760,Novel_010757,Novel_010762
Biological Process	GO:0048521	negative regulation of behavior	2	14	0.0497744	0.505454	Novel_008166,Novel_008164
Biological Process	GO:0048588	developmental cell growth	17	419	0.0481134	0.505454	Novel_018257,XM_018051762.1,Novel_027717,Novel_005816,Novel_000173,Novel_002202,Novel_022483,XM_018066810.1,Novel_016746,Novel_013336,Novel_011553,Novel_005819,XM_005696851.3,XM_005696850.3,Novel_000765,Novel_005818,Novel_018429
Biological Process	GO:0048731	system development	232	8088	0.0472486	0.505454	Novel_019353,XM_018050014.1,Novel_018974,Novel_001580,Novel_018328,XM_005696851.3,Novel_005118,Novel_009182,Novel_007702,Novel_001851,Novel_000215,Novel_010759,XM_018051188.1,XM_018063219.1,XM_018041241.1,Novel_007096,XM_018054982.1,Novel_027717,XM_018044969.1,Novel_003847,XM_018059817.1,Novel_000173,XM_013975425.2,Novel_010762,Novel_008164,Novel_026573,XM_018043982.1,XM_018042229.1,Novel_006216,…
Biological Process	GO:0048856	anatomical structure development	279	9847	0.0488027	0.505454	XM_018058577.1,Novel_027958,Novel_014665,Novel_002202,XM_018041336.1,Novel_017988,Novel_015039,XM_018059456.1,Novel_010757,Novel_010664,Novel_002020,Novel_013336,Novel_008170,Novel_023579,Novel_005049,NM_001314229.1,Novel_000173,Novel_010762,XM_013975425.2,Novel_007096,XM_018048680.1,XM_018043982.1,XM_018042229.1,XM_013972199.2,Novel_006216,Novel_001988,XM_018050177.1,Novel_018328,XM_005696851.3,…
Biological Process	GO:0050757	thymidylate synthase biosynthetic process	1	2	0.051211	0.505454	XM_018059459.1
Biological Process	GO:0050758	regulation of thymidylate synthase biosynthetic process	1	2	0.051211	0.505454	XM_018059459.1
Biological Process	GO:0050760	negative regulation of thymidylate synthase biosynthetic process	1	2	0.051211	0.505454	XM_018059459.1
Biological Process	GO:0050807	regulation of synapse organization	13	300	0.0508971	0.505454	Novel_004201,XM_018054084.1,Novel_004208,Novel_008170,Novel_000502,XM_018052917.1,Novel_015039,XM_018051188.1,XM_018053910.1,XM_018055222.1,Novel_010815,XM_018055231.1,Novel_018518
Biological Process	GO:0051257	meiotic spindle midzone assembly	1	2	0.051211	0.505454	XM_005695539.3
Biological Process	GO:0051311	meiotic metaphase plate congression	1	2	0.051211	0.505454	XM_005695539.3
Biological Process	GO:0051965	positive regulation of synapse assembly	8	154	0.0481881	0.505454	Novel_015039,XM_018052917.1,Novel_000502,Novel_018518,XM_018055231.1,Novel_010815,XM_018055222.1,XM_018053910.1
Biological Process	GO:0052126	movement in host environment	5	76	0.0476327	0.505454	XM_018043142.1,Novel_024745,Novel_024743,Novel_026578,Novel_015116
Biological Process	GO:0052192	movement in environment of other organism involved in symbiotic interaction	5	76	0.0476327	0.505454	XM_018043142.1,Novel_024745,Novel_024743,Novel_026578,Novel_015116
Biological Process	GO:0060073	micturition	3	32	0.0494595	0.505454	XM_018042425.1,Novel_025897,Novel_025900
Biological Process	GO:0061298	retina vasculature development in camera-type eye	2	14	0.0497744	0.505454	XM_018066622.1,Novel_001988
Biological Process	GO:0098801	regulation of renal system process	3	32	0.0494595	0.505454	Novel_024007,XM_005696851.3,XM_005696850.3
Biological Process	GO:1900248	negative regulation of cytoplasmic translational elongation	1	2	0.051211	0.505454	Novel_007297
Biological Process	GO:1900483	regulation of protein targeting to vacuolar membrane	1	2	0.051211	0.505454	XM_005700540.3
Biological Process	GO:1901388	regulation of transforming growth factor beta activation	1	2	0.051211	0.505454	XM_018066622.1
Biological Process	GO:1901389	negative regulation of transforming growth factor beta activation	1	2	0.051211	0.505454	XM_018066622.1
Biological Process	GO:1901861	regulation of muscle tissue development	12	268	0.0483539	0.505454	XM_018041241.1,Novel_008170,Novel_004688,Novel_020052,XM_005699056.2,Novel_013466,XM_018041336.1,XM_005696851.3,XM_018043381.1,XM_005696850.3,Novel_000173,Novel_008482
Biological Process	GO:1902389	ceramide 1-phosphate transport	1	2	0.051211	0.505454	XM_018060543.1
Biological Process	GO:1903233	regulation of calcium ion-dependent exocytosis of neurotransmitter	1	2	0.051211	0.505454	Novel_017484
Biological Process	GO:1903515	calcium ion transport from cytosol to endoplasmic reticulum	1	2	0.051211	0.505454	Novel_017484
Biological Process	GO:2000055	positive regulation of Wnt signaling pathway involved in dorsal/ventral axis specification	1	2	0.051211	0.505454	Novel_006216
Cellular Component	GO:0016604	nuclear body	30	834	0.0470041	0.505454	Novel_010499,XM_018066136.1,XM_018041232.1,XM_005678695.3,Novel_017168,Novel_000601,XM_018059459.1,XM_013962444.2,XM_018047963.1,Novel_005278,XM_018050177.1,Novel_024743,XM_005679282.3,XM_018041336.1,Novel_019358,Novel_019352,XM_018066137.1,Novel_013694,XM_018040425.1,Novel_024745,Novel_019353,Novel_019036,XM_018061046.1,XM_018050174.1,XM_018052838.1,Novel_019037,Novel_023999,Novel_020355,XM_0180…
Cellular Component	GO:0019907	cyclin-dependent protein kinase activating kinase holoenzyme complex	2	14	0.0497744	0.505454	Novel_028149,Novel_028150
Cellular Component	GO:0030014	CCR4-NOT complex	4	53	0.0484821	0.505454	XM_018041462.1,XM_018041460.1,XM_013964742.2,Novel_004702
Cellular Component	GO:0033269	internode region of axon	2	14	0.0497744	0.505454	Novel_007886,Novel_007889
Cellular Component	GO:0043231	intracellular membrane-bounded organelle	588	21600	0.0487494	0.505454	XM_005682096.3,Novel_014032,XM_018059741.1,Novel_005668,Novel_023833,XR_001297168.2,Novel_017769,Novel_004982,Novel_023866,XM_005695539.3,Novel_013606,Novel_021071,XM_018053102.1,Novel_005669,XM_013973506.2,Novel_000473,XM_018051734.1,XM_018038918.1,XM_018047963.1,Novel_017989,XM_013976483.2,XM_018038529.1,XM_018057162.1,XM_018054356.1,Novel_002688,XM_005678630.3,Novel_007431,Novel_008867,Novel_0…
Cellular Component	GO:1990761	growth cone lamellipodium	1	2	0.051211	0.505454	XM_018059459.1
Cellular Component	GO:1990812	growth cone filopodium	1	2	0.051211	0.505454	XM_018059459.1
Molecular Function	GO:0000146	microfilament motor activity	3	32	0.0494595	0.505454	Novel_021007,Novel_005445,Novel_021006
Molecular Function	GO:0008743	L-threonine 3-dehydrogenase activity	1	2	0.051211	0.505454	Novel_008867
Molecular Function	GO:0016362	activin receptor activity, type II	1	2	0.051211	0.505454	XM_018066622.1
Molecular Function	GO:0019842	vitamin binding	14	329	0.0497704	0.505454	XM_013965331.2,XM_018043142.1,XM_018041545.1,Novel_002674,Novel_015335,Novel_018249,NM_001314229.1,XM_018060177.1,Novel_025088,Novel_015083,Novel_022444,Novel_011417,Novel_019045,XM_005678139.3
Molecular Function	GO:0022838	substrate-specific channel activity	33	940	0.0510023	0.505454	Novel_023706,XM_018050081.1,Novel_027812,Novel_002370,XR_001918100.1,Novel_006051,Novel_007547,Novel_018974,XM_005682966.2,XM_013972199.2,Novel_016309,Novel_015806,Novel_001988,Novel_022005,Novel_025897,Novel_005207,Novel_026842,Novel_002623,XM_018059645.1,Novel_023701,Novel_022003,Novel_025900,Novel_015983,XM_018042425.1,Novel_000647,Novel_001702,Novel_006201,Novel_016361,Novel_000582,XM_0180575…
Molecular Function	GO:0030594	neurotransmitter receptor activity	8	155	0.0497102	0.505454	XM_018057547.1,Novel_006697,Novel_007547,Novel_002623,Novel_000647,XM_018059645.1,XM_013972199.2,Novel_006201
Molecular Function	GO:0050683	AF-1 domain binding	1	2	0.051211	0.505454	XM_018042164.1
Molecular Function	GO:0061609	fructose-1-phosphate aldolase activity	1	2	0.051211	0.505454	XM_013966241.2
Molecular Function	GO:0071936	coreceptor activity involved in Wnt signaling pathway	1	2	0.051211	0.505454	Novel_006216
Molecular Function	GO:1902387	ceramide 1-phosphate binding	1	2	0.051211	0.505454	XM_018060543.1
Molecular Function	GO:1902388	ceramide 1-phosphate transporter activity	1	2	0.051211	0.505454	XM_018060543.1
Biological Process	GO:0008053	mitochondrial fusion	4	54	0.0513288	0.505946	XM_018060332.1,Novel_016635,Novel_013034,Novel_016634
Molecular Function	GO:0016645	oxidoreductase activity, acting on the CH-NH group of donors	16	392	0.0516598	0.508535	Novel_018332,Novel_018946,Novel_026448,Novel_004777,Novel_022219,Novel_027367,Novel_021157,Novel_018334,Novel_022709,Novel_020043,Novel_022969,Novel_001258,Novel_010799,Novel_019403,Novel_000099,Novel_019400
Biological Process	GO:0007215	glutamate receptor signaling pathway	10	213	0.0522676	0.509131	XM_018040653.1,Novel_022003,Novel_002623,Novel_008170,Novel_007547,XM_018055231.1,Novel_022005,Novel_006476,XM_018055222.1,Novel_000324
Biological Process	GO:0032760	positive regulation of tumor necrosis factor production	5	78	0.0522292	0.509131	Novel_000136,Novel_020681,Novel_000143,Novel_000141,Novel_026761
Biological Process	GO:0042596	fear response	5	78	0.0522292	0.509131	Novel_008170,Novel_020052,Novel_006476,Novel_022003,Novel_022005
Biological Process	GO:0046605	regulation of centrosome cycle	6	103	0.0518935	0.509131	Novel_026486,Novel_026083,Novel_026483,Novel_020919,Novel_015116,Novel_020918
Biological Process	GO:0048678	response to axon injury	5	78	0.0522292	0.509131	Novel_009184,XM_018041336.1,XM_005699056.2,Novel_009182,Novel_022483
Biological Process	GO:1903557	positive regulation of tumor necrosis factor superfamily cytokine production	5	78	0.0522292	0.509131	Novel_020681,Novel_000136,Novel_026761,Novel_000143,Novel_000141
Molecular Function	GO:0017016	Ras GTPase binding	24	646	0.0521421	0.509131	Novel_001580,Novel_018328,Novel_012926,Novel_011050,Novel_010481,Novel_022336,XM_013963894.2,XM_005691547.3,Novel_012103,Novel_006291,XM_018053317.1,XM_018048806.1,XM_018048435.1,XM_018048680.1,XM_018057000.1,Novel_007785,XM_018063648.1,Novel_004316,XM_018044192.1,Novel_017776,Novel_012920,XM_018048677.1,XM_018038366.1,Novel_015806
Molecular Function	GO:0043395	heparan sulfate proteoglycan binding	5	78	0.0522292	0.509131	Novel_023837,Novel_000330,Novel_023836,Novel_023838,Novel_000332
Biological Process	GO:0016051	carbohydrate biosynthetic process	16	393	0.0526187	0.51188	Novel_022444,Novel_025088,Novel_025158,XM_018043142.1,XM_018055488.1,XM_005686815.3,Novel_025157,Novel_000173,Novel_012103,NM_001314229.1,XM_013964057.2,XM_018041241.1,XM_018055409.1,Novel_002688,Novel_006075,XM_018046912.1
Biological Process	GO:0040007	growth	56	1727	0.0527076	0.512076	Novel_018257,XM_018059459.1,XM_018042216.1,Novel_019790,Novel_016721,Novel_017989,XM_018041336.1,Novel_017988,Novel_014501,Novel_017980,XM_018066622.1,XM_018066810.1,XM_018054084.1,XM_005699056.2,Novel_014665,Novel_000437,XM_018048226.1,Novel_022483,Novel_002202,Novel_019036,Novel_002020,XM_018042329.1,Novel_013336,Novel_016746,XM_005696850.3,Novel_026034,Novel_011553,Novel_017769,Novel_019037,XM…
Biological Process	GO:0044283	small molecule biosynthetic process	33	943	0.0528109	0.512245	XM_005696851.3,Novel_004777,Novel_010753,XM_018041241.1,Novel_010759,XM_013964057.2,XM_018041545.1,Novel_010762,Novel_001258,XM_018043142.1,Novel_025088,Novel_022444,Novel_019775,Novel_011417,Novel_006155,Novel_010757,XM_005696850.3,Novel_021235,Novel_010760,XM_018046912.1,Novel_010763,Novel_002020,XM_018040945.1,Novel_008864,XM_018066240.1,Novel_012103,Novel_012473,Novel_010746,NM_001314229.1,XM…
Biological Process	GO:0060047	heart contraction	19	487	0.0528627	0.512245	Novel_018974,Novel_019353,Novel_019036,XM_005696851.3,XM_005696850.3,Novel_019037,Novel_003677,XM_018046139.1,Novel_021110,Novel_007647,Novel_016361,Novel_017484,Novel_006947,Novel_003679,Novel_003678,Novel_001702,Novel_019358,Novel_016309,Novel_019352
Biological Process	GO:0006534	cysteine metabolic process	3	33	0.0533921	0.514028	Novel_003677,Novel_003679,Novel_003678
Biological Process	GO:0019321	pentose metabolic process	3	33	0.0533921	0.514028	Novel_019158,Novel_022444,Novel_019155
Biological Process	GO:0071380	cellular response to prostaglandin E stimulus	3	33	0.0533921	0.514028	Novel_020783,XM_018060493.1,XM_005685653.3
Molecular Function	GO:0016885	ligase activity, forming carbon-carbon bonds	3	33	0.0533921	0.514028	XM_018043142.1,Novel_000495,Novel_000496
Molecular Function	GO:0051183	vitamin transporter activity	3	33	0.0533921	0.514028	Novel_002688,Novel_013939,Novel_013940
Biological Process	GO:0007411	axon guidance	16	394	0.0535899	0.515266	XM_018051762.1,Novel_002191,Novel_004774,Novel_019118,XM_018051955.1,Novel_002324,XM_018066810.1,Novel_000502,Novel_013973,XM_005687994.3,Novel_018974,Novel_011553,Novel_000765,XM_018054977.1,Novel_018429,XM_018055409.1
Biological Process	GO:0003015	heart process	19	488	0.0537315	0.515961	Novel_019353,Novel_019036,Novel_018974,XM_005696850.3,XM_005696851.3,Novel_019037,XM_018046139.1,Novel_003677,Novel_021110,Novel_007647,Novel_001702,Novel_003679,Novel_003678,Novel_006947,Novel_017484,Novel_016361,Novel_019352,Novel_016309,Novel_019358
Biological Process	GO:0006108	malate metabolic process	2	15	0.056467	0.519043	Novel_023847,Novel_023846
Biological Process	GO:0006397	mRNA processing	43	1288	0.0569854	0.519043	Novel_012200,Novel_020355,Novel_010759,XM_018052838.1,Novel_010753,XM_018039752.1,XM_018056596.1,Novel_019353,Novel_019352,XM_018050806.1,Novel_005278,Novel_017724,Novel_011250,XM_018056986.1,Novel_010762,XM_013962444.2,XM_018059052.1,XM_013964742.2,XM_018056594.1,XM_005685083.3,Novel_003677,XM_005695330.2,Novel_028149,Novel_010746,XM_018059054.1,Novel_010763,Novel_010760,Novel_010757,Novel_02815…
Biological Process	GO:0006399	tRNA metabolic process	17	429	0.0573796	0.519043	XM_018042949.1,Novel_021989,XM_018059052.1,XM_018059054.1,Novel_002705,Novel_021987,Novel_020798,Novel_021606,Novel_022722,XM_018042088.1,Novel_021972,XM_018051734.1,Novel_021996,Novel_021976,Novel_021988,Novel_021978,Novel_018906
Biological Process	GO:0007028	cytoplasm organization	2	15	0.056467	0.519043	XM_018042216.1,XM_005687994.3
Biological Process	GO:0007216	G-protein coupled glutamate receptor signaling pathway	3	34	0.05747	0.519043	Novel_002623,Novel_022005,Novel_022003
Biological Process	GO:0007614	short-term memory	2	15	0.056467	0.519043	Novel_022003,Novel_022005
Biological Process	GO:0014003	oligodendrocyte development	4	55	0.054265	0.519043	XM_018041241.1,Novel_023057,Novel_013605,XM_018041336.1
Biological Process	GO:0014832	urinary bladder smooth muscle contraction	3	34	0.05747	0.519043	XM_018042425.1,Novel_025897,Novel_025900
Biological Process	GO:0014848	urinary tract smooth muscle contraction	3	34	0.05747	0.519043	Novel_025900,Novel_025897,XM_018042425.1
Biological Process	GO:0019318	hexose metabolic process	18	460	0.0569663	0.519043	Novel_012103,Novel_018086,XM_013964057.2,NM_001314229.1,XM_018055696.1,XM_013966241.2,XM_018041241.1,XM_018066104.1,XM_018040669.1,Novel_002020,XM_018058425.1,XM_018046912.1,Novel_025088,XM_018055488.1,XM_018043142.1,Novel_001339,Novel_000173,XM_018055142.1
Biological Process	GO:0021648	vestibulocochlear nerve morphogenesis	2	15	0.056467	0.519043	Novel_023545,Novel_023550
Biological Process	GO:0030803	negative regulation of cyclic nucleotide biosynthetic process	4	56	0.0572902	0.519043	Novel_022003,Novel_022005,XM_005696851.3,XM_005696850.3
Biological Process	GO:0031103	axon regeneration	4	55	0.054265	0.519043	Novel_009184,XM_018041336.1,Novel_009182,Novel_022483
Biological Process	GO:0031650	regulation of heat generation	2	15	0.056467	0.519043	Novel_008164,Novel_008166
Biological Process	GO:0032786	positive regulation of DNA-templated transcription, elongation	4	55	0.054265	0.519043	XM_018042330.1,XM_018062392.1,Novel_017724,XM_018042329.1
Biological Process	GO:0033005	positive regulation of mast cell activation	2	15	0.056467	0.519043	XM_005700540.3,Novel_000216
Biological Process	GO:0035812	renal sodium excretion	2	15	0.056467	0.519043	XM_005696851.3,XM_005696850.3
Biological Process	GO:0035813	regulation of renal sodium excretion	2	15	0.056467	0.519043	XM_005696850.3,XM_005696851.3
Biological Process	GO:0042572	retinol metabolic process	3	34	0.05747	0.519043	Novel_025088,NM_001314229.1,Novel_012870
Biological Process	GO:0047496	vesicle transport along microtubule	4	56	0.0572902	0.519043	Novel_007785,XM_005687994.3,Novel_011844,XM_005700540.3
Biological Process	GO:0050795	regulation of behavior	7	132	0.0568568	0.519043	Novel_012473,Novel_008166,Novel_008164,XM_018055231.1,XM_018055222.1,Novel_008170,Novel_023255
Biological Process	GO:0050803	regulation of synapse structure or activity	13	304	0.0553778	0.519043	Novel_008170,Novel_000502,Novel_004208,XM_018054084.1,Novel_004201,Novel_015039,XM_018051188.1,XM_018052917.1,XM_018055222.1,XM_018053910.1,Novel_018518,Novel_010815,XM_018055231.1
Biological Process	GO:0051180	vitamin transport	4	56	0.0572902	0.519043	Novel_013940,Novel_013939,Novel_002688,Novel_015335
Biological Process	GO:0051298	centrosome duplication	7	132	0.0568568	0.519043	Novel_026486,XM_018054173.1,Novel_026483,Novel_020919,Novel_015116,Novel_020918,XM_018044491.1
Biological Process	GO:0051592	response to calcium ion	11	244	0.0548148	0.519043	Novel_001988,Novel_003677,Novel_008170,XM_018042425.1,Novel_015126,Novel_003679,Novel_003678,XM_018050937.1,Novel_025900,Novel_025897,Novel_021110
Biological Process	GO:0060605	tube lumen cavitation	2	15	0.056467	0.519043	XM_018043982.1,XM_018051955.1
Biological Process	GO:0060662	salivary gland cavitation	2	15	0.056467	0.519043	XM_018051955.1,XM_018043982.1
Biological Process	GO:0061136	regulation of proteasomal protein catabolic process	14	335	0.056136	0.519043	Novel_020417,Novel_012290,Novel_003166,Novel_016749,XM_018052011.1,XM_018050174.1,XM_018050177.1,Novel_000175,Novel_017655,Novel_000173,Novel_020716,Novel_011072,Novel_003162,XM_018048761.1
Biological Process	GO:0071877	regulation of adrenergic receptor signaling pathway	2	15	0.056467	0.519043	Novel_008164,Novel_008166
Biological Process	GO:0072576	liver morphogenesis	3	34	0.05747	0.519043	XM_018058897.1,XM_018065844.1,Novel_014690
Biological Process	GO:0090069	regulation of ribosome biogenesis	2	15	0.056467	0.519043	XM_013963197.2,XM_018041336.1
Biological Process	GO:0090071	negative regulation of ribosome biogenesis	2	15	0.056467	0.519043	XM_018041336.1,XM_013963197.2
Biological Process	GO:1901097	negative regulation of autophagosome maturation	2	15	0.056467	0.519043	Novel_003162,Novel_003166
Biological Process	GO:1901655	cellular response to ketone	6	105	0.0559913	0.519043	XM_005685653.3,Novel_009038,Novel_009037,Novel_020783,Novel_020052,XM_018060493.1
Biological Process	GO:1902043	positive regulation of extrinsic apoptotic signaling pathway via death domain receptors	3	34	0.05747	0.519043	Novel_014665,Novel_026761,XM_018041336.1
Biological Process	GO:1990126	retrograde transport, endosome to plasma membrane	3	34	0.05747	0.519043	XM_018055510.1,Novel_003793,Novel_018328
Cellular Component	GO:0001726	ruffle	15	366	0.05651	0.519043	Novel_027694,Novel_012727,Novel_016418,Novel_021006,Novel_016420,Novel_021007,Novel_017447,NM_001314156.1,XM_018048435.1,Novel_016415,XM_005686815.3,Novel_012735,Novel_005445,Novel_012738,Novel_027688
Cellular Component	GO:0072357	PTW/PP1 phosphatase complex	2	15	0.056467	0.519043	XM_018055488.1,XM_018038847.1
Molecular Function	GO:0004630	phospholipase D activity	2	15	0.056467	0.519043	XM_018047760.1,XM_018047786.1
Molecular Function	GO:0004653	polypeptide N-acetylgalactosaminyltransferase activity	3	34	0.05747	0.519043	Novel_023344,Novel_023346,Novel_023343
Molecular Function	GO:0005548	phospholipid transporter activity	7	132	0.0568568	0.519043	Novel_023545,XM_013965740.2,Novel_023550,XM_018060543.1,Novel_006051,Novel_009307,Novel_019879
Molecular Function	GO:0008135	translation factor activity, RNA binding	15	366	0.05651	0.519043	XM_018041462.1,Novel_024729,Novel_016420,Novel_026909,Novel_027694,Novel_016418,Novel_012727,Novel_021802,Novel_012738,XM_018041460.1,Novel_027688,Novel_007297,Novel_024018,Novel_012735,Novel_016415
Molecular Function	GO:0015267	channel activity	34	983	0.056885	0.519043	Novel_001702,Novel_006201,Novel_016361,XM_018042425.1,Novel_000647,XM_018055924.1,Novel_000582,XM_018057547.1,XM_005692320.3,Novel_006697,Novel_023701,Novel_022003,Novel_002623,XM_018059645.1,Novel_025900,Novel_015983,XM_005682966.2,XM_013972199.2,Novel_015806,Novel_016309,Novel_001988,Novel_019090,Novel_022005,Novel_025897,Novel_026842,Novel_005207,Novel_027812,Novel_002370,XR_001918100.1,Novel_…
Molecular Function	GO:0016308	1-phosphatidylinositol-4-phosphate 5-kinase activity	2	15	0.056467	0.519043	Novel_013818,Novel_013816
Molecular Function	GO:0022803	passive transmembrane transporter activity	34	983	0.056885	0.519043	Novel_015983,Novel_025900,Novel_022003,Novel_023701,XM_018059645.1,Novel_002623,XM_018055924.1,Novel_006697,XM_005692320.3,XM_018057547.1,Novel_000582,Novel_016361,Novel_006201,Novel_001702,Novel_000647,XM_018042425.1,Novel_018974,Novel_007547,Novel_006051,Novel_002370,XR_001918100.1,Novel_027812,XM_018050081.1,Novel_023706,Novel_005207,Novel_026842,Novel_025897,Novel_022005,Novel_019090,Novel_00…
Molecular Function	GO:0042392	sphingosine-1-phosphate phosphatase activity	2	15	0.056467	0.519043	Novel_011498,Novel_002782
Molecular Function	GO:0043176	amine binding	3	34	0.05747	0.519043	Novel_010114,Novel_010115,Novel_010118
Molecular Function	GO:0051378	serotonin binding	3	34	0.05747	0.519043	Novel_010114,Novel_010115,Novel_010118
Molecular Function	GO:0070905	serine binding	2	15	0.056467	0.519043	Novel_022003,Novel_022005
Biological Process	GO:0032409	regulation of transporter activity	16	398	0.057599	0.519578	XM_018046139.1,Novel_008170,Novel_003677,Novel_000324,Novel_011057,XM_018055222.1,Novel_006476,Novel_018974,XM_018055231.1,Novel_017447,Novel_016309,Novel_001702,Novel_003679,Novel_003678,Novel_016361,XM_005692320.3
Biological Process	GO:0034605	cellular response to heat	8	160	0.0577856	0.52063	Novel_026486,Novel_006170,XM_013969732.2,Novel_004201,Novel_026483,Novel_009397,Novel_000173,Novel_006172
Biological Process	GO:0097485	neuron projection guidance	16	399	0.0586327	0.527624	XM_018051762.1,Novel_002191,Novel_004774,XM_018051955.1,Novel_019118,Novel_002324,XM_018066810.1,Novel_000502,Novel_013973,XM_005687994.3,Novel_018974,Novel_011553,Novel_000765,XM_018054977.1,Novel_018429,XM_018055409.1
Biological Process	GO:0032434	regulation of proteasomal ubiquitin-dependent protein catabolic process	12	278	0.0603652	0.54125	XM_018048761.1,Novel_003162,Novel_020716,Novel_000173,Novel_000175,XM_018050174.1,XM_018050177.1,XM_018052011.1,Novel_020417,Novel_012290,Novel_003166,Novel_016749
Biological Process	GO:0097306	cellular response to alcohol	6	107	0.0602784	0.54125	Novel_005753,Novel_020783,XM_018060493.1,Novel_012684,XM_005685653.3,XR_001918100.1
Cellular Component	GO:0016020	membrane	524	19203	0.0603527	0.54125	Novel_004740,Novel_016415,Novel_005492,Novel_024577,XM_005679291.3,Novel_000582,Novel_022773,XM_018066622.1,Novel_027694,XM_005675028.3,Novel_000502,XM_018055411.1,Novel_025031,Novel_006144,Novel_005358,XM_018059245.1,XM_018040653.1,Novel_013940,Novel_023545,Novel_005790,Novel_002770,Novel_016822,XM_018056111.1,XM_018039630.1,XM_018059131.1,Novel_021007,XM_018041909.1,Novel_003162,Novel_002238,No…
Biological Process	GO:0072330	monocarboxylic acid biosynthetic process	14	339	0.0606755	0.543378	Novel_019775,Novel_012473,Novel_010759,Novel_010746,Novel_010757,XM_005696850.3,XM_005696851.3,Novel_010762,Novel_010753,XM_005675863.3,Novel_010763,Novel_010760,Novel_002020,XM_018040945.1
Biological Process	GO:0007264	small GTPase mediated signal transduction	42	1265	0.0634666	0.548824	Novel_013490,Novel_017220,XM_018046866.1,XM_018048435.1,Novel_005358,XM_005675418.3,XM_018065393.1,Novel_007571,Novel_016201,Novel_009307,Novel_017989,Novel_017988,XM_018044192.1,Novel_017980,Novel_028039,Novel_014875,Novel_007567,XM_005700426.3,Novel_005357,XM_018043381.1,XM_018054069.1,Novel_004982,XM_018048806.1,XR_001920008.1,Novel_017996,Novel_000003,Novel_001580,Novel_007566,Novel_022336,No…
Biological Process	GO:0009066	aspartate family amino acid metabolic process	7	135	0.0626159	0.548824	Novel_008867,Novel_003679,Novel_003678,XM_005675863.3,Novel_003677,Novel_004777,XM_005690959.3
Biological Process	GO:0009653	anatomical structure morphogenesis	137	4650	0.0623145	0.548824	Novel_000173,XM_018059817.1,Novel_010762,Novel_007096,Novel_027717,Novel_006216,Novel_001988,XM_018043982.1,XM_018050177.1,Novel_026573,XM_018041972.1,Novel_009182,Novel_001851,Novel_018328,XM_005696851.3,XR_001917952.1,Novel_018974,XM_018050014.1,XM_018063219.1,XM_018041241.1,Novel_010759,Novel_014875,XM_018054084.1,Novel_014665,Novel_002202,Novel_024007,Novel_017988,XM_018041336.1,Novel_015039,…
Biological Process	GO:0021562	vestibulocochlear nerve development	2	16	0.0634518	0.548824	Novel_023550,Novel_023545
Biological Process	GO:0032891	negative regulation of organic acid transport	3	35	0.0616905	0.548824	Novel_022005,Novel_022003,Novel_001740
Biological Process	GO:0033555	multicellular organismal response to stress	7	135	0.0626159	0.548824	Novel_006476,Novel_020052,XM_018063219.1,Novel_008170,Novel_022003,Novel_022005,XM_018041336.1
Biological Process	GO:0034695	response to prostaglandin E	3	35	0.0616905	0.548824	XM_018060493.1,Novel_020783,XM_005685653.3
Biological Process	GO:0042982	amyloid precursor protein metabolic process	4	58	0.0636055	0.548824	Novel_002766,Novel_017000,Novel_011432,Novel_002770
Biological Process	GO:0044085	cellular component biogenesis	156	5343	0.0617321	0.548824	Novel_000949,Novel_000378,XM_005696851.3,Novel_018328,Novel_009182,Novel_005118,XM_018041972.1,Novel_002345,Novel_019353,Novel_001580,Novel_026909,Novel_005278,XM_018038349.1,XM_013962444.2,Novel_000173,Novel_011166,Novel_017818,XR_001918877.1,Novel_008170,XM_013964742.2,XM_018053310.1,XM_018052917.1,XM_018064779.1,Novel_023550,XM_005696850.3,Novel_011072,Novel_026448,XM_013969550.2,Novel_019358,…
Biological Process	GO:0045840	positive regulation of mitotic nuclear division	4	58	0.0636055	0.548824	XM_005696851.3,XM_005696850.3,XM_018058897.1,Novel_024775
Biological Process	GO:0051963	regulation of synapse assembly	10	221	0.0637173	0.548824	Novel_008170,Novel_000502,XM_018054084.1,Novel_015039,XM_018052917.1,XM_018055222.1,XM_018053910.1,Novel_018518,Novel_010815,XM_018055231.1
Biological Process	GO:0055025	positive regulation of cardiac muscle tissue development	6	108	0.0624931	0.548824	XM_005699056.2,Novel_013466,XM_005696851.3,Novel_000173,XM_005696850.3,Novel_008170
Biological Process	GO:0071377	cellular response to glucagon stimulus	3	35	0.0616905	0.548824	Novel_026034,XM_018060493.1,XM_005685653.3
Biological Process	GO:0097576	vacuole fusion	4	58	0.0636055	0.548824	Novel_003162,XM_005700540.3,Novel_003045,Novel_003166
Biological Process	GO:0099518	vesicle cytoskeletal trafficking	4	58	0.0636055	0.548824	XM_005700540.3,Novel_011844,Novel_007785,XM_005687994.3
Biological Process	GO:1990440	positive regulation of transcription from RNA polymerase II promoter in response to endoplasmic reticulum stress	2	16	0.0634518	0.548824	XM_018038918.1,Novel_014690
Biological Process	GO:2000298	regulation of Rho-dependent protein serine/threonine kinase activity	2	16	0.0634518	0.548824	Novel_026483,Novel_026486
Biological Process	GO:2000299	negative regulation of Rho-dependent protein serine/threonine kinase activity	2	16	0.0634518	0.548824	Novel_026483,Novel_026486
Cellular Component	GO:0000235	astral microtubule	2	16	0.0634518	0.548824	XM_018061639.1,XM_018061638.1
Cellular Component	GO:0005818	aster	2	16	0.0634518	0.548824	XM_018061638.1,XM_018061639.1
Cellular Component	GO:0005856	cytoskeleton	118	3957	0.0616078	0.548824	Novel_012738,Novel_007785,XM_018054880.1,Novel_017168,XM_005699056.2,Novel_002202,Novel_013605,Novel_011938,XM_018054346.1,Novel_007084,Novel_026448,Novel_026032,Novel_016749,XM_005675316.3,Novel_018225,XM_018050742.1,Novel_017497,Novel_005601,Novel_012103,Novel_000173,XM_018066400.1,Novel_020663,XM_018065299.1,Novel_016453,Novel_011166,Novel_012173,XM_018066137.1,Novel_016420,XM_013972463.2,XM_0…
Cellular Component	GO:0005876	spindle microtubule	7	135	0.0626159	0.548824	XM_005700353.3,Novel_007785,XM_005699056.2,XM_018058897.1,Novel_026083,XM_018061639.1,XM_018061638.1
Cellular Component	GO:0005938	cell cortex	22	594	0.0624538	0.548824	XM_018048435.1,Novel_027820,Novel_021006,XM_018047195.1,Novel_012591,XR_001918100.1,Novel_016418,Novel_022003,Novel_027688,Novel_017000,Novel_002688,Novel_016420,Novel_021007,Novel_027694,Novel_012727,Novel_004860,Novel_012738,XM_018066400.1,Novel_016415,Novel_012735,Novel_022005,XM_018041428.1
Cellular Component	GO:0015630	microtubule cytoskeleton	69	2205	0.0630361	0.548824	XM_018065297.1,Novel_011654,Novel_007889,XM_018066107.1,Novel_021068,Novel_022703,XM_018066926.1,XM_013963894.2,XM_005681000.3,XM_018055743.1,Novel_010808,Novel_004208,XM_018059131.1,Novel_010563,Novel_020918,XM_018041820.1,XM_005687994.3,XM_018061638.1,XM_018064771.1,Novel_020919,XM_018063358.1,Novel_000216,XM_018058897.1,XM_018050174.1,XM_013966241.2,Novel_004201,XM_013970102.2,Novel_026083,XM_…
Cellular Component	GO:0032838	cell projection cytoplasm	6	108	0.0624931	0.548824	Novel_009184,XM_005679282.3,Novel_007096,Novel_005533,Novel_009182,Novel_011844
Cellular Component	GO:0044430	cytoskeletal part	89	2914	0.0621515	0.548824	Novel_027688,Novel_005445,Novel_026083,XM_013970102.2,Novel_004688,Novel_004201,Novel_012596,XM_013966241.2,XM_018050174.1,Novel_016415,Novel_012735,XM_018055329.1,XM_018061639.1,Novel_022437,Novel_005533,XM_005700353.3,XM_018044988.1,Novel_020417,Novel_000175,Novel_002324,XM_018054173.1,Novel_027694,Novel_012727,Novel_007886,XM_013963894.2,Novel_009184,XM_018066926.1,Novel_022703,Novel_021068,No…
Cellular Component	GO:1904115	axon cytoplasm	4	58	0.0636055	0.548824	Novel_009184,Novel_007096,Novel_009182,Novel_011844
Molecular Function	GO:0003729	mRNA binding	21	563	0.0636832	0.548824	Novel_010762,XM_018041460.1,XM_018062392.1,Novel_012735,Novel_019352,Novel_019358,XM_005679282.3,Novel_017724,XM_018047963.1,Novel_005278,Novel_010757,XM_018039752.1,Novel_007297,Novel_010760,Novel_010753,Novel_010763,XM_018040425.1,Novel_019353,XM_018041462.1,Novel_010759,Novel_010746
Molecular Function	GO:0005547	phosphatidylinositol-3,4,5-trisphosphate binding	6	108	0.0624931	0.548824	XM_018050068.1,Novel_006636,Novel_021007,Novel_021006,XM_013964575.2,Novel_016201
Molecular Function	GO:0008483	transaminase activity	4	58	0.0636055	0.548824	Novel_006155,Novel_018249,XM_018041545.1,XM_005678139.3
Molecular Function	GO:0015095	magnesium ion transmembrane transporter activity	3	35	0.0616905	0.548824	Novel_024734,Novel_024731,Novel_001930
Molecular Function	GO:0030246	carbohydrate binding	19	498	0.0629765	0.548824	XM_013965331.2,XM_013965401.2,Novel_001740,XM_018051188.1,XM_018066104.1,Novel_019045,Novel_023556,Novel_023344,XM_013966241.2,Novel_023343,Novel_003847,Novel_007491,XM_018055142.1,Novel_010914,XM_018057419.1,Novel_002674,Novel_012793,Novel_023346,Novel_022444
Molecular Function	GO:1901612	cardiolipin binding	2	16	0.0634518	0.548824	Novel_023545,Novel_023550
Biological Process	GO:0006996	organelle organization	199	6936	0.0640165	0.550764	Novel_007785,Novel_027958,XM_018058577.1,Novel_005357,Novel_022379,XM_005679415.3,Novel_017168,Novel_019797,Novel_017655,Novel_024007,Novel_016201,XM_018063648.1,XM_018041336.1,Novel_012495,Novel_017988,XM_018044491.1,Novel_011072,Novel_016635,XM_005691547.3,XM_018064779.1,Novel_023550,XM_005696850.3,Novel_026032,Novel_016634,Novel_010945,Novel_010851,XM_013964742.2,XR_001918877.1,Novel_008170,XM…
Biological Process	GO:0006400	tRNA modification	8	164	0.0648101	0.553768	Novel_021987,Novel_021976,Novel_021978,Novel_021988,XM_018051734.1,Novel_021996,Novel_021989,Novel_021972
Biological Process	GO:0034754	cellular hormone metabolic process	6	109	0.0647553	0.553768	XM_013967046.2,Novel_025088,Novel_019790,Novel_025897,Novel_012870,NM_001314229.1
Biological Process	GO:0042551	neuron maturation	5	83	0.0648116	0.553768	XM_018055231.1,XM_018063219.1,Novel_000173,XM_018042832.1,XM_018055222.1
Biological Process	GO:0051252	regulation of RNA metabolic process	222	7794	0.0651842	0.553768	XM_018041460.1,XM_018043381.1,XM_018042216.1,Novel_007647,XM_005696537.3,Novel_012735,XM_018048821.1,XM_018039422.1,Novel_022437,XM_005679282.3,XM_018050497.1,Novel_014501,Novel_024743,Novel_018944,Novel_012727,Novel_003678,XM_018050293.1,Novel_027688,XM_018040425.1,Novel_020179,Novel_005691,Novel_007478,Novel_004688,XM_018041847.1,Novel_021757,Novel_026578,Novel_006957,Novel_011250,XM_018058897.…
Biological Process	GO:0051952	regulation of amine transport	6	109	0.0647553	0.553768	XM_018057547.1,Novel_005819,Novel_005818,Novel_005816,Novel_022005,Novel_022003
Cellular Component	GO:0099513	polymeric cytoskeletal fiber	38	1130	0.0644565	0.553768	Novel_017497,Novel_005601,XM_018050174.1,Novel_018225,Novel_026448,Novel_026083,Novel_007886,Novel_002324,Novel_011938,Novel_020417,XM_005699056.2,XM_005700353.3,Novel_005533,XM_018061639.1,XM_018054880.1,Novel_007785,XM_018065297.1,Novel_011850,Novel_007889,Novel_012172,Novel_021068,Novel_022703,Novel_009184,Novel_009182,XM_018047929.1,XM_018050177.1,XM_018059131.1,Novel_000711,Novel_010563,XM_0…
Molecular Function	GO:0052899	N(1),N(12)-diacetylspermine:oxygen oxidoreductase (3-acetamidopropanal-forming) activity	13	312	0.0651242	0.553768	Novel_019400,Novel_018334,Novel_000099,Novel_021157,Novel_027367,Novel_019403,Novel_010799,Novel_022969,Novel_020043,Novel_022709,Novel_026448,Novel_018946,Novel_018332
Molecular Function	GO:0052901	spermine:oxygen oxidoreductase (spermidine-forming) activity	13	312	0.0651242	0.553768	Novel_019400,Novel_018334,Novel_027367,Novel_019403,Novel_010799,Novel_000099,Novel_021157,Novel_020043,Novel_022969,Novel_018946,Novel_018332,Novel_022709,Novel_026448
Molecular Function	GO:0052902	spermidine:oxygen oxidoreductase (3-aminopropanal-forming) activity	13	312	0.0651242	0.553768	Novel_022709,Novel_026448,Novel_018332,Novel_018946,Novel_022969,Novel_020043,Novel_000099,Novel_021157,Novel_027367,Novel_019403,Novel_010799,Novel_019400,Novel_018334
Molecular Function	GO:0052903	N1-acetylspermine:oxygen oxidoreductase (3-acetamidopropanal-forming) activity	13	312	0.0651242	0.553768	Novel_022969,Novel_020043,Novel_026448,Novel_022709,Novel_018332,Novel_018946,Novel_019400,Novel_018334,Novel_021157,Novel_000099,Novel_010799,Novel_019403,Novel_027367
Molecular Function	GO:0052904	N1-acetylspermidine:oxygen oxidoreductase (3-acetamidopropanal-forming) activity	13	312	0.0651242	0.553768	Novel_019400,Novel_018334,Novel_010799,Novel_019403,Novel_027367,Novel_021157,Novel_000099,Novel_020043,Novel_022969,Novel_018332,Novel_018946,Novel_026448,Novel_022709
Biological Process	GO:0015693	magnesium ion transport	3	36	0.066051	0.557947	Novel_024734,Novel_024731,Novel_001930
Biological Process	GO:0061614	pri-miRNA transcription from RNA polymerase II promoter	3	36	0.066051	0.557947	XM_018051955.1,Novel_021757,Novel_021759
Biological Process	GO:0070922	small RNA loading onto RISC	3	36	0.066051	0.557947	XM_018059054.1,Novel_021408,XM_018059052.1
Biological Process	GO:1902893	regulation of pri-miRNA transcription from RNA polymerase II promoter	3	36	0.066051	0.557947	Novel_021759,Novel_021757,XM_018051955.1
Molecular Function	GO:0015020	glucuronosyltransferase activity	3	36	0.066051	0.557947	Novel_025157,XM_018048226.1,Novel_025158
Cellular Component	GO:0031256	leading edge membrane	13	313	0.0664174	0.560406	Novel_012727,Novel_027694,Novel_016418,NM_001314156.1,XM_018048435.1,Novel_005533,Novel_017447,Novel_016420,Novel_012735,XM_005686815.3,Novel_016415,Novel_027688,Novel_012738
Biological Process	GO:0009855	determination of bilateral symmetry	8	165	0.0666453	0.561693	XM_018066622.1,Novel_018429,Novel_008170,Novel_000949,Novel_021614,Novel_016453,Novel_011072,XM_018061366.1
Biological Process	GO:0030814	regulation of cAMP metabolic process	9	194	0.0672096	0.565807	Novel_010114,Novel_022005,Novel_001851,Novel_010115,XM_005696850.3,XM_005696851.3,Novel_009307,Novel_022003,Novel_010118
Biological Process	GO:0001944	vasculature development	42	1273	0.0684438	0.566099	Novel_008170,Novel_018429,Novel_010746,XM_018045790.1,Novel_018765,Novel_010763,XM_018053910.1,Novel_010760,XM_005696850.3,Novel_010757,Novel_005445,Novel_014665,Novel_015159,Novel_000502,Novel_024007,XM_018066622.1,XM_018041336.1,Novel_015039,XM_018042216.1,Novel_014628,Novel_013466,Novel_002782,XM_018041241.1,XM_018055510.1,Novel_012649,Novel_010759,Novel_010753,Novel_001851,XM_005696851.3,XM_0…
Biological Process	GO:0002921	negative regulation of humoral immune response	2	17	0.0707092	0.566099	XM_018048527.1,Novel_026180
Biological Process	GO:0006489	dolichyl diphosphate biosynthetic process	1	3	0.0758253	0.566099	XM_013969550.2
Biological Process	GO:0006567	threonine catabolic process	1	3	0.0758253	0.566099	Novel_008867
Biological Process	GO:0006811	ion transport	94	3111	0.0692981	0.566099	Novel_019879,XM_018051767.1,Novel_013939,Novel_025897,Novel_000216,XM_013965740.2,Novel_019853,XM_005682966.2,Novel_013702,XM_005687994.3,Novel_027950,XM_018055231.1,XM_018055222.1,Novel_006051,Novel_027812,Novel_008490,Novel_002370,XR_001918100.1,Novel_005818,Novel_023706,Novel_005930,XM_018055924.1,Novel_012995,Novel_000582,Novel_021022,XM_018057547.1,Novel_003678,Novel_005127,Novel_006201,Nove…
Biological Process	GO:0006909	phagocytosis	13	319	0.0745314	0.566099	XM_013965401.2,XM_018047786.1,XM_018047760.1,Novel_008482,XM_005700540.3,Novel_011156,Novel_024406,XM_018051027.1,XM_013974002.2,XM_018050177.1,XM_018050174.1,Novel_009307,XM_018041336.1
Biological Process	GO:0007034	vacuolar transport	10	227	0.0732873	0.566099	Novel_015070,Novel_011844,Novel_015116,XM_018041820.1,XM_018050068.1,Novel_026040,Novel_011166,Novel_003793,XM_005700540.3,Novel_026032
Biological Process	GO:0007281	germ cell development	15	377	0.0689947	0.566099	Novel_020052,Novel_006947,Novel_010746,Novel_013369,XM_018055743.1,Novel_010759,Novel_010753,Novel_010763,Novel_010760,XM_018055742.1,Novel_010757,XM_005695539.3,Novel_010762,Novel_007647,Novel_001444
Biological Process	GO:0007296	vitellogenesis	1	3	0.0758253	0.566099	XM_018042216.1
Biological Process	GO:0007354	zygotic determination of anterior/posterior axis, embryo	1	3	0.0758253	0.566099	Novel_021614
Biological Process	GO:0008090	retrograde axonal transport	2	17	0.0707092	0.566099	Novel_009182,Novel_009184
Biological Process	GO:0008582	regulation of synaptic growth at neuromuscular junction	1	3	0.0758253	0.566099	XM_018054084.1
Biological Process	GO:0009063	cellular amino acid catabolic process	9	195	0.0689266	0.566099	Novel_002705,Novel_004777,Novel_001258,XM_018041545.1,Novel_003677,Novel_008867,Novel_003678,Novel_003679,Novel_018086
Biological Process	GO:0009408	response to heat	10	224	0.0683959	0.566099	Novel_020052,Novel_004201,XM_013969732.2,Novel_006170,Novel_026486,Novel_006172,Novel_007918,Novel_000173,Novel_009397,Novel_026483
Biological Process	GO:0010613	positive regulation of cardiac muscle hypertrophy	5	86	0.0731049	0.566099	Novel_006947,Novel_021110,XM_005696851.3,XM_005696850.3,Novel_004688
Biological Process	GO:0010824	regulation of centrosome duplication	5	85	0.0702789	0.566099	Novel_020918,Novel_015116,Novel_020919,Novel_026483,Novel_026486
Biological Process	GO:0010920	negative regulation of inositol phosphate biosynthetic process	1	3	0.0758253	0.566099	XM_005686815.3
Biological Process	GO:0010924	regulation of inositol-polyphosphate 5-phosphatase activity	1	3	0.0758253	0.566099	XM_005686815.3
Biological Process	GO:0010925	positive regulation of inositol-polyphosphate 5-phosphatase activity	1	3	0.0758253	0.566099	XM_005686815.3
Biological Process	GO:0014742	positive regulation of muscle hypertrophy	5	86	0.0731049	0.566099	Novel_006947,Novel_021110,Novel_004688,XM_005696851.3,XM_005696850.3
Biological Process	GO:0015881	creatine transport	1	3	0.0758253	0.566099	Novel_027844
Biological Process	GO:0016321	female meiosis chromosome segregation	1	3	0.0758253	0.566099	XM_005695539.3
Biological Process	GO:0018209	peptidyl-serine modification	24	666	0.0684008	0.566099	Novel_000173,Novel_023343,XM_018043463.1,Novel_014665,XM_005699056.2,Novel_023346,Novel_020417,Novel_004208,Novel_000175,XM_018050177.1,Novel_016201,XM_018041972.1,Novel_001051,Novel_013336,XM_018048761.1,Novel_019036,Novel_004201,Novel_025963,Novel_023344,Novel_011654,XM_018050174.1,Novel_019037,XM_018052838.1,Novel_025964
Biological Process	GO:0019518	L-threonine catabolic process to glycine	1	3	0.0758253	0.566099	Novel_008867
Biological Process	GO:0019646	aerobic electron transport chain	1	3	0.0758253	0.566099	Novel_009797
Biological Process	GO:0021966	corticospinal neuron axon guidance	1	3	0.0758253	0.566099	Novel_018974
Biological Process	GO:0022603	regulation of anatomical structure morphogenesis	58	1833	0.070681	0.566099	Novel_011654,Novel_012649,XM_018065844.1,Novel_021006,XM_018066107.1,Novel_005818,XM_018059697.1,XM_018050014.1,XR_001917952.1,Novel_009184,XM_018059698.1,Novel_018328,XM_005696851.3,XM_018046936.1,Novel_005819,Novel_009182,Novel_026573,XM_018051955.1,Novel_000099,Novel_019118,Novel_004860,XM_018050177.1,Novel_004208,Novel_021007,Novel_005816,XM_018051762.1,XM_018059817.1,Novel_000173,Novel_00052…
Biological Process	GO:0030163	protein catabolic process	61	1944	0.0736622	0.566099	Novel_000175,Novel_017655,XM_018041336.1,Novel_015070,Novel_027694,Novel_012727,Novel_016201,Novel_003433,XM_005699056.2,Novel_020417,Novel_012735,Novel_017168,Novel_016415,XM_018058577.1,Novel_020716,XM_018057419.1,Novel_019680,Novel_012738,XM_005690714.3,XM_018050174.1,Novel_012136,Novel_023999,Novel_012290,Novel_003166,Novel_016749,Novel_018225,Novel_015983,Novel_025210,XM_018061960.1,XM_01804…
Biological Process	GO:0030166	proteoglycan biosynthetic process	7	139	0.0708278	0.566099	Novel_025158,Novel_006075,XM_018041241.1,XM_018063669.1,XM_018042251.1,XM_018041232.1,Novel_025157
Biological Process	GO:0031440	regulation of mRNA 3'-end processing	4	61	0.0737308	0.566099	Novel_003677,XM_018062392.1,Novel_003678,Novel_003679
Biological Process	GO:0032392	DNA geometric change	7	141	0.0751627	0.566099	XM_005679415.3,XM_018057506.1,Novel_001508,XM_018050293.1,XM_005679282.3,Novel_001506,XM_018057509.1
Biological Process	GO:0032502	developmental process	296	10586	0.0712165	0.566099	XM_018059698.1,XM_018054977.1,Novel_000765,XM_018058857.1,Novel_013466,Novel_005816,Novel_020663,Novel_016453,XM_018051955.1,Novel_004860,Novel_019118,Novel_024124,Novel_024536,Novel_017484,Novel_025158,XM_018043212.1,Novel_000025,Novel_016746,XM_018059741.1,Novel_017972,XM_018054346.1,Novel_021023,Novel_002944,Novel_017769,XM_005675316.3,Novel_027106,XM_018059052.1,XM_018059459.1,Novel_023057,XM…
Biological Process	GO:0032990	cell part morphogenesis	44	1343	0.069172	0.566099	Novel_010664,Novel_011553,XM_005700540.3,Novel_019036,Novel_016746,Novel_013336,XM_005675316.3,Novel_027106,Novel_018429,Novel_004201,Novel_019037,XM_018059459.1,Novel_018257,Novel_014875,XM_018066810.1,Novel_000502,Novel_002202,Novel_022483,Novel_013973,Novel_015150,XM_018041336.1,Novel_002324,Novel_018328,Novel_009182,Novel_005819,Novel_018974,Novel_009184,XM_018063219.1,Novel_005818,XM_0180554…
Biological Process	GO:0035461	vitamin transmembrane transport	2	17	0.0707092	0.566099	Novel_013939,Novel_013940
Biological Process	GO:0038063	collagen-activated tyrosine kinase receptor signaling pathway	1	3	0.0758253	0.566099	XM_013975425.2
Biological Process	GO:0043473	pigmentation	8	169	0.0743042	0.566099	Novel_026032,Novel_018328,Novel_005625,XM_018057735.1,Novel_011844,XM_018043982.1,Novel_008170,Novel_026040
Biological Process	GO:0043484	regulation of RNA splicing	17	440	0.0689222	0.566099	XM_018066136.1,XM_005678695.3,XM_005679282.3,XM_018050497.1,Novel_003417,Novel_019352,XM_018066137.1,XM_018047312.1,Novel_012198,Novel_019358,Novel_020681,Novel_019353,XM_018040425.1,XM_018039752.1,Novel_012391,XM_018052838.1,Novel_012200
Biological Process	GO:0044070	regulation of anion transport	7	138	0.0687176	0.566099	Novel_022005,Novel_003678,Novel_022003,Novel_003679,Novel_001740,XM_018055924.1,Novel_003677
Biological Process	GO:0045669	positive regulation of osteoblast differentiation	6	113	0.0742777	0.566099	Novel_008170,XM_013975425.2,Novel_023057,Novel_014690,Novel_007647,XM_018066622.1
Biological Process	GO:0045920	negative regulation of exocytosis	5	87	0.0759921	0.566099	Novel_017996,Novel_017988,Novel_017989,Novel_017990,Novel_017980
Biological Process	GO:0046465	dolichyl diphosphate metabolic process	1	3	0.0758253	0.566099	XM_013969550.2
Biological Process	GO:0046544	development of secondary male sexual characteristics	1	3	0.0758253	0.566099	Novel_019790
Biological Process	GO:0048023	positive regulation of melanin biosynthetic process	1	3	0.0758253	0.566099	XM_018057735.1
Biological Process	GO:0050770	regulation of axonogenesis	13	319	0.0745314	0.566099	Novel_018429,XM_018066810.1,Novel_027106,XM_018041336.1,Novel_019118,Novel_000173,Novel_010664,Novel_009182,Novel_011553,XM_018051762.1,Novel_018257,Novel_009184,Novel_016746
Biological Process	GO:0050806	positive regulation of synaptic transmission	10	228	0.0749653	0.566099	XM_018055231.1,Novel_016746,Novel_005816,Novel_026448,Novel_005819,XM_018055222.1,Novel_023602,XM_018041336.1,Novel_005818,XM_005687994.3
Biological Process	GO:0050906	detection of stimulus involved in sensory perception	22	607	0.0746902	0.566099	Novel_000079,Novel_027958,Novel_016840,Novel_025485,Novel_009406,Novel_019407,Novel_013173,Novel_026573,Novel_000099,Novel_015159,Novel_023330,Novel_000502,Novel_023898,Novel_025484,Novel_008915,Novel_013174,Novel_000074,Novel_000098,Novel_012649,Novel_018765,Novel_023833,Novel_000924
Biological Process	GO:0051239	regulation of multicellular organismal process	147	5032	0.0675955	0.566099	Novel_014665,XM_018054084.1,Novel_012198,Novel_002253,XR_001917536.1,Novel_024007,Novel_006947,Novel_016201,Novel_003679,Novel_015039,XM_018041336.1,Novel_010763,Novel_010664,XM_005696850.3,Novel_010757,XM_018042164.1,Novel_003677,Novel_005049,Novel_008170,Novel_018429,Novel_000136,XM_018052917.1,Novel_012473,Novel_010762,XM_013975425.2,Novel_000173,Novel_016309,Novel_006216,XM_018042229.1,XR_001…
Biological Process	GO:0055073	cadmium ion homeostasis	1	3	0.0758253	0.566099	Novel_018257
Biological Process	GO:0060305	regulation of cell diameter	1	3	0.0758253	0.566099	XM_005686815.3
Biological Process	GO:0060547	negative regulation of necrotic cell death	3	37	0.0705484	0.566099	Novel_026761,Novel_014058,Novel_018257
Biological Process	GO:0060613	fat pad development	2	17	0.0707092	0.566099	Novel_008164,Novel_008166
Biological Process	GO:0061107	seminal vesicle development	1	3	0.0758253	0.566099	Novel_023057
Biological Process	GO:0061682	seminal vesicle morphogenesis	1	3	0.0758253	0.566099	Novel_023057
Biological Process	GO:0061709	reticulophagy	1	3	0.0758253	0.566099	Novel_021009
Biological Process	GO:0097090	presynaptic membrane organization	3	38	0.0751797	0.566099	XM_018055222.1,XM_018041336.1,XM_018055231.1
Biological Process	GO:0097091	synaptic vesicle clustering	3	37	0.0705484	0.566099	XM_018055231.1,XM_018041336.1,XM_018055222.1
Biological Process	GO:0097105	presynaptic membrane assembly	3	38	0.0751797	0.566099	XM_018055231.1,XM_018041336.1,XM_018055222.1
Biological Process	GO:0097212	lysosomal membrane organization	1	3	0.0758253	0.566099	Novel_018257
Biological Process	GO:0097213	regulation of lysosomal membrane permeability	1	3	0.0758253	0.566099	Novel_018257
Biological Process	GO:0097214	positive regulation of lysosomal membrane permeability	1	3	0.0758253	0.566099	Novel_018257
Biological Process	GO:0097742	de novo centriole assembly	1	3	0.0758253	0.566099	XM_018054173.1
Biological Process	GO:0098535	de novo centriole assembly involved in multi-ciliated epithelial cell differentiation	1	3	0.0758253	0.566099	XM_018054173.1
Biological Process	GO:0120033	negative regulation of plasma membrane bounded cell projection assembly	4	60	0.0702697	0.566099	XM_018055222.1,XM_013963894.2,XM_018055231.1,Novel_001051
Biological Process	GO:1900378	positive regulation of secondary metabolite biosynthetic process	1	3	0.0758253	0.566099	XM_018057735.1
Biological Process	GO:1901565	organonitrogen compound catabolic process	75	2429	0.0682621	0.566099	Novel_012738,Novel_020716,XM_018058577.1,Novel_017168,Novel_003433,XM_005699056.2,XM_018041336.1,Novel_016201,Novel_003679,Novel_015070,Novel_006947,Novel_017655,Novel_011072,XM_018044491.1,XM_018048761.1,Novel_015983,Novel_003166,Novel_016749,Novel_012290,Novel_018225,Novel_003677,Novel_023999,Novel_022219,Novel_014058,Novel_015924,Novel_000173,Novel_007096,Novel_027717,Novel_015116,Novel_016420…
Biological Process	GO:1901606	alpha-amino acid catabolic process	8	167	0.0704111	0.566099	Novel_003679,Novel_003678,Novel_008867,Novel_003677,Novel_001258,XM_018041545.1,Novel_004777,Novel_002705
Biological Process	GO:1902305	regulation of sodium ion transmembrane transport	6	111	0.0694218	0.566099	Novel_018974,Novel_016361,Novel_017447,Novel_000324,XM_005692320.3,Novel_016309
Biological Process	GO:1902598	creatine transmembrane transport	1	3	0.0758253	0.566099	Novel_027844
Biological Process	GO:1903050	regulation of proteolysis involved in cellular protein catabolic process	16	411	0.0720379	0.566099	Novel_000173,Novel_020716,XM_018041336.1,Novel_000175,Novel_017655,XM_018050177.1,Novel_020417,XM_005699056.2,XM_018048761.1,Novel_003162,Novel_011072,XM_018052011.1,XM_018050174.1,Novel_003166,Novel_016749,Novel_012290
Biological Process	GO:1903335	regulation of vacuolar transport	1	3	0.0758253	0.566099	XM_005700540.3
Biological Process	GO:1903778	protein localization to vacuolar membrane	1	3	0.0758253	0.566099	XM_005700540.3
Biological Process	GO:1904396	regulation of neuromuscular junction development	1	3	0.0758253	0.566099	XM_018054084.1
Biological Process	GO:1905207	regulation of cardiocyte differentiation	5	87	0.0759921	0.566099	Novel_013466,Novel_000173,XM_005696850.3,Novel_008170,XM_005696851.3
Biological Process	GO:2000053	regulation of Wnt signaling pathway involved in dorsal/ventral axis specification	1	3	0.0758253	0.566099	Novel_006216
Biological Process	GO:2000310	regulation of NMDA receptor activity	4	61	0.0737308	0.566099	XM_018055231.1,Novel_008170,XM_018055222.1,Novel_006476
Biological Process	GO:2000376	positive regulation of oxygen metabolic process	1	3	0.0758253	0.566099	Novel_018257
Biological Process	GO:2000832	negative regulation of steroid hormone secretion	1	3	0.0758253	0.566099	XM_013964057.2
Biological Process	GO:2000847	negative regulation of corticosteroid hormone secretion	1	3	0.0758253	0.566099	XM_013964057.2
Biological Process	GO:2000850	negative regulation of glucocorticoid secretion	1	3	0.0758253	0.566099	XM_013964057.2
Cellular Component	GO:0005712	chiasma	1	3	0.0758253	0.566099	XM_005695539.3
Cellular Component	GO:0031011	Ino80 complex	3	37	0.0705484	0.566099	Novel_021757,Novel_022437,Novel_021759
Cellular Component	GO:0031595	nuclear proteasome complex	2	17	0.0707092	0.566099	Novel_003162,Novel_003166
Cellular Component	GO:0032389	MutLalpha complex	1	3	0.0758253	0.566099	XM_005695539.3
Cellular Component	GO:0033202	DNA helicase complex	3	37	0.0705484	0.566099	Novel_021757,Novel_021759,Novel_022437
Cellular Component	GO:0034702	ion channel complex	23	639	0.0738616	0.566099	Novel_026448,Novel_018974,Novel_003955,Novel_007547,Novel_025900,Novel_005049,XM_018050081.1,XM_018059645.1,XM_018048435.1,Novel_002370,XM_018042832.1,Novel_006697,XM_018057547.1,Novel_005207,Novel_025897,XM_018055924.1,XM_018042425.1,Novel_001988,XM_013972199.2,Novel_016309,Novel_006201,Novel_001702,Novel_016361
Cellular Component	GO:0043203	axon hillock	2	17	0.0707092	0.566099	Novel_019036,Novel_019037
Cellular Component	GO:0043596	nuclear replication fork	5	85	0.0702789	0.566099	Novel_001508,XM_018050293.1,Novel_001506,XM_013964532.2,Novel_016215
Cellular Component	GO:0044422	organelle part	439	16013	0.0733584	0.566099	Novel_007096,XM_018048680.1,Novel_014998,Novel_000173,XM_013962444.2,Novel_010914,Novel_011585,XM_018050177.1,XM_018046043.1,XM_018043982.1,XM_018043734.1,Novel_001988,Novel_011417,Novel_019353,XM_005697588.3,Novel_008624,Novel_002345,Novel_014961,Novel_018328,Novel_009182,Novel_000215,Novel_007702,Novel_018914,Novel_005172,Novel_012172,XM_018040748.1,Novel_000378,Novel_002919,XM_018041887.1,XM_0…
Cellular Component	GO:0060077	inhibitory synapse	3	37	0.0705484	0.566099	XM_018055231.1,Novel_006697,XM_018055222.1
Molecular Function	GO:0003842	1-pyrroline-5-carboxylate dehydrogenase activity	1	3	0.0758253	0.566099	Novel_001258
Molecular Function	GO:0003952	NAD+ synthase (glutamine-hydrolyzing) activity	1	3	0.0758253	0.566099	XM_018043315.1
Molecular Function	GO:0003974	UDP-N-acetylglucosamine 4-epimerase activity	1	3	0.0758253	0.566099	XM_018055696.1
Molecular Function	GO:0003975	UDP-N-acetylglucosamine-dolichyl-phosphate N-acetylglucosaminephosphotransferase activity	1	3	0.0758253	0.566099	XM_013969550.2
Molecular Function	GO:0003976	UDP-N-acetylglucosamine-lysosomal-enzyme N-acetylglucosaminephosphotransferase activity	1	3	0.0758253	0.566099	XM_013969550.2
Molecular Function	GO:0003978	UDP-glucose 4-epimerase activity	1	3	0.0758253	0.566099	XM_018055696.1
Molecular Function	GO:0004567	beta-mannosidase activity	1	3	0.0758253	0.566099	Novel_006998
Molecular Function	GO:0005216	ion channel activity	31	908	0.0756599	0.566099	Novel_027812,Novel_022003,Novel_002370,XR_001918100.1,Novel_002623,XM_018059645.1,XM_018050081.1,Novel_025900,Novel_018974,Novel_007547,Novel_015983,Novel_006051,Novel_001702,Novel_006201,Novel_016361,XM_005682966.2,XM_018042425.1,Novel_015806,XM_013972199.2,Novel_016309,Novel_000647,Novel_001988,Novel_022005,Novel_025897,XM_018055924.1,Novel_005207,Novel_026842,Novel_000582,XM_005692320.3,XM_018…
Molecular Function	GO:0005308	creatine transmembrane transporter activity	1	3	0.0758253	0.566099	Novel_027844
Molecular Function	GO:0005309	creatine:sodium symporter activity	1	3	0.0758253	0.566099	Novel_027844
Molecular Function	GO:0008963	phospho-N-acetylmuramoyl-pentapeptide-transferase activity	1	3	0.0758253	0.566099	XM_013969550.2
Molecular Function	GO:0015054	gastrin receptor activity	1	3	0.0758253	0.566099	XM_018059456.1
Molecular Function	GO:0015145	monosaccharide transmembrane transporter activity	3	38	0.0751797	0.566099	Novel_002688,Novel_013939,Novel_013940
Molecular Function	GO:0016499	orexin receptor activity	1	3	0.0758253	0.566099	Novel_023255
Molecular Function	GO:0016614	oxidoreductase activity, acting on CH-OH group of donors	14	346	0.0692021	0.566099	Novel_023847,Novel_002770,XM_005676341.3,Novel_002525,XM_018043168.1,Novel_012870,Novel_008867,Novel_019158,Novel_023846,Novel_002766,XM_013973506.2,Novel_018162,XM_005699530.3,Novel_019155
Molecular Function	GO:0016647	oxidoreductase activity, acting on the CH-NH group of donors, oxygen as acceptor	13	319	0.0745314	0.566099	Novel_018332,Novel_018946,Novel_026448,Novel_022709,Novel_020043,Novel_022969,Novel_010799,Novel_019403,Novel_027367,Novel_021157,Novel_000099,Novel_019400,Novel_018334
Molecular Function	GO:0016913	follicle-stimulating hormone activity	1	3	0.0758253	0.566099	Novel_015725
Molecular Function	GO:0019782	ISG15 activating enzyme activity	1	3	0.0758253	0.566099	XM_005695948.3
Molecular Function	GO:0031267	small GTPase binding	24	669	0.071112	0.566099	Novel_010481,XM_005691547.3,Novel_022336,XM_013963894.2,Novel_011050,Novel_012926,Novel_018328,Novel_001580,XM_018048435.1,XM_018048806.1,XM_018053317.1,Novel_006291,Novel_012103,Novel_007785,XM_018057000.1,XM_018048680.1,Novel_015806,XM_018038366.1,XM_018048677.1,XM_018044192.1,Novel_004316,Novel_017776,Novel_012920,XM_018063648.1
Molecular Function	GO:0031739	cholecystokinin receptor binding	1	3	0.0758253	0.566099	XM_018059456.1
Molecular Function	GO:0031741	type B gastrin/cholecystokinin receptor binding	1	3	0.0758253	0.566099	XM_018059456.1
Molecular Function	GO:0038062	protein tyrosine kinase collagen receptor activity	1	3	0.0758253	0.566099	XM_013975425.2
Molecular Function	GO:0043120	tumor necrosis factor binding	1	3	0.0758253	0.566099	XM_018048527.1
Molecular Function	GO:0043422	protein kinase B binding	3	38	0.0751797	0.566099	Novel_019352,Novel_019358,Novel_019353
Molecular Function	GO:0046870	cadmium ion binding	1	3	0.0758253	0.566099	Novel_018257
Molecular Function	GO:0048365	Rac GTPase binding	5	87	0.0759921	0.566099	Novel_004316,Novel_001580,XM_018038366.1,Novel_022336,XM_018048435.1
Biological Process	GO:0019941	modification-dependent protein catabolic process	46	1423	0.0760861	0.566233	XM_018050177.1,Novel_024416,XM_005695948.3,Novel_027717,Novel_007096,Novel_008822,Novel_000173,Novel_026578,Novel_015924,Novel_014058,XM_018058897.1,XM_018052011.1,XM_018040015.1,Novel_008820,XM_018066067.1,Novel_003162,Novel_015923,Novel_011617,Novel_010481,Novel_016201,Novel_015070,XM_018041336.1,Novel_000175,Novel_017655,Novel_020417,XM_005699056.2,Novel_003433,Novel_017168,XM_005690714.3,Nove…
Biological Process	GO:0009799	specification of symmetry	8	170	0.0762985	0.567246	XM_018061366.1,Novel_021614,Novel_011072,Novel_016453,XM_018066622.1,Novel_018429,Novel_008170,Novel_000949
Biological Process	GO:0090150	establishment of protein localization to membrane	25	708	0.0766011	0.568927	Novel_017447,Novel_015488,Novel_000711,NM_001314156.1,XM_005687994.3,XM_018053838.1,XM_018061366.1,Novel_003159,Novel_002148,Novel_013606,XM_018053839.1,Novel_012209,XM_018039584.1,Novel_000368,Novel_017497,XM_005675406.3,XM_018064779.1,XM_018055222.1,Novel_012536,XM_018041972.1,Novel_018028,Novel_012206,Novel_020681,XM_005700540.3,XM_018055231.1
Biological Process	GO:0010870	positive regulation of receptor biosynthetic process	2	18	0.0782205	0.569586	XM_005696851.3,XM_005696850.3
Biological Process	GO:0014046	dopamine secretion	4	62	0.0772766	0.569586	Novel_005816,XM_018057547.1,Novel_005819,Novel_005818
Biological Process	GO:0014059	regulation of dopamine secretion	4	62	0.0772766	0.569586	XM_018057547.1,Novel_005819,Novel_005818,Novel_005816
Biological Process	GO:0035809	regulation of urine volume	2	18	0.0782205	0.569586	XM_005696851.3,XM_005696850.3
Biological Process	GO:0044281	small molecule metabolic process	113	3818	0.0774772	0.569586	Novel_023846,Novel_012684,Novel_010759,Novel_008867,Novel_010123,XM_018041241.1,Novel_002688,Novel_026445,XM_018050937.1,Novel_006075,XM_005696851.3,Novel_001851,Novel_006155,Novel_010866,Novel_025158,Novel_019775,Novel_011417,Novel_022005,Novel_021606,XM_018041232.1,Novel_023847,Novel_011498,Novel_000173,Novel_010762,Novel_012103,Novel_012473,Novel_022219,NM_001314229.1,Novel_025963,XM_018066104…
Biological Process	GO:0045002	double-strand break repair via single-strand annealing	2	18	0.0782205	0.569586	XM_018048671.1,XM_018048670.1
Biological Process	GO:0055024	regulation of cardiac muscle tissue development	7	142	0.0773873	0.569586	XM_018041336.1,XM_005696851.3,Novel_008170,XM_005696850.3,Novel_000173,Novel_013466,XM_005699056.2
Biological Process	GO:1901658	glycosyl compound catabolic process	4	62	0.0772766	0.569586	Novel_003677,Novel_001339,Novel_003678,Novel_003679
Cellular Component	GO:0000813	ESCRT I complex	2	18	0.0782205	0.569586	Novel_015070,Novel_026578
Cellular Component	GO:0005869	dynactin complex	2	18	0.0782205	0.569586	Novel_011938,XM_018054880.1
Cellular Component	GO:0005879	axonemal microtubule	2	18	0.0782205	0.569586	Novel_000711,Novel_010563
Cellular Component	GO:0008290	F-actin capping protein complex	2	18	0.0782205	0.569586	Novel_012596,Novel_004688
Cellular Component	GO:0030135	coated vesicle	17	447	0.0770294	0.569586	Novel_005816,XM_018055454.1,XM_018061366.1,Novel_013993,Novel_010001,XM_018046043.1,Novel_020744,Novel_011844,Novel_009963,Novel_000437,Novel_005753,Novel_005819,Novel_011413,XM_018046076.1,Novel_011432,Novel_000227,Novel_005818
Cellular Component	GO:0031105	septin complex	2	18	0.0782205	0.569586	Novel_004860,Novel_027820
Cellular Component	GO:0032156	septin cytoskeleton	2	18	0.0782205	0.569586	Novel_027820,Novel_004860
Molecular Function	GO:0001642	group III metabotropic glutamate receptor activity	2	18	0.0782205	0.569586	Novel_022003,Novel_022005
Molecular Function	GO:0004526	ribonuclease P activity	2	18	0.0782205	0.569586	Novel_018906,Novel_022722
Molecular Function	GO:0016421	CoA carboxylase activity	2	18	0.0782205	0.569586	Novel_000496,Novel_000495
Molecular Function	GO:0035242	protein-arginine omega-N asymmetric methyltransferase activity	2	18	0.0782205	0.569586	XM_018052530.1,Novel_001208
Molecular Function	GO:1901611	phosphatidylglycerol binding	2	18	0.0782205	0.569586	Novel_023545,Novel_023550
Biological Process	GO:1901800	positive regulation of proteasomal protein catabolic process	10	230	0.0783927	0.570282	Novel_000173,Novel_020716,XM_018048761.1,Novel_016749,Novel_012290,XM_018052011.1,Novel_000175,Novel_017655,XM_018050174.1,XM_018050177.1
Biological Process	GO:0070542	response to fatty acid	5	88	0.07894	0.573703	Novel_020783,XM_018060493.1,Novel_021759,Novel_021757,XM_005685653.3
Biological Process	GO:0043277	apoptotic cell clearance	3	39	0.0799417	0.577049	Novel_011156,Novel_008482,XM_013974002.2
Biological Process	GO:0046621	negative regulation of organ growth	3	39	0.0799417	0.577049	XM_018041336.1,XM_018041241.1,Novel_014665
Biological Process	GO:0071379	cellular response to prostaglandin stimulus	3	39	0.0799417	0.577049	XM_005685653.3,Novel_020783,XM_018060493.1
Biological Process	GO:1903510	mucopolysaccharide metabolic process	7	143	0.07965	0.577049	Novel_006075,Novel_025158,Novel_025963,XM_018042251.1,Novel_025964,Novel_018144,Novel_025157
Cellular Component	GO:0005847	mRNA cleavage and polyadenylation specificity factor complex	3	39	0.0799417	0.577049	XM_005695330.2,XM_018050177.1,XM_018050174.1
Molecular Function	GO:0004181	metallocarboxypeptidase activity	3	39	0.0799417	0.577049	Novel_020134,Novel_009236,Novel_020131
Molecular Function	GO:0016740	transferase activity	179	6248	0.0799433	0.577049	NM_001285748.1,Novel_022444,XM_013976175.2,Novel_023869,XR_001917202.1,XM_018042251.1,Novel_020919,Novel_008822,Novel_020769,XM_018042832.1,Novel_011250,XM_018058897.1,XM_018048758.1,Novel_026004,Novel_024729,XM_018055409.1,XM_018066107.1,Novel_021989,Novel_020052,Novel_013818,XM_018066926.1,Novel_024745,Novel_013816,XM_018056596.1,Novel_010481,Novel_024743,Novel_021988,Novel_000175,Novel_021978,…
Biological Process	GO:1903052	positive regulation of proteolysis involved in cellular protein catabolic process	12	292	0.0802718	0.578859	Novel_012290,Novel_016749,XM_005699056.2,XM_018052011.1,XM_018041336.1,Novel_017655,Novel_000175,XM_018050174.1,XM_018050177.1,Novel_000173,Novel_020716,XM_018048761.1
Molecular Function	GO:0005343	organic acid:sodium symporter activity	4	63	0.0809063	0.581744	Novel_013940,Novel_013939,Novel_005127,Novel_027844
Molecular Function	GO:0016628	oxidoreductase activity, acting on the CH-CH group of donors, NAD or NADP as acceptor	4	63	0.0809063	0.581744	Novel_002766,Novel_019158,Novel_002770,Novel_019155
Molecular Function	GO:0016769	transferase activity, transferring nitrogenous groups	4	63	0.0809063	0.581744	XM_005678139.3,XM_018041545.1,Novel_018249,Novel_006155
Biological Process	GO:0120031	plasma membrane bounded cell projection assembly	26	746	0.0810237	0.582025	Novel_021006,XM_005675316.3,Novel_018225,Novel_000949,Novel_023545,Novel_001051,XM_018055231.1,XM_005675418.3,Novel_002944,Novel_011072,XM_013963894.2,Novel_023550,XM_018055222.1,Novel_024007,Novel_013605,Novel_001760,Novel_019118,Novel_004860,Novel_000711,Novel_021007,Novel_002945,Novel_002941,Novel_014628,Novel_027958,Novel_007785,Novel_016453
Biological Process	GO:0050821	protein stabilization	11	262	0.081358	0.583863	Novel_002674,Novel_001051,XM_018055454.1,Novel_018257,Novel_020681,Novel_014665,Novel_002782,Novel_017447,XM_018061046.1,Novel_017655,XM_018041336.1
Biological Process	GO:0010611	regulation of cardiac muscle hypertrophy	6	116	0.0819146	0.586404	Novel_021110,Novel_006947,Novel_004688,XM_005696850.3,Novel_000173,XM_005696851.3
Biological Process	GO:0015837	amine transport	6	116	0.0819146	0.586404	Novel_022005,Novel_022003,Novel_005816,Novel_005818,XM_018057547.1,Novel_005819
Molecular Function	GO:0043394	proteoglycan binding	5	89	0.0819485	0.586404	Novel_000330,Novel_023837,Novel_000332,Novel_023838,Novel_023836
Biological Process	GO:0060255	regulation of macromolecule metabolic process	331	11948	0.0822284	0.587842	Novel_002020,XM_018048848.1,Novel_006476,Novel_010757,Novel_023999,XM_013964742.2,Novel_023579,Novel_003677,Novel_005049,Novel_008170,Novel_002919,Novel_020716,XM_018058577.1,Novel_016802,XM_018041336.1,Novel_003679,Novel_012198,Novel_004147,Novel_019797,Novel_014665,Novel_019006,Novel_014961,Novel_019353,XM_018041972.1,Novel_007702,Novel_000215,XM_005696851.3,XM_018050811.1,Novel_018914,Novel_01…
Cellular Component	GO:1902495	transmembrane transporter complex	24	681	0.0826931	0.590597	Novel_016361,Novel_017484,Novel_001702,Novel_006201,Novel_016309,XM_013972199.2,Novel_001988,XM_018042425.1,Novel_025897,XM_018055924.1,Novel_005207,XM_018057547.1,Novel_006697,XM_018042832.1,Novel_002370,XM_018048435.1,XM_018059645.1,XM_018050081.1,Novel_005049,Novel_018974,Novel_007547,Novel_003955,Novel_025900,Novel_026448
Biological Process	GO:0006914	autophagy	35	1053	0.0829497	0.591861	XM_018040653.1,Novel_003166,XM_018055786.1,XM_005675316.3,XM_005700540.3,Novel_027688,Novel_017980,Novel_017988,Novel_017989,Novel_012727,Novel_024743,Novel_027694,Novel_005533,Novel_020417,Novel_012735,Novel_016415,XM_018062392.1,Novel_018257,XM_018042436.1,Novel_012738,Novel_010410,Novel_016418,Novel_017996,Novel_013818,XM_018039584.1,XM_018045907.1,Novel_013816,Novel_024745,Novel_015372,Novel_…
Biological Process	GO:0000045	autophagosome assembly	9	210	0.0979532	0.592128	Novel_005533,Novel_013818,Novel_017996,Novel_017989,Novel_017988,Novel_017990,Novel_017980,Novel_015372,Novel_013816
Biological Process	GO:0000730	DNA recombinase assembly	2	20	0.0939333	0.592128	XM_018048670.1,XM_018048671.1
Biological Process	GO:0000741	karyogamy	1	4	0.0998017	0.592128	XM_005699056.2
Biological Process	GO:0001831	trophectodermal cellular morphogenesis	1	4	0.0998017	0.592128	XM_018058897.1
Biological Process	GO:0001971	negative regulation of activation of membrane attack complex	1	4	0.0998017	0.592128	Novel_026180
Biological Process	GO:0001990	regulation of systemic arterial blood pressure by hormone	3	42	0.0949787	0.592128	XM_005696850.3,XM_005696851.3,XM_018042251.1
Biological Process	GO:0002541	activation of plasma proteins involved in acute inflammatory response	1	4	0.0998017	0.592128	XM_018045790.1
Biological Process	GO:0002544	chronic inflammatory response	2	20	0.0939333	0.592128	XM_013967046.2,Novel_014690
Biological Process	GO:0002677	negative regulation of chronic inflammatory response	1	4	0.0998017	0.592128	XM_013967046.2
Biological Process	GO:0003300	cardiac muscle hypertrophy	8	179	0.0956783	0.592128	Novel_021110,Novel_020179,XM_005696850.3,Novel_000173,XM_005696851.3,Novel_006947,Novel_004688,Novel_008170
Biological Process	GO:0003382	epithelial cell morphogenesis	3	43	0.10023	0.592128	XM_005675418.3,XM_018054346.1,Novel_001988
Biological Process	GO:0006011	UDP-glucose metabolic process	1	4	0.0998017	0.592128	XM_005686796.3
Biological Process	GO:0006044	N-acetylglucosamine metabolic process	3	42	0.0949787	0.592128	Novel_025031,Novel_025032,Novel_018144
Biological Process	GO:0006351	transcription, DNA-templated	214	7606	0.0996695	0.592128	XM_018054982.1,Novel_027717,XM_018042463.1,XM_018043463.1,XM_018048680.1,XM_018044969.1,Novel_000173,Novel_014058,XM_005693030.3,XM_013972463.2,Novel_016420,Novel_023111,XM_018043982.1,Novel_006216,Novel_019353,Novel_014961,Novel_019006,XM_005696851.3,Novel_007702,Novel_000215,XM_018041972.1,Novel_018914,XM_018050811.1,XM_018041241.1,XM_018063219.1,XM_018040748.1,XM_018046945.1,Novel_002919,XM_00…
Biological Process	GO:0006362	transcription elongation from RNA polymerase I promoter	2	19	0.0859677	0.592128	XM_018042329.1,XM_018042330.1
Biological Process	GO:0006369	termination of RNA polymerase II transcription	5	93	0.0945782	0.592128	Novel_019358,Novel_019352,Novel_019353,Novel_012391,XM_018040425.1
Biological Process	GO:0006379	mRNA cleavage	4	65	0.0884131	0.592128	Novel_018906,XM_018059054.1,XM_018059052.1,XM_005695330.2
Biological Process	GO:0006396	RNA processing	68	2224	0.0918003	0.592128	Novel_019358,Novel_014281,Novel_012198,XM_018047312.1,XM_018051734.1,Novel_021996,XM_018047963.1,Novel_003679,Novel_000454,XM_005678695.3,Novel_013606,Novel_003677,XM_005685083.3,XM_018059052.1,XM_013964742.2,Novel_018028,Novel_010763,Novel_028150,Novel_010757,Novel_021972,XM_018066137.1,Novel_005278,Novel_021976,Novel_024124,XM_013962444.2,Novel_010762,XM_018052838.1,Novel_010759,Novel_020355,No…
Biological Process	GO:0006511	ubiquitin-dependent protein catabolic process	45	1404	0.0869907	0.592128	XM_018044491.1,XM_018065893.1,Novel_025210,Novel_015983,XM_018061960.1,Novel_002771,XM_018048761.1,Novel_012290,Novel_016749,Novel_003166,Novel_018225,XM_018050174.1,Novel_012136,Novel_023999,Novel_020716,XM_018058577.1,Novel_019680,XM_005690714.3,Novel_017168,XM_005699056.2,Novel_003433,Novel_020417,Novel_000175,Novel_017655,XM_018041336.1,Novel_015070,Novel_016201,Novel_011617,Novel_010481,Nove…
Biological Process	GO:0006670	sphingosine metabolic process	2	20	0.0939333	0.592128	Novel_011417,Novel_011498
Biological Process	GO:0006720	isoprenoid metabolic process	6	121	0.0955736	0.592128	NM_001314229.1,Novel_012870,Novel_008864,XM_018053102.1,XM_013969550.2,Novel_025088
Biological Process	GO:0006730	one-carbon metabolic process	5	91	0.088145	0.592128	Novel_003677,Novel_021235,Novel_003679,Novel_003678,Novel_022219
Biological Process	GO:0006820	anion transport	34	1028	0.0907958	0.592128	Novel_023550,XM_005682096.3,Novel_021023,Novel_022003,Novel_027844,XM_018040653.1,Novel_023545,Novel_013940,Novel_003677,XM_018054504.1,XM_018055924.1,Novel_005930,Novel_012995,Novel_006697,Novel_021022,Novel_009307,Novel_003678,Novel_003679,Novel_005127,XM_018060543.1,Novel_002688,Novel_006051,Novel_027812,Novel_001740,Novel_008490,XM_018050081.1,Novel_022005,Novel_019879,XM_018051767.1,Novel_02…
Biological Process	GO:0006904	vesicle docking involved in exocytosis	6	117	0.0845539	0.592128	XM_018055222.1,XM_018055231.1,Novel_012591,XM_005686815.3,Novel_009561,Novel_011166
Biological Process	GO:0007158	neuron cell-cell adhesion	3	41	0.0898446	0.592128	XM_018055231.1,Novel_016746,XM_018055222.1
Biological Process	GO:0007193	adenylate cyclase-inhibiting G-protein coupled receptor signaling pathway	7	145	0.0842894	0.592128	Novel_010118,Novel_002623,Novel_010115,Novel_004740,Novel_022003,Novel_022005,Novel_010114
Biological Process	GO:0007210	serotonin receptor signaling pathway	3	40	0.0848311	0.592128	Novel_010114,Novel_010118,Novel_010115
Biological Process	GO:0007266	Rho protein signal transduction	13	325	0.0832602	0.592128	XM_018054069.1,Novel_007571,Novel_007566,XM_018058897.1,XM_018048423.1,XM_005700426.3,Novel_007567,Novel_000003,XM_005675418.3,Novel_014875,XR_001920008.1,Novel_016201,Novel_009307
Biological Process	GO:0007344	pronuclear fusion	1	4	0.0998017	0.592128	XM_005699056.2
Biological Process	GO:0007610	behavior	39	1194	0.0856803	0.592128	Novel_025897,Novel_020919,Novel_007096,Novel_022005,Novel_008164,XM_018055743.1,XM_013972199.2,Novel_020918,Novel_007547,XM_018055231.1,Novel_001580,Novel_008166,Novel_014690,XM_018055222.1,XM_018057735.1,Novel_020052,XM_018063219.1,Novel_004740,Novel_014875,XM_018057547.1,Novel_020716,XM_018041336.1,Novel_001702,XR_001917262.1,Novel_016746,Novel_019036,Novel_026448,XM_018058425.1,Novel_006476,XM…
Biological Process	GO:0007622	rhythmic behavior	5	92	0.0913323	0.592128	Novel_025897,XM_018041336.1,Novel_012473,XM_018058425.1,Novel_023255
Biological Process	GO:0007628	adult walking behavior	4	64	0.0846188	0.592128	Novel_019036,Novel_001702,Novel_007096,Novel_025897
Biological Process	GO:0008089	anterograde axonal transport	3	43	0.10023	0.592128	Novel_009182,Novel_011844,Novel_009184
Biological Process	GO:0008215	spermine metabolic process	13	325	0.0832602	0.592128	Novel_018946,Novel_018332,Novel_022709,Novel_026448,Novel_020043,Novel_022969,Novel_027367,Novel_019403,Novel_010799,Novel_000099,Novel_021157,Novel_018334,Novel_019400
Biological Process	GO:0009101	glycoprotein biosynthetic process	24	691	0.0932608	0.592128	XM_005676812.3,Novel_006172,Novel_006075,XM_018053406.1,XM_018055409.1,XM_018040669.1,Novel_023344,Novel_010927,XM_018041241.1,Novel_006170,Novel_010914,Novel_023866,Novel_025157,XM_018041232.1,Novel_014998,Novel_023343,Novel_018257,XM_018063669.1,XM_018042251.1,XM_018048226.1,XM_013969550.2,Novel_025158,Novel_023346,Novel_023869
Biological Process	GO:0009258	10-formyltetrahydrofolate catabolic process	1	4	0.0998017	0.592128	Novel_022219
Biological Process	GO:0009266	response to temperature stimulus	12	302	0.0967608	0.592128	Novel_006172,Novel_007918,Novel_000173,Novel_026483,Novel_009397,Novel_023579,Novel_020052,Novel_004201,Novel_000502,XM_013969732.2,Novel_006170,Novel_026486
Biological Process	GO:0009397	folic acid-containing compound catabolic process	1	4	0.0998017	0.592128	Novel_022219
Biological Process	GO:0009593	detection of chemical stimulus	21	589	0.0908814	0.592128	Novel_015159,Novel_023330,Novel_026573,Novel_013173,Novel_000099,Novel_025485,Novel_009406,Novel_019407,Novel_016840,Novel_027958,Novel_000079,Novel_000924,Novel_023833,Novel_018765,Novel_000098,Novel_012649,Novel_000074,Novel_008915,Novel_013174,Novel_023898,Novel_025484
Biological Process	GO:0010710	regulation of collagen catabolic process	1	4	0.0998017	0.592128	NM_001314156.1
Biological Process	GO:0010760	negative regulation of macrophage chemotaxis	1	4	0.0998017	0.592128	XM_013967046.2
Biological Process	GO:0010940	positive regulation of necrotic cell death	1	4	0.0998017	0.592128	Novel_018257
Biological Process	GO:0014038	regulation of Schwann cell differentiation	1	4	0.0998017	0.592128	XM_005699056.2
Biological Process	GO:0014065	phosphatidylinositol 3-kinase signaling	11	268	0.0917195	0.592128	Novel_013816,Novel_024577,Novel_020681,Novel_014875,Novel_014628,XM_005696851.3,XM_005696850.3,XM_018041336.1,Novel_000437,Novel_020052,Novel_013818
Biological Process	GO:0016246	RNA interference	3	42	0.0949787	0.592128	XM_018059052.1,Novel_021408,XM_018059054.1
Biological Process	GO:0019322	pentose biosynthetic process	1	4	0.0998017	0.592128	Novel_022444
Biological Process	GO:0021587	cerebellum morphogenesis	5	94	0.0978822	0.592128	XM_018055222.1,XM_018055786.1,Novel_004688,Novel_006216,XM_018055231.1
Biological Process	GO:0021603	cranial nerve formation	2	19	0.0859677	0.592128	Novel_023550,Novel_023545
Biological Process	GO:0021683	cerebellar granular layer morphogenesis	3	40	0.0848311	0.592128	XM_018055231.1,XM_018055222.1,Novel_004688
Biological Process	GO:0021684	cerebellar granular layer formation	3	40	0.0848311	0.592128	XM_018055231.1,Novel_004688,XM_018055222.1
Biological Process	GO:0021707	cerebellar granule cell differentiation	3	40	0.0848311	0.592128	XM_018055231.1,XM_018055222.1,Novel_004688
Biological Process	GO:0022010	central nervous system myelination	2	20	0.0939333	0.592128	Novel_023057,XM_018041336.1
Biological Process	GO:0030031	cell projection assembly	26	751	0.0858864	0.592128	Novel_021006,Novel_023545,Novel_000949,XM_005675316.3,Novel_018225,XM_018055231.1,Novel_001051,XM_005675418.3,XM_013963894.2,Novel_002944,Novel_011072,Novel_023550,XM_018055222.1,Novel_013605,Novel_024007,Novel_004860,Novel_019118,Novel_001760,Novel_000711,Novel_021007,Novel_002941,Novel_002945,Novel_014628,Novel_027958,Novel_016453,Novel_007785
Biological Process	GO:0030206	chondroitin sulfate biosynthetic process	3	41	0.0898446	0.592128	Novel_006075,Novel_025158,Novel_025157
Biological Process	GO:0030809	negative regulation of nucleotide biosynthetic process	4	65	0.0884131	0.592128	Novel_022003,Novel_022005,XM_005696850.3,XM_005696851.3
Biological Process	GO:0031649	heat generation	2	19	0.0859677	0.592128	Novel_008166,Novel_008164
Biological Process	GO:0031987	locomotion involved in locomotory behavior	3	40	0.0848311	0.592128	Novel_008166,Novel_008164,Novel_004740
Biological Process	GO:0031989	bombesin receptor signaling pathway	1	4	0.0998017	0.592128	Novel_027331
Biological Process	GO:0032291	axon ensheathment in central nervous system	2	20	0.0939333	0.592128	Novel_023057,XM_018041336.1
Biological Process	GO:0032436	positive regulation of proteasomal ubiquitin-dependent protein catabolic process	9	208	0.0937287	0.592128	Novel_000175,XM_018050177.1,XM_018050174.1,XM_018052011.1,Novel_016749,Novel_012290,XM_018048761.1,Novel_020716,Novel_000173
Biological Process	GO:0032774	RNA biosynthetic process	216	7674	0.0972397	0.592128	XM_018059697.1,Novel_004456,Novel_024729,Novel_021759,Novel_014330,XM_018052011.1,XM_018052366.1,Novel_014385,XM_018059544.1,Novel_016418,Novel_012391,Novel_010481,Novel_000938,Novel_026761,XR_001917611.1,XM_018062766.1,XM_018066926.1,Novel_024745,Novel_019352,XM_005678346.3,XM_018038743.1,Novel_007618,XM_018048677.1,XM_018049729.1,Novel_018362,Novel_021362,Novel_017724,Novel_011250,XM_018058897.…
Biological Process	GO:0033499	galactose catabolic process via UDP-galactose	1	4	0.0998017	0.592128	XM_018055142.1
Biological Process	GO:0034643	establishment of mitochondrion localization, microtubule-mediated	3	41	0.0898446	0.592128	Novel_009184,Novel_007096,Novel_009182
Biological Process	GO:0034765	regulation of ion transmembrane transport	26	753	0.0878851	0.592128	Novel_005207,Novel_025897,Novel_000582,XM_005692320.3,Novel_003679,Novel_003678,Novel_001702,Novel_016361,XM_018042425.1,Novel_017447,Novel_001988,Novel_016309,XM_018055231.1,Novel_003955,Novel_025900,Novel_018974,XM_018055222.1,Novel_011057,Novel_000324,Novel_006476,Novel_004447,Novel_012684,Novel_002370,XM_018046139.1,Novel_008170,Novel_003677
Biological Process	GO:0035725	sodium ion transmembrane transport	10	234	0.0855338	0.592128	Novel_016309,Novel_017447,Novel_002370,Novel_016361,Novel_027844,XM_005692320.3,Novel_014687,Novel_000324,Novel_018974,Novel_005207
Biological Process	GO:0036015	response to interleukin-3	1	4	0.0998017	0.592128	Novel_000173
Biological Process	GO:0036016	cellular response to interleukin-3	1	4	0.0998017	0.592128	Novel_000173
Biological Process	GO:0042346	positive regulation of NF-kappaB import into nucleus	2	20	0.0939333	0.592128	XM_018043982.1,Novel_014058
Biological Process	GO:0042478	regulation of eye photoreceptor cell development	1	4	0.0998017	0.592128	Novel_019118
Biological Process	GO:0042539	hypotonic salinity response	1	4	0.0998017	0.592128	XM_018054504.1
Biological Process	GO:0042560	pteridine-containing compound catabolic process	1	4	0.0998017	0.592128	Novel_022219
Biological Process	GO:0042631	cellular response to water deprivation	1	4	0.0998017	0.592128	Novel_026675
Biological Process	GO:0042732	D-xylose metabolic process	2	20	0.0939333	0.592128	Novel_019155,Novel_019158
Biological Process	GO:0043066	negative regulation of apoptotic process	45	1411	0.0921854	0.592128	Novel_010757,Novel_010760,Novel_018028,Novel_010763,Novel_010746,XM_018040653.1,Novel_008170,Novel_011156,Novel_018257,Novel_017168,Novel_016721,Novel_019790,Novel_016201,XM_018041336.1,XM_005700353.3,XM_005699056.2,Novel_014690,Novel_015372,Novel_020681,Novel_017000,Novel_009184,Novel_026761,Novel_006075,Novel_009182,Novel_010753,Novel_012391,Novel_002766,Novel_005625,Novel_010759,Novel_018914,X…
Biological Process	GO:0043069	negative regulation of programmed cell death	46	1443	0.0899768	0.592128	Novel_010759,Novel_012391,Novel_002766,Novel_005625,Novel_018914,XM_018065844.1,XM_018041241.1,XM_018063219.1,XM_018050081.1,Novel_020052,Novel_014690,Novel_020681,Novel_015372,Novel_017000,Novel_009184,Novel_026761,Novel_006075,Novel_009182,Novel_010753,Novel_013702,Novel_020918,Novel_002770,Novel_020919,XM_018041232.1,XM_018044969.1,Novel_010762,Novel_021009,Novel_013993,Novel_000173,Novel_0140…
Biological Process	GO:0043161	proteasome-mediated ubiquitin-dependent protein catabolic process	30	889	0.0886641	0.592128	XM_018058897.1,Novel_020716,XM_005690714.3,Novel_014058,Novel_015924,Novel_000173,Novel_008822,Novel_017168,Novel_024416,XM_005699056.2,Novel_020417,Novel_000175,Novel_017655,XM_018050177.1,Novel_016201,Novel_015923,XM_018044491.1,Novel_025210,XM_018048761.1,Novel_003162,XM_018061960.1,Novel_008820,XM_018066067.1,Novel_016749,Novel_003166,Novel_012290,Novel_012136,XM_018050174.1,XM_018040015.1,XM…
Biological Process	GO:0043436	oxoacid metabolic process	61	1987	0.0999284	0.592128	Novel_023545,XM_013966241.2,Novel_025963,XM_005678139.3,Novel_003677,Novel_012473,XM_018040653.1,Novel_010746,Novel_022219,Novel_010757,XM_005696850.3,Novel_023550,Novel_010763,Novel_021235,XM_018046912.1,Novel_010760,Novel_002020,XM_018042949.1,XM_018053406.1,XM_018040945.1,XM_005699530.3,XM_018044257.1,Novel_003679,Novel_003678,Novel_018249,Novel_012995,XM_018057752.1,XM_018043168.1,XM_00567586…
Biological Process	GO:0043547	positive regulation of GTPase activity	31	934	0.099064	0.592128	Novel_020744,XM_018055792.1,Novel_013973,Novel_015806,Novel_016201,XM_018063648.1,XM_018044192.1,Novel_012920,Novel_019118,Novel_004316,XM_018048423.1,Novel_000173,XM_018057000.1,Novel_004982,XM_018045947.1,Novel_003362,Novel_014875,Novel_001444,XM_018063358.1,Novel_024276,XM_018048806.1,XR_001920008.1,Novel_004201,Novel_011057,Novel_012926,Novel_018328,XM_018045786.1,Novel_024278,Novel_022336,XM…
Biological Process	GO:0043632	modification-dependent macromolecule catabolic process	46	1441	0.0885143	0.592128	Novel_015923,Novel_010481,Novel_011617,Novel_003162,Novel_008820,XM_018066067.1,XM_018040015.1,XM_018052011.1,XM_018058897.1,Novel_026578,Novel_015924,Novel_014058,Novel_000173,Novel_008822,Novel_027717,Novel_007096,Novel_024416,XM_005695948.3,XM_018050177.1,XM_018044491.1,XM_018065893.1,Novel_015983,Novel_025210,Novel_002771,XM_018048761.1,XM_018061960.1,Novel_018225,Novel_012290,Novel_003166,No…
Biological Process	GO:0044062	regulation of excretion	2	19	0.0859677	0.592128	XM_005696850.3,XM_005696851.3
Biological Process	GO:0044246	regulation of multicellular organismal metabolic process	3	42	0.0949787	0.592128	NM_001314156.1,Novel_008166,Novel_008164
Biological Process	GO:0044337	canonical Wnt signaling pathway involved in positive regulation of apoptotic process	1	4	0.0998017	0.592128	Novel_000173
Biological Process	GO:0045003	double-strand break repair via synthesis-dependent strand annealing	2	20	0.0939333	0.592128	XM_018048670.1,XM_018048671.1
Biological Process	GO:0045719	negative regulation of glycogen biosynthetic process	1	4	0.0998017	0.592128	Novel_000173
Biological Process	GO:0045794	negative regulation of cell volume	3	42	0.0949787	0.592128	Novel_025900,Novel_025897,XM_018042425.1
Biological Process	GO:0045823	positive regulation of heart contraction	3	40	0.0848311	0.592128	XM_005696851.3,XM_005696850.3,Novel_016309
Biological Process	GO:0046058	cAMP metabolic process	10	237	0.0911404	0.592128	Novel_010118,Novel_009307,Novel_001702,Novel_022003,Novel_001851,XM_005696850.3,Novel_010115,XM_005696851.3,Novel_010114,Novel_022005
Biological Process	GO:0046166	glyceraldehyde-3-phosphate biosynthetic process	1	4	0.0998017	0.592128	Novel_022444
Biological Process	GO:0046500	S-adenosylmethionine metabolic process	3	40	0.0848311	0.592128	Novel_003678,Novel_003679,Novel_003677
Biological Process	GO:0046597	negative regulation of viral entry into host cell	2	20	0.0939333	0.592128	Novel_024745,Novel_024743
Biological Process	GO:0046599	regulation of centriole replication	2	19	0.0859677	0.592128	Novel_020919,Novel_020918
Biological Process	GO:0046684	response to pyrethroid	1	4	0.0998017	0.592128	Novel_018974
Biological Process	GO:0046827	positive regulation of protein export from nucleus	3	42	0.0949787	0.592128	XM_018041232.1,XM_018041241.1,Novel_000173
Biological Process	GO:0046887	positive regulation of hormone secretion	9	207	0.0916572	0.592128	Novel_016201,NM_001314229.1,Novel_025088,XM_018041241.1,XM_005700540.3,XM_018041232.1,XM_005696850.3,XM_005696851.3,Novel_000216
Biological Process	GO:0047497	mitochondrion transport along microtubule	3	41	0.0898446	0.592128	Novel_009184,Novel_007096,Novel_009182
Biological Process	GO:0048017	inositol lipid-mediated signaling	14	367	0.0993593	0.592128	XM_018041336.1,Novel_000437,Novel_013818,Novel_020052,Novel_024577,Novel_014875,Novel_020681,Novel_014628,Novel_013816,XM_018047786.1,XM_018047760.1,XM_005696851.3,XM_005696850.3,Novel_007162
Biological Process	GO:0048025	negative regulation of mRNA splicing, via spliceosome	5	90	0.0850169	0.592128	XM_018039752.1,XM_005679282.3,XM_018050497.1,XM_018052838.1,XM_018040425.1
Biological Process	GO:0048278	vesicle docking	8	175	0.0867479	0.592128	Novel_012591,XM_018055231.1,XM_005686815.3,Novel_011166,Novel_009561,Novel_014032,Novel_014029,XM_018055222.1
Biological Process	GO:0048512	circadian behavior	5	91	0.088145	0.592128	Novel_025897,Novel_012473,XM_018041336.1,Novel_023255,XM_018058425.1
Biological Process	GO:0048638	regulation of developmental growth	22	630	0.100118	0.592128	Novel_005818,Novel_020052,XM_018041241.1,Novel_018429,Novel_008170,Novel_019037,Novel_017769,Novel_011553,Novel_005819,XM_005696851.3,XM_005696850.3,Novel_016746,Novel_019036,Novel_014665,XM_018054084.1,XM_005699056.2,XM_018066810.1,XM_018041336.1,Novel_019790,Novel_000173,Novel_018257,Novel_005816
Biological Process	GO:0048639	positive regulation of developmental growth	13	328	0.0878571	0.592128	Novel_019037,Novel_018429,Novel_008170,Novel_005818,XM_005699056.2,Novel_020052,Novel_005816,Novel_019036,XM_005696851.3,Novel_000173,XM_005696850.3,Novel_019790,Novel_005819
Biological Process	GO:0048762	mesenchymal cell differentiation	16	423	0.087338	0.592128	Novel_000173,XM_018054982.1,XM_018041232.1,XM_018042229.1,XM_018066810.1,Novel_002253,Novel_006216,XM_005696851.3,XM_005696850.3,Novel_011553,XM_018059698.1,XM_018042164.1,XM_018041241.1,Novel_008170,XM_018059697.1,Novel_005625
Biological Process	GO:0048814	regulation of dendrite morphogenesis	8	179	0.0956783	0.592128	Novel_000173,Novel_018328,XM_005700540.3,Novel_004201,Novel_015150,XM_005675316.3,Novel_004208,XM_018041336.1
Biological Process	GO:0048869	cellular developmental process	204	7187	0.0836477	0.592128	Novel_013336,XM_018042164.1,Novel_010763,Novel_010757,XM_005696850.3,Novel_023550,Novel_010664,XM_018046076.1,Novel_013369,Novel_011413,Novel_023579,Novel_010851,Novel_005049,Novel_018429,XM_018055786.1,Novel_008170,Novel_014875,Novel_027958,Novel_007785,Novel_006947,Novel_024007,XM_018041336.1,Novel_002253,XM_018054084.1,Novel_014665,Novel_002202,Novel_019358,XR_001917952.1,Novel_001580,Novel_01…
Biological Process	GO:0050686	negative regulation of mRNA processing	6	120	0.0927497	0.592128	XM_018062392.1,XM_005679282.3,XM_018050497.1,XM_018040425.1,XM_018052838.1,XM_018039752.1
Biological Process	GO:0051290	protein heterotetramerization	3	41	0.0898446	0.592128	XM_018053102.1,XM_018055231.1,XM_018055222.1
Biological Process	GO:0051654	establishment of mitochondrion localization	3	41	0.0898446	0.592128	Novel_009182,Novel_007096,Novel_009184
Biological Process	GO:0055023	positive regulation of cardiac muscle tissue growth	4	64	0.0846188	0.592128	XM_005696850.3,Novel_008170,XM_005696851.3,XM_005699056.2
Biological Process	GO:0055113	epiboly involved in gastrulation with mouth forming second	1	4	0.0998017	0.592128	Novel_018429
Biological Process	GO:0060421	positive regulation of heart growth	4	67	0.0962423	0.592128	XM_005699056.2,XM_005696851.3,Novel_008170,XM_005696850.3
Biological Process	GO:0061152	trachea submucosa development	1	4	0.0998017	0.592128	XM_018043982.1
Biological Process	GO:0061153	trachea gland development	1	4	0.0998017	0.592128	XM_018043982.1
Biological Process	GO:0071109	superior temporal gyrus development	1	4	0.0998017	0.592128	Novel_000173
Biological Process	GO:0071477	cellular hypotonic salinity response	1	4	0.0998017	0.592128	XM_018054504.1
Biological Process	GO:0071826	ribonucleoprotein complex subunit organization	21	593	0.0956489	0.592128	Novel_019353,XM_018062286.1,XM_018039752.1,XM_018056596.1,Novel_004490,XM_018061239.1,XM_018059054.1,XM_013964742.2,XM_018059052.1,XM_018056594.1,Novel_011250,Novel_021408,XM_018056986.1,XM_013962444.2,Novel_024124,Novel_026909,Novel_019358,XM_018055725.1,XM_005687994.3,Novel_019352,Novel_004497
Biological Process	GO:0071985	multivesicular body sorting pathway	3	41	0.0898446	0.592128	Novel_026032,Novel_015070,Novel_026040
Biological Process	GO:0072358	cardiovascular system development	42	1301	0.0880493	0.592128	Novel_010759,XM_018055510.1,Novel_012649,XM_018041241.1,Novel_002782,Novel_013466,XM_018050014.1,Novel_010815,XM_018055231.1,XM_018055222.1,XM_005696851.3,Novel_001851,Novel_010753,Novel_026573,Novel_000099,Novel_001988,Novel_001162,XM_018041232.1,Novel_010762,XM_018061366.1,XM_018059817.1,Novel_016453,XM_018045790.1,Novel_018765,Novel_010746,Novel_018429,Novel_008170,Novel_005445,XM_005696850.3,…
Biological Process	GO:0086010	membrane depolarization during action potential	4	64	0.0846188	0.592128	Novel_018974,Novel_016361,Novel_005207,Novel_016309
Biological Process	GO:0086047	membrane depolarization during Purkinje myocyte cell action potential	1	4	0.0998017	0.592128	Novel_018974
Biological Process	GO:0090004	positive regulation of establishment of protein localization to plasma membrane	5	91	0.088145	0.592128	Novel_020681,XM_018055231.1,XM_018055222.1,NM_001314156.1,XM_005687994.3
Biological Process	GO:0090126	protein complex assembly involved in synapse maturation	2	20	0.0939333	0.592128	XM_018055222.1,XM_018055231.1
Biological Process	GO:0090161	Golgi ribbon formation	3	41	0.0898446	0.592128	Novel_011250,Novel_014032,Novel_014029
Biological Process	GO:0090304	nucleic acid metabolic process	300	10806	0.0902504	0.592128	Novel_021757,Novel_004688,Novel_007478,Novel_020179,XM_018040425.1,Novel_027688,Novel_021978,Novel_021988,XM_018050293.1,Novel_014501,XM_005679282.3,Novel_012727,Novel_003678,XM_018048821.1,XM_018038847.1,XM_018039422.1,Novel_006623,XM_005696537.3,Novel_007647,Novel_012735,Novel_021408,XM_018043381.1,XM_018041460.1,Novel_014330,XM_018052011.1,XM_018052366.1,Novel_026004,Novel_014385,XM_018059697.…
Biological Process	GO:0090307	mitotic spindle assembly	6	119	0.0899717	0.592128	XM_018061638.1,XM_018061639.1,XM_018061046.1,Novel_026083,Novel_015116,XM_005700353.3
Biological Process	GO:0090399	replicative senescence	2	19	0.0859677	0.592128	XM_013965606.2,Novel_001740
Biological Process	GO:0090659	walking behavior	4	64	0.0846188	0.592128	Novel_025897,Novel_019036,Novel_007096,Novel_001702
Biological Process	GO:0090735	DNA repair complex assembly	2	20	0.0939333	0.592128	XM_018048671.1,XM_018048670.1
Biological Process	GO:0097106	postsynaptic density organization	3	42	0.0949787	0.592128	XM_018055222.1,XM_018055231.1,XM_018041336.1
Biological Process	GO:0097107	postsynaptic density assembly	3	40	0.0848311	0.592128	XM_018055222.1,XM_018055231.1,XM_018041336.1
Biological Process	GO:0098698	postsynaptic specialization assembly	3	40	0.0848311	0.592128	XM_018041336.1,XM_018055231.1,XM_018055222.1
Biological Process	GO:0099084	postsynaptic specialization organization	3	42	0.0949787	0.592128	XM_018055222.1,XM_018041336.1,XM_018055231.1
Biological Process	GO:0099565	chemical synaptic transmission, postsynaptic	8	175	0.0867479	0.592128	Novel_000173,XM_018055222.1,XM_018057547.1,XM_018039752.1,XM_018055231.1,Novel_008170,XM_018041336.1,Novel_023602
Biological Process	GO:1900372	negative regulation of purine nucleotide biosynthetic process	4	65	0.0884131	0.592128	Novel_022005,Novel_022003,XM_005696850.3,XM_005696851.3
Biological Process	GO:1901096	regulation of autophagosome maturation	2	20	0.0939333	0.592128	Novel_003162,Novel_003166
Biological Process	GO:1901385	regulation of voltage-gated calcium channel activity	3	42	0.0949787	0.592128	Novel_001702,XM_018046139.1,Novel_011057
Biological Process	GO:1902188	positive regulation of viral release from host cell	3	43	0.10023	0.592128	XM_018043142.1,Novel_026578,Novel_015116
Biological Process	GO:1902850	microtubule cytoskeleton organization involved in mitosis	10	240	0.0969617	0.592128	XM_018061638.1,XM_018061639.1,Novel_026083,Novel_020919,XM_018064112.1,Novel_024124,XM_018061046.1,Novel_015116,Novel_020918,XM_005700353.3
Biological Process	GO:1903774	positive regulation of viral budding via host ESCRT complex	1	4	0.0998017	0.592128	Novel_026578
Biological Process	GO:1903792	negative regulation of anion transport	3	42	0.0949787	0.592128	Novel_022003,Novel_022005,Novel_001740
Biological Process	GO:1904339	negative regulation of dopaminergic neuron differentiation	1	4	0.0998017	0.592128	Novel_000173
Biological Process	GO:1905037	autophagosome organization	9	210	0.0979532	0.592128	Novel_015372,Novel_013816,Novel_005533,Novel_013818,Novel_017996,Novel_017989,Novel_017988,Novel_017980,Novel_017990
Biological Process	GO:2000077	negative regulation of type B pancreatic cell development	1	4	0.0998017	0.592128	Novel_000173
Biological Process	GO:2000374	regulation of oxygen metabolic process	1	4	0.0998017	0.592128	Novel_018257
Biological Process	GO:2000395	regulation of ubiquitin-dependent endocytosis	1	4	0.0998017	0.592128	Novel_015070
Biological Process	GO:2000397	positive regulation of ubiquitin-dependent endocytosis	1	4	0.0998017	0.592128	Novel_015070
Biological Process	GO:2000427	positive regulation of apoptotic cell clearance	1	4	0.0998017	0.592128	XM_013974002.2
Biological Process	GO:2000466	negative regulation of glycogen (starch) synthase activity	1	4	0.0998017	0.592128	Novel_000173
Biological Process	GO:2001031	positive regulation of cellular glucuronidation	1	4	0.0998017	0.592128	Novel_012684
Cellular Component	GO:0005795	Golgi stack	8	181	0.100332	0.592128	Novel_025157,Novel_023343,XM_018061366.1,Novel_010481,Novel_023344,Novel_023346,Novel_025158,Novel_010927
Cellular Component	GO:0005887	integral component of plasma membrane	69	2252	0.0872635	0.592128	Novel_005492,XM_018041428.1,Novel_021022,XM_018057547.1,XM_018043381.1,Novel_016361,XM_018066622.1,Novel_005127,Novel_006201,Novel_020783,XM_018042425.1,Novel_000502,Novel_003955,Novel_011553,XM_018042636.1,Novel_010115,Novel_022003,Novel_023701,XM_018048435.1,Novel_002945,Novel_025897,Novel_002941,Novel_017966,XM_018042832.1,NM_001314156.1,Novel_027950,XM_005682966.2,Novel_010114,Novel_002370,No…
Cellular Component	GO:0014801	longitudinal sarcoplasmic reticulum	1	4	0.0998017	0.592128	Novel_017484
Cellular Component	GO:0016363	nuclear matrix	11	265	0.0864433	0.592128	XM_018055553.1,Novel_019037,XM_005679282.3,Novel_021757,XM_018038743.1,Novel_012819,Novel_021759,Novel_001988,Novel_014690,Novel_000601,Novel_019036
Cellular Component	GO:0016607	nuclear speck	17	461	0.0950688	0.592128	Novel_020355,XM_018052838.1,XM_018050174.1,Novel_008170,XM_018058857.1,Novel_019353,XM_018040425.1,Novel_013694,XM_018050177.1,Novel_019352,XM_018066137.1,Novel_019358,XM_018066136.1,XM_005678695.3,Novel_010499,XM_018059459.1,XM_013962444.2
Cellular Component	GO:0030672	synaptic vesicle membrane	6	119	0.0899717	0.592128	Novel_005816,XM_018047368.1,Novel_006697,Novel_026236,Novel_005818,Novel_005819
Cellular Component	GO:0030863	cortical cytoskeleton	10	241	0.0989497	0.592128	Novel_012735,Novel_016415,Novel_002688,Novel_027688,Novel_012738,XM_018066400.1,Novel_027694,Novel_016418,Novel_012727,Novel_016420
Cellular Component	GO:0030904	retromer complex	3	40	0.0848311	0.592128	Novel_015806,Novel_003793,Novel_021071
Cellular Component	GO:0031090	organelle membrane	138	4762	0.0898122	0.592128	Novel_026445,Novel_008624,XM_018055765.1,XM_018060177.1,Novel_010914,XM_018048680.1,Novel_014998,Novel_011166,Novel_016420,XM_018046043.1,XM_018050177.1,Novel_016635,XM_018064779.1,Novel_016634,Novel_026448,Novel_010927,XM_018046076.1,Novel_006291,Novel_012473,Novel_013369,XM_018040427.1,Novel_005357,Novel_012738,XM_018041887.1,XM_018042502.1,Novel_017721,Novel_024007,Novel_016201,Novel_015070,No…
Cellular Component	GO:0031230	intrinsic component of cell outer membrane	1	4	0.0998017	0.592128	Novel_013034
Cellular Component	GO:0031527	filopodium membrane	3	41	0.0898446	0.592128	Novel_021007,XM_018053304.1,Novel_021006
Cellular Component	GO:0031901	early endosome membrane	7	145	0.0842894	0.592128	Novel_000502,Novel_005357,Novel_000216,Novel_005356,Novel_010001,Novel_005358,Novel_025612
Cellular Component	GO:0031981	nuclear lumen	210	7429	0.0898629	0.592128	Novel_011617,XR_001917611.1,Novel_024745,XM_018066926.1,Novel_020052,XM_018059697.1,Novel_012200,Novel_024729,Novel_021759,Novel_014330,XM_018052366.1,Novel_012391,XM_018059544.1,Novel_016418,XM_018058897.1,Novel_011250,Novel_026578,XM_018064771.1,Novel_008822,Novel_020691,Novel_010563,Novel_019352,XM_018038743.1,Novel_022444,Novel_007618,Novel_018906,Novel_017724,Novel_012536,Novel_027688,Novel_…
Cellular Component	GO:0034451	centriolar satellite	3	41	0.0898446	0.592128	XM_013966241.2,XM_018041820.1,XM_013970102.2
Cellular Component	GO:0043235	receptor complex	23	661	0.0972058	0.592128	XM_018066622.1,Novel_006201,Novel_013973,NM_001314156.1,XM_013972199.2,Novel_006216,Novel_004740,Novel_022005,Novel_006697,XM_018057547.1,XM_018042832.1,Novel_000765,XR_001918100.1,Novel_022003,Novel_001740,Novel_005049,XM_018050081.1,Novel_024406,XM_018059645.1,XM_018048435.1,Novel_007547,Novel_026448,Novel_001851
Cellular Component	GO:0044304	main axon	8	181	0.100332	0.592128	XM_018042832.1,XM_018059459.1,Novel_019036,Novel_018974,Novel_007889,Novel_007886,Novel_019037,Novel_002370
Cellular Component	GO:0044425	membrane part	393	14357	0.0982864	0.592128	XM_018045790.1,XM_018053304.1,Novel_023701,Novel_010712,XM_018048435.1,Novel_005388,Novel_011423,XM_005700540.3,Novel_003793,Novel_025210,Novel_003955,Novel_027688,Novel_011553,XM_018053910.1,Novel_014687,Novel_026034,Novel_003678,Novel_012727,Novel_006201,Novel_016361,Novel_013034,Novel_025612,Novel_020744,Novel_015150,XM_018051962.1,Novel_012735,XM_005696537.3,Novel_007647,Novel_009801,Novel_01…
Cellular Component	GO:0044446	intracellular organelle part	430	15739	0.0905399	0.592128	Novel_014330,Novel_021006,XM_018060940.1,XM_018052366.1,Novel_026004,XM_018059697.1,XM_018055409.1,Novel_022703,Novel_021068,Novel_021759,Novel_009184,Novel_024745,XM_018066926.1,Novel_011617,XM_018048677.1,XM_005681000.3,Novel_005356,Novel_027950,Novel_023869,XM_018038743.1,Novel_020691,Novel_019853,XM_018058897.1,Novel_026578,Novel_001258,Novel_021757,XM_018053304.1,Novel_004688,Novel_026083,No…
Cellular Component	GO:0044450	microtubule organizing center part	10	233	0.0837127	0.592128	Novel_007785,Novel_020919,XM_018054356.1,XM_013966241.2,XM_018059131.1,XM_018041820.1,XM_013970102.2,Novel_010563,Novel_020918,Novel_011654
Cellular Component	GO:0045203	integral component of cell outer membrane	1	4	0.0998017	0.592128	Novel_013034
Cellular Component	GO:0048471	perinuclear region of cytoplasm	40	1230	0.0867876	0.592128	Novel_000173,Novel_023343,XM_018063358.1,Novel_025897,Novel_001988,XM_018049759.1,XM_005682966.2,Novel_024536,Novel_012206,Novel_017000,Novel_002345,Novel_020681,Novel_003162,Novel_021068,Novel_020052,Novel_007431,Novel_006427,Novel_012684,Novel_020355,XM_018059459.1,Novel_017168,Novel_018257,Novel_014628,Novel_005669,Novel_023346,Novel_020417,Novel_000175,Novel_009307,Novel_014032,Novel_005753,N…
Cellular Component	GO:0098552	side of membrane	29	864	0.0974253	0.592128	XM_018066107.1,Novel_023706,Novel_000227,Novel_018225,Novel_000765,XM_018046076.1,Novel_023701,Novel_016418,Novel_026034,Novel_027688,Novel_007162,Novel_011057,Novel_020744,Novel_016420,XM_018046043.1,XM_018041336.1,Novel_001702,Novel_009307,Novel_027694,Novel_012727,Novel_016201,XM_018057547.1,XM_018060493.1,Novel_026180,Novel_012738,XM_005685653.3,Novel_012735,Novel_025897,Novel_016415
Cellular Component	GO:0099501	exocytic vesicle membrane	6	119	0.0899717	0.592128	Novel_005819,Novel_005818,Novel_006697,Novel_026236,XM_018047368.1,Novel_005816
Cellular Component	GO:1990023	mitotic spindle midzone	2	20	0.0939333	0.592128	XM_018061638.1,XM_018061639.1
Cellular Component	GO:1990351	transporter complex	24	691	0.0932608	0.592128	Novel_005049,XM_018050081.1,XM_018048435.1,XM_018059645.1,Novel_002370,Novel_026448,Novel_007547,Novel_018974,Novel_003955,Novel_025900,XM_018042425.1,Novel_001988,Novel_016309,XM_013972199.2,Novel_006201,Novel_001702,Novel_016361,Novel_017484,XM_018042832.1,Novel_006697,XM_018057547.1,Novel_005207,Novel_025897,XM_018055924.1
Molecular Function	GO:0000010	trans-hexaprenyltranstransferase activity	1	4	0.0998017	0.592128	XM_018053102.1
Molecular Function	GO:0003983	UTP:glucose-1-phosphate uridylyltransferase activity	1	4	0.0998017	0.592128	XM_005686796.3
Molecular Function	GO:0003996	acyl-CoA ligase activity	1	4	0.0998017	0.592128	XM_018040945.1
Molecular Function	GO:0004034	aldose 1-epimerase activity	1	4	0.0998017	0.592128	XM_018055142.1
Molecular Function	GO:0004310	farnesyl-diphosphate farnesyltransferase activity	1	4	0.0998017	0.592128	Novel_008864
Molecular Function	GO:0004321	fatty-acyl-CoA synthase activity	1	4	0.0998017	0.592128	XM_018040945.1
Molecular Function	GO:0004560	alpha-L-fucosidase activity	1	4	0.0998017	0.592128	Novel_001339
Molecular Function	GO:0004842	ubiquitin-protein transferase activity	34	1031	0.0934579	0.592128	XM_018061960.1,Novel_015983,XM_018065893.1,Novel_007084,Novel_012136,Novel_000424,Novel_016749,Novel_012290,Novel_018708,Novel_017168,Novel_021071,XM_005690714.3,Novel_020716,XM_018058577.1,Novel_024743,Novel_025612,XM_005700353.3,Novel_003433,Novel_024745,XM_018063598.1,Novel_003445,Novel_002242,Novel_000324,Novel_015923,Novel_010481,Novel_008820,Novel_004702,Novel_008822,Novel_015924,Novel_0162…
Molecular Function	GO:0004946	bombesin receptor activity	1	4	0.0998017	0.592128	Novel_027331
Molecular Function	GO:0005030	neurotrophin receptor activity	3	41	0.0898446	0.592128	Novel_021143,Novel_009704,Novel_009709
Molecular Function	GO:0005315	inorganic phosphate transmembrane transporter activity	2	20	0.0939333	0.592128	Novel_021023,Novel_021022
Molecular Function	GO:0005509	calcium ion binding	48	1515	0.0914099	0.592128	Novel_005388,Novel_025963,Novel_012209,Novel_010945,Novel_018429,XM_018046139.1,XM_018043924.1,XM_005680666.3,Novel_022003,XM_005691547.3,Novel_024375,XM_018055051.1,Novel_017972,Novel_010947,XM_018043212.1,XM_018063669.1,Novel_023907,Novel_017447,Novel_022379,Novel_012273,XM_018038346.1,XM_018038965.1,Novel_005818,Novel_022378,XR_001918100.1,Novel_025964,Novel_005819,Novel_012206,XM_018055222.1,…
Molecular Function	GO:0008017	microtubule binding	18	494	0.0955527	0.592128	XM_018047929.1,Novel_002324,XM_018051644.1,Novel_024124,XM_018053746.1,XM_018041820.1,XM_005687994.3,Novel_013702,XM_018065299.1,Novel_020663,Novel_007785,Novel_017497,XM_018065297.1,Novel_021068,XM_018066107.1,XM_018039584.1,Novel_026083,Novel_008272
Molecular Function	GO:0008444	CDP-diacylglycerol-glycerol-3-phosphate 3-phosphatidyltransferase activity	1	4	0.0998017	0.592128	XR_001919614.1
Molecular Function	GO:0008503	benzodiazepine receptor activity	1	4	0.0998017	0.592128	Novel_006697
Molecular Function	GO:0015928	fucosidase activity	1	4	0.0998017	0.592128	Novel_001339
Molecular Function	GO:0016155	formyltetrahydrofolate dehydrogenase activity	1	4	0.0998017	0.592128	Novel_022219
Molecular Function	GO:0016212	kynurenine-oxoglutarate transaminase activity	1	4	0.0998017	0.592128	XM_005678139.3
Molecular Function	GO:0016918	retinal binding	2	20	0.0939333	0.592128	Novel_025088,NM_001314229.1
Molecular Function	GO:0022836	gated channel activity	26	756	0.0909408	0.592128	XM_018057547.1,Novel_006697,Novel_000582,Novel_025897,Novel_005207,Novel_026842,Novel_022005,XM_013972199.2,Novel_016309,Novel_000647,Novel_001988,XM_018042425.1,Novel_016361,Novel_001702,Novel_006201,Novel_006051,Novel_025900,Novel_018974,Novel_007547,XM_018059645.1,XM_018050081.1,Novel_002623,XR_001918100.1,Novel_002370,Novel_027812,Novel_022003
Molecular Function	GO:0031208	POZ domain binding	1	4	0.0998017	0.592128	XM_018058897.1
Molecular Function	GO:0031682	G-protein gamma-subunit binding	1	4	0.0998017	0.592128	Novel_011057
Molecular Function	GO:0031690	adrenergic receptor binding	4	65	0.0884131	0.592128	Novel_016201,Novel_008166,Novel_007096,Novel_008164
Molecular Function	GO:0031701	angiotensin receptor binding	2	19	0.0859677	0.592128	XM_018060493.1,Novel_016201
Molecular Function	GO:0033204	ribonuclease P RNA binding	1	4	0.0998017	0.592128	Novel_018906
Molecular Function	GO:0034450	ubiquitin-ubiquitin ligase activity	3	42	0.0949787	0.592128	Novel_015924,XM_005690714.3,Novel_015923
Molecular Function	GO:0034593	phosphatidylinositol bisphosphate phosphatase activity	3	43	0.10023	0.592128	XM_018044590.1,XM_018041336.1,XM_018056111.1
Molecular Function	GO:0035620	ceramide transporter activity	1	4	0.0998017	0.592128	XM_018060543.1
Molecular Function	GO:0035827	rubidium ion transmembrane transporter activity	1	4	0.0998017	0.592128	XM_018054504.1
Molecular Function	GO:0036137	kynurenine aminotransferase activity	1	4	0.0998017	0.592128	XM_005678139.3
Molecular Function	GO:0038177	death receptor agonist activity	1	4	0.0998017	0.592128	XM_018043982.1
Molecular Function	GO:0046404	ATP-dependent polydeoxyribonucleotide 5'-hydroxyl-kinase activity	2	19	0.0859677	0.592128	XM_018059054.1,XM_018059052.1
Molecular Function	GO:0047760	butyrate-CoA ligase activity	1	4	0.0998017	0.592128	XM_018040945.1
Molecular Function	GO:0050347	trans-octaprenyltranstransferase activity	1	4	0.0998017	0.592128	XM_018053102.1
Molecular Function	GO:0050733	RS domain binding	3	41	0.0898446	0.592128	Novel_019353,Novel_019352,Novel_019358
Molecular Function	GO:0051020	GTPase binding	25	728	0.0969933	0.592128	Novel_001580,Novel_022336,XM_013963894.2,Novel_010481,XM_005691547.3,Novel_011050,Novel_012926,Novel_018328,XM_018053317.1,Novel_006291,Novel_012103,XM_018048435.1,XM_018048806.1,XM_018048680.1,XM_018060493.1,Novel_007785,XM_018057000.1,XM_018048677.1,Novel_017776,XM_018044192.1,Novel_012920,Novel_004316,XM_018063648.1,Novel_015806,XM_018038366.1
Molecular Function	GO:0051032	nucleic acid transmembrane transporter activity	1	4	0.0998017	0.592128	XM_018059741.1
Molecular Function	GO:0051033	RNA transmembrane transporter activity	1	4	0.0998017	0.592128	XM_018059741.1
Molecular Function	GO:0051733	polydeoxyribonucleotide kinase activity	2	19	0.0859677	0.592128	XM_018059052.1,XM_018059054.1
Molecular Function	GO:0051734	ATP-dependent polynucleotide kinase activity	2	19	0.0859677	0.592128	XM_018059052.1,XM_018059054.1
Molecular Function	GO:0051748	UTP-monosaccharide-1-phosphate uridylyltransferase activity	1	4	0.0998017	0.592128	XM_005686796.3
Molecular Function	GO:0051996	squalene synthase activity	1	4	0.0998017	0.592128	Novel_008864
Molecular Function	GO:0071855	neuropeptide receptor binding	4	64	0.0846188	0.592128	XM_018057735.1,XM_018059456.1,XM_005696850.3,XM_005696851.3
Molecular Function	GO:0086039	calcium-transporting ATPase activity involved in regulation of cardiac muscle cell membrane potential	1	4	0.0998017	0.592128	Novel_017484
Molecular Function	GO:0086062	voltage-gated sodium channel activity involved in Purkinje myocyte action potential	1	4	0.0998017	0.592128	Novel_018974
Biological Process	GO:0001661	conditioned taste aversion	2	21	0.102101	0.596886	Novel_022005,Novel_022003
Biological Process	GO:0002888	positive regulation of myeloid leukocyte mediated immunity	2	21	0.102101	0.596886	XM_005700540.3,Novel_000216
Biological Process	GO:0030449	regulation of complement activation	2	21	0.102101	0.596886	Novel_026180,XM_018048527.1
Biological Process	GO:0032534	regulation of microvillus assembly	2	21	0.102101	0.596886	Novel_023545,Novel_023550
Biological Process	GO:0033006	regulation of mast cell activation involved in immune response	2	21	0.102101	0.596886	Novel_000216,XM_005700540.3
Biological Process	GO:0043302	positive regulation of leukocyte degranulation	2	21	0.102101	0.596886	Novel_000216,XM_005700540.3
Biological Process	GO:0043304	regulation of mast cell degranulation	2	21	0.102101	0.596886	Novel_000216,XM_005700540.3
Biological Process	GO:0051438	regulation of ubiquitin-protein transferase activity	7	152	0.101713	0.596886	XM_005699056.2,Novel_008164,XM_018041336.1,Novel_008166,Novel_003445,Novel_014330,Novel_017655
Biological Process	GO:0051603	proteolysis involved in cellular protein catabolic process	49	1564	0.101767	0.596886	XM_018050177.1,Novel_024416,XM_005695948.3,Novel_015116,Novel_008822,Novel_027717,Novel_007096,XM_018058897.1,Novel_000173,Novel_026578,Novel_015924,Novel_014058,XM_018040015.1,XM_018052011.1,Novel_008820,XM_018066067.1,Novel_003162,Novel_015923,Novel_011617,Novel_010481,Novel_017655,Novel_000175,Novel_015070,Novel_016201,XM_018041336.1,Novel_003433,XM_005699056.2,Novel_020417,Novel_017168,XM_018…
Molecular Function	GO:0008235	metalloexopeptidase activity	5	95	0.101244	0.596886	XM_018050014.1,Novel_020134,XM_018041520.1,Novel_009236,Novel_020131
Molecular Function	GO:0019841	retinol binding	2	21	0.102101	0.596886	NM_001314229.1,Novel_025088
Molecular Function	GO:0051731	polynucleotide 5'-hydroxyl-kinase activity	2	21	0.102101	0.596886	XM_018059054.1,XM_018059052.1
Biological Process	GO:0006139	nucleobase-containing compound metabolic process	332	12055	0.102433	0.598356	XM_018043734.1,XM_018043982.1,Novel_006216,XM_013965809.2,XM_005693030.3,Novel_010762,XM_013962444.2,Novel_000173,XM_018048680.1,XM_018040748.1,Novel_000378,Novel_010759,Novel_018914,XM_018050811.1,XM_005696851.3,Novel_000215,Novel_007702,XM_018041972.1,Novel_019353,Novel_014961,Novel_019006,Novel_004147,Novel_019797,Novel_012198,Novel_003679,XM_018041336.1,Novel_013362,Novel_016802,XM_018058577.…
Cellular Component	GO:0044448	cell cortex part	13	337	0.102582	0.598755	Novel_016415,Novel_012735,Novel_002688,Novel_027688,XM_018066400.1,Novel_012738,Novel_012591,Novel_027694,Novel_012727,Novel_016418,Novel_004860,Novel_016420,Novel_027820
Biological Process	GO:0050878	regulation of body fluid levels	20	566	0.103493	0.603603	XM_018053317.1,XM_018059380.1,XM_018045790.1,Novel_023701,Novel_023706,XM_005696851.3,XM_005696850.3,Novel_024007,XR_001919194.1,Novel_016201,XM_018044192.1,Novel_011844,Novel_025897,XM_005685653.3,Novel_009397,Novel_024577,Novel_011156,XM_018053102.1,Novel_019790,XM_018060493.1
Biological Process	GO:0000729	DNA double-strand break processing	4	69	0.104384	0.606423	XM_018048671.1,XM_013964532.2,Novel_026004,XM_018048670.1
Biological Process	GO:0048514	blood vessel morphogenesis	33	1008	0.104183	0.606423	Novel_001851,Novel_010753,XM_005696851.3,XM_018055222.1,Novel_010815,XM_018055231.1,XM_018050014.1,Novel_013466,Novel_012649,Novel_010759,Novel_010762,XM_018059817.1,Novel_001162,Novel_001988,Novel_000099,Novel_026573,Novel_010760,Novel_010763,XM_018053910.1,Novel_005445,XM_005696850.3,Novel_010757,Novel_010746,XM_018045790.1,Novel_018765,XM_018042216.1,Novel_014628,Novel_015159,Novel_014665,Nove…
Biological Process	GO:0098930	axonal transport	4	69	0.104384	0.606423	Novel_011844,Novel_009182,Novel_007096,Novel_009184
Cellular Component	GO:1902555	endoribonuclease complex	4	69	0.104384	0.606423	XM_018059054.1,Novel_018906,Novel_021408,XM_018059052.1
Cellular Component	GO:1905348	endonuclease complex	4	69	0.104384	0.606423	XM_018059052.1,Novel_021408,Novel_018906,XM_018059054.1
Biological Process	GO:0001909	leukocyte mediated cytotoxicity	5	96	0.104662	0.606617	Novel_026032,Novel_024007,XM_005700540.3,Novel_026040,Novel_026761
Biological Process	GO:0021575	hindbrain morphogenesis	5	96	0.104662	0.606617	XM_018055231.1,Novel_006216,Novel_004688,XM_018055786.1,XM_018055222.1
Molecular Function	GO:0005231	excitatory extracellular ligand-gated ion channel activity	5	96	0.104662	0.606617	Novel_006201,Novel_007547,Novel_002623,Novel_000647,XM_018059645.1
Biological Process	GO:0006152	purine nucleoside catabolic process	3	44	0.105595	0.607761	Novel_003677,Novel_003679,Novel_003678
Biological Process	GO:0010955	negative regulation of protein processing	3	44	0.105595	0.607761	Novel_026180,XM_005700353.3,XM_018048527.1
Biological Process	GO:0010970	transport along microtubule	8	183	0.105111	0.607761	Novel_009184,XM_005700540.3,Novel_007096,Novel_007785,Novel_009182,Novel_001760,XM_005687994.3,Novel_011844
Biological Process	GO:0046130	purine ribonucleoside catabolic process	3	44	0.105595	0.607761	Novel_003677,Novel_003679,Novel_003678
Biological Process	GO:0046364	monosaccharide biosynthetic process	8	183	0.105111	0.607761	Novel_022444,Novel_025088,XM_018041241.1,XM_013964057.2,NM_001314229.1,Novel_012103,XM_018046912.1,XM_018043142.1
Biological Process	GO:0060134	prepulse inhibition	3	44	0.105595	0.607761	XM_018055231.1,XM_018041336.1,XM_018055222.1
Biological Process	GO:0099111	microtubule-based transport	8	183	0.105111	0.607761	XM_005687994.3,Novel_011844,Novel_001760,Novel_009182,Novel_007785,Novel_009184,Novel_007096,XM_005700540.3
Biological Process	GO:1903318	negative regulation of protein maturation	3	44	0.105595	0.607761	XM_018048527.1,XM_005700353.3,Novel_026180
Cellular Component	GO:0044295	axonal growth cone	3	44	0.105595	0.607761	Novel_005601,XM_018055231.1,XM_018055222.1
Biological Process	GO:0035265	organ growth	12	307	0.105719	0.608009	XM_005696850.3,XM_005696851.3,XM_018066622.1,XM_018041336.1,Novel_017769,Novel_014665,XM_005699056.2,Novel_000437,XM_018055786.1,Novel_008170,XM_013967046.2,XM_018041241.1
Biological Process	GO:0046483	heterocycle metabolic process	339	12331	0.105871	0.60841	Novel_021408,XM_018041460.1,XM_018043381.1,Novel_009801,Novel_006623,Novel_007647,Novel_012735,XM_005696537.3,XM_018038847.1,XM_018048821.1,XM_018039422.1,XM_018050293.1,Novel_021978,Novel_021988,XM_005679282.3,Novel_014501,Novel_003678,Novel_012727,Novel_027688,Novel_020179,XM_018040425.1,Novel_004688,Novel_007478,Novel_021757,XM_018058897.1,XM_018042832.1,Novel_026578,Novel_020798,Novel_006957,…
Biological Process	GO:0010498	proteasomal protein catabolic process	31	941	0.1061	0.609255	XM_018048761.1,Novel_003162,XM_018061960.1,Novel_025210,Novel_011072,XM_018044491.1,Novel_015923,XM_018052011.1,Novel_012136,XM_018050174.1,XM_018040015.1,Novel_016749,Novel_012290,Novel_003166,Novel_008820,XM_018066067.1,Novel_008822,Novel_017168,XM_005690714.3,Novel_014058,Novel_015924,Novel_000173,XM_018058897.1,Novel_020716,Novel_016201,Novel_017655,Novel_000175,XM_018050177.1,Novel_020417,No…
Biological Process	GO:0014743	regulation of muscle hypertrophy	6	125	0.107321	0.614721	Novel_021110,Novel_006947,XM_005696851.3,XM_005696850.3,Novel_000173,Novel_004688
Biological Process	GO:0034762	regulation of transmembrane transport	26	771	0.107267	0.614721	Novel_011057,XM_018055222.1,Novel_000324,Novel_006476,XM_018055231.1,Novel_025900,Novel_018974,Novel_003955,XM_018046139.1,Novel_008170,Novel_003677,Novel_004447,Novel_012684,Novel_002370,Novel_000582,XM_005692320.3,Novel_005207,Novel_025897,XM_018042425.1,Novel_017447,Novel_001988,Novel_016309,Novel_003678,Novel_003679,Novel_001702,Novel_016361
Biological Process	GO:0060078	regulation of postsynaptic membrane potential	8	184	0.107547	0.614721	Novel_008170,XM_018041336.1,Novel_023602,XM_018055222.1,XM_018057547.1,XM_018039752.1,Novel_018974,XM_018055231.1
Biological Process	GO:0070972	protein localization to endoplasmic reticulum	10	245	0.107138	0.614721	Novel_002148,Novel_013606,Novel_012324,Novel_018028,Novel_012536,XM_005675406.3,Novel_015488,XM_018040669.1,Novel_000368,Novel_012322
Biological Process	GO:0090066	regulation of anatomical structure size	30	908	0.107536	0.614721	XM_018066810.1,XM_018042425.1,Novel_004316,XM_018041336.1,Novel_019118,Novel_000173,Novel_018257,XM_018055924.1,Novel_021071,Novel_025897,XM_005686815.3,Novel_012596,Novel_024187,Novel_018429,Novel_027106,XM_018048435.1,Novel_023706,Novel_004688,Novel_023701,XM_005696850.3,XM_005696851.3,Novel_011553,Novel_009182,Novel_002020,Novel_015372,Novel_009184,Novel_025900,Novel_001580,Novel_016746,Novel_…
Molecular Function	GO:0034212	peptide N-acetyltransferase activity	8	184	0.107547	0.614721	XM_018057162.1,Novel_019680,XM_018058425.1,XM_018066926.1,Novel_012242,Novel_024729,Novel_016201,Novel_010990
Biological Process	GO:0002349	histamine production involved in inflammatory response	2	22	0.110455	0.618233	Novel_000216,XM_005700540.3
Biological Process	GO:0002441	histamine secretion involved in inflammatory response	2	22	0.110455	0.618233	Novel_000216,XM_005700540.3
Biological Process	GO:0002553	histamine secretion by mast cell	2	22	0.110455	0.618233	XM_005700540.3,Novel_000216
Biological Process	GO:0006094	gluconeogenesis	7	155	0.109736	0.618233	Novel_025088,XM_018041241.1,XM_018046912.1,XM_018043142.1,Novel_012103,XM_013964057.2,NM_001314229.1
Biological Process	GO:0006140	regulation of nucleotide metabolic process	14	374	0.11096	0.618233	Novel_010118,Novel_006947,Novel_022003,Novel_023846,Novel_009307,Novel_001851,XM_018046912.1,XM_005696851.3,Novel_010115,XM_005696850.3,Novel_023847,XM_018050937.1,Novel_022005,Novel_010114
Biological Process	GO:0006491	N-glycan processing	3	45	0.111069	0.618233	Novel_010927,Novel_023869,Novel_023866
Biological Process	GO:0006595	polyamine metabolic process	13	341	0.109575	0.618233	Novel_022709,Novel_026448,Novel_018946,Novel_018332,Novel_022969,Novel_020043,Novel_000099,Novel_021157,Novel_019403,Novel_027367,Novel_010799,Novel_019400,Novel_018334
Biological Process	GO:0006812	cation transport	66	2180	0.109629	0.618233	Novel_025900,Novel_015983,XM_005682096.3,Novel_006476,Novel_027844,Novel_004447,Novel_019037,Novel_003677,XM_018046139.1,Novel_008170,Novel_028160,XM_018054504.1,Novel_005402,Novel_018257,XM_005692320.3,Novel_001702,Novel_003679,Novel_022436,XM_018050937.1,Novel_018974,Novel_017000,Novel_005819,Novel_000324,Novel_011057,Novel_012684,Novel_009397,Novel_005207,Novel_005816,Novel_022005,Novel_026236…
Biological Process	GO:0021681	cerebellar granular layer development	3	45	0.111069	0.618233	Novel_004688,XM_018055222.1,XM_018055231.1
Biological Process	GO:0021782	glial cell development	6	126	0.110369	0.618233	Novel_022483,XM_018041241.1,Novel_023057,Novel_013605,XM_018041336.1,Novel_018257
Biological Process	GO:0021954	central nervous system neuron development	7	155	0.109736	0.618233	Novel_019118,XM_018051955.1,XM_018041336.1,Novel_018974,Novel_013336,XM_018063219.1,XM_018055786.1
Biological Process	GO:0030150	protein import into mitochondrial matrix	2	22	0.110455	0.618233	Novel_019090,Novel_008624
Biological Process	GO:0034311	diol metabolic process	2	22	0.110455	0.618233	Novel_011417,Novel_011498
Biological Process	GO:0040011	locomotion	86	2902	0.109671	0.618233	Novel_024743,Novel_002324,Novel_015126,XM_018066810.1,Novel_000502,Novel_020783,XM_018038366.1,Novel_015150,Novel_024577,XM_018047760.1,Novel_004740,Novel_000227,XM_013967046.2,XM_013970102.2,XM_018048435.1,Novel_002771,Novel_001051,XM_018047786.1,Novel_011553,XM_018059853.1,Novel_000099,Novel_004316,XM_005678346.3,XM_005687994.3,XM_018051762.1,Novel_002191,XM_018043142.1,Novel_004774,Novel_02657…
Biological Process	GO:0045778	positive regulation of ossification	7	155	0.109736	0.618233	Novel_014690,XM_018066622.1,Novel_007647,XM_018058857.1,XM_013975425.2,Novel_023057,Novel_008170
Biological Process	GO:0046883	regulation of hormone secretion	16	439	0.110755	0.618233	XM_005696850.3,XM_018059741.1,XM_005696851.3,XM_018055222.1,XM_018055231.1,XM_005700540.3,Novel_002688,XM_018041241.1,NM_001314229.1,XM_013964057.2,Novel_017769,Novel_000216,XM_018041232.1,Novel_025088,XM_018047368.1,Novel_016201
Biological Process	GO:0051047	positive regulation of secretion	19	538	0.110646	0.618233	XM_005696850.3,Novel_007162,XM_005696851.3,XM_005700540.3,XM_018041241.1,XM_018059380.1,Novel_001740,Novel_022378,NM_001314229.1,Novel_026578,Novel_022379,Novel_000216,XM_018059459.1,XM_018038346.1,XM_018041232.1,Novel_025088,Novel_016201,XM_018038349.1,Novel_004765
Biological Process	GO:0051956	negative regulation of amino acid transport	2	22	0.110455	0.618233	Novel_022003,Novel_022005
Biological Process	GO:0051968	positive regulation of synaptic transmission, glutamatergic	3	45	0.111069	0.618233	XM_018055231.1,Novel_016746,XM_018055222.1
Biological Process	GO:0060644	mammary gland epithelial cell differentiation	2	22	0.110455	0.618233	Novel_016155,Novel_014690
Biological Process	GO:0071385	cellular response to glucocorticoid stimulus	4	70	0.108569	0.618233	Novel_009037,Novel_020052,Novel_009038,Novel_008286
Biological Process	GO:0097116	gephyrin clustering involved in postsynaptic density assembly	2	22	0.110455	0.618233	XM_018055222.1,XM_018055231.1
Biological Process	GO:0097118	neuroligin clustering involved in postsynaptic membrane assembly	2	22	0.110455	0.618233	XM_018055222.1,XM_018055231.1
Biological Process	GO:1903531	negative regulation of secretion by cell	11	278	0.110682	0.618233	Novel_022005,Novel_020783,Novel_017996,Novel_017990,XM_013964057.2,Novel_017980,Novel_022003,XM_018052011.1,Novel_017989,Novel_017769,Novel_017988
Biological Process	GO:2000257	regulation of protein activation cascade	2	22	0.110455	0.618233	Novel_026180,XM_018048527.1
Cellular Component	GO:0008328	ionotropic glutamate receptor complex	7	155	0.109736	0.618233	XM_018042832.1,Novel_005049,XM_018048435.1,XM_018059645.1,Novel_006201,Novel_026448,Novel_007547
Cellular Component	GO:0020016	ciliary pocket	2	22	0.110455	0.618233	Novel_012206,Novel_012209
Cellular Component	GO:0020018	ciliary pocket membrane	2	22	0.110455	0.618233	Novel_012206,Novel_012209
Cellular Component	GO:0097346	INO80-type complex	3	45	0.111069	0.618233	Novel_021757,Novel_021759,Novel_022437
Cellular Component	GO:0098878	neurotransmitter receptor complex	7	155	0.109736	0.618233	Novel_005049,XM_018059645.1,XM_018048435.1,XM_018042832.1,Novel_007547,Novel_026448,Novel_006201
Cellular Component	GO:1990909	Wnt signalosome	2	22	0.110455	0.618233	Novel_000175,Novel_000173
Molecular Function	GO:0004185	serine-type carboxypeptidase activity	2	22	0.110455	0.618233	Novel_020131,Novel_020134
Molecular Function	GO:0004719	protein-L-isoaspartate (D-aspartate) O-methyltransferase activity	2	22	0.110455	0.618233	XM_013969160.2,XM_005688969.3
Molecular Function	GO:0015296	anion:cation symporter activity	6	126	0.110369	0.618233	Novel_008490,Novel_013939,Novel_027844,Novel_005127,XM_018054504.1,Novel_013940
Molecular Function	GO:0046966	thyroid hormone receptor binding	4	70	0.108569	0.618233	XM_005678695.3,Novel_001208,XM_018058577.1,XM_018052530.1
Biological Process	GO:0007416	synapse assembly	12	310	0.111322	0.619178	XM_018054084.1,Novel_000502,Novel_008170,XM_018052917.1,Novel_015039,XM_018041336.1,XM_018053910.1,XM_018055222.1,Novel_010815,XM_018055231.1,Novel_026448,Novel_018518
Biological Process	GO:0051171	regulation of nitrogen compound metabolic process	317	11518	0.112591	0.625767	Novel_022005,Novel_015239,Novel_023592,Novel_027065,Novel_024536,XM_018051955.1,Novel_019118,XM_013976483.2,XM_018057162.1,XM_018038529.1,XM_018059698.1,XM_018044545.1,XM_018058857.1,XM_005678630.3,XM_013969625.2,Novel_020355,Novel_023846,Novel_019790,Novel_023057,XM_018059459.1,Novel_021071,Novel_024775,XM_018038918.1,Novel_000473,Novel_001760,Novel_024375,Novel_000025,Novel_001208,XM_018057509.…
Biological Process	GO:0031102	neuron projection regeneration	4	71	0.112828	0.626618	XM_018041336.1,Novel_009184,Novel_022483,Novel_009182
Biological Process	GO:0007417	central nervous system development	51	1649	0.113022	0.627225	Novel_013605,Novel_000175,XM_018041336.1,Novel_001760,Novel_014665,Novel_022483,Novel_019358,Novel_018257,XM_018043381.1,Novel_023057,Novel_010746,Novel_017769,XM_018059054.1,XM_018059052.1,Novel_004688,Novel_000024,Novel_008170,XM_018055786.1,XM_018046139.1,Novel_000025,Novel_013336,Novel_016746,Novel_010763,Novel_010760,Novel_011553,Novel_010757,XM_018051955.1,Novel_019118,Novel_000711,Novel_00…
Biological Process	GO:0000973	posttranscriptional tethering of RNA polymerase II gene DNA at nuclear periphery	1	5	0.123157	0.628622	XM_018044969.1
Biological Process	GO:0001101	response to acid chemical	15	412	0.120262	0.628622	Novel_016000,NM_001314229.1,Novel_021757,Novel_026675,Novel_020783,Novel_020052,Novel_021759,Novel_025088,Novel_017447,XM_018041462.1,Novel_008170,XM_005685653.3,Novel_014690,XM_018060493.1,XM_018041460.1
Biological Process	GO:0001516	prostaglandin biosynthetic process	3	47	0.122334	0.628622	XM_005696851.3,XM_005696850.3,Novel_012473
Biological Process	GO:0002686	negative regulation of leukocyte migration	3	46	0.11665	0.628622	XM_013967046.2,Novel_020783,XM_018052011.1
Biological Process	GO:0006013	mannose metabolic process	2	23	0.11898	0.628622	XM_018040669.1,XM_018066104.1
Biological Process	GO:0006082	organic acid metabolic process	61	2015	0.120112	0.628622	XM_018057752.1,XM_018043168.1,Novel_012995,XM_005675863.3,Novel_002525,XM_005699530.3,XM_018044257.1,Novel_003679,Novel_003678,Novel_018249,Novel_023550,Novel_010757,XM_005696850.3,XM_018046912.1,Novel_021235,Novel_010760,Novel_010763,Novel_002020,XM_018053406.1,XM_018040945.1,XM_018042949.1,Novel_023545,XM_013966241.2,Novel_003677,XM_005678139.3,Novel_025963,Novel_012473,Novel_010746,Novel_02221…
Biological Process	GO:0007099	centriole replication	3	47	0.122334	0.628622	Novel_020918,XM_018054173.1,Novel_020919
Biological Process	GO:0007205	protein kinase C-activating G-protein coupled receptor signaling pathway	3	47	0.122334	0.628622	XM_018041043.1,XM_005696851.3,XM_005696850.3
Biological Process	GO:0008015	blood circulation	25	749	0.121897	0.628622	XM_018050014.1,Novel_019353,Novel_019036,Novel_018974,XM_005696851.3,XM_018042636.1,XM_005696850.3,Novel_019037,XM_018046139.1,Novel_003677,Novel_007647,Novel_025897,Novel_021110,Novel_003678,Novel_003679,Novel_001702,Novel_004316,Novel_016361,Novel_024007,Novel_017484,Novel_006947,Novel_019352,Novel_019358,XM_018042251.1,Novel_016309
Biological Process	GO:0008299	isoprenoid biosynthetic process	3	46	0.11665	0.628622	XM_013969550.2,Novel_008864,XM_018053102.1
Biological Process	GO:0010769	regulation of cell morphogenesis involved in differentiation	19	545	0.120804	0.628622	Novel_004201,Novel_018429,Novel_027106,XM_005675316.3,Novel_009184,Novel_016746,XM_005700540.3,Novel_009182,Novel_011553,Novel_018328,Novel_010664,Novel_019118,XM_018041336.1,Novel_015150,Novel_004208,XM_018066810.1,Novel_018257,XM_018051762.1,Novel_000173
Biological Process	GO:0014732	skeletal muscle atrophy	1	5	0.123157	0.628622	Novel_020052
Biological Process	GO:0014827	intestine smooth muscle contraction	1	5	0.123157	0.628622	Novel_025897
Biological Process	GO:0014831	gastro-intestinal system smooth muscle contraction	1	5	0.123157	0.628622	Novel_025897
Biological Process	GO:0014878	response to electrical stimulus involved in regulation of muscle adaptation	1	5	0.123157	0.628622	Novel_020052
Biological Process	GO:0015914	phospholipid transport	6	127	0.113461	0.628622	Novel_019879,Novel_009307,XM_018060543.1,XM_013965740.2,Novel_023545,Novel_023550
Biological Process	GO:0016094	polyprenol biosynthetic process	1	5	0.123157	0.628622	XM_013969550.2
Biological Process	GO:0016485	protein processing	14	378	0.117935	0.628622	Novel_026761,Novel_016453,Novel_026180,Novel_021614,Novel_017000,Novel_002770,Novel_025270,XM_005700353.3,Novel_020131,XM_018045790.1,Novel_002766,XM_018040653.1,Novel_020134,XM_018048527.1
Biological Process	GO:0019222	regulation of metabolic process	356	13014	0.118438	0.628622	XR_001917202.1,XM_005678346.3,XM_018038743.1,XM_018048677.1,XM_018058897.1,Novel_019853,XM_018042832.1,Novel_026578,Novel_006957,Novel_021940,Novel_013818,XM_018059697.1,Novel_004456,Novel_021759,Novel_014330,XM_018052366.1,XM_018052011.1,Novel_014385,Novel_026004,Novel_002766,XM_018056596.1,Novel_010114,XM_018066926.1,Novel_024745,XM_018048821.1,XM_013964619.2,XM_018039422.1,Novel_025612,XM_0180…
Biological Process	GO:0019408	dolichol biosynthetic process	1	5	0.123157	0.628622	XM_013969550.2
Biological Process	GO:0030846	termination of RNA polymerase II transcription, poly(A)-coupled	1	5	0.123157	0.628622	Novel_012391
Biological Process	GO:0031554	regulation of DNA-templated transcription, termination	1	5	0.123157	0.628622	Novel_012391
Biological Process	GO:0032467	positive regulation of cytokinesis	4	73	0.121564	0.628622	XM_018058897.1,Novel_002345,Novel_012684,XM_018063358.1
Biological Process	GO:0032484	Ral protein signal transduction	1	5	0.123157	0.628622	XM_018055792.1
Biological Process	GO:0032485	regulation of Ral protein signal transduction	1	5	0.123157	0.628622	XM_018055792.1
Biological Process	GO:0032528	microvillus organization	4	72	0.11716	0.628622	XM_005675316.3,Novel_023550,Novel_023545,Novel_017769
Biological Process	GO:0032788	saturated monocarboxylic acid metabolic process	1	5	0.123157	0.628622	Novel_010866
Biological Process	GO:0032789	unsaturated monocarboxylic acid metabolic process	1	5	0.123157	0.628622	Novel_010866
Biological Process	GO:0032886	regulation of microtubule-based process	13	347	0.120581	0.628622	Novel_017497,Novel_026486,Novel_005601,Novel_000175,Novel_018225,Novel_015116,Novel_020918,XM_018066107.1,XM_018053746.1,Novel_026083,Novel_026483,Novel_020919,Novel_000173
Biological Process	GO:0033277	abortive mitotic cell cycle	1	5	0.123157	0.628622	Novel_017769
Biological Process	GO:0033624	negative regulation of integrin activation	1	5	0.123157	0.628622	Novel_020783
Biological Process	GO:0035526	retrograde transport, plasma membrane to Golgi	1	5	0.123157	0.628622	XM_018057000.1
Biological Process	GO:0035627	ceramide transport	1	5	0.123157	0.628622	XM_018060543.1
Biological Process	GO:0035964	COPI-coated vesicle budding	2	23	0.11898	0.628622	XM_018061366.1,Novel_011432
Biological Process	GO:0036071	N-glycan fucosylation	1	5	0.123157	0.628622	Novel_010927
Biological Process	GO:0036462	TRAIL-activated apoptotic signaling pathway	2	23	0.11898	0.628622	XM_018041336.1,Novel_026761
Biological Process	GO:0040016	embryonic cleavage	1	5	0.123157	0.628622	XM_018058897.1
Biological Process	GO:0042754	negative regulation of circadian rhythm	2	23	0.11898	0.628622	Novel_010836,XM_013964057.2
Biological Process	GO:0043507	positive regulation of JUN kinase activity	5	99	0.115253	0.628622	XM_018042329.1,XM_005696851.3,Novel_007918,XM_005696850.3,XM_018042330.1
Biological Process	GO:0044257	cellular protein catabolic process	50	1616	0.115065	0.628622	Novel_017655,Novel_000175,XM_018041336.1,Novel_016201,Novel_015070,Novel_003433,XM_005699056.2,Novel_020417,Novel_017168,XM_018058577.1,Novel_020716,Novel_019680,XM_018057419.1,XM_005690714.3,XM_018050174.1,Novel_012136,Novel_023999,Novel_012290,Novel_003166,Novel_016749,Novel_018225,Novel_025210,Novel_015983,XM_018061960.1,XM_018048761.1,Novel_002771,Novel_011072,XM_018044491.1,XM_018065893.1,XM…
Biological Process	GO:0044282	small molecule catabolic process	21	612	0.12046	0.628622	XM_018055142.1,Novel_002705,Novel_012995,XM_018041545.1,Novel_001258,Novel_020959,XM_018056111.1,Novel_018257,XM_018044257.1,Novel_019155,Novel_019158,Novel_010866,XM_018041336.1,Novel_003678,Novel_003679,Novel_004777,Novel_003677,Novel_008867,Novel_022219,XM_018055696.1,Novel_018086
Biological Process	GO:0044332	Wnt signaling pathway involved in dorsal/ventral axis specification	1	5	0.123157	0.628622	Novel_006216
Biological Process	GO:0045292	mRNA cis splicing, via spliceosome	3	47	0.122334	0.628622	Novel_019353,Novel_019352,Novel_019358
Biological Process	GO:0045475	locomotor rhythm	3	47	0.122334	0.628622	XM_018041336.1,Novel_025897,XM_018058425.1
Biological Process	GO:0045931	positive regulation of mitotic cell cycle	10	249	0.115704	0.628622	Novel_019680,XM_018058897.1,Novel_019790,XM_005696851.3,XM_005696850.3,XM_018044969.1,Novel_024775,XM_005699056.2,Novel_020052,Novel_017769
Biological Process	GO:0046457	prostanoid biosynthetic process	3	47	0.122334	0.628622	XM_005696850.3,XM_005696851.3,Novel_012473
Biological Process	GO:0046620	regulation of organ growth	7	159	0.120939	0.628622	XM_005696850.3,Novel_008170,XM_018041241.1,XM_005696851.3,XM_005699056.2,Novel_014665,XM_018041336.1
Biological Process	GO:0048662	negative regulation of smooth muscle cell proliferation	3	47	0.122334	0.628622	Novel_016634,XM_018060332.1,Novel_016635
Biological Process	GO:0051092	positive regulation of NF-kappaB transcription factor activity	10	250	0.117903	0.628622	XM_018043982.1,Novel_004688,Novel_024743,Novel_006291,XM_018048677.1,Novel_014058,XM_018041972.1,Novel_024745,XM_018048680.1,XM_005696537.3
Biological Process	GO:0051136	regulation of NK T cell differentiation	1	5	0.123157	0.628622	Novel_011844
Biological Process	GO:0051138	positive regulation of NK T cell differentiation	1	5	0.123157	0.628622	Novel_011844
Biological Process	GO:0051225	spindle assembly	8	189	0.120187	0.628622	XM_005695539.3,XM_018061639.1,XM_018061638.1,Novel_026083,Novel_015116,Novel_022703,XM_005700353.3,XM_018061046.1
Biological Process	GO:0051295	establishment of meiotic spindle localization	1	5	0.123157	0.628622	Novel_005445
Biological Process	GO:0051490	negative regulation of filopodium assembly	2	23	0.11898	0.628622	XM_018055231.1,XM_018055222.1
Biological Process	GO:0051971	positive regulation of transmission of nerve impulse	1	5	0.123157	0.628622	Novel_016746
Biological Process	GO:0060020	Bergmann glial cell differentiation	2	23	0.11898	0.628622	Novel_002782,Novel_017769
Biological Process	GO:0060566	positive regulation of DNA-templated transcription, termination	1	5	0.123157	0.628622	Novel_012391
Biological Process	GO:0070682	proteasome regulatory particle assembly	1	5	0.123157	0.628622	Novel_017818
Biological Process	GO:0071353	cellular response to interleukin-4	3	46	0.11665	0.628622	Novel_004490,XM_013973506.2,Novel_004497
Biological Process	GO:0072682	eosinophil extravasation	1	5	0.123157	0.628622	Novel_020783
Biological Process	GO:0090212	negative regulation of establishment of blood-brain barrier	1	5	0.123157	0.628622	Novel_015335
Biological Process	GO:0097049	motor neuron apoptotic process	2	23	0.11898	0.628622	Novel_007918,Novel_026761
Biological Process	GO:0097120	receptor localization to synapse	4	72	0.11716	0.628622	XM_018042832.1,XM_018055222.1,XM_018055231.1,Novel_023602
Biological Process	GO:0097499	protein localization to non-motile cilium	2	23	0.11898	0.628622	Novel_000711,Novel_010808
Biological Process	GO:0097659	nucleic acid-templated transcription	214	7644	0.114258	0.628622	Novel_000173,Novel_014058,Novel_027717,XM_018054982.1,XM_018043463.1,XM_018048680.1,XM_018044969.1,XM_018042463.1,Novel_023111,XM_018043982.1,XM_013972463.2,Novel_016420,Novel_006216,XM_005693030.3,XM_005696851.3,XM_018041972.1,Novel_007702,Novel_000215,Novel_019353,Novel_019006,Novel_014961,XM_018063219.1,XM_018040748.1,XM_018041241.1,XM_018046945.1,Novel_018914,XM_018050811.1,Novel_012738,Novel…
Biological Process	GO:0098528	skeletal muscle fiber differentiation	1	5	0.123157	0.628622	XM_018054084.1
Biological Process	GO:0098661	inorganic anion transmembrane transport	8	187	0.11504	0.628622	XM_018054504.1,Novel_006051,Novel_021023,Novel_021022,Novel_006697,Novel_027812,Novel_001988,XM_018050081.1
Biological Process	GO:0099601	regulation of neurotransmitter receptor activity	5	100	0.118892	0.628622	XM_018055231.1,Novel_006476,XM_018055222.1,Novel_000324,Novel_008170
Biological Process	GO:1903251	multi-ciliated epithelial cell differentiation	1	5	0.123157	0.628622	XM_018054173.1
Biological Process	GO:1903347	negative regulation of bicellular tight junction assembly	1	5	0.123157	0.628622	XM_018041972.1
Biological Process	GO:1903364	positive regulation of cellular protein catabolic process	12	315	0.121036	0.628622	Novel_012290,Novel_016749,XM_005699056.2,XM_018041336.1,XM_018052011.1,Novel_000175,Novel_017655,XM_018050174.1,XM_018050177.1,Novel_000173,Novel_020716,XM_018048761.1
Biological Process	GO:1904594	regulation of termination of RNA polymerase II transcription	1	5	0.123157	0.628622	Novel_012391
Biological Process	GO:1904595	positive regulation of termination of RNA polymerase II transcription	1	5	0.123157	0.628622	Novel_012391
Biological Process	GO:1904861	excitatory synapse assembly	3	46	0.11665	0.628622	XM_018055222.1,XM_018041336.1,XM_018055231.1
Biological Process	GO:1905522	negative regulation of macrophage migration	1	5	0.123157	0.628622	XM_013967046.2
Biological Process	GO:2000112	regulation of cellular macromolecule biosynthetic process	227	8143	0.119009	0.628622	Novel_009550,XM_018041336.1,Novel_016201,XM_018054084.1,Novel_002253,Novel_019797,Novel_012198,Novel_004147,XM_005678695.3,XM_005679415.3,Novel_002919,Novel_016802,Novel_012738,Novel_000136,Novel_006291,Novel_023999,XM_018051096.1,Novel_001506,Novel_018941,XM_013964742.2,Novel_023579,Novel_007481,Novel_010851,Novel_009037,Novel_005049,Novel_018429,XM_018055786.1,Novel_008170,XM_018042164.1,Novel_…
Biological Process	GO:2000417	negative regulation of eosinophil migration	1	5	0.123157	0.628622	Novel_020783
Biological Process	GO:2000419	regulation of eosinophil extravasation	1	5	0.123157	0.628622	Novel_020783
Biological Process	GO:2000420	negative regulation of eosinophil extravasation	1	5	0.123157	0.628622	Novel_020783
Biological Process	GO:2000804	regulation of termination of RNA polymerase II transcription, poly(A)-coupled	1	5	0.123157	0.628622	Novel_012391
Biological Process	GO:2000806	positive regulation of termination of RNA polymerase II transcription, poly(A)-coupled	1	5	0.123157	0.628622	Novel_012391
Biological Process	GO:2001029	regulation of cellular glucuronidation	1	5	0.123157	0.628622	Novel_012684
Cellular Component	GO:0009279	cell outer membrane	1	5	0.123157	0.628622	Novel_013034
Cellular Component	GO:0030173	integral component of Golgi membrane	6	127	0.113461	0.628622	Novel_006172,Novel_023869,Novel_023866,Novel_014998,Novel_006170,XM_018053406.1
Cellular Component	GO:0031315	extrinsic component of mitochondrial outer membrane	1	5	0.123157	0.628622	Novel_005625
Cellular Component	GO:0035577	azurophil granule membrane	1	5	0.123157	0.628622	XM_005700540.3
Cellular Component	GO:0044462	external encapsulating structure part	1	5	0.123157	0.628622	Novel_013034
Cellular Component	GO:0070390	transcription export complex 2	1	5	0.123157	0.628622	XM_018044969.1
Cellular Component	GO:0071008	U2-type post-mRNA release spliceosomal complex	1	5	0.123157	0.628622	Novel_006623
Cellular Component	GO:0072534	perineuronal net	1	5	0.123157	0.628622	Novel_016746
Cellular Component	GO:0090534	calcium ion-transporting ATPase complex	1	5	0.123157	0.628622	Novel_017484
Cellular Component	GO:0097224	sperm connecting piece	1	5	0.123157	0.628622	Novel_027958
Cellular Component	GO:0098536	deuterosome	1	5	0.123157	0.628622	XM_018054173.1
Molecular Function	GO:0003896	DNA primase activity	1	5	0.123157	0.628622	XM_013975388.2
Molecular Function	GO:0004363	glutathione synthase activity	1	5	0.123157	0.628622	XM_018057752.1
Molecular Function	GO:0004778	succinyl-CoA hydrolase activity	1	5	0.123157	0.628622	Novel_010866
Molecular Function	GO:0004993	G-protein coupled serotonin receptor activity	3	46	0.11665	0.628622	Novel_010114,Novel_010118,Novel_010115
Molecular Function	GO:0005085	guanyl-nucleotide exchange factor activity	21	609	0.116304	0.628622	Novel_017220,Novel_004201,XR_001920008.1,Novel_013490,Novel_018328,Novel_007566,Novel_007571,XM_005675418.3,Novel_000003,Novel_015806,XM_018055792.1,Novel_013973,XM_018044192.1,Novel_004316,XM_005700426.3,XM_018048423.1,Novel_004982,XM_018045947.1,XM_018054069.1,Novel_014875,Novel_007567
Molecular Function	GO:0005337	nucleoside transmembrane transporter activity	2	23	0.11898	0.628622	XM_005682096.3,XM_018042502.1
Molecular Function	GO:0008424	glycoprotein 6-alpha-L-fucosyltransferase activity	1	5	0.123157	0.628622	Novel_010927
Molecular Function	GO:0008603	cAMP-dependent protein kinase regulator activity	2	23	0.11898	0.628622	XR_001917202.1,Novel_028221
Molecular Function	GO:0015144	carbohydrate transmembrane transporter activity	5	99	0.115253	0.628622	Novel_002688,Novel_023701,Novel_013939,Novel_013940,Novel_023706
Molecular Function	GO:0016405	CoA-ligase activity	2	23	0.11898	0.628622	XM_005688483.3,XM_018040945.1
Molecular Function	GO:0016891	endoribonuclease activity, producing 5'-phosphomonoesters	4	73	0.121564	0.628622	Novel_018906,Novel_025308,Novel_022722,Novel_021408
Molecular Function	GO:0017124	SH3 domain binding	10	252	0.122372	0.628622	Novel_010760,Novel_010753,Novel_010763,Novel_010762,Novel_010757,Novel_001580,Novel_026448,Novel_010927,Novel_010746,Novel_010759
Molecular Function	GO:0019787	ubiquitin-like protein transferase activity	34	1052	0.113553	0.628622	Novel_012136,Novel_016749,Novel_012290,Novel_000424,XM_018061960.1,Novel_015983,XM_018065893.1,Novel_007084,Novel_024743,Novel_025612,Novel_003433,XM_005700353.3,Novel_018708,Novel_021071,Novel_017168,XM_005690714.3,XM_018058577.1,Novel_020716,Novel_008820,Novel_024745,Novel_003445,XM_018063598.1,Novel_000324,Novel_002242,Novel_010481,Novel_015923,XM_018043734.1,XM_005695948.3,Novel_004702,Novel_…
Molecular Function	GO:0019959	interleukin-8 binding	1	5	0.123157	0.628622	XM_018048527.1
Molecular Function	GO:0034185	apolipoprotein binding	2	23	0.11898	0.628622	Novel_006216,Novel_009307
Molecular Function	GO:0035497	cAMP response element binding	2	23	0.11898	0.628622	XM_018054259.1,XM_018038918.1
Molecular Function	GO:0042165	neurotransmitter binding	3	46	0.11665	0.628622	Novel_017721,XM_013972199.2,XM_018057547.1
Molecular Function	GO:0042289	MHC class II protein binding	1	5	0.123157	0.628622	Novel_025612
Molecular Function	GO:0046921	alpha-(1->6)-fucosyltransferase activity	1	5	0.123157	0.628622	Novel_010927
Molecular Function	GO:0070287	ferritin receptor activity	1	5	0.123157	0.628622	Novel_009397
Molecular Function	GO:0099589	serotonin receptor activity	3	46	0.11665	0.628622	Novel_010118,Novel_010115,Novel_010114
Molecular Function	GO:1901476	carbohydrate transporter activity	5	99	0.115253	0.628622	Novel_002688,Novel_023701,Novel_013939,Novel_023706,Novel_013940
Molecular Function	GO:1990460	leptin receptor binding	1	5	0.123157	0.628622	Novel_000216
Molecular Function	GO:1990698	palmitoleoyltransferase activity	1	5	0.123157	0.628622	Novel_026445
Biological Process	GO:0008016	regulation of heart contraction	15	414	0.12373	0.63025	Novel_019036,Novel_021110,Novel_018974,XM_005696851.3,XM_005696850.3,Novel_019037,Novel_003679,Novel_003678,Novel_001702,Novel_016361,Novel_017484,Novel_006947,XM_018046139.1,Novel_003677,Novel_016309
Biological Process	GO:0045732	positive regulation of protein catabolic process	15	414	0.12373	0.63025	Novel_000173,Novel_020716,Novel_019853,XM_018048761.1,XM_018048806.1,Novel_016749,Novel_012290,XM_005699056.2,Novel_015070,XM_018041336.1,XM_018052011.1,Novel_017655,Novel_000175,XM_018050177.1,XM_018050174.1
Molecular Function	GO:0098772	molecular function regulator	80	2706	0.12359	0.63025	XM_018058425.1,Novel_006476,XM_018042329.1,Novel_002020,Novel_005668,Novel_010089,Novel_013490,Novel_004447,Novel_004982,XM_005692320.3,XM_005700426.3,Novel_006636,XM_005679415.3,Novel_014875,Novel_018257,Novel_005669,Novel_013973,Novel_017655,XM_018044192.1,XM_018063648.1,Novel_016201,Novel_022336,Novel_018328,Novel_011057,Novel_018974,Novel_000003,XR_001920008.1,XM_018048806.1,Novel_012684,Nove…
Biological Process	GO:0006928	movement of cell or subcellular component	93	3180	0.123913	0.630754	Novel_004774,XM_018054105.1,Novel_002191,XM_018051762.1,XM_018058897.1,Novel_000099,Novel_004316,XM_005687994.3,XM_005678346.3,Novel_009184,Novel_020681,Novel_010481,XM_018046936.1,Novel_012324,Novel_026761,XM_018052011.1,XM_018066107.1,Novel_020052,XM_018055409.1,Novel_022703,XM_018047760.1,Novel_024577,Novel_015126,Novel_002324,Novel_016361,XM_018038366.1,Novel_020783,Novel_015150,XM_018066810.…
Biological Process	GO:0003013	circulatory system process	25	751	0.124457	0.633089	Novel_016309,XM_018042251.1,Novel_019358,Novel_019352,Novel_006947,Novel_016361,Novel_024007,Novel_017484,Novel_004316,Novel_001702,Novel_003678,Novel_003679,Novel_025897,Novel_007647,Novel_021110,Novel_003677,XM_018046139.1,Novel_019037,XM_005696850.3,XM_005696851.3,XM_018042636.1,Novel_018974,Novel_019036,Novel_019353,XM_018050014.1
Biological Process	GO:0006517	protein deglycosylation	2	24	0.127661	0.63605	Novel_025032,Novel_025031
Biological Process	GO:0007257	activation of JUN kinase activity	3	48	0.128116	0.63605	Novel_007918,XM_018042330.1,XM_018042329.1
Biological Process	GO:0007605	sensory perception of sound	10	254	0.126932	0.63605	Novel_019036,Novel_022005,Novel_025897,Novel_023550,XM_018065886.1,Novel_002238,Novel_019037,Novel_022003,Novel_023545,XM_018050081.1
Biological Process	GO:0014896	muscle hypertrophy	8	191	0.125454	0.63605	Novel_021110,Novel_020179,XM_005696850.3,Novel_000173,XM_005696851.3,Novel_006947,Novel_004688,Novel_008170
Biological Process	GO:0014897	striated muscle hypertrophy	8	191	0.125454	0.63605	Novel_021110,Novel_020179,Novel_000173,XM_005696850.3,XM_005696851.3,Novel_006947,Novel_004688,Novel_008170
Biological Process	GO:0019227	neuronal action potential propagation	2	24	0.127661	0.63605	Novel_018974,Novel_001702
Biological Process	GO:0031646	positive regulation of neurological system process	2	24	0.127661	0.63605	Novel_016746,Novel_013605
Biological Process	GO:0035435	phosphate ion transmembrane transport	2	24	0.127661	0.63605	Novel_021022,Novel_021023
Biological Process	GO:0035455	response to interferon-alpha	2	24	0.127661	0.63605	Novel_017168,XM_018051644.1
Biological Process	GO:0036159	inner dynein arm assembly	2	24	0.127661	0.63605	Novel_011072,Novel_000949
Biological Process	GO:0048193	Golgi vesicle transport	18	516	0.127717	0.63605	XM_018061366.1,XM_018058897.1,Novel_007785,Novel_004730,Novel_017168,Novel_020874,Novel_017988,Novel_017989,Novel_017980,Novel_017990,XM_013965401.2,XM_005700540.3,Novel_026083,XR_001918877.1,Novel_017996,XM_018063895.1,Novel_023556,Novel_011432
Biological Process	GO:0048199	vesicle targeting, to, from or within Golgi	4	74	0.126036	0.63605	XR_001918877.1,XM_018061366.1,XM_018058897.1,Novel_011432
Biological Process	GO:0051016	barbed-end actin filament capping	3	48	0.128116	0.63605	Novel_012596,Novel_004688,XM_018048435.1
Biological Process	GO:0051443	positive regulation of ubiquitin-protein transferase activity	6	131	0.126259	0.63605	Novel_008164,XM_018041336.1,Novel_008166,Novel_014330,Novel_017655,XM_005699056.2
Biological Process	GO:0060340	positive regulation of type I interferon-mediated signaling pathway	2	24	0.127661	0.63605	Novel_026761,XM_018062286.1
Biological Process	GO:0097112	gamma-aminobutyric acid receptor clustering	2	24	0.127661	0.63605	XM_018055231.1,XM_018055222.1
Biological Process	GO:0097119	postsynaptic density protein 95 clustering	2	24	0.127661	0.63605	XM_018055231.1,XM_018055222.1
Biological Process	GO:0098534	centriole assembly	3	48	0.128116	0.63605	Novel_020918,XM_018054173.1,Novel_020919
Biological Process	GO:0098870	action potential propagation	2	24	0.127661	0.63605	Novel_018974,Novel_001702
Biological Process	GO:1903078	positive regulation of protein localization to plasma membrane	5	102	0.126331	0.63605	XM_018055231.1,Novel_020681,XM_005687994.3,NM_001314156.1,XM_018055222.1
Biological Process	GO:1903861	positive regulation of dendrite extension	3	48	0.128116	0.63605	Novel_005819,Novel_005818,Novel_005816
Biological Process	GO:2000821	regulation of grooming behavior	2	24	0.127661	0.63605	XM_018055231.1,XM_018055222.1
Cellular Component	GO:0000214	tRNA-intron endonuclease complex	2	24	0.127661	0.63605	XM_018059052.1,XM_018059054.1
Cellular Component	GO:0002199	zona pellucida receptor complex	2	24	0.127661	0.63605	Novel_012173,Novel_012172
Cellular Component	GO:0005832	chaperonin-containing T-complex	2	24	0.127661	0.63605	Novel_012173,Novel_012172
Cellular Component	GO:0005952	cAMP-dependent protein kinase complex	2	24	0.127661	0.63605	XR_001917202.1,Novel_028221
Cellular Component	GO:0016602	CCAAT-binding factor complex	2	24	0.127661	0.63605	XM_018042463.1,XM_005678630.3
Cellular Component	GO:0030123	AP-3 adaptor complex	2	24	0.127661	0.63605	Novel_011844,Novel_011166
Cellular Component	GO:0035253	ciliary rootlet	2	24	0.127661	0.63605	Novel_002324,XM_005687994.3
Cellular Component	GO:0043601	nuclear replisome	3	48	0.128116	0.63605	Novel_001506,Novel_001508,XM_018050293.1
Cellular Component	GO:0044300	cerebellar mossy fiber	2	24	0.127661	0.63605	Novel_018518,XM_018051955.1
Cellular Component	GO:0097165	nuclear stress granule	2	24	0.127661	0.63605	Novel_012198,Novel_012200
Molecular Function	GO:0004438	phosphatidylinositol-3-phosphatase activity	2	24	0.127661	0.63605	XM_018041336.1,XM_018044590.1
Molecular Function	GO:0031406	carboxylic acid binding	13	350	0.126313	0.63605	Novel_023866,Novel_007491,Novel_002674,XM_018043142.1,XM_013965331.2,XM_018059245.1,Novel_022005,Novel_003847,Novel_023869,Novel_019045,Novel_012473,Novel_006201,Novel_022003
Molecular Function	GO:0035612	AP-2 adaptor complex binding	2	24	0.127661	0.63605	Novel_016201,XM_018055454.1
Molecular Function	GO:0048185	activin binding	2	24	0.127661	0.63605	Novel_007702,XM_018066622.1
Cellular Component	GO:0005829	cytosol	133	4659	0.128509	0.637578	XM_018044192.1,Novel_001702,XM_013973506.2,XM_005699056.2,XM_018051734.1,Novel_013606,Novel_004730,Novel_005601,Novel_017950,Novel_018225,Novel_003166,Novel_015983,Novel_001208,Novel_014032,Novel_018028,XM_018047368.1,Novel_004860,Novel_019775,Novel_015806,Novel_000711,Novel_012173,XM_018060493.1,XM_018066400.1,XM_018055510.1,Novel_011850,XM_018050081.1,XM_018048806.1,Novel_002688,Novel_023378,XM…
Biological Process	GO:0006355	regulation of transcription, DNA-templated	205	7341	0.12865	0.637852	XM_018042216.1,XM_018043381.1,XM_018041460.1,XM_005696537.3,Novel_012735,Novel_007647,XM_018039422.1,Novel_022437,XM_018048821.1,XM_018050293.1,Novel_024743,Novel_012727,Novel_018944,Novel_014501,XM_005679282.3,Novel_027688,Novel_005691,Novel_020179,XM_018041847.1,Novel_004688,Novel_007478,Novel_021757,Novel_011250,XM_018058897.1,Novel_006957,Novel_026578,Novel_021940,Novel_004774,Novel_008822,XM…
Molecular Function	GO:0004672	protein kinase activity	54	1775	0.128892	0.638199	XM_018048758.1,XM_013975425.2,Novel_021143,Novel_000173,XM_018055454.1,Novel_020919,XM_018043463.1,XM_018058694.1,Novel_020918,NM_001285748.1,XM_018066137.1,XM_013976175.2,Novel_004208,XM_018050177.1,XM_018046043.1,Novel_024536,XM_018056596.1,XM_018041972.1,Novel_023837,Novel_020052,XM_018066107.1,Novel_023836,XM_018061046.1,Novel_011654,Novel_009709,XM_018052838.1,Novel_012684,XM_018060044.1,XM_…
Molecular Function	GO:0016741	transferase activity, transferring one-carbon groups	20	584	0.128819	0.638199	Novel_021987,Novel_011250,XM_013964568.2,Novel_021996,XM_018051734.1,Novel_021972,XM_018042088.1,Novel_019797,Novel_012495,XM_018055553.1,Novel_021988,Novel_021978,Novel_021976,Novel_001208,XM_018052530.1,Novel_021989,XM_013969160.2,XM_005688969.3,Novel_026004,Novel_022219
Biological Process	GO:0043414	macromolecule methylation	21	618	0.129038	0.638412	Novel_000173,Novel_021987,Novel_011250,Novel_000601,Novel_021996,XM_018051734.1,Novel_021972,Novel_019797,Novel_012495,XM_018055553.1,Novel_021978,Novel_021988,Novel_021976,Novel_001208,XM_018040070.1,Novel_024018,XM_018052530.1,Novel_021989,XM_013969160.2,XM_005688969.3,Novel_026004
Cellular Component	GO:0044297	cell body	31	962	0.129106	0.638412	XM_018055222.1,Novel_011057,Novel_006476,Novel_019036,Novel_026448,XM_018055231.1,Novel_007547,Novel_017000,Novel_007889,Novel_012172,Novel_004201,Novel_022703,XM_018040669.1,Novel_019037,Novel_006427,Novel_000765,XM_018042832.1,Novel_000173,XM_018059459.1,XM_018060493.1,Novel_006697,Novel_007096,Novel_012173,Novel_025897,Novel_001444,Novel_006216,Novel_005533,XM_005679282.3,Novel_007886,Novel_00…
Biological Process	GO:0035914	skeletal muscle cell differentiation	6	132	0.129564	0.64025	Novel_008482,XM_018059698.1,XM_018054084.1,XM_018059697.1,Novel_008170,XM_018043381.1
Biological Process	GO:0001501	skeletal system development	27	824	0.129864	0.641305	Novel_025158,XM_018057092.1,Novel_013034,Novel_017980,XM_018066622.1,Novel_017990,Novel_017989,XM_018051955.1,Novel_017988,Novel_024124,Novel_007491,Novel_002674,Novel_025157,Novel_007647,Novel_003847,XM_018041428.1,Novel_013818,XM_018057093.1,Novel_017996,Novel_018429,Novel_008170,XM_018058857.1,XM_005696850.3,Novel_006075,XM_005696851.3,Novel_013816,Novel_013869
Biological Process	GO:0033119	negative regulation of RNA splicing	5	103	0.130129	0.641338	XM_018039752.1,XM_018052838.1,XM_018040425.1,XM_018050497.1,XM_005679282.3
Biological Process	GO:0055021	regulation of cardiac muscle tissue growth	5	103	0.130129	0.641338	XM_018041336.1,XM_005696851.3,Novel_008170,XM_005696850.3,XM_005699056.2
Biological Process	GO:1903532	positive regulation of secretion by cell	17	484	0.13006	0.641338	XM_005700540.3,XM_005696850.3,Novel_007162,XM_005696851.3,Novel_022378,NM_001314229.1,XM_018041241.1,XM_018038346.1,XM_018041232.1,Novel_022379,Novel_026578,Novel_000216,XM_018059459.1,Novel_016201,XM_018038349.1,Novel_004765,Novel_025088
Molecular Function	GO:0043177	organic acid binding	13	352	0.130219	0.641357	XM_018059245.1,Novel_022005,XM_013965331.2,XM_018043142.1,Novel_003847,Novel_023866,Novel_002674,Novel_007491,Novel_012473,Novel_006201,Novel_022003,Novel_023869,Novel_019045
Biological Process	GO:0016233	telomere capping	4	75	0.130578	0.641886	Novel_007918,XM_018053000.1,XM_005679282.3,XM_005679415.3
Biological Process	GO:0019882	antigen processing and presentation	9	224	0.130514	0.641886	Novel_005358,XM_018062568.1,XM_018050014.1,Novel_026083,Novel_005357,Novel_007785,Novel_025612,Novel_011844,Novel_005356
Biological Process	GO:1903362	regulation of cellular protein catabolic process	16	451	0.130585	0.641886	Novel_020417,XM_005699056.2,XM_018041336.1,XM_018050177.1,Novel_000175,Novel_017655,Novel_000173,Novel_020716,Novel_012290,Novel_016749,Novel_003166,XM_018052011.1,XM_018050174.1,Novel_011072,Novel_003162,XM_018048761.1
Biological Process	GO:0000320	re-entry into mitotic cell cycle	1	6	0.145906	0.642241	Novel_000173
Biological Process	GO:0001702	gastrulation with mouth forming second	3	50	0.139962	0.642241	Novel_002782,Novel_018429,XM_018066622.1
Biological Process	GO:0001712	ectodermal cell fate commitment	1	6	0.145906	0.642241	Novel_016155
Biological Process	GO:0001821	histamine secretion	2	25	0.136486	0.642241	XM_005700540.3,Novel_000216
Biological Process	GO:0001865	NK T cell differentiation	1	6	0.145906	0.642241	Novel_011844
Biological Process	GO:0001880	Mullerian duct regression	1	6	0.145906	0.642241	Novel_007647
Biological Process	GO:0002432	granuloma formation	1	6	0.145906	0.642241	Novel_014690
Biological Process	GO:0002691	regulation of cellular extravasation	2	26	0.145439	0.642241	Novel_026761,Novel_020783
Biological Process	GO:0002826	negative regulation of T-helper 1 type immune response	1	6	0.145906	0.642241	XM_018052011.1
Biological Process	GO:0006004	fucose metabolic process	1	6	0.145906	0.642241	Novel_001339
Biological Process	GO:0006023	aminoglycan biosynthetic process	6	133	0.13291	0.642241	XM_018042251.1,XM_018055409.1,Novel_025158,Novel_006075,Novel_025157,Novel_018144
Biological Process	GO:0006116	NADH oxidation	1	6	0.145906	0.642241	XM_013966241.2
Biological Process	GO:0006196	AMP catabolic process	1	6	0.145906	0.642241	Novel_010123
Biological Process	GO:0006353	DNA-templated transcription, termination	6	133	0.13291	0.642241	Novel_019358,Novel_011250,Novel_019352,XM_018040425.1,Novel_012391,Novel_019353
Biological Process	GO:0006457	protein folding	15	426	0.14573	0.642241	Novel_012173,XM_018040070.1,XM_018042463.1,Novel_026483,XM_005685653.3,XM_018062411.1,Novel_002674,XM_018060493.1,Novel_012103,Novel_011850,Novel_005601,Novel_026486,XM_018062413.1,Novel_012172,XM_005687805.3
Biological Process	GO:0006668	sphinganine-1-phosphate metabolic process	1	6	0.145906	0.642241	Novel_011498
Biological Process	GO:0006696	ergosterol biosynthetic process	1	6	0.145906	0.642241	Novel_008864
Biological Process	GO:0006903	vesicle targeting	4	77	0.139859	0.642241	XM_018061366.1,XR_001918877.1,XM_018058897.1,Novel_011432
Biological Process	GO:0007032	endosome organization	5	106	0.141826	0.642241	Novel_005356,XM_018041820.1,Novel_005357,Novel_011166,Novel_005358
Biological Process	GO:0008088	axo-dendritic transport	4	76	0.135186	0.642241	Novel_009182,Novel_011844,Novel_009184,Novel_007096
Biological Process	GO:0008204	ergosterol metabolic process	1	6	0.145906	0.642241	Novel_008864
Biological Process	GO:0009068	aspartate family amino acid catabolic process	2	26	0.145439	0.642241	Novel_004777,Novel_008867
Biological Process	GO:0009636	response to toxic substance	10	256	0.131583	0.642241	Novel_018257,XM_018042329.1,Novel_006623,Novel_018974,XM_018042330.1,Novel_015335,XM_018063219.1,Novel_020052,XM_005699056.2,XM_018042477.1
Biological Process	GO:0010641	positive regulation of platelet-derived growth factor receptor signaling pathway	1	6	0.145906	0.642241	XM_018045790.1
Biological Process	GO:0010669	epithelial structure maintenance	3	51	0.146019	0.642241	Novel_025088,XM_018042229.1,NM_001314229.1
Biological Process	GO:0010677	negative regulation of cellular carbohydrate metabolic process	3	51	0.146019	0.642241	XM_005686815.3,Novel_012103,Novel_000173
Biological Process	GO:0010961	cellular magnesium ion homeostasis	1	6	0.145906	0.642241	Novel_027106
Biological Process	GO:0014033	neural crest cell differentiation	7	165	0.138793	0.642241	Novel_005625,XM_005696851.3,Novel_008170,XM_018066810.1,XM_005696850.3,Novel_011553,Novel_006216
Biological Process	GO:0014891	striated muscle atrophy	1	6	0.145906	0.642241	Novel_020052
Biological Process	GO:0016049	cell growth	28	864	0.136714	0.642241	Novel_000173,Novel_026578,XM_018059459.1,Novel_016721,Novel_005816,Novel_018257,XM_018051762.1,Novel_027717,XM_018066810.1,Novel_002202,Novel_022483,Novel_017989,Novel_017988,Novel_017990,Novel_017980,XM_005696850.3,XM_005696851.3,Novel_026034,Novel_005819,Novel_011553,Novel_013336,Novel_016746,Novel_018429,Novel_005818,Novel_017996,Novel_004688,Novel_018914,Novel_000765
Biological Process	GO:0016128	phytosteroid metabolic process	1	6	0.145906	0.642241	Novel_008864
Biological Process	GO:0016129	phytosteroid biosynthetic process	1	6	0.145906	0.642241	Novel_008864
Biological Process	GO:0018146	keratan sulfate biosynthetic process	1	6	0.145906	0.642241	Novel_018144
Biological Process	GO:0019319	hexose biosynthetic process	7	164	0.135732	0.642241	XM_018041241.1,Novel_025088,XM_018046912.1,XM_018043142.1,Novel_012103,XM_013964057.2,NM_001314229.1
Biological Process	GO:0022600	digestive system process	5	104	0.133978	0.642241	Novel_025088,XM_018042229.1,NM_001314229.1,Novel_025897,XM_018059456.1
Biological Process	GO:0030100	regulation of endocytosis	15	421	0.136316	0.642241	XM_013965401.2,Novel_005357,Novel_005358,XM_018055454.1,XM_018047760.1,XM_018047786.1,XM_013974002.2,Novel_001890,Novel_005356,Novel_016201,Novel_015070,XM_018061239.1,Novel_011413,XM_018041336.1,Novel_008978
Biological Process	GO:0030500	regulation of bone mineralization	5	104	0.133978	0.642241	Novel_021022,Novel_021023,XM_013975425.2,Novel_008170,XM_018066622.1
Biological Process	GO:0030517	negative regulation of axon extension	4	78	0.144596	0.642241	XM_018066810.1,Novel_011553,Novel_018257,Novel_016746
Biological Process	GO:0031134	sister chromatid biorientation	1	6	0.145906	0.642241	XM_018044988.1
Biological Process	GO:0031323	regulation of cellular metabolic process	333	12188	0.135634	0.642241	XR_001297168.2,Novel_003166,XM_005675316.3,Novel_010089,XM_018057509.1,Novel_001208,Novel_000025,Novel_024375,Novel_017989,Novel_001760,Novel_000473,XM_018038918.1,Novel_024775,Novel_021071,Novel_023057,XM_018059459.1,Novel_019790,Novel_020355,Novel_023846,XM_013969625.2,XM_005678630.3,XM_018058857.1,XM_018044545.1,XM_018059698.1,XM_018038529.1,XM_018057162.1,XM_013976483.2,Novel_019118,XM_018051…
Biological Process	GO:0032430	positive regulation of phospholipase A2 activity	1	6	0.145906	0.642241	Novel_004201
Biological Process	GO:0032483	regulation of Rab protein signal transduction	1	6	0.145906	0.642241	XM_018048806.1
Biological Process	GO:0032501	multicellular organismal process	345	12650	0.138006	0.642241	Novel_002944,Novel_021023,Novel_017972,XM_018059741.1,Novel_016746,Novel_000025,XM_018043212.1,XM_018059052.1,XM_005675316.3,Novel_023833,Novel_027106,Novel_017769,Novel_019790,Novel_004982,Novel_023057,XM_018059459.1,XM_005695539.3,XM_013973506.2,Novel_015159,Novel_001760,Novel_017989,Novel_022782,XM_018059698.1,Novel_013466,XM_018058857.1,Novel_000765,XM_018054977.1,Novel_020663,Novel_016453,No…
Biological Process	GO:0032530	regulation of microvillus organization	2	25	0.136486	0.642241	Novel_023545,Novel_023550
Biological Process	GO:0033003	regulation of mast cell activation	2	25	0.136486	0.642241	Novel_000216,XM_005700540.3
Biological Process	GO:0034637	cellular carbohydrate biosynthetic process	6	134	0.136297	0.642241	XM_018055409.1,Novel_025158,Novel_000173,Novel_025157,Novel_002688,XM_018055488.1
Biological Process	GO:0034641	cellular nitrogen compound metabolic process	379	13959	0.143776	0.642241	XM_018041462.1,XM_013966241.2,XM_018053000.1,XM_005695330.2,Novel_025270,Novel_022003,Novel_001508,Novel_028149,Novel_010115,Novel_007918,Novel_007297,XM_018062568.1,XM_018040070.1,Novel_024071,Novel_008538,XM_013975388.2,Novel_000453,Novel_006919,Novel_020131,XM_018048671.1,Novel_021399,Novel_000141,Novel_022681,Novel_003753,XM_005694130.2,XM_005690959.3,XM_018047132.1,XM_018052530.1,Novel_00882…
Biological Process	GO:0035112	genitalia morphogenesis	2	26	0.145439	0.642241	Novel_006216,XM_018041241.1
Biological Process	GO:0035372	protein localization to microtubule	2	25	0.136486	0.642241	XM_018044988.1,Novel_000173
Biological Process	GO:0035493	SNARE complex assembly	3	50	0.139962	0.642241	XM_005700540.3,Novel_011166,Novel_018328
Biological Process	GO:0035617	stress granule disassembly	1	6	0.145906	0.642241	XM_005687994.3
Biological Process	GO:0035790	platelet-derived growth factor receptor-alpha signaling pathway	1	6	0.145906	0.642241	Novel_004456
Biological Process	GO:0036003	positive regulation of transcription from RNA polymerase II promoter in response to stress	3	50	0.139962	0.642241	XM_018038918.1,Novel_018257,Novel_014690
Biological Process	GO:0036091	positive regulation of transcription from RNA polymerase II promoter in response to oxidative stress	1	6	0.145906	0.642241	Novel_018257
Biological Process	GO:0036465	synaptic vesicle recycling	5	107	0.145824	0.642241	Novel_005816,Novel_011413,Novel_008978,Novel_005818,Novel_005819
Biological Process	GO:0038065	collagen-activated signaling pathway	1	6	0.145906	0.642241	XM_013975425.2
Biological Process	GO:0040030	regulation of molecular function, epigenetic	1	6	0.145906	0.642241	XM_018057735.1
Biological Process	GO:0042147	retrograde transport, endosome to Golgi	7	163	0.132705	0.642241	XM_018048677.1,Novel_006291,Novel_021071,XM_018048680.1,Novel_014032,Novel_015806,Novel_014029
Biological Process	GO:0042445	hormone metabolic process	9	228	0.14075	0.642241	Novel_019790,Novel_021614,XM_018041232.1,Novel_025897,XM_013967046.2,XM_018041241.1,Novel_025088,Novel_012870,NM_001314229.1
Biological Process	GO:0042454	ribonucleoside catabolic process	3	50	0.139962	0.642241	Novel_003677,Novel_003678,Novel_003679
Biological Process	GO:0043162	ubiquitin-dependent protein catabolic process via the multivesicular body sorting pathway	2	25	0.136486	0.642241	Novel_026578,Novel_015070
Biological Process	GO:0043500	muscle adaptation	10	260	0.141154	0.642241	Novel_006947,Novel_008170,Novel_004201,Novel_020052,Novel_004688,Novel_021110,Novel_020179,Novel_000173,XM_005696850.3,XM_005696851.3
Biological Process	GO:0043649	dicarboxylic acid catabolic process	2	25	0.136486	0.642241	Novel_022219,Novel_010866
Biological Process	GO:0044107	cellular alcohol metabolic process	1	6	0.145906	0.642241	Novel_008864
Biological Process	GO:0044108	cellular alcohol biosynthetic process	1	6	0.145906	0.642241	Novel_008864
Biological Process	GO:0044248	cellular catabolic process	119	4150	0.133126	0.642241	Novel_017980,Novel_000175,Novel_027694,Novel_024743,Novel_012727,Novel_003678,Novel_005533,Novel_020417,Novel_012735,Novel_016415,XM_018062392.1,XM_018057419.1,Novel_021408,Novel_019680,XM_018041460.1,Novel_012995,Novel_020959,XM_005690714.3,XM_018040653.1,XM_018050174.1,Novel_012136,XM_018056594.1,XM_018041462.1,Novel_025210,XM_018061960.1,XM_005700540.3,Novel_002771,XM_018040425.1,Novel_012536,…
Biological Process	GO:0044265	cellular macromolecule catabolic process	67	2248	0.13312	0.642241	Novel_012536,XM_018065893.1,Novel_025210,XM_018061960.1,XM_018040425.1,Novel_002771,XM_018056594.1,XM_018041462.1,XM_018050174.1,Novel_012136,Novel_021408,Novel_019680,XM_018057419.1,XM_018041460.1,XM_005690714.3,Novel_020417,Novel_000175,Novel_010481,Novel_011617,XM_018056596.1,Novel_003162,XM_018066067.1,Novel_008820,XM_018040015.1,XM_018061046.1,Novel_026004,XM_018052011.1,XM_018058897.1,Novel…
Biological Process	GO:0044806	G-quadruplex DNA unwinding	1	6	0.145906	0.642241	XM_005679282.3
Biological Process	GO:0045047	protein targeting to ER	8	195	0.136342	0.642241	Novel_013606,Novel_002148,Novel_018028,Novel_012536,XM_005675406.3,Novel_000368,XM_018040669.1,Novel_015488
Biological Process	GO:0045494	photoreceptor cell maintenance	3	51	0.146019	0.642241	XM_018045907.1,XM_018066400.1,Novel_010808
Biological Process	GO:0045900	negative regulation of translational elongation	1	6	0.145906	0.642241	Novel_007297
Biological Process	GO:0046086	adenosine biosynthetic process	1	6	0.145906	0.642241	Novel_010123
Biological Process	GO:0048207	vesicle targeting, rough ER to cis-Golgi	3	49	0.133993	0.642241	XM_018058897.1,XM_018061366.1,XR_001918877.1
Biological Process	GO:0048208	COPII vesicle coating	3	49	0.133993	0.642241	XM_018061366.1,XR_001918877.1,XM_018058897.1
Biological Process	GO:0048539	bone marrow development	1	6	0.145906	0.642241	Novel_024124
Biological Process	GO:0048625	myoblast fate commitment	2	26	0.145439	0.642241	XM_018041241.1,XM_018041232.1
Biological Process	GO:0048641	regulation of skeletal muscle tissue development	5	104	0.133978	0.642241	Novel_008482,Novel_020052,XM_018041241.1,Novel_008170,XM_018043381.1
Biological Process	GO:0048813	dendrite morphogenesis	13	353	0.132197	0.642241	Novel_021110,Novel_013336,XM_005700540.3,Novel_014875,Novel_002191,Novel_000173,Novel_018328,XM_018041336.1,Novel_015150,Novel_004201,Novel_004208,Novel_000502,XM_005675316.3
Biological Process	GO:0050433	regulation of catecholamine secretion	4	77	0.139859	0.642241	Novel_005816,XM_018057547.1,Novel_005819,Novel_005818
Biological Process	GO:0050650	chondroitin sulfate proteoglycan biosynthetic process	3	51	0.146019	0.642241	Novel_025157,Novel_006075,Novel_025158
Biological Process	GO:0050684	regulation of mRNA processing	14	392	0.144306	0.642241	Novel_012200,Novel_003677,Novel_012198,XM_018047312.1,Novel_003679,XM_018052838.1,Novel_003678,Novel_003417,XM_005679282.3,XM_018050497.1,XM_018039752.1,XM_005678695.3,XM_018040425.1,XM_018062392.1
Biological Process	GO:0050885	neuromuscular process controlling balance	6	134	0.136297	0.642241	XM_018055231.1,Novel_009184,Novel_025897,Novel_016746,Novel_009182,XM_018055222.1
Biological Process	GO:0051048	negative regulation of secretion	12	326	0.144033	0.642241	Novel_017980,XM_013964057.2,Novel_017990,Novel_017988,XM_018052011.1,Novel_017769,Novel_017989,Novel_001740,Novel_022003,Novel_017996,Novel_020783,Novel_022005
Biological Process	GO:0051491	positive regulation of filopodium assembly	3	49	0.133993	0.642241	Novel_002941,Novel_002945,Novel_002944
Biological Process	GO:0051866	general adaptation syndrome	1	6	0.145906	0.642241	XM_018063219.1
Biological Process	GO:0060383	positive regulation of DNA strand elongation	1	6	0.145906	0.642241	XM_005679415.3
Biological Process	GO:0060548	negative regulation of cell death	48	1570	0.137427	0.642241	Novel_018914,Novel_012391,Novel_005625,Novel_002766,Novel_010759,XM_018065844.1,XM_018063219.1,XM_018041241.1,Novel_020052,XM_018050081.1,Novel_015372,Novel_020681,Novel_014690,Novel_009184,Novel_017000,Novel_006075,Novel_026761,Novel_010753,Novel_009182,Novel_020918,Novel_013702,XM_018041232.1,XM_018044969.1,Novel_002770,Novel_020919,Novel_000173,Novel_014058,Novel_021009,Novel_013993,Novel_0107…
Biological Process	GO:0060741	prostate gland stromal morphogenesis	1	6	0.145906	0.642241	Novel_023057
Biological Process	GO:0060916	mesenchymal cell proliferation involved in lung development	2	26	0.145439	0.642241	Novel_004456,XM_018051955.1
Biological Process	GO:0070167	regulation of biomineral tissue development	5	107	0.145824	0.642241	XM_018066622.1,Novel_008170,XM_013975425.2,Novel_021023,Novel_021022
Biological Process	GO:0071324	cellular response to disaccharide stimulus	1	6	0.145906	0.642241	Novel_001851
Biological Process	GO:0071329	cellular response to sucrose stimulus	1	6	0.145906	0.642241	Novel_001851
Biological Process	GO:0071384	cellular response to corticosteroid stimulus	4	76	0.135186	0.642241	Novel_008286,Novel_009038,Novel_020052,Novel_009037
Biological Process	GO:0071462	cellular response to water stimulus	1	6	0.145906	0.642241	Novel_026675
Biological Process	GO:0071635	negative regulation of transforming growth factor beta production	1	6	0.145906	0.642241	XM_018066622.1
Biological Process	GO:0080090	regulation of primary metabolic process	321	11752	0.14328	0.642241	Novel_021940,Novel_026578,Novel_006957,Novel_019853,XM_018058897.1,XM_018048677.1,XM_005678346.3,XM_018038743.1,XR_001917202.1,Novel_010114,XM_018066926.1,Novel_024745,XM_018052366.1,XM_018052011.1,Novel_014385,Novel_026004,Novel_002766,Novel_014330,Novel_021759,XM_018059697.1,Novel_004456,Novel_014628,Novel_007647,Novel_012735,XM_005696537.3,XM_018043381.1,XM_018041460.1,Novel_021408,XM_00567928…
Biological Process	GO:0086017	Purkinje myocyte action potential	1	6	0.145906	0.642241	Novel_018974
Biological Process	GO:0086029	Purkinje myocyte to ventricular cardiac muscle cell signaling	1	6	0.145906	0.642241	Novel_018974
Biological Process	GO:0086068	Purkinje myocyte to ventricular cardiac muscle cell communication	1	6	0.145906	0.642241	Novel_018974
Biological Process	GO:0097052	L-kynurenine metabolic process	1	6	0.145906	0.642241	XM_005678139.3
Biological Process	GO:0097104	postsynaptic membrane assembly	2	26	0.145439	0.642241	XM_018055231.1,XM_018055222.1
Biological Process	GO:0097274	urea homeostasis	1	6	0.145906	0.642241	XM_018050937.1
Biological Process	GO:0097369	sodium ion import	1	6	0.145906	0.642241	Novel_014687
Biological Process	GO:0097484	dendrite extension	3	50	0.139962	0.642241	Novel_005816,Novel_005818,Novel_005819
Biological Process	GO:0098719	sodium ion import across plasma membrane	1	6	0.145906	0.642241	Novel_014687
Biological Process	GO:0098815	modulation of excitatory postsynaptic potential	5	105	0.137877	0.642241	XM_018055222.1,XM_018039752.1,XM_018041336.1,XM_018055231.1,Novel_023602
Biological Process	GO:0099068	postsynapse assembly	3	49	0.133993	0.642241	XM_018055231.1,XM_018041336.1,XM_018055222.1
Biological Process	GO:0110020	regulation of actomyosin structure organization	6	133	0.13291	0.642241	Novel_001051,Novel_020681,Novel_020783,XM_005696850.3,Novel_008170,XM_005696851.3
Biological Process	GO:1900449	regulation of glutamate receptor signaling pathway	5	104	0.133978	0.642241	Novel_006476,XM_018055222.1,Novel_008170,Novel_000324,XM_018055231.1
Biological Process	GO:1901360	organic cyclic compound metabolic process	347	12718	0.134961	0.642241	XM_013967046.2,Novel_025308,XM_018041847.1,XM_018059054.1,Novel_010760,Novel_012536,Novel_005691,Novel_022437,Novel_027085,Novel_024743,Novel_018944,Novel_009800,XM_018050497.1,XM_018042216.1,Novel_024729,Novel_018162,Novel_012200,Novel_021989,XM_018059544.1,Novel_016418,Novel_012391,Novel_026761,XM_018039752.1,Novel_000938,Novel_010481,Novel_010753,XM_018062766.1,XR_001917611.1,Novel_022444,Nove…
Biological Process	GO:1901386	negative regulation of voltage-gated calcium channel activity	1	6	0.145906	0.642241	Novel_011057
Biological Process	GO:1901615	organic hydroxy compound metabolic process	24	726	0.136951	0.642241	Novel_015335,XM_018041336.1,Novel_012870,Novel_025088,Novel_011417,XM_013969550.2,XM_018056111.1,Novel_018257,Novel_002525,Novel_025897,Novel_004740,XM_005686815.3,Novel_002770,Novel_011498,Novel_020716,Novel_002766,XM_018057735.1,NM_001314229.1,XM_018063219.1,Novel_023545,XM_018066240.1,Novel_004688,Novel_008864,Novel_023550
Biological Process	GO:1903772	regulation of viral budding via host ESCRT complex	1	6	0.145906	0.642241	Novel_026578
Biological Process	GO:1903859	regulation of dendrite extension	3	49	0.133993	0.642241	Novel_005816,Novel_005819,Novel_005818
Biological Process	GO:1904356	regulation of telomere maintenance via telomere lengthening	5	107	0.145824	0.642241	XM_018053000.1,Novel_027085,Novel_007918,XM_005679415.3,XM_005679282.3
Biological Process	GO:1904358	positive regulation of telomere maintenance via telomere lengthening	4	76	0.135186	0.642241	XM_005679282.3,XM_005679415.3,Novel_007918,XM_018053000.1
Biological Process	GO:1904377	positive regulation of protein localization to cell periphery	5	104	0.133978	0.642241	XM_018055231.1,Novel_020681,XM_005687994.3,NM_001314156.1,XM_018055222.1
Biological Process	GO:1904694	negative regulation of vascular smooth muscle contraction	1	6	0.145906	0.642241	Novel_004316
Biological Process	GO:1990428	miRNA transport	1	6	0.145906	0.642241	XM_005679282.3
Biological Process	GO:2000323	negative regulation of glucocorticoid receptor signaling pathway	1	6	0.145906	0.642241	XM_013964057.2
Biological Process	GO:2000416	regulation of eosinophil migration	1	6	0.145906	0.642241	Novel_020783
Biological Process	GO:2000463	positive regulation of excitatory postsynaptic potential	4	77	0.139859	0.642241	XM_018055222.1,Novel_023602,XM_018055231.1,XM_018041336.1
Biological Process	GO:2000583	regulation of platelet-derived growth factor receptor-alpha signaling pathway	1	6	0.145906	0.642241	Novel_004456
Biological Process	GO:2000584	negative regulation of platelet-derived growth factor receptor-alpha signaling pathway	1	6	0.145906	0.642241	Novel_004456
Biological Process	GO:2001141	regulation of RNA biosynthetic process	206	7396	0.136586	0.642241	Novel_004157,XM_018041232.1,Novel_021110,Novel_027387,Novel_000601,Novel_023592,Novel_015239,Novel_015116,Novel_027065,XM_018053855.1,Novel_010786,Novel_019118,XM_018051955.1,XM_018057162.1,XM_018038529.1,XM_018054257.1,XM_018059698.1,Novel_013869,XM_018054259.1,XM_018044545.1,XM_018058857.1,Novel_016215,Novel_002782,XM_005678630.3,XM_013969625.2,Novel_005625,Novel_019790,Novel_023057,XM_01805945…
Cellular Component	GO:0000172	ribonuclease MRP complex	1	6	0.145906	0.642241	Novel_018906
Cellular Component	GO:0005834	heterotrimeric G-protein complex	5	104	0.133978	0.642241	Novel_011057,XM_018060493.1,Novel_026034,Novel_016201,XM_005685653.3
Cellular Component	GO:0030894	replisome	3	51	0.146019	0.642241	Novel_001506,Novel_001508,XM_018050293.1
Cellular Component	GO:0031226	intrinsic component of plasma membrane	70	2357	0.133442	0.642241	Novel_021023,Novel_002944,Novel_009704,XM_013965401.2,Novel_017972,Novel_025900,Novel_013336,Novel_026448,Novel_005049,Novel_024406,Novel_023255,XM_018059645.1,Novel_002623,Novel_004447,Novel_027844,Novel_026180,XM_005692320.3,Novel_028160,XM_018054504.1,Novel_013973,Novel_010118,Novel_009307,Novel_017000,Novel_007547,Novel_018974,Novel_002688,XM_018050081.1,XM_018051027.1,Novel_002782,Novel_0007…
Cellular Component	GO:0031228	intrinsic component of Golgi membrane	6	135	0.139724	0.642241	Novel_006172,Novel_023866,Novel_023869,Novel_014998,Novel_006170,XM_018053406.1
Cellular Component	GO:0031974	membrane-enclosed lumen	231	8327	0.133132	0.642241	Novel_004417,XM_018048848.1,Novel_009037,XM_018066240.1,Novel_016749,Novel_008170,Novel_000136,XM_005684651.3,Novel_011413,Novel_023999,Novel_001506,XM_018058577.1,Novel_012738,Novel_017168,XM_005679415.3,XM_005678695.3,Novel_010499,Novel_002919,Novel_019797,Novel_012322,Novel_012198,Novel_002253,Novel_019358,XM_018046217.1,Novel_017655,XM_018041336.1,Novel_017988,Novel_016201,Novel_011813,Novel_…
Cellular Component	GO:0032279	asymmetric synapse	16	453	0.134077	0.642241	Novel_022005,XM_018063358.1,XM_018042832.1,Novel_000173,XM_018039630.1,Novel_015039,Novel_016201,Novel_026448,Novel_002345,Novel_013336,Novel_007547,Novel_005118,Novel_022003,Novel_023602,Novel_004201,XM_018048435.1
Cellular Component	GO:0033276	transcription factor TFTC complex	2	26	0.145439	0.642241	Novel_024729,XM_018066926.1
Cellular Component	GO:0036488	CHOP-C/EBP complex	1	6	0.145906	0.642241	Novel_014690
Cellular Component	GO:0043220	Schmidt-Lanterman incisure	2	25	0.136486	0.642241	XM_018051962.1,XM_018041336.1
Cellular Component	GO:0043233	organelle lumen	231	8327	0.133132	0.642241	XM_013976483.2,XM_018057162.1,XM_018054257.1,XM_018059698.1,XM_018054356.1,Novel_013694,Novel_013869,Novel_000495,XM_018054259.1,Novel_016215,XM_018058857.1,XM_005678630.3,Novel_004082,Novel_005625,XM_018052838.1,Novel_011850,Novel_020355,Novel_021110,XM_018041232.1,Novel_012173,Novel_000601,Novel_019090,Novel_019775,XM_005684168.3,Novel_025731,Novel_024124,Novel_004860,XM_018051955.1,Novel_01802…
Cellular Component	GO:0061574	ASAP complex	1	6	0.145906	0.642241	XM_018040425.1
Cellular Component	GO:0070013	intracellular organelle lumen	231	8327	0.133132	0.642241	Novel_000143,Novel_016721,Novel_000141,Novel_019680,XM_018066136.1,Novel_016415,XM_005694130.2,XM_018062392.1,XM_018041428.1,XM_018060543.1,XM_005675028.3,Novel_012819,Novel_017980,XM_018040563.1,Novel_003417,Novel_027694,Novel_021399,Novel_000525,XM_013975388.2,XM_018040945.1,Novel_000453,XM_018062568.1,XM_018040070.1,Novel_009260,XM_005695330.2,XM_018050174.1,Novel_008286,Novel_028149,Novel_001…
Cellular Component	GO:0098984	neuron to neuron synapse	16	453	0.134077	0.642241	Novel_004201,XM_018048435.1,Novel_023602,Novel_022003,Novel_005118,Novel_007547,Novel_013336,Novel_026448,Novel_002345,Novel_016201,Novel_015039,XM_018039630.1,XM_018042832.1,Novel_000173,XM_018063358.1,Novel_022005
Cellular Component	GO:0101031	chaperone complex	2	26	0.145439	0.642241	Novel_012172,Novel_012173
Cellular Component	GO:1905286	serine-type peptidase complex	1	6	0.145906	0.642241	XM_018045790.1
Cellular Component	GO:1905360	GTPase complex	5	104	0.133978	0.642241	Novel_011057,XM_018060493.1,Novel_026034,Novel_016201,XM_005685653.3
Cellular Component	GO:1990851	Wnt-Frizzled-LRP5/6 complex	1	6	0.145906	0.642241	Novel_006216
Molecular Function	GO:0000171	ribonuclease MRP activity	1	6	0.145906	0.642241	Novel_018906
Molecular Function	GO:0000983	transcription factor activity, RNA polymerase II core promoter sequence-specific	3	49	0.133993	0.642241	XM_018042164.1,Novel_002253,Novel_008170
Molecular Function	GO:0001227	transcriptional repressor activity, RNA polymerase II transcription regulatory region sequence-specific binding	13	354	0.134192	0.642241	Novel_010851,Novel_021759,XM_018058857.1,Novel_021757,Novel_000136,XM_018052366.1,Novel_000215,Novel_000141,Novel_000143,Novel_004774,XR_001917611.1,Novel_000601,Novel_013869
Molecular Function	GO:0001605	adrenomedullin receptor activity	1	6	0.145906	0.642241	Novel_001851
Molecular Function	GO:0003938	IMP dehydrogenase activity	1	6	0.145906	0.642241	XM_013973506.2
Molecular Function	GO:0004021	L-alanine:2-oxoglutarate aminotransferase activity	1	6	0.145906	0.642241	Novel_018249
Molecular Function	GO:0004095	carnitine O-palmitoyltransferase activity	1	6	0.145906	0.642241	Novel_026445
Molecular Function	GO:0004402	histone acetyltransferase activity	7	166	0.141887	0.642241	XM_018058425.1,Novel_019680,Novel_024729,Novel_012242,XM_018057162.1,XM_018066926.1,Novel_016201
Molecular Function	GO:0004609	phosphatidylserine decarboxylase activity	1	6	0.145906	0.642241	XM_018060940.1
Molecular Function	GO:0005001	transmembrane receptor protein tyrosine phosphatase activity	1	6	0.145906	0.642241	Novel_013973
Molecular Function	GO:0005501	retinoid binding	3	51	0.146019	0.642241	Novel_025088,Novel_012473,NM_001314229.1
Molecular Function	GO:0005537	mannose binding	2	26	0.145439	0.642241	XM_013965401.2,Novel_023556
Molecular Function	GO:0008047	enzyme activator activity	31	968	0.136203	0.642241	Novel_005669,XM_018038366.1,Novel_016201,XM_018063648.1,Novel_019118,XM_013964575.2,Novel_012920,Novel_004316,Novel_026675,Novel_006636,XM_018057000.1,Novel_003362,Novel_018257,Novel_014875,Novel_024276,Novel_001444,XM_018048806.1,XR_001920008.1,Novel_010089,Novel_005668,Novel_012684,XM_018053317.1,Novel_011057,Novel_012926,XM_018045786.1,Novel_006476,Novel_024278,XM_018042330.1,XM_013963894.2,No…
Molecular Function	GO:0008168	methyltransferase activity	19	559	0.142737	0.642241	Novel_001208,Novel_026004,Novel_021989,XM_005688969.3,XM_013969160.2,XM_018052530.1,XM_013964568.2,Novel_011250,Novel_021987,Novel_021988,Novel_021976,Novel_021978,Novel_012495,XM_018055553.1,XM_018042088.1,Novel_021972,Novel_019797,Novel_021996,XM_018051734.1
Molecular Function	GO:0008384	IkappaB kinase activity	1	6	0.145906	0.642241	XM_018041972.1
Molecular Function	GO:0008431	vitamin E binding	1	6	0.145906	0.642241	Novel_015335
Molecular Function	GO:0010340	carboxyl-O-methyltransferase activity	2	25	0.136486	0.642241	XM_013969160.2,XM_005688969.3
Molecular Function	GO:0016307	phosphatidylinositol phosphate kinase activity	2	26	0.145439	0.642241	Novel_013818,Novel_013816
Molecular Function	GO:0016868	intramolecular transferase activity, phosphotransferases	2	26	0.145439	0.642241	XM_018040669.1,XM_018046912.1
Molecular Function	GO:0019198	transmembrane receptor protein phosphatase activity	1	6	0.145906	0.642241	Novel_013973
Molecular Function	GO:0019212	phosphatase inhibitor activity	4	76	0.135186	0.642241	Novel_018391,Novel_018914,Novel_017447,XM_018038847.1
Molecular Function	GO:0019840	isoprenoid binding	3	51	0.146019	0.642241	Novel_025088,NM_001314229.1,Novel_012473
Molecular Function	GO:0019894	kinesin binding	4	78	0.144596	0.642241	XM_018054105.1,XM_018054109.1,Novel_025728,Novel_006476
Molecular Function	GO:0019992	diacylglycerol binding	1	6	0.145906	0.642241	Novel_009561
Molecular Function	GO:0030272	5-formyltetrahydrofolate cyclo-ligase activity	1	6	0.145906	0.642241	Novel_021235
Molecular Function	GO:0030331	estrogen receptor binding	4	77	0.139859	0.642241	Novel_001208,Novel_016201,XM_018052530.1,Novel_011072
Molecular Function	GO:0038064	collagen receptor activity	1	6	0.145906	0.642241	XM_013975425.2
Molecular Function	GO:0042605	peptide antigen binding	2	26	0.145439	0.642241	Novel_002770,Novel_002766
Molecular Function	GO:0046983	protein dimerization activity	72	2435	0.137619	0.642241	XM_018054259.1,XM_018039584.1,XM_018041520.1,XM_018063219.1,XM_005678630.3,XM_018058857.1,Novel_014961,Novel_018698,XM_018041972.1,XM_018054257.1,Novel_006216,Novel_015116,Novel_021110,XM_018042463.1,Novel_006100,XM_018066400.1,XM_005678139.3,Novel_010945,Novel_010851,Novel_000024,XM_018046139.1,Novel_008170,XM_018042164.1,Novel_021569,Novel_000025,Novel_001208,XM_018058425.1,Novel_010947,Novel_0…
Molecular Function	GO:0047635	alanine-oxo-acid transaminase activity	1	6	0.145906	0.642241	Novel_018249
Molecular Function	GO:0048029	monosaccharide binding	7	163	0.132705	0.642241	Novel_023556,Novel_002674,Novel_019045,Novel_022444,XM_013966241.2,XM_013965401.2,XM_013965331.2
Molecular Function	GO:0050115	myosin-light-chain-phosphatase activity	1	6	0.145906	0.642241	XM_018055488.1
Molecular Function	GO:0051879	Hsp90 protein binding	3	50	0.139962	0.642241	Novel_026486,XM_018040070.1,Novel_026483
Molecular Function	GO:0051998	protein carboxyl O-methyltransferase activity	2	25	0.136486	0.642241	XM_013969160.2,XM_005688969.3
Molecular Function	GO:0070006	metalloaminopeptidase activity	2	26	0.145439	0.642241	XM_018050014.1,XM_018041520.1
Biological Process	GO:0030001	metal ion transport	49	1615	0.146305	0.643119	XM_005692320.3,Novel_000582,Novel_028160,Novel_018257,XM_018054504.1,Novel_022436,XM_018042425.1,Novel_001930,Novel_017447,Novel_016361,Novel_005127,Novel_003678,Novel_003679,Novel_001702,Novel_014687,Novel_015983,Novel_003955,Novel_025900,Novel_019036,Novel_003677,Novel_004201,XM_018046139.1,Novel_027844,Novel_019037,Novel_024731,Novel_022003,Novel_004447,Novel_024734,Novel_026236,Novel_019853,N…
Biological Process	GO:0061061	muscle structure development	35	1117	0.146433	0.643301	XM_018043381.1,XM_005690714.3,Novel_001702,XM_018050497.1,XM_018041336.1,XM_018054084.1,XM_005699056.2,XM_018048226.1,Novel_010757,XM_005696850.3,Novel_005445,Novel_010763,Novel_010760,Novel_010746,Novel_008170,Novel_027106,Novel_004688,Novel_007096,Novel_021110,XM_018041232.1,Novel_000173,Novel_010762,Novel_017484,XM_013972199.2,Novel_013869,Novel_008482,XM_018059698.1,XM_005696851.3,Novel_01075…
Biological Process	GO:0007010	cytoskeleton organization	67	2265	0.146771	0.64365	XM_018066107.1,Novel_022703,Novel_021068,Novel_024187,Novel_007889,XM_018061046.1,Novel_026486,XM_018064112.1,XM_018046936.1,Novel_009184,Novel_020681,Novel_020918,XM_018041820.1,XM_018059131.1,XM_018058897.1,Novel_000527,XM_018064771.1,Novel_020919,Novel_001444,XM_018061638.1,XM_018048435.1,XM_013970102.2,Novel_004688,Novel_012596,XM_018050174.1,Novel_005445,Novel_000525,Novel_026083,Novel_02648…
Biological Process	GO:0016071	mRNA metabolic process	52	1723	0.146637	0.64365	Novel_012200,Novel_010759,XM_018052838.1,Novel_020355,XM_018056596.1,XM_018039752.1,Novel_010753,Novel_019353,Novel_015488,Novel_019352,XM_018050806.1,Novel_005278,Novel_018906,Novel_017724,Novel_011250,Novel_010762,XM_013962444.2,XM_018056986.1,XM_018044969.1,Novel_002148,XM_005695330.2,Novel_003677,XM_018056594.1,XM_018059052.1,XM_005685083.3,XM_013964742.2,XM_018041462.1,Novel_010746,Novel_028…
Biological Process	GO:0051865	protein autoubiquitination	6	137	0.146697	0.64365	Novel_008822,Novel_004702,Novel_008820,Novel_003433,XM_005690714.3,Novel_000424
Biological Process	GO:0072599	establishment of protein localization to endoplasmic reticulum	8	199	0.14769	0.647298	Novel_000368,XM_018040669.1,Novel_015488,XM_005675406.3,Novel_018028,Novel_012536,Novel_013606,Novel_002148
Biological Process	GO:0043087	regulation of GTPase activity	33	1048	0.148196	0.648877	Novel_019118,Novel_004316,Novel_015806,XM_018055792.1,XM_018063358.1,Novel_001444,Novel_024276,Novel_003362,XM_018061366.1,Novel_000173,XM_018048423.1,XR_001920008.1,XM_018048806.1,Novel_002345,Novel_022336,XM_013963894.2,XM_018045786.1,Novel_018328,Novel_011057,Novel_012920,XM_018044192.1,XM_018063648.1,Novel_016201,Novel_013973,Novel_020744,Novel_014875,XM_018045947.1,Novel_004982,XM_018057000.…
Biological Process	GO:1903506	regulation of nucleic acid-templated transcription	205	7383	0.148225	0.648877	XM_018054257.1,XM_018038529.1,XM_018057162.1,XM_018059698.1,Novel_013869,XM_018054259.1,XM_018044545.1,Novel_002782,XM_005678630.3,XM_018058857.1,Novel_016215,XM_013969625.2,Novel_005625,XM_018041232.1,Novel_021110,Novel_004157,Novel_027387,Novel_000601,Novel_023592,Novel_015239,XM_018053855.1,Novel_015116,Novel_027065,Novel_010786,Novel_019118,XM_018051955.1,XM_018058425.1,Novel_028150,XM_018042…
Biological Process	GO:0023052	signaling	322	11803	0.148589	0.649365	Novel_006697,Novel_026180,XM_005700426.3,Novel_018257,Novel_000437,Novel_023330,Novel_013973,XM_005699056.2,Novel_010118,Novel_015725,Novel_004765,Novel_028039,XM_018044192.1,Novel_009307,Novel_001702,XM_018058425.1,Novel_010947,Novel_007162,Novel_015983,XM_018042329.1,Novel_023898,XM_018048761.1,Novel_024406,Novel_023255,Novel_018225,Novel_002623,XM_018046139.1,Novel_019037,Novel_018765,XM_01806…
Biological Process	GO:0030799	regulation of cyclic nucleotide metabolic process	10	263	0.148564	0.649365	XM_005696850.3,Novel_010115,XM_005696851.3,Novel_001851,Novel_010114,Novel_022005,Novel_010118,Novel_009307,Novel_022003,Novel_006947
Cellular Component	GO:0012506	vesicle membrane	29	908	0.148598	0.649365	XR_001918100.1,XM_018046076.1,XM_018055510.1,Novel_011432,Novel_013369,Novel_005818,Novel_004201,XM_018050081.1,Novel_000227,XM_005700540.3,Novel_005819,XM_018055051.1,XM_018047368.1,XM_018046043.1,Novel_025612,Novel_016201,Novel_027950,Novel_005533,Novel_000437,Novel_020744,Novel_011844,Novel_005816,XM_018038346.1,Novel_026236,Novel_006697,Novel_010001,XM_018061366.1,XM_018040427.1,Novel_013993
Cellular Component	GO:0098862	cluster of actin-based cell projections	9	231	0.148688	0.649378	Novel_004316,XM_018048435.1,Novel_023545,XM_013965606.2,XM_018064771.1,Novel_026448,Novel_023550,XM_018066400.1,Novel_012995
Biological Process	GO:0010629	negative regulation of gene expression	94	3255	0.149473	0.652039	XM_018062568.1,XM_018040070.1,XM_018040425.1,Novel_008538,Novel_007297,Novel_010760,Novel_012536,XM_018048527.1,Novel_010746,Novel_021757,XM_018059054.1,XM_018056594.1,XM_018041462.1,Novel_023545,XM_018062392.1,Novel_021408,Novel_000141,Novel_000143,XM_018041460.1,XM_018066622.1,XM_018050293.1,XM_013963197.2,XM_018050497.1,XM_005679282.3,XM_005700353.3,XR_001917611.1,Novel_014690,XM_018039752.1,X…
Biological Process	GO:0071709	membrane assembly	4	79	0.149395	0.652039	XM_018041336.1,Novel_024007,XM_018055231.1,XM_018055222.1
Molecular Function	GO:0035257	nuclear hormone receptor binding	11	296	0.150024	0.65406	Novel_016201,Novel_012242,XM_018063219.1,XM_018052530.1,XM_018041241.1,Novel_001208,Novel_014690,XM_005678695.3,XM_018041232.1,XM_018058577.1,Novel_011072
Biological Process	GO:0044700	single organism signaling	321	11769	0.150228	0.654239	XM_018060044.1,Novel_011156,XM_005700353.3,Novel_000175,Novel_015126,Novel_024743,XM_013964575.2,XM_018059853.1,XM_018042636.1,Novel_000074,XM_018047786.1,Novel_019036,XM_018041847.1,Novel_004201,Novel_017220,Novel_023602,Novel_000098,XM_018059380.1,Novel_000216,Novel_016840,Novel_020919,Novel_018518,XM_005687994.3,NM_001314156.1,Novel_007618,Novel_025088,XM_018039752.1,Novel_026761,Novel_013816,…
Biological Process	GO:1903312	negative regulation of mRNA metabolic process	6	138	0.150241	0.654239	XM_018052838.1,XM_018040425.1,XM_018062392.1,XM_018050497.1,XM_005679282.3,XM_018039752.1
Biological Process	GO:0060041	retina development in camera-type eye	8	200	0.150597	0.655407	XM_018066622.1,Novel_000711,Novel_006216,XM_013973506.2,Novel_001988,Novel_022483,XM_018060493.1,XM_018043381.1
Biological Process	GO:0016053	organic acid biosynthetic process	19	564	0.151085	0.656379	Novel_010746,Novel_012473,Novel_010759,Novel_021235,Novel_004777,Novel_010760,Novel_010753,Novel_010763,XM_005696851.3,XM_005696850.3,Novel_010757,XM_018040945.1,Novel_002020,Novel_019775,Novel_006155,XM_005675863.3,Novel_010762,XM_018041545.1,Novel_001258
Biological Process	GO:0022618	ribonucleoprotein complex assembly	19	564	0.151085	0.656379	Novel_026909,Novel_024124,Novel_019352,Novel_004497,Novel_019358,XM_018056986.1,XM_013962444.2,Novel_011250,Novel_021408,XM_018061239.1,XM_018059054.1,Novel_004490,XM_018056594.1,XM_018059052.1,XM_013964742.2,Novel_019353,XM_018062286.1,XM_018056596.1,XM_018039752.1
Biological Process	GO:0046394	carboxylic acid biosynthetic process	19	564	0.151085	0.656379	XM_018040945.1,Novel_002020,Novel_010763,Novel_010753,Novel_004777,Novel_010760,Novel_021235,XM_005696850.3,Novel_010757,XM_005696851.3,Novel_010746,Novel_012473,Novel_010759,XM_005675863.3,Novel_010762,XM_018041545.1,Novel_001258,Novel_006155,Novel_019775
Biological Process	GO:0034453	microtubule anchoring	3	52	0.152159	0.660019	Novel_007785,XM_018041820.1,XM_018054356.1
Molecular Function	GO:0001071	nucleic acid binding transcription factor activity	71	2417	0.152189	0.660019	XM_018051955.1,XM_018053855.1,Novel_023111,Novel_000601,XM_018042463.1,Novel_021110,XM_018041232.1,Novel_005625,XM_013969625.2,XM_018050811.1,XM_018058857.1,XM_018041241.1,XM_018040748.1,XM_018063219.1,XM_005678630.3,XM_018054259.1,XM_018046945.1,Novel_013869,Novel_014961,XM_018054257.1,XM_018038529.1,Novel_000215,XM_018038918.1,Novel_020876,Novel_002253,XM_018054084.1,Novel_016802,Novel_019790,X…
Molecular Function	GO:0003700	transcription factor activity, sequence-specific DNA binding	71	2417	0.152189	0.660019	Novel_000601,XM_018042463.1,Novel_021110,XM_018041232.1,XM_018051955.1,Novel_023111,XM_018053855.1,Novel_013869,Novel_014961,XM_018038529.1,XM_018054257.1,Novel_000215,Novel_005625,XM_013969625.2,XM_018050811.1,XM_018058857.1,XM_018041241.1,XM_018063219.1,XM_018040748.1,XM_005678630.3,XM_018054259.1,XM_018046945.1,Novel_016802,Novel_019790,XM_018038918.1,Novel_020876,Novel_002253,XM_018054084.1,X…
Biological Process	GO:0007611	learning or memory	16	463	0.15232	0.660201	XM_018041336.1,Novel_020918,Novel_022005,Novel_020919,Novel_022003,Novel_023602,Novel_008170,XM_018055786.1,Novel_020052,Novel_026448,Novel_014690,Novel_007547,XM_018055231.1,Novel_001580,XM_018055222.1,Novel_006476
Biological Process	GO:0006012	galactose metabolic process	2	27	0.15451	0.660799	XM_018055696.1,XM_018055142.1
Biological Process	GO:0006103	2-oxoglutarate metabolic process	2	27	0.15451	0.660799	XM_005678139.3,Novel_018249
Biological Process	GO:0006739	NADP metabolic process	4	80	0.154253	0.660799	Novel_022444,XM_018046912.1,Novel_023846,Novel_023847
Biological Process	GO:0007569	cell aging	6	139	0.153824	0.660799	XM_018042216.1,XM_005699056.2,XM_018061046.1,XM_013965606.2,Novel_001740,XM_018041336.1
Biological Process	GO:0015793	glycerol transport	2	27	0.15451	0.660799	Novel_023706,Novel_023701
Biological Process	GO:0040013	negative regulation of locomotion	20	600	0.154148	0.660799	XM_018042229.1,XM_018066810.1,XM_018038366.1,Novel_001988,Novel_020783,Novel_015159,Novel_024743,Novel_008164,XM_018041336.1,Novel_026573,Novel_000099,Novel_011553,Novel_022336,Novel_008166,Novel_024745,Novel_001051,XM_013967046.2,XM_018052011.1,Novel_018765,Novel_012649
Biological Process	GO:0043502	regulation of muscle adaptation	8	201	0.153532	0.660799	Novel_006947,Novel_004688,Novel_004201,Novel_020052,Novel_021110,XM_005696851.3,XM_005696850.3,Novel_000173
Biological Process	GO:0044057	regulation of system process	26	807	0.153615	0.660799	Novel_025897,Novel_021110,Novel_000173,Novel_003678,Novel_003679,Novel_004316,XM_018041336.1,Novel_001702,Novel_024007,Novel_017484,Novel_016361,Novel_013605,Novel_006947,Novel_016309,Novel_019036,Novel_016746,Novel_018974,XM_005696851.3,XM_005696850.3,Novel_019037,XM_013964057.2,XM_018046139.1,Novel_003677,Novel_004688,Novel_020052,Novel_004201
Biological Process	GO:0044237	cellular metabolic process	594	22235	0.154158	0.660799	Novel_019036,Novel_012536,Novel_004490,Novel_012136,XM_018059054.1,Novel_025940,Novel_004201,Novel_025308,XM_013967046.2,XM_018060044.1,XM_018042216.1,XM_005675863.3,Novel_021614,Novel_012995,Novel_015126,XM_018050497.1,Novel_024743,Novel_027085,XM_005700353.3,Novel_022437,Novel_023346,XR_001917611.1,Novel_000938,Novel_026761,XM_018059544.1,Novel_020052,XM_018066107.1,XM_018045907.1,Novel_012200,…
Biological Process	GO:0045986	negative regulation of smooth muscle contraction	2	27	0.15451	0.660799	Novel_004316,Novel_025897
Biological Process	GO:0060004	reflex	2	27	0.15451	0.660799	Novel_025897,Novel_000601
Biological Process	GO:0060211	regulation of nuclear-transcribed mRNA poly(A) tail shortening	2	27	0.15451	0.660799	XM_018041462.1,XM_018041460.1
Biological Process	GO:0060213	positive regulation of nuclear-transcribed mRNA poly(A) tail shortening	2	27	0.15451	0.660799	XM_018041462.1,XM_018041460.1
Biological Process	GO:1902187	negative regulation of viral release from host cell	2	27	0.15451	0.660799	Novel_024743,Novel_024745
Biological Process	GO:2000738	positive regulation of stem cell differentiation	2	27	0.15451	0.660799	Novel_000173,XM_018043212.1
Cellular Component	GO:0005930	axoneme	7	170	0.154589	0.660799	XM_018056111.1,Novel_010808,Novel_004860,Novel_016453,Novel_010563,Novel_000711,Novel_000949
Cellular Component	GO:0031597	cytosolic proteasome complex	2	27	0.15451	0.660799	Novel_003162,Novel_003166
Cellular Component	GO:0044441	ciliary part	21	634	0.153633	0.660799	Novel_011654,Novel_018225,Novel_000949,Novel_012209,Novel_026448,Novel_011057,XM_013963894.2,Novel_012206,Novel_019118,Novel_004860,Novel_010808,Novel_002324,Novel_000711,Novel_010563,XM_005687994.3,XM_018056111.1,XM_018066400.1,XM_018060493.1,Novel_027958,Novel_007785,Novel_016453
Cellular Component	GO:0097014	ciliary plasm	7	170	0.154589	0.660799	Novel_000949,Novel_016453,Novel_000711,Novel_010563,Novel_010808,XM_018056111.1,Novel_004860
Molecular Function	GO:0003777	microtubule motor activity	6	139	0.153824	0.660799	Novel_002324,Novel_026083,XM_018047929.1,XM_005687994.3,Novel_007785,Novel_016453
Molecular Function	GO:0004180	carboxypeptidase activity	4	80	0.154253	0.660799	Novel_009236,Novel_020131,Novel_011585,Novel_020134
Molecular Function	GO:0015377	cation:chloride symporter activity	2	27	0.15451	0.660799	Novel_008490,XM_018054504.1
Molecular Function	GO:0043274	phospholipase binding	2	27	0.15451	0.660799	Novel_001740,Novel_004201
Molecular Function	GO:0098505	G-rich strand telomeric DNA binding	2	27	0.15451	0.660799	XM_005679282.3,XM_005679415.3
Molecular Function	GO:0015081	sodium ion transmembrane transporter activity	11	298	0.154793	0.661291	Novel_016309,Novel_013940,Novel_002623,Novel_016361,Novel_002370,Novel_005127,Novel_027844,Novel_014687,Novel_005207,Novel_013939,Novel_018974
Biological Process	GO:0045595	regulation of cell differentiation	83	2859	0.155055	0.662029	Novel_008170,Novel_018429,Novel_018225,XM_005675316.3,Novel_027106,Novel_005049,Novel_010851,Novel_005601,Novel_010757,XM_005696850.3,Novel_010664,Novel_010763,Novel_002944,XM_018043212.1,XM_018042164.1,Novel_016746,XM_005699056.2,Novel_014665,Novel_002253,XM_018041336.1,Novel_006947,Novel_024007,XM_018059459.1,Novel_023057,Novel_019790,Novel_018257,XM_018058857.1,XM_018041241.1,Novel_013466,XM_0…
Biological Process	GO:0044763	single-organism cellular process	532	19851	0.156122	0.665445	Novel_018144,Novel_017966,Novel_002191,Novel_025897,Novel_025157,Novel_000527,XM_013964057.2,Novel_012591,XM_018066067.1,Novel_020681,Novel_014690,Novel_010815,XM_005686796.3,XM_018046936.1,Novel_004777,Novel_012920,XM_018066810.1,Novel_020783,Novel_022483,Novel_017392,XM_005686815.3,XM_018053317.1,XM_013966241.2,Novel_023344,XM_018053839.1,XM_018040070.1,Novel_012926,Novel_007918,Novel_010115,XM…
[truncated: 5,698 more rows]

## Sheet: LP-HF vs. LP-LF BP
GO_class	GO ID	GO_term	Hit_number	Background number	P-Value	Q-Value	Gene IDs
[truncated: 5,406 more rows]

[truncated: 2 more sheets: LP-HF vs. LP-LF MF, LP-HF vs. LP-LF CC]
