# Supplementary material for: Integrated Transcriptome Analysis Reveals the Crucial mRNAs and miRNAs Related to Fecundity in the Hypothalamus of Yunshang Black Goats during the Luteal Phase
Source: Animals (Basel). 2022 Dec 2;12(23):3397. doi: 10.3390/ani12233397 (PMC9738480; doi:10.3390/ani12233397)
Supplement: Supplementary file 1 [file animals-12-03397-s001.zip › Supplementary Table S8.xlsx]

## Sheet: Sheet1
Pathway Hierarchy1	Pathway Hierarchy2	KEGG Pathway	Pathway ID	Gene Number	Background number	P-Value	Q-Value	Gene IDs
Environmental Information Processing	Signal transduction	Hedgehog signaling pathway	ko04340	18	249	0.000357996	0.0830551	XM_018048761.1,Novel_000173,Novel_000175,Novel_007785,XM_018050174.1,XM_018050735.1,Novel_009252,XM_018046463.1,XM_018041148.1,XM_018048758.1,Novel_007786,Novel_016201,XM_018050177.1,XM_018043381.1,XR_001918215.1,XM_018050739.1,XM_018058897.1,Novel_017392
Genetic Information Processing	Folding, sorting and degradation	Ubiquitin mediated proteolysis	ko04120	30	619	0.00430936	0.499885	Novel_017655,XM_018041148.1,XM_005700353.3,Novel_011125,Novel_015923,Novel_022223,Novel_002517,XM_018054328.1,Novel_015924,Novel_010302,Novel_015983,XM_018054323.1,Novel_011123,Novel_009649,XM_018055092.1,XM_018058897.1,XM_005695948.3,XM_018042980.1,XM_018053601.1,XM_018062245.1,XM_018061960.1,XM_018058577.1,Novel_011122,Novel_016749,Novel_011120,XM_018043734.1,Novel_023458,XM_018055095.1,XM_0056…
Organismal Systems	Nervous system	Glutamatergic synapse	ko04724	27	572	0.00905185	0.700009	XM_018047760.1,Novel_026448,Novel_006201,XM_018047786.1,Novel_017392,XM_018052297.1,Novel_014230,Novel_000647,Novel_022003,XM_018039630.1,Novel_002623,Novel_026034,XM_018048701.1,Novel_005930,Novel_026236,Novel_022005,Novel_009642,Novel_007547,XM_018052301.1,Novel_011057,XM_018060493.1,XM_005690089.3,XM_005685653.3,XM_018052300.1,XR_001918100.1,XM_018059645.1,XM_018054457.1
Environmental Information Processing	Signal transduction	Phosphatidylinositol signaling system	ko04070	22	495	0.0309386	0.752116	XM_018041336.1,XM_018060180.1,XM_018047458.1,XM_018044590.1,XM_018064123.1,Novel_020681,Novel_019507,Novel_013816,Novel_013818,XM_018054457.1,XR_001918100.1,XM_018047148.1,Novel_017633,Novel_010281,XM_018047413.1,XM_018066240.1,Novel_014230,XM_005679127.2,XM_018056111.1,Novel_022471,XM_018044591.1,XM_018041043.1
Genetic Information Processing	Translation	RNA transport	ko03013	28	649	0.0234007	0.752116	XM_018044212.1,Novel_000346,Novel_004417,Novel_012738,Novel_012103,Novel_026909,Novel_005669,Novel_003693,Novel_012727,Novel_018906,Novel_027694,Novel_019579,Novel_016420,Novel_021802,Novel_020355,Novel_017724,Novel_016418,Novel_005668,XM_018055179.1,Novel_027764,Novel_000378,Novel_022722,Novel_016415,Novel_011250,Novel_027688,XM_018040425.1,XM_018044210.1,Novel_012735
Metabolism	Carbohydrate metabolism	Inositol phosphate metabolism	ko00562	17	331	0.0162841	0.752116	XM_018056111.1,XM_005679127.2,XM_018044591.1,Novel_010281,XM_018047413.1,Novel_014230,Novel_013816,Novel_019507,Novel_017633,Novel_013818,XM_018054457.1,XM_018047148.1,XM_018047458.1,XM_018041336.1,XM_018060180.1,XM_018064123.1,XM_018044590.1
Organismal Systems	Development	Dorso-ventral axis formation	ko04320	9	142	0.0220195	0.752116	XM_018041460.1,Novel_007297,Novel_012440,Novel_026078,Novel_014802,Novel_020879,XM_018041463.1,XM_018041462.1,XM_018049737.1
Organismal Systems	Endocrine system	Renin secretion	ko04924	14	279	0.0324134	0.752116	XM_018042425.1,Novel_025900,XM_018052300.1,Novel_020783,XM_018048701.1,Novel_025902,XM_018054457.1,XM_018042412.1,XR_001918100.1,Novel_009642,XM_018052301.1,XM_018052297.1,Novel_025897,Novel_014230
Organismal Systems	Excretory system	Vasopressin-regulated water reabsorption	ko04962	11	184	0.0180378	0.752116	XM_018048027.1,Novel_005357,XM_018048030.1,Novel_005356,Novel_023706,Novel_016453,Novel_019853,Novel_005358,Novel_023701,Novel_012577,XM_018055013.1
Organismal Systems	Sensory system	Taste transduction	ko04742	26	611	0.0324188	0.752116	Novel_013173,Novel_000341,Novel_000099,Novel_008915,Novel_010114,Novel_019407,Novel_006697,Novel_000098,Novel_013174,Novel_023330,Novel_009406,Novel_018765,Novel_000074,Novel_010115,Novel_023898,Novel_022804,Novel_000936,Novel_005153,Novel_010118,Novel_025485,XM_018048701.1,Novel_022969,Novel_002370,Novel_000924,Novel_016840,Novel_010479
Environmental Information Processing	Signal transduction	cGMP - PKG signaling pathway	ko04022	28	680	0.0388176	0.818698	Novel_005110,Novel_006947,XM_018042425.1,Novel_028160,Novel_005105,XM_018042412.1,XM_018048701.1,XM_018039422.1,XM_018055488.1,Novel_014230,Novel_012684,Novel_008170,Novel_025897,XM_018052297.1,Novel_011467,XM_018052300.1,Novel_025900,Novel_000200,XR_001918100.1,XM_018054457.1,Novel_025902,XM_018052301.1,Novel_017484,Novel_009642,XM_018038918.1,Novel_021110,XM_018055648.1,XM_018059537.1
Cellular Processes	Cell growth and death	Oocyte meiosis	ko04114	19	456	0.0707944	0.877794	XM_018066067.1,XM_018049737.1,XM_018041462.1,Novel_020879,XM_018055488.1,Novel_004201,XM_005699056.2,Novel_007297,Novel_026866,XM_018052297.1,XM_018052300.1,XM_018041463.1,XR_001918100.1,Novel_004208,XM_018052301.1,XM_018041148.1,XM_018041460.1,XM_018053461.1,Novel_009642
Environmental Information Processing	Signal transduction	Hedgehog signaling pathway - fly	ko04341	9	176	0.0690645	0.877794	XM_018050177.1,XM_018050174.1,XM_018048761.1,XM_018048758.1,Novel_000173,Novel_000175,XM_018058897.1,XM_018041148.1,Novel_009252
Environmental Information Processing	Signal transduction	Hippo signaling pathway - multiple species	ko04392	7	140	0.110233	0.877794	XM_018042261.1,XM_018054346.1,XM_018049551.1,XM_018062766.1,XM_018048758.1,Novel_016278,XM_018048761.1
Environmental Information Processing	Signal transduction	Wnt signaling pathway	ko04310	25	660	0.101517	0.877794	Novel_000957,Novel_014230,XM_018061960.1,XM_018052297.1,Novel_004201,XM_018041223.1,XM_018053746.1,XM_018048758.1,Novel_006216,XM_018041232.1,XM_018050177.1,XM_018055648.1,XM_018052301.1,XM_018041148.1,XM_018041241.1,Novel_009642,XM_018048761.1,XM_018041210.1,XM_018054457.1,Novel_000173,Novel_020848,Novel_000175,Novel_004208,XM_018052300.1,XM_018050174.1
Genetic Information Processing	Folding, sorting and degradation	Protein export	ko03060	4	56	0.0774006	0.877794	Novel_012322,Novel_000368,Novel_012324,Novel_025270
Genetic Information Processing	Folding, sorting and degradation	Protein processing in endoplasmic reticulum	ko04141	24	585	0.0542651	0.877794	XM_005690714.3,XM_018060711.1,Novel_013993,XM_018060718.1,Novel_002506,Novel_007918,Novel_016778,XM_018060716.1,Novel_000368,Novel_023556,Novel_012322,Novel_003162,XM_018042980.1,Novel_003166,Novel_003159,Novel_001482,XM_013965401.2,Novel_010302,Novel_017950,XM_005675406.3,Novel_022223,XM_018038918.1,XM_018060717.1,Novel_012324
Genetic Information Processing	Folding, sorting and degradation	RNA degradation	ko03018	12	275	0.101903	0.877794	XM_018056596.1,XM_013964742.2,Novel_018240,XM_005680350.3,Novel_017081,XM_013963941.2,XM_018056594.1,XM_018048067.1,Novel_027764,Novel_004702,XM_018056597.1,XM_005680351.3
Metabolism	Amino acid metabolism	Lysine degradation	ko00310	17	380	0.0501985	0.877794	Novel_004575,Novel_005899,Novel_025404,Novel_007351,XM_018046679.1,Novel_007348,Novel_016771,Novel_004777,Novel_019797,Novel_025412,Novel_016772,Novel_025413,Novel_012495,Novel_026004,XM_018059721.1,Novel_025407,Novel_004578
Metabolism	Amino acid metabolism	Valine, leucine and isoleucine degradation	ko00280	8	157	0.084636	0.877794	Novel_020954,Novel_000495,Novel_006155,Novel_020959,Novel_013190,XM_005676341.3,Novel_000496,Novel_009758
Metabolism	Glycan biosynthesis and metabolism	Glycosaminoglycan biosynthesis - keratan sulfate	ko00533	4	65	0.117291	0.877794	Novel_014998,XM_018055409.1,Novel_018144,Novel_010927
Metabolism	Glycan biosynthesis and metabolism	Glycosphingolipid biosynthesis - globo and isoglobo series	ko00603	4	64	0.112483	0.877794	XM_018056059.1,Novel_006170,Novel_014998,Novel_006172
Metabolism	Glycan biosynthesis and metabolism	Other glycan degradation	ko00511	4	56	0.0774006	0.877794	Novel_021852,Novel_006998,Novel_025566,Novel_001339
Metabolism	Metabolism of cofactors and vitamins	Nicotinate and nicotinamide metabolism	ko00760	6	109	0.0950057	0.877794	Novel_010123,XM_018047132.1,XM_005690959.3,XM_005676341.3,Novel_020972,XM_018043315.1
Organismal Systems	Development	Axon guidance	ko04360	34	950	0.115471	0.877794	Novel_004208,XM_018052300.1,Novel_014501,Novel_009252,Novel_013466,Novel_014314,Novel_011553,Novel_024985,Novel_000502,XM_018054977.1,Novel_028065,Novel_004201,XM_018066810.1,XM_005680226.3,Novel_028069,Novel_000175,Novel_000173,Novel_017769,Novel_015030,NM_001314156.1,Novel_022336,Novel_020681,XM_018055648.1,Novel_025068,Novel_009642,XM_018066107.1,Novel_009769,XM_018038366.1,XM_018052301.1,XM_0…
Organismal Systems	Environmental adaptation	Circadian rhythm - fly	ko04711	4	60	0.0941646	0.877794	Novel_000175,XM_018048761.1,Novel_000173,XM_018048758.1
Organismal Systems	Immune system	B cell receptor signaling pathway	ko04662	12	279	0.11008	0.877794	XM_018056168.1,Novel_000173,Novel_000175,XM_005679127.2,XM_018052300.1,XM_005677144.3,Novel_020681,XM_005684188.3,XM_018052297.1,XM_018052301.1,XM_018041972.1,Novel_009642
Organismal Systems	Immune system	Fc gamma R-mediated phagocytosis	ko04666	15	367	0.111781	0.877794	XM_005679127.2,XM_005677144.3,Novel_013605,XM_018056168.1,XM_018047786.1,Novel_001890,Novel_024187,XM_018047760.1,Novel_020052,Novel_012684,Novel_021006,Novel_002782,Novel_020681,XM_005684188.3,Novel_021007
Organismal Systems	Nervous system	Dopaminergic synapse	ko04728	24	620	0.0896466	0.877794	Novel_009642,Novel_007547,XM_018052301.1,Novel_011057,XM_018060493.1,XM_018038918.1,XM_005687994.3,XM_005685653.3,XM_018052300.1,Novel_002324,Novel_000175,Novel_004208,XR_001918100.1,XM_018054457.1,Novel_000173,Novel_006201,XM_018055488.1,Novel_004201,XM_018052297.1,Novel_014230,Novel_026034,XM_018048701.1,XM_018066067.1,Novel_000582
Organismal Systems	Nervous system	Long-term potentiation	ko04720	15	364	0.10638	0.877794	XM_018052297.1,Novel_014230,Novel_009642,XM_018053461.1,Novel_006201,XM_018052301.1,Novel_004201,XM_018055488.1,Novel_007547,XM_018048701.1,Novel_004208,Novel_007402,XM_018054457.1,XR_001918100.1,XM_018052300.1
Organismal Systems	Nervous system	Synaptic vesicle cycle	ko04721	13	291	0.0797526	0.877794	Novel_005819,Novel_005818,Novel_026236,XM_013970161.2,XM_018058830.1,XM_018055657.1,Novel_008039,XM_005690651.3,Novel_019853,Novel_005816,XM_018051395.1,Novel_009561,Novel_008036
Metabolism	Metabolism of terpenoids and polyketides	Terpenoid backbone biosynthesis	ko00900	4	66	0.122188	0.885865	XM_005676812.3,XM_018053102.1,Novel_020954,Novel_010928
Cellular Processes	Cell growth and death	p53 signaling pathway	ko04115	10	234	0.139799	0.982828	Novel_016000,Novel_016749,XM_018061046.1,Novel_015039,XM_013976483.2,XM_018047588.1,XM_018041336.1,XM_005699056.2,Novel_019390,XM_018061960.1
Cellular Processes	Cell growth and death	Apoptosis - fly	ko04214	8	249	0.426055	1	XM_005700353.3,XM_018055092.1,Novel_021802,Novel_007918,Novel_016634,Novel_016635,XM_018060332.1,XM_018055095.1
Cellular Processes	Cell growth and death	Apoptosis	ko04210	6	500	0.996248	1	XM_005700353.3,Novel_026761,XM_018041972.1,XM_005679127.2,Novel_020681,XR_001918100.1
Cellular Processes	Cell growth and death	Apoptosis - multiple species	ko04215	4	126	0.492174	1	XM_018055095.1,Novel_026761,XM_018055092.1,XM_005700353.3
Cellular Processes	Cell growth and death	Cell cycle	ko04110	8	388	0.871663	1	Novel_000175,XM_018061046.1,XM_013976483.2,Novel_000173,XM_005699056.2,XM_018045826.1,Novel_009266,Novel_026866
Cellular Processes	Cell growth and death	Cell cycle - yeast	ko04111	6	223	0.622115	1	Novel_026866,XM_018049551.1,XM_018061046.1,Novel_009266,XM_018045826.1,Novel_011250
Cellular Processes	Cell growth and death	Ferroptosis	ko04216	1	186	0.99566	1	Novel_007782
Cellular Processes	Cell growth and death	Meiosis - yeast	ko04113	5	181	0.598429	1	XM_018045826.1,XM_018055488.1,Novel_009266,Novel_026866,XM_018066067.1
Cellular Processes	Cell growth and death	Necroptosis	ko04217	10	544	0.951917	1	XM_005700353.3,Novel_026761,Novel_004201,Novel_014058,Novel_002253,Novel_019790,Novel_018225,XM_018052011.1,Novel_004208,Novel_015116
Cellular Processes	Cell motility	Regulation of actin cytoskeleton	ko04810	27	910	0.462477	1	XM_018055648.1,Novel_020681,Novel_024577,XM_018060180.1,Novel_001051,XM_018041428.1,Novel_013818,Novel_000200,Novel_015030,Novel_013816,XM_018041772.1,NM_001314156.1,XM_018053746.1,Novel_024187,XM_018055488.1,XM_018059817.1,Novel_001580,XM_018041771.1,Novel_019118,Novel_006856,XM_018056168.1,XM_005700426.3,XM_018048423.1,Novel_024406,Novel_005105,Novel_005110,XM_005679127.2
Cellular Processes	Cellular community - eukaryotes	Adherens junction	ko04520	9	426	0.865838	1	XM_018041771.1,XM_018041210.1,Novel_013605,XM_018041232.1,XM_018041772.1,Novel_021249,Novel_014314,XM_018041241.1,XM_018041223.1
Cellular Processes	Cellular community - eukaryotes	Focal adhesion	ko04510	24	859	0.587111	1	Novel_015030,Novel_000200,NM_001314156.1,Novel_022483,XM_018046210.1,Novel_028113,XM_018046953.1,Novel_000175,Novel_000173,XM_005700353.3,Novel_024577,Novel_009772,XM_018041336.1,XM_018055648.1,Novel_020681,Novel_005105,XM_005679127.2,Novel_005110,Novel_019118,XM_018059817.1,XM_018056168.1,XM_018047223.1,XM_018055488.1,Novel_016746
Cellular Processes	Cellular community - eukaryotes	Gap junction	ko04540	10	354	0.567569	1	Novel_007886,XM_018054457.1,Novel_007889,XR_001918100.1,Novel_022709,Novel_021249,Novel_022703,Novel_014230,Novel_024577,XM_005699056.2
Cellular Processes	Cellular community - eukaryotes	Signaling pathways regulating pluripotency of stem cells	ko04550	14	556	0.730104	1	Novel_000175,XM_018041771.1,Novel_006856,XM_018041428.1,Novel_007647,Novel_000173,Novel_023057,Novel_014330,XM_013964532.2,XM_005679127.2,XM_018041772.1,XM_018066622.1,Novel_020681,XM_018053746.1
Cellular Processes	Cellular community - eukaryotes	Tight junction	ko04530	17	705	0.802327	1	Novel_014314,Novel_026769,XM_018051962.1,XM_018055648.1,XM_018059853.1,XM_018046690.1,Novel_009477,Novel_007769,NM_001314156.1,Novel_000268,Novel_012684,Novel_021249,Novel_000269,Novel_005445,XM_018042832.1,Novel_007918,XM_018048423.1
Cellular Processes	Cellular community - prokaryotes	Quorum sensing	ko02024	1	41	0.698006	1	Novel_007782
Cellular Processes	Transport and catabolism	Autophagy - animal	ko04140	15	600	0.744763	1	Novel_017996,Novel_020286,Novel_017990,Novel_017980,XM_005679127.2,Novel_015372,XM_018052465.1,Novel_017989,Novel_020052,XM_018064123.1,Novel_005533,Novel_017988,Novel_020681,NM_001285748.1,XM_018041336.1
Cellular Processes	Transport and catabolism	Autophagy - other eukaryotes	ko04136	3	167	0.862177	1	NM_001285748.1,Novel_005533,Novel_020286
Cellular Processes	Transport and catabolism	Autophagy - yeast	ko04138	7	331	0.841552	1	Novel_020286,Novel_011166,Novel_019853,Novel_005533,NM_001285748.1,Novel_011417,Novel_022471
Cellular Processes	Transport and catabolism	Endocytosis	ko04144	40	1179	0.162107	1	XM_018062245.1,XM_018047786.1,XM_013970161.2,Novel_005357,XM_018051335.1,XR_001297591.2,Novel_005358,XM_018048644.1,Novel_006856,XM_018038877.1,Novel_014314,XM_005687994.3,XM_013964575.2,Novel_015070,XM_018058825.1,XM_018051337.1,XM_018066198.1,XM_018041428.1,XM_005690651.3,XM_018055028.1,Novel_017392,Novel_005356,Novel_001890,Novel_012209,Novel_024187,Novel_025614,XM_018047760.1,XM_018050068.1,N…
Cellular Processes	Transport and catabolism	Lysosome	ko04142	11	423	0.674472	1	Novel_021852,Novel_011844,Novel_021220,Novel_025566,Novel_018510,Novel_013144,Novel_020374,Novel_002981,Novel_006998,Novel_005388,XM_018040653.1
Cellular Processes	Transport and catabolism	Mitophagy - animal	ko04137	5	245	0.836021	1	XM_018060332.1,Novel_016635,Novel_005533,Novel_010302,Novel_016634
Cellular Processes	Transport and catabolism	Mitophagy - yeast	ko04139	3	91	0.488483	1	Novel_005533,Novel_020286,NM_001285748.1
Cellular Processes	Transport and catabolism	Peroxisome	ko04146	1	250	0.999336	1	Novel_007782
Cellular Processes	Transport and catabolism	Phagosome	ko04145	16	497	0.359034	1	Novel_005357,XM_018055657.1,Novel_005356,Novel_005358,Novel_016453,XR_001297591.2,Novel_022703,Novel_022709,XM_005677144.3,Novel_007886,Novel_007889,XM_018038877.1,Novel_001740,XM_018060180.1,NM_001314156.1,Novel_028427
Environmental Information Processing	Membrane transport	ABC transporters	ko02010	7	229	0.488874	1	XM_018063914.1,Novel_004393,XM_018040427.1,Novel_013144,XM_013964130.2,XM_018063928.1,Novel_009307
Environmental Information Processing	Signaling molecules and interaction	Cell adhesion molecules (CAMs)	ko04514	24	764	0.359068	1	XM_018055222.1,XM_018038877.1,Novel_015150,Novel_007491,XM_018059773.1,Novel_024406,Novel_004632,XM_018059775.1,XR_001297591.2,XM_018045067.1,Novel_000358,Novel_000765,Novel_010728,Novel_028065,Novel_028427,XM_018059772.1,Novel_028069,XM_018059769.1,NM_001314156.1,XM_018053910.1,Novel_004040,XM_018055231.1,Novel_010815,Novel_018518
Environmental Information Processing	Signaling molecules and interaction	Cytokine-cytokine receptor interaction	ko04060	5	678	0.999981	1	XM_013971985.2,Novel_014501,XM_018066622.1,XM_018043982.1,Novel_024577
Environmental Information Processing	Signaling molecules and interaction	ECM-receptor interaction	ko04512	7	300	0.762255	1	Novel_016746,XM_018059817.1,XM_018047223.1,XM_018059245.1,NM_001314156.1,Novel_022483,XM_018044867.1
Environmental Information Processing	Signaling molecules and interaction	Neuroactive ligand-receptor interaction	ko04080	25	855	0.495525	1	XM_013972199.2,Novel_002623,XM_018059380.1,Novel_022003,Novel_000647,Novel_010118,Novel_015725,Novel_006201,Novel_022804,Novel_023255,Novel_010115,XM_018059456.1,XM_018041847.1,XM_018059645.1,Novel_020783,XM_018042636.1,XM_018057547.1,Novel_014314,Novel_006697,Novel_010114,Novel_008286,Novel_007547,Novel_001851,Novel_022005,XM_018050081.1
Environmental Information Processing	Signal transduction	AMPK signaling pathway	ko04152	10	511	0.923928	1	NM_001285748.1,Novel_026445,Novel_020681,Novel_020052,Novel_024375,XM_005679127.2,XM_018062807.1,Novel_028414,XM_018046690.1,XM_018066067.1
Environmental Information Processing	Signal transduction	Apelin signaling pathway	ko04371	19	598	0.362172	1	Novel_020052,XM_018060493.1,Novel_021110,Novel_011057,Novel_021462,XR_001918100.1,XM_018054457.1,Novel_007402,XM_018046690.1,XM_005685653.3,Novel_011467,Novel_000200,Novel_012684,Novel_014230,Novel_008170,Novel_005533,XM_018039422.1,NM_001285748.1,Novel_026034
Environmental Information Processing	Signal transduction	Calcium signaling pathway	ko04020	19	868	0.912208	1	XM_018040761.1,Novel_004201,XM_005697806.3,XM_018052297.1,Novel_014230,Novel_004632,Novel_028160,XM_018048701.1,Novel_009642,XM_018052301.1,Novel_017484,Novel_000200,Novel_011467,XM_018052300.1,Novel_004208,XM_018059456.1,XR_001918100.1,XM_018054457.1,Novel_007402
Environmental Information Processing	Signal transduction	cAMP signaling pathway	ko04024	24	873	0.618704	1	Novel_005110,XM_005679127.2,Novel_005105,Novel_028160,XM_018048423.1,XM_018056168.1,XM_005675955.3,XM_018048701.1,XM_018047786.1,Novel_004201,Novel_006201,XM_018055488.1,Novel_010115,XM_018047760.1,Novel_022804,Novel_010118,Novel_015725,Novel_007402,Novel_004208,Novel_007547,Novel_020681,XM_018055648.1,Novel_009252,Novel_010114
Environmental Information Processing	Signal transduction	ErbB signaling pathway	ko04012	14	483	0.526324	1	Novel_004201,NM_001285748.1,XM_018062245.1,Novel_009772,Novel_020052,Novel_020681,XM_018046210.1,XM_005679127.2,Novel_019790,Novel_007918,Novel_015030,Novel_000173,Novel_000175,Novel_004208
Environmental Information Processing	Signal transduction	FoxO signaling pathway	ko04068	13	478	0.620177	1	Novel_020918,Novel_005533,Novel_020681,XM_018041972.1,Novel_014665,XM_018041336.1,XM_018048758.1,XM_013976483.2,Novel_023999,XM_018048761.1,XM_018046690.1,Novel_020919,XM_005679127.2
Environmental Information Processing	Signal transduction	HIF-1 signaling pathway	ko04066	11	414	0.647161	1	Novel_004201,NM_001285748.1,Novel_020052,Novel_020681,XM_005696851.3,XM_005679127.2,Novel_026074,Novel_019045,XM_005696850.3,Novel_002688,Novel_004208
Environmental Information Processing	Signal transduction	Hippo signaling pathway -fly	ko04391	13	345	0.197903	1	Novel_010712,Novel_003045,Novel_016278,Novel_014314,XM_018062766.1,XM_018051962.1,XM_018049551.1,XM_018042261.1,Novel_000268,Novel_000269,XM_018048761.1,XM_018048758.1,Novel_009477
Environmental Information Processing	Signal transduction	Hippo signaling pathway	ko04390	20	671	0.467689	1	Novel_000269,XM_018048758.1,XM_018041232.1,XM_018042832.1,XM_018062766.1,XM_018049551.1,XM_018053746.1,XM_018041223.1,XM_018055488.1,Novel_000175,XM_018048761.1,XM_018041210.1,Novel_000173,Novel_000268,Novel_014501,Novel_016278,Novel_014314,XM_018054346.1,XM_018041148.1,XM_018041241.1
Environmental Information Processing	Signal transduction	Jak-STAT signaling pathway	ko04630	9	499	0.951183	1	XM_005676341.3,XM_018053601.1,NM_001285748.1,Novel_002253,Novel_020681,Novel_023458,Novel_019790,XM_005679127.2,Novel_017769
Environmental Information Processing	Signal transduction	MAPK signaling pathway - fly	ko04013	12	422	0.556841	1	XM_005675315.3,Novel_001051,Novel_017769,XM_005675316.3,Novel_007918,Novel_018225,XM_018046210.1,Novel_022223,Novel_021110,Novel_000957,XM_018061960.1,XM_013964609.2
Environmental Information Processing	Signal transduction	MAPK signaling pathway	ko04010	31	1236	0.806789	1	XM_018054932.1,Novel_006476,Novel_008170,XM_018052297.1,XM_018062568.1,XM_018041972.1,XM_018040761.1,Novel_006856,XM_018040042.1,Novel_001702,XM_018041771.1,Novel_009709,XM_018048701.1,Novel_007918,Novel_016201,XM_018065297.1,XM_018043463.1,Novel_011379,Novel_009704,XM_018052301.1,Novel_014665,XM_018065299.1,Novel_024577,XM_018064993.1,Novel_009642,XM_018053461.1,XM_018041428.1,XM_018046953.1,Nov…
Environmental Information Processing	Signal transduction	MAPK signaling pathway - yeast	ko04011	4	105	0.357483	1	XM_018060493.1,Novel_016278,XM_018062766.1,Novel_011250
Environmental Information Processing	Signal transduction	mTOR signaling pathway	ko04150	17	597	0.55138	1	XM_018060924.1,XM_018055657.1,NM_001285748.1,XM_018041972.1,Novel_006216,XM_018061489.1,Novel_017497,Novel_020286,XM_005679127.2,Novel_020681,XM_018061319.1,Novel_020052,XM_018053461.1,XM_018041336.1,Novel_000175,Novel_000173,XM_018060925.1
Environmental Information Processing	Signal transduction	NF-kappa B signaling pathway	ko04064	9	342	0.652654	1	Novel_006291,XM_005684188.3,Novel_004632,XM_018048677.1,XM_018048679.1,XM_005700353.3,XM_018062568.1,XM_018041972.1,XM_018048680.1
Environmental Information Processing	Signal transduction	Notch signaling pathway	ko04330	7	194	0.32566	1	XM_018061396.1,Novel_017000,Novel_012440,XM_018059027.1,Novel_021462,XM_018061395.1,Novel_014802
Environmental Information Processing	Signal transduction	Phospholipase D signaling pathway	ko04072	19	678	0.578765	1	XM_005675955.3,XM_018041043.1,XM_005679127.2,Novel_022003,Novel_014230,XM_005684188.3,XM_005690651.3,NM_001285748.1,XM_018047786.1,XM_013970161.2,XM_018047760.1,XM_018054457.1,Novel_017769,XM_018046210.1,Novel_002782,Novel_020681,Novel_009772,Novel_024577,Novel_022005
Environmental Information Processing	Signal transduction	PI3K-Akt signaling pathway	ko04151	27	1238	0.946731	1	Novel_000175,XM_018041428.1,Novel_000173,Novel_015030,XM_005685653.3,XM_018041772.1,Novel_022483,NM_001314156.1,Novel_020681,Novel_011057,XM_018038918.1,Novel_020052,XM_018060493.1,Novel_003563,Novel_024577,XM_018041336.1,Novel_026034,XM_018059817.1,XM_018041771.1,Novel_006856,XM_018047223.1,XM_018066067.1,XM_005679127.2,Novel_016746,XM_005684188.3,NM_001285748.1,XM_018041972.1
Environmental Information Processing	Signal transduction	Rap1 signaling pathway	ko04015	23	993	0.880316	1	XM_018054457.1,XM_018041428.1,Novel_007769,Novel_001051,NM_001314156.1,XM_018041772.1,Novel_014314,Novel_026675,Novel_020681,Novel_024577,Novel_006856,XM_005675955.3,XM_018041771.1,XM_005679127.2,Novel_024406,XM_018048423.1,Novel_004632,Novel_014230,Novel_001306,Novel_010885,Novel_004982,Novel_006201,Novel_004316
Environmental Information Processing	Signal transduction	Ras signaling pathway	ko04014	28	991	0.565872	1	Novel_011057,Novel_020681,XM_018060493.1,Novel_024577,Novel_014665,Novel_009772,XM_018060643.1,Novel_017769,XM_018041428.1,XM_005685653.3,XM_018046210.1,XM_018041772.1,Novel_017220,Novel_005358,Novel_004632,Novel_005357,XM_018047760.1,XM_018041972.1,Novel_005356,XM_018047786.1,Novel_004982,Novel_006201,XM_018041771.1,Novel_026034,Novel_006856,XM_018048423.1,XM_005679127.2,XM_018064274.1
Environmental Information Processing	Signal transduction	Sphingolipid signaling pathway	ko04071	12	452	0.651136	1	XM_018047760.1,XM_018041336.1,XM_018047786.1,Novel_020681,XM_018055648.1,Novel_011498,Novel_012684,Novel_014230,Novel_011417,XM_005679127.2,XM_018066067.1,XM_018054457.1
Environmental Information Processing	Signal transduction	TGF-beta signaling pathway	ko04350	6	281	0.821118	1	Novel_023057,Novel_007647,Novel_020052,Novel_014501,XM_018066622.1,XM_018050068.1
Environmental Information Processing	Signal transduction	TNF signaling pathway	ko04668	12	404	0.496035	1	XM_018041972.1,Novel_021462,Novel_026761,XM_018038918.1,Novel_011379,Novel_020681,XM_005696851.3,Novel_007918,XM_005679127.2,XM_018043463.1,Novel_014690,XM_005696850.3
Environmental Information Processing	Signal transduction	Two-component system	ko02020	2	37	0.288274	1	Novel_023846,Novel_023847
Environmental Information Processing	Signal transduction	VEGF signaling pathway	ko04370	7	242	0.547107	1	Novel_020681,XM_018052297.1,Novel_009642,Novel_015030,XM_005679127.2,XM_018052301.1,XM_018052300.1
Genetic Information Processing	Folding, sorting and degradation	SNARE interactions in vesicular transport	ko04130	3	123	0.690675	1	XM_005700540.3,Novel_014032,Novel_014029
Genetic Information Processing	Replication and repair	DNA replication	ko03030	1	81	0.906188	1	Novel_013362
Genetic Information Processing	Replication and repair	Fanconi anemia pathway	ko03460	3	166	0.85946	1	XM_005695539.3,XM_018040052.1,XR_001918448.1
Genetic Information Processing	Replication and repair	Homologous recombination	ko03440	2	126	0.880733	1	XM_018048670.1,XM_018048671.1
Genetic Information Processing	Replication and repair	Mismatch repair	ko03430	1	53	0.787324	1	XM_005695539.3
Genetic Information Processing	Replication and repair	Nucleotide excision repair	ko03420	8	406	0.899897	1	Novel_021157,XM_018042330.1,Novel_018334,Novel_018332,XM_018042329.1,Novel_015926,Novel_003911,Novel_005745
Genetic Information Processing	Transcription	Basal transcription factors	ko03022	2	146	0.925242	1	Novel_024729,Novel_015104
Genetic Information Processing	Transcription	RNA polymerase	ko03020	1	74	0.884882	1	XM_018040862.1
Genetic Information Processing	Transcription	Spliceosome	ko03040	14	543	0.698239	1	Novel_003417,XM_013962444.2,XM_018047312.1,Novel_023903,Novel_019352,Novel_000453,Novel_014281,Novel_028150,Novel_000454,Novel_006623,Novel_019353,Novel_017015,Novel_028149,Novel_019358
Genetic Information Processing	Translation	Aminoacyl-tRNA biosynthesis	ko00970	5	147	0.416536	1	XM_018061600.1,Novel_020798,XM_018042949.1,XM_018038626.1,Novel_021606
Genetic Information Processing	Translation	mRNA surveillance pathway	ko03015	14	411	0.297734	1	Novel_005278,XM_018047963.1,XM_018044212.1,XM_018059052.1,Novel_027764,XM_018066067.1,XM_018061133.1,XM_018040425.1,XM_018055488.1,XM_018059054.1,XM_018044210.1,Novel_024018,Novel_020355,XM_005695330.2
Genetic Information Processing	Translation	Ribosome biogenesis in eukaryotes	ko03008	5	215	0.743602	1	Novel_018906,Novel_024124,Novel_000378,Novel_027085,Novel_022722
Genetic Information Processing	Translation	Ribosome	ko03010	8	426	0.924939	1	Novel_013606,Novel_015488,Novel_004497,Novel_004490,Novel_012536,Novel_002620,Novel_018028,Novel_002148
Metabolism	Amino acid metabolism	Alanine, aspartate and glutamate metabolism	ko00250	5	141	0.382362	1	Novel_018086,Novel_018249,Novel_003380,Novel_001258,Novel_013195
Metabolism	Amino acid metabolism	Arginine and proline metabolism	ko00330	3	163	0.851024	1	XM_013965331.2,Novel_001258,XM_018041545.1
Metabolism	Amino acid metabolism	Arginine biosynthesis	ko00220	1	50	0.767837	1	Novel_018249
Metabolism	Amino acid metabolism	Cysteine and methionine metabolism	ko00270	6	143	0.230626	1	Novel_006155,XM_018057752.1,Novel_003677,Novel_003679,Novel_003678,XM_018055553.1
Metabolism	Amino acid metabolism	Glycine, serine and threonine metabolism	ko00260	2	115	0.846806	1	Novel_008867,XM_018046912.1
Metabolism	Amino acid metabolism	Tryptophan metabolism	ko00380	3	120	0.674582	1	XM_005678139.3,XM_005676341.3,Novel_002879
Metabolism	Amino acid metabolism	Tyrosine metabolism	ko00350	1	91	0.929974	1	XM_005676341.3
Metabolism	Amino acid metabolism	Valine, leucine and isoleucine biosynthesis	ko00290	1	16	0.373207	1	Novel_006155
Metabolism	Carbohydrate metabolism	Amino sugar and nucleotide sugar metabolism	ko00520	4	166	0.706498	1	XM_005686796.3,XM_018040669.1,XM_018055696.1,Novel_001467
Metabolism	Carbohydrate metabolism	Butanoate metabolism	ko00650	4	104	0.350936	1	Novel_018086,Novel_020954,Novel_020959,XM_018040945.1
Metabolism	Carbohydrate metabolism	Citrate cycle (TCA cycle)	ko00020	2	86	0.712106	1	Novel_019775,XM_018043142.1
Metabolism	Carbohydrate metabolism	Fructose and mannose metabolism	ko00051	3	117	0.65788	1	XM_013966241.2,XM_018040669.1,Novel_001467
Metabolism	Carbohydrate metabolism	Galactose metabolism	ko00052	4	93	0.279392	1	XM_018055696.1,XM_018055142.1,Novel_021852,XM_005686796.3
Metabolism	Carbohydrate metabolism	Glycolysis / Gluconeogenesis	ko00010	4	170	0.723832	1	XM_018046912.1,XM_018055142.1,XM_005688483.3,XM_013966241.2
Metabolism	Carbohydrate metabolism	Glyoxylate and dicarboxylate metabolism	ko00630	3	71	0.33502	1	Novel_000495,Novel_013190,Novel_000496
Metabolism	Carbohydrate metabolism	Pentose and glucuronate interconversions	ko00040	3	86	0.451433	1	Novel_019155,Novel_019158,XM_005686796.3
Metabolism	Carbohydrate metabolism	Pentose phosphate pathway	ko00030	2	91	0.74086	1	XM_013966241.2,Novel_022444
Metabolism	Carbohydrate metabolism	Propanoate metabolism	ko00640	4	100	0.324773	1	Novel_000496,Novel_000495,XM_005688483.3,Novel_013190
Metabolism	Carbohydrate metabolism	Pyruvate metabolism	ko00620	4	121	0.460929	1	Novel_023846,XM_018043142.1,Novel_023847,XM_005688483.3
Metabolism	Carbohydrate metabolism	Starch and sucrose metabolism	ko00500	1	87	0.921284	1	XM_005686796.3
Metabolism	Energy metabolism	Carbon fixation in photosynthetic organisms	ko00710	3	55	0.210419	1	Novel_022444,Novel_018249,XM_013966241.2
Metabolism	Energy metabolism	Carbon fixation pathways in prokaryotes	ko00720	3	61	0.256322	1	XM_018043142.1,XM_005688483.3,Novel_019775
Metabolism	Energy metabolism	Methane metabolism	ko00680	2	71	0.609641	1	XM_005688483.3,XM_013966241.2
Metabolism	Energy metabolism	Oxidative phosphorylation	ko00190	6	257	0.751401	1	XM_018055657.1,Novel_009801,Novel_002969,Novel_009800,Novel_009797,Novel_003641
Metabolism	Glycan biosynthesis and metabolism	Glycosaminoglycan biosynthesis - chondroitin sulfate / dermatan sulfate	ko00532	4	83	0.216743	1	Novel_025157,Novel_025158,Novel_010664,Novel_006075
Metabolism	Glycan biosynthesis and metabolism	Glycosaminoglycan biosynthesis - heparan sulfate / heparin	ko00534	1	104	0.952124	1	XM_018042251.1
Metabolism	Glycan biosynthesis and metabolism	Glycosaminoglycan degradation	ko00531	2	60	0.518231	1	Novel_021852,Novel_020374
Metabolism	Glycan biosynthesis and metabolism	Glycosphingolipid biosynthesis - ganglio series	ko00604	4	75	0.16986	1	Novel_006172,Novel_021852,Novel_006170,Novel_014998
Metabolism	Glycan biosynthesis and metabolism	Glycosphingolipid biosynthesis - lacto and neolacto series	ko00601	3	111	0.622649	1	Novel_006170,XM_018055409.1,Novel_006172
Metabolism	Glycan biosynthesis and metabolism	Glycosylphosphatidylinositol(GPI)-anchor biosynthesis	ko00563	2	99	0.781739	1	XM_013971802.2,Novel_002238
Metabolism	Glycan biosynthesis and metabolism	Mannose type O-glycan biosyntheis	ko00515	2	74	0.632158	1	XM_018048226.1,Novel_005415
Metabolism	Glycan biosynthesis and metabolism	Mucin type O-glycan biosynthesis	ko00512	5	112	0.221127	1	Novel_023344,Novel_023346,Novel_014998,Novel_010914,Novel_023343
Metabolism	Glycan biosynthesis and metabolism	N-Glycan biosynthesis	ko00510	5	183	0.608134	1	XM_013969550.2,XM_018053406.1,Novel_010927,XM_018066104.1,Novel_027251
Metabolism	Glycan biosynthesis and metabolism	Other types of O-glycan biosynthesis	ko00514	3	81	0.413324	1	XM_018053406.1,Novel_016772,Novel_016771
Metabolism	Glycan biosynthesis and metabolism	Various types of N-glycan biosynthesis	ko00513	3	155	0.826341	1	Novel_010927,XM_018066104.1,Novel_027251
Metabolism	Lipid metabolism	Arachidonic acid metabolism	ko00590	2	246	0.99378	1	Novel_002797,Novel_012473
Metabolism	Lipid metabolism	Biosynthesis of unsaturated fatty acids	ko01040	1	78	0.897588	1	Novel_010866
Metabolism	Lipid metabolism	Ether lipid metabolism	ko00565	3	171	0.87259	1	Novel_002782,XM_018047760.1,XM_018047786.1
Metabolism	Lipid metabolism	Fatty acid biosynthesis	ko00061	1	59	0.82153	1	Novel_007782
Metabolism	Lipid metabolism	Fatty acid degradation	ko00071	3	128	0.716151	1	Novel_007782,XM_018062807.1,Novel_026445
Metabolism	Lipid metabolism	Fatty acid elongation	ko00062	1	83	0.911517	1	Novel_010866
Metabolism	Lipid metabolism	Glycerolipid metabolism	ko00561	2	237	0.992163	1	XM_018041043.1,Novel_002782
Metabolism	Lipid metabolism	Glycerophospholipid metabolism	ko00564	9	433	0.877411	1	Novel_002782,Novel_008678,Novel_008679,XM_018047786.1,XM_018060940.1,XM_018047760.1,XR_001919614.1,Novel_008683,XM_018041043.1
Metabolism	Lipid metabolism	Linoleic acid metabolism	ko00591	1	107	0.956147	1	Novel_002797
Metabolism	Lipid metabolism	Sphingolipid metabolism	ko00600	4	181	0.767541	1	Novel_021852,Novel_011417,Novel_002782,Novel_011498
Metabolism	Lipid metabolism	Steroid biosynthesis	ko00100	3	75	0.366564	1	Novel_002766,Novel_008864,Novel_002770
Metabolism	Lipid metabolism	Steroid hormone biosynthesis	ko00140	1	175	0.99401	1	XM_013967046.2
Metabolism	Lipid metabolism	Synthesis and degradation of ketone bodies	ko00072	2	42	0.341492	1	Novel_020954,Novel_020959
Metabolism	Metabolism of cofactors and vitamins	One carbon pool by folate	ko00670	2	66	0.569809	1	Novel_021235,Novel_022219
Metabolism	Metabolism of cofactors and vitamins	Pantothenate and CoA biosynthesis	ko00770	1	93	0.933953	1	Novel_006155
Metabolism	Metabolism of cofactors and vitamins	Retinol metabolism	ko00830	2	141	0.915872	1	Novel_018693,XM_005676341.3
Metabolism	Metabolism of cofactors and vitamins	Vitamin B6 metabolism	ko00750	1	20	0.442307	1	XM_005676341.3
Metabolism	Metabolism of other amino acids	Glutathione metabolism	ko00480	1	145	0.985579	1	XM_018057752.1
Metabolism	Metabolism of other amino acids	Selenocompound metabolism	ko00450	3	83	0.42868	1	XM_018067237.1,Novel_002879,XM_005678139.3
Metabolism	Metabolism of terpenoids and polyketides	Biosynthesis of ansamycins	ko01051	1	7	0.184827	1	Novel_022444
Metabolism	Metabolism of terpenoids and polyketides	Sesquiterpenoid and triterpenoid biosynthesis	ko00909	1	7	0.184827	1	Novel_008864
Metabolism	Nucleotide metabolism	Purine metabolism	ko00230	8	576	0.993733	1	XM_018047132.1,XM_018040862.1,XM_013973506.2,Novel_006947,XM_018063669.1,Novel_010123,Novel_003665,Novel_003666
Metabolism	Nucleotide metabolism	Pyrimidine metabolism	ko00240	5	280	0.907396	1	XM_018040862.1,XM_018047132.1,XM_018063669.1,Novel_010123,XR_001917424.1
Metabolism	Overview	2-Oxocarboxylic acid metabolism	ko01210	2	50	0.423631	1	Novel_018249,Novel_006155
Metabolism	Overview	Biosynthesis of amino acids	ko01230	5	217	0.750785	1	XM_018043142.1,Novel_006155,XM_013966241.2,Novel_018249,Novel_022444
Metabolism	Overview	Carbon metabolism	ko01200	10	324	0.455595	1	Novel_023847,Novel_018249,Novel_000495,Novel_022444,XM_018043142.1,Novel_023846,XM_005688483.3,Novel_013190,XM_013966241.2,Novel_000496
Metabolism	Overview	Fatty acid metabolism	ko01212	3	157	0.832821	1	Novel_026445,XM_018062807.1,Novel_007782
Metabolism	Xenobiotics biodegradation and metabolism	Drug metabolism - cytochrome P450	ko00982	1	154	0.98892	1	XM_005676341.3
Metabolism	Xenobiotics biodegradation and metabolism	Drug metabolism - other enzymes	ko00983	1	122	0.971726	1	XM_013973506.2
Metabolism	Xenobiotics biodegradation and metabolism	Metabolism of xenobiotics by cytochrome P450	ko00980	2	163	0.950244	1	Novel_019155,Novel_019158
Organismal Systems	Aging	Longevity regulating pathway - mammal	ko04211	10	401	0.719405	1	Novel_020681,XM_018038918.1,Novel_020052,NM_001285748.1,XM_018046690.1,Novel_007402,Novel_012495,Novel_016000,XM_005679127.2,Novel_015372
Organismal Systems	Aging	Longevity regulating pathway - multiple species	ko04213	6	251	0.731196	1	XM_005679127.2,NM_001285748.1,XM_018046690.1,Novel_020681,XM_013969732.2,Novel_020052
Organismal Systems	Aging	Longevity regulating pathway - worm	ko04212	7	267	0.650034	1	XM_005679127.2,NM_001285748.1,XM_018041336.1,Novel_005533,Novel_020052,Novel_002797,Novel_020286
Organismal Systems	Circulatory system	Adrenergic signaling in cardiomyocytes	ko04261	15	648	0.836545	1	Novel_011379,XM_018038918.1,Novel_014230,XM_018056830.1,Novel_004201,XM_018055488.1,XM_018064993.1,XM_018066067.1,XM_018054457.1,XM_005675955.3,XM_018048701.1,Novel_001702,Novel_004208,Novel_028160,Novel_018974
Organismal Systems	Circulatory system	Cardiac muscle contraction	ko04260	5	244	0.833447	1	XM_018064993.1,Novel_009797,Novel_003641,Novel_001702,XM_018048701.1
Organismal Systems	Circulatory system	Vascular smooth muscle contraction	ko04270	20	548	0.167365	1	Novel_001851,Novel_018391,XM_018055648.1,XM_005696851.3,XM_018059537.1,Novel_025900,Novel_000200,XR_001918100.1,XM_005696850.3,XM_018054457.1,Novel_025902,XM_018055488.1,Novel_012684,Novel_014230,Novel_025897,Novel_005110,XM_018042425.1,Novel_005105,XM_018042412.1,XM_018048701.1
Organismal Systems	Development	Osteoclast differentiation	ko04380	14	482	0.523192	1	XM_005684188.3,XM_018052297.1,Novel_002253,Novel_020681,XM_018062568.1,XM_018041972.1,XM_018052301.1,Novel_009642,Novel_007402,Novel_007918,XM_018052300.1,XM_005677144.3,XM_005679127.2,Novel_018225
Organismal Systems	Digestive system	Bile secretion	ko04976	4	282	0.963075	1	Novel_023706,Novel_004393,Novel_002688,Novel_023701
Organismal Systems	Digestive system	Carbohydrate digestion and absorption	ko04973	2	116	0.85022	1	XM_005679127.2,Novel_020681
Organismal Systems	Digestive system	Fat digestion and absorption	ko04975	2	122	0.869289	1	Novel_002782,Novel_009307
Organismal Systems	Digestive system	Gastric acid secretion	ko04971	7	315	0.803694	1	XM_018059456.1,XR_001918100.1,Novel_014230,XM_018054457.1,Novel_004208,Novel_004201,Novel_000200
Organismal Systems	Digestive system	Mineral absorption	ko04978	1	109	0.958639	1	XM_018052074.1
Organismal Systems	Digestive system	Pancreatic secretion	ko04972	11	353	0.436768	1	Novel_008490,Novel_025900,XM_018042425.1,Novel_028160,XR_001918100.1,XM_018042412.1,XM_018054457.1,Novel_025902,Novel_017484,Novel_014230,Novel_025897
Organismal Systems	Digestive system	Protein digestion and absorption	ko04974	13	398	0.360253	1	XM_018052230.1,Novel_014944,Novel_009697,Novel_011467,XM_018052196.1,Novel_023245,XM_013965606.2,XM_018042566.1,Novel_001195,Novel_014942,XM_018038560.1,Novel_009695,Novel_015021
Organismal Systems	Digestive system	Salivary secretion	ko04970	10	346	0.53851	1	Novel_028160,XM_018042425.1,Novel_025900,Novel_008490,Novel_025902,XM_018054457.1,XM_018042412.1,XR_001918100.1,Novel_025897,Novel_014230
Organismal Systems	Digestive system	Vitamin digestion and absorption	ko04977	1	56	0.805175	1	Novel_015083
Organismal Systems	Endocrine system	Adipocytokine signaling pathway	ko04920	8	308	0.663566	1	NM_001285748.1,XM_018041972.1,Novel_007782,Novel_026445,XM_018062807.1,Novel_002688,XM_018046690.1,Novel_017769
Organismal Systems	Endocrine system	Aldosterone synthesis and secretion	ko04925	11	402	0.608903	1	XM_018038918.1,Novel_012684,Novel_014230,XM_018040761.1,Novel_004201,Novel_004208,XM_018048701.1,XR_001918100.1,Novel_007402,XM_018054457.1,XM_018063219.1
Organismal Systems	Endocrine system	Estrogen signaling pathway	ko04915	11	397	0.592391	1	Novel_000582,XM_018054457.1,XR_001918100.1,Novel_005601,XM_005679127.2,XM_018046210.1,XM_018038918.1,Novel_014230,Novel_020681,Novel_009772,Novel_022804
Organismal Systems	Endocrine system	Glucagon signaling pathway	ko04922	13	424	0.447118	1	Novel_014230,XM_018052297.1,Novel_026445,XM_018052301.1,Novel_004201,Novel_009642,XR_001918100.1,XM_018054457.1,Novel_002688,XM_018046690.1,Novel_004208,XM_018062807.1,XM_018052300.1
Organismal Systems	Endocrine system	GnRH signaling pathway	ko04912	10	418	0.764792	1	XM_018047760.1,XM_018047786.1,Novel_004201,Novel_015725,Novel_014230,Novel_007918,XM_018048701.1,Novel_004208,XM_018054457.1,XR_001918100.1
Organismal Systems	Endocrine system	Insulin secretion	ko04911	16	457	0.246349	1	XM_018038918.1,XM_018054457.1,Novel_002688,Novel_025902,Novel_004208,Novel_025900,Novel_015201,Novel_014230,Novel_025897,Novel_015208,Novel_004201,XM_005675955.3,XM_018042412.1,XM_018048701.1,XM_018062765.1,XM_018042425.1
Organismal Systems	Endocrine system	Insulin signaling pathway	ko04910	16	575	0.58904	1	XM_018041972.1,XM_018062245.1,XM_018055488.1,NM_001285748.1,Novel_028414,XM_005679127.2,Novel_028221,XM_018039932.1,XR_001917202.1,Novel_020052,Novel_020681,Novel_009772,Novel_000173,XM_018046690.1,Novel_000175,XM_018046210.1
Organismal Systems	Endocrine system	Melanogenesis	ko04916	13	451	0.536215	1	XM_018041232.1,XM_018054457.1,XM_005696850.3,XM_018041210.1,Novel_000173,Novel_004208,Novel_000175,Novel_004201,XM_018057735.1,XM_018041223.1,XM_018041241.1,Novel_014230,XM_005696851.3
Organismal Systems	Endocrine system	Ovarian Steroidogenesis	ko04913	3	198	0.926329	1	XM_013967046.2,Novel_015725,Novel_002797
Organismal Systems	Endocrine system	Oxytocin signaling pathway	ko04921	22	696	0.356476	1	XM_018055648.1,XM_018064993.1,Novel_009642,XM_018052301.1,XM_018046690.1,Novel_004208,XM_018054457.1,Novel_007402,XR_001918100.1,Novel_000200,XM_018052300.1,Novel_024375,XM_018052297.1,Novel_008170,Novel_014230,Novel_004201,XM_018055488.1,Novel_001702,XM_018048701.1,Novel_000582,Novel_005105,Novel_005110
Organismal Systems	Endocrine system	PPAR signaling pathway	ko03320	5	265	0.880991	1	Novel_007782,XM_018062807.1,XM_018051767.1,Novel_026445,Novel_012995
Organismal Systems	Endocrine system	Progesterone-mediated oocyte maturation	ko04914	11	341	0.39281	1	XM_005679127.2,XM_018041463.1,XM_013976483.2,XM_018049737.1,XM_018041462.1,Novel_020879,XM_005699056.2,XM_018041460.1,Novel_007297,XM_018053461.1,Novel_020681
Organismal Systems	Endocrine system	Prolactin signaling pathway	ko04917	9	298	0.488335	1	Novel_009772,Novel_016155,Novel_020681,Novel_002253,XM_005679127.2,XM_018046210.1,Novel_019790,Novel_000173,Novel_000175
Organismal Systems	Endocrine system	Regulation of lipolysis in adipocyte	ko04923	2	218	0.987283	1	Novel_020681,XM_005679127.2
Organismal Systems	Endocrine system	Renin-angiotensin system	ko04614	2	71	0.609641	1	Novel_007431,XM_013965606.2
Organismal Systems	Endocrine system	Thyroid hormone signaling pathway	ko04919	16	496	0.356084	1	Novel_014230,Novel_012440,NM_001285748.1,XM_005679127.2,Novel_002253,Novel_020681,Novel_014802,Novel_000175,Novel_002688,Novel_000173,XM_018054457.1,XM_018058425.1,XM_018064711.1,XM_018041847.1,Novel_012242,XM_018064712.1
Organismal Systems	Endocrine system	Thyroid hormone synthesis	ko04918	6	242	0.698765	1	XM_018038918.1,XR_001918100.1,Novel_012322,Novel_014230,XM_018054457.1,Novel_012324
Organismal Systems	Environmental adaptation	Circadian entrainment	ko04713	14	498	0.572494	1	XM_005685653.3,Novel_000582,XM_018054457.1,XM_018048701.1,Novel_004208,Novel_026034,Novel_004201,Novel_007547,Novel_006201,XM_018040761.1,XM_018060493.1,Novel_014230,Novel_011379,Novel_011057
Organismal Systems	Environmental adaptation	Circadian rhythm	ko04710	5	157	0.472667	1	XM_018048761.1,XM_018048758.1,XM_018046690.1,XM_018041148.1,XM_013964057.2
Organismal Systems	Environmental adaptation	Circadian rhythm - plant	ko04712	1	21	0.458358	1	Novel_016749
Organismal Systems	Excretory system	Aldosterone-regulated sodium reabsorption	ko04960	2	149	0.930382	1	Novel_020681,XM_005679127.2
Organismal Systems	Excretory system	Collecting duct acid secretion	ko04966	1	64	0.845795	1	XM_018055657.1
Organismal Systems	Excretory system	Endocrine and other factor-regulated calcium reabsorption	ko04961	4	194	0.811994	1	XM_005690651.3,XM_013970161.2,Novel_014230,XM_018054457.1
Organismal Systems	Immune system	Antigen processing and presentation	ko04612	6	234	0.667818	1	Novel_028427,Novel_004632,XM_018038877.1,XR_001297591.2,XM_018042463.1,XM_005678630.3
Organismal Systems	Immune system	Chemokine signaling pathway	ko04062	22	636	0.2176	1	XM_005685653.3,XM_018046210.1,Novel_019790,Novel_015030,XM_018054457.1,Novel_000173,Novel_000175,Novel_009772,XM_018060493.1,Novel_014314,XM_018055648.1,Novel_020681,Novel_002253,Novel_011057,XM_005679127.2,Novel_016201,XM_018048423.1,XM_018056168.1,Novel_026034,XM_018041972.1,Novel_017392,Novel_014230
Organismal Systems	Immune system	Complement and coagulation cascades	ko04610	6	235	0.671794	1	XM_018045790.1,Novel_026174,XM_018048527.1,XM_013974002.2,Novel_026180,XR_001919194.1
Organismal Systems	Immune system	Cytosolic DNA-sensing pathway	ko04623	3	194	0.919959	1	XM_018040862.1,XM_018052011.1,XM_018041972.1
Organismal Systems	Immune system	Fc epsilon RI signaling pathway	ko04664	5	245	0.836021	1	XM_005679127.2,Novel_007918,Novel_020681,XM_005684188.3,XM_018056168.1
Organismal Systems	Immune system	Hematopoietic cell lineage	ko04640	5	304	0.939042	1	XM_018059245.1,Novel_026180,XM_018044867.1,Novel_026174,XM_013965606.2
Organismal Systems	Immune system	IL-17 signaling pathway	ko04657	11	280	0.186221	1	Novel_000175,Novel_019352,Novel_000173,Novel_014690,XM_018052607.1,Novel_019358,XM_018058694.1,XM_018052795.1,Novel_026761,Novel_019353,XM_018041972.1
Organismal Systems	Immune system	Intestinal immune network for IgA production	ko04672	2	146	0.925242	1	XM_013971985.2,Novel_004632
Organismal Systems	Immune system	Leukocyte transendothelial migration	ko04670	11	385	0.55155	1	Novel_019118,XM_018056168.1,Novel_017769,XM_005675955.3,Novel_015030,Novel_024406,NM_001314156.1,XM_005679127.2,Novel_020681,XM_018055648.1,Novel_026675
Organismal Systems	Immune system	Natural killer cell mediated cytotoxicity	ko04650	15	481	0.412063	1	Novel_028427,XM_018038877.1,Novel_017769,XM_018056168.1,Novel_024406,XM_005679127.2,XM_018046210.1,XM_018052300.1,Novel_020681,XM_005684188.3,XM_018052297.1,XR_001297591.2,Novel_009642,XM_018052301.1,Novel_009772
Organismal Systems	Immune system	NOD-like receptor signaling pathway	ko04621	13	517	0.72666	1	Novel_016634,XR_001918100.1,Novel_016635,XM_018060332.1,XM_018061160.1,XM_018054457.1,Novel_014058,XM_018041972.1,Novel_026761,XM_005700353.3,Novel_014230,Novel_002253,Novel_005533
Organismal Systems	Immune system	Platelet activation	ko04611	14	448	0.414477	1	NM_001314156.1,XM_018044867.1,XM_005679127.2,Novel_005110,Novel_005105,Novel_000200,XM_018054457.1,XR_001918100.1,Novel_019118,XM_018055488.1,Novel_014230,XM_005684188.3,XM_018055648.1,Novel_020681
Organismal Systems	Immune system	RIG-I-like receptor signaling pathway	ko04622	3	321	0.995356	1	Novel_018225,XM_018041972.1,Novel_026761
Organismal Systems	Immune system	T cell receptor signaling pathway	ko04660	15	415	0.219014	1	Novel_000175,XM_018056168.1,Novel_000173,Novel_000269,Novel_000268,XM_018052300.1,Novel_007918,XM_005679127.2,XM_018052297.1,Novel_020681,Novel_004632,Novel_009642,XM_018062245.1,XM_018041972.1,XM_018052301.1
Organismal Systems	Immune system	Th17 cell differentiation	ko04659	9	402	0.819386	1	Novel_019790,XM_018052300.1,Novel_009642,XM_018041972.1,XM_018052301.1,NM_001285748.1,Novel_002253,XM_018052297.1,Novel_004632
Organismal Systems	Immune system	Th1 and Th2 cell differentiation	ko04658	11	329	0.349169	1	Novel_014802,XM_018052300.1,Novel_019790,XM_018052297.1,Novel_002253,Novel_004632,Novel_009642,Novel_021462,XM_018041972.1,Novel_012440,XM_018052301.1
Organismal Systems	Immune system	Toll and Imd signaling pathway	ko04624	5	196	0.667778	1	Novel_026761,XM_018041148.1,Novel_007918,XM_018041972.1,Novel_022223
Organismal Systems	Immune system	Toll-like receptor signaling pathway	ko04620	7	343	0.865927	1	XM_018041972.1,Novel_007918,XM_018046945.1,XM_005679127.2,Novel_026761,Novel_002253,Novel_020681
Organismal Systems	Nervous system	Cholinergic synapse	ko04725	15	511	0.50491	1	Novel_014230,XM_018060493.1,Novel_011057,Novel_020681,Novel_004201,Novel_007402,Novel_000582,XM_018054457.1,XR_001918100.1,XM_018048701.1,Novel_004208,Novel_026034,XM_005685653.3,XM_005679127.2,XM_018057547.1
Organismal Systems	Nervous system	GABAergic synapse	ko04727	12	362	0.349936	1	Novel_019853,Novel_011057,Novel_005533,XM_018060493.1,Novel_006697,Novel_022804,XM_018050081.1,Novel_026034,XM_018048701.1,Novel_000582,Novel_005930,XM_005685653.3
Organismal Systems	Nervous system	Long-term depression	ko04730	4	263	0.946283	1	Novel_007547,XM_018054457.1,XR_001918100.1,Novel_014230
Organismal Systems	Nervous system	Neurotrophin signaling pathway	ko04722	19	600	0.367573	1	Novel_004201,Novel_002981,XM_018041972.1,Novel_009709,XM_005679127.2,Novel_007918,Novel_020681,Novel_011379,Novel_009704,XM_018053461.1,Novel_017000,Novel_009772,Novel_000175,Novel_004208,Novel_000173,Novel_007402,Novel_017769,XM_018046210.1,Novel_021143
Organismal Systems	Nervous system	Retrograde endocannabinoid signaling	ko04723	17	540	0.387119	1	Novel_000582,Novel_026034,XM_018048701.1,Novel_014230,XM_005685653.3,XR_001918100.1,Novel_009800,XM_018054457.1,Novel_002969,Novel_007547,Novel_009801,XM_018058830.1,Novel_026236,XM_018050081.1,XM_018060493.1,Novel_006697,Novel_011057
Organismal Systems	Nervous system	Serotonergic synapse	ko04726	14	454	0.433819	1	XM_018060493.1,Novel_002797,Novel_014230,Novel_011057,Novel_010118,Novel_010114,XM_018050081.1,Novel_010115,Novel_000582,XM_018054457.1,XR_001918100.1,XM_018048701.1,Novel_026034,XM_005685653.3
Organismal Systems	Sensory system	Inflammatory mediator regulation of TRP channels	ko04750	12	478	0.723235	1	XM_018059380.1,Novel_020783,XM_005679127.2,Novel_004208,XM_018054457.1,XR_001918100.1,Novel_004201,XM_018055488.1,Novel_020681,Novel_014230,Novel_002797,Novel_012684
Organismal Systems	Sensory system	Olfactory transduction	ko04740	9	1283	1	1	Novel_022766,XM_018060493.1,Novel_022773,Novel_017392,Novel_004201,Novel_004208,Novel_022782,Novel_016201,Novel_011467
Organismal Systems	Sensory system	Phototransduction - fly	ko04745	5	171	0.547965	1	Novel_017392,Novel_004201,XM_018054457.1,Novel_014230,Novel_004208
Organismal Systems	Sensory system	Phototransduction	ko04744	1	45	0.731316	1	XM_018060493.1
