# Supplementary material for: Integrated Transcriptome Analysis Reveals the Crucial mRNAs and miRNAs Related to Fecundity in the Hypothalamus of Yunshang Black Goats during the Luteal Phase
Source: Animals (Basel). 2022 Dec 2;12(23):3397. doi: 10.3390/ani12233397 (PMC9738480; doi:10.3390/ani12233397)
Supplement: Supplementary file 1 [file animals-12-03397-s001.zip › Supplementary Table S9.xlsx]

## Sheet: GO
GO_class	GO ID	GO_term	Hit_number	Background number	P-Value	Q-Value	Gene IDs
Cellular Component	GO:0030672	synaptic vesicle membrane	44	64	4.87427e-11	3.19972e-07	XM_018048790.1:novel_1371,XM_018048790.1:novel_403,XM_018061708.1:novel_1125,XM_018057683.1:novel_997,XM_018043419.1:novel_1513,XM_018043419.1:novel_1371,XM_018043418.1:novel_1513,XM_018043418.1:novel_1371,XM_018045859.1:novel_465,XM_005680589.3:novel_403,XM_018054874.1:chi-miR-1271-3p,XM_018054874.1:novel_403,XM_018054874.1:novel_997,XM_018043422.1:novel_1513,XM_018043422.1:novel_1371,XM_0056995…
Cellular Component	GO:0099501	exocytic vesicle membrane	44	64	4.87427e-11	3.19972e-07	XM_018061708.1:novel_1125,XM_018057683.1:novel_997,XM_018048790.1:novel_1371,XM_018048790.1:novel_403,XM_018045859.1:novel_465,XM_018054874.1:chi-miR-1271-3p,XM_018054874.1:novel_403,XM_018054874.1:novel_997,XM_005680589.3:novel_403,XM_018043419.1:novel_1513,XM_018043419.1:novel_1371,XM_018043418.1:novel_1513,XM_018043418.1:novel_1371,XM_018045891.1:novel_972,XM_018045891.1:novel_1251,XM_01804589…
Cellular Component	GO:0031090	organelle membrane	999	2938	1.33552e-10	5.84467e-07	XM_018061550.1:novel_1251,XM_018061140.1:novel_1487,XM_018062751.1:novel_1125,XM_018062751.1:novel_465,XM_018062751.1:novel_1487,XM_018062751.1:novel_997,XM_018047014.1:novel_1125,XM_018047014.1:novel_403,XM_018056698.1:novel_1125,XM_005695988.3:novel_982,XM_018051739.1:novel_1251,XM_018044730.1:novel_1251,XM_018043560.1:novel_972,XM_018043560.1:novel_1125,XM_018043560.1:novel_1251,XM_018043560.1…	novel_1125,XM_018061403.1:novel_1251,XM_018060941.1:novel_1195,XM_018050513.1:chi-miR-193b-5p,XM_018050513.1:novel_1487,XM_018047381.1:chi-miR-1271-3p,XM_018057839.1:novel_1251,XM_018057839.1:novel_326,XM_018057839.1:novel_465,XM_018038858.1:novel_1370,XM_018054155.1:novel_1251,XM_018043098.1:novel_1251,XM_018058513.1:novel_403,XM_018054041.1:novel_1513,XM_018051176.1:chi-miR-193b-5p,XM_018051176…
Cellular Component	GO:0098588	bounding membrane of organelle	643	1834	2.18098e-09	7.15852e-06	XM_018047199.1:novel_997,XM_018042488.1:novel_1125,XM_018042488.1:novel_1487,XM_018064545.1:novel_1125,XM_018055864.1:novel_1251,XM_018044580.1:novel_465,XM_018061707.1:novel_1125,XM_018048307.1:novel_972,XM_018048307.1:novel_584,XM_018055783.1:novel_1513,XM_018055783.1:novel_997,XM_018052375.1:novel_326,XM_018059563.1:novel_403,XM_005677165.3:novel_61,XM_005677165.3:novel_465,XM_018059431.1:nove…
Biological Process	GO:1901998	toxin transport	37	56	9.15739e-09	2.40455e-05	XM_018055855.1:novel_1251,XM_005697008.3:novel_584,XM_018055864.1:novel_1251,XM_018055856.1:novel_1251,XM_018062667.1:novel_1125,XM_018062667.1:novel_1251,XM_005685495.3:novel_403,XM_005685495.3:novel_997,XM_013972159.2:novel_1251,XM_013972159.2:novel_982,XM_013972159.2:novel_462,XM_005677346.1:novel_1125,XM_005685496.3:novel_1125,XM_005685496.3:novel_997,XM_018047550.1:novel_326,XR_001918862.1:n…
Biological Process	GO:0003373	dynamin family protein polymerization involved in membrane fission	17	19	6.23684e-08	0.000102354	XM_018055862.1:novel_1251,XM_018051078.1:novel_1125,XM_018051078.1:novel_1251,XR_001918862.1:novel_1251,XM_018055863.1:novel_1251,XM_018055859.1:novel_1251,XM_018055858.1:novel_1251,XM_018055855.1:novel_1251,XR_001918860.1:novel_1251,XM_018055864.1:novel_1251,XM_018055856.1:novel_1251,XR_001918863.1:novel_1251,XM_018055861.1:novel_1251,XM_018055854.1:novel_1251,XM_018055860.1:novel_1251,XM_018055…
Biological Process	GO:0003374	dynamin family protein polymerization involved in mitochondrial fission	17	19	6.23684e-08	0.000102354	XM_018055863.1:novel_1251,XR_001918862.1:novel_1251,XM_018055862.1:novel_1251,XM_018051078.1:novel_1125,XM_018051078.1:novel_1251,XR_001918860.1:novel_1251,XM_018055856.1:novel_1251,XM_018055864.1:novel_1251,XM_018055855.1:novel_1251,XM_018055858.1:novel_1251,XM_018055859.1:novel_1251,XM_018055857.1:novel_1251,XM_018055865.1:novel_1251,XR_001918861.1:novel_1251,XM_018055860.1:novel_1251,XM_018055…
Molecular Function	GO:0004222	metalloendopeptidase activity	69	135	4.76199e-08	0.000102354	XM_018039555.1:novel_465,XM_018057333.1:novel_1195,XM_018055201.1:novel_1251,XM_018043127.1:novel_1251,XM_018043127.1:novel_465,XM_018043127.1:novel_403,XM_018047248.1:novel_61,XM_005697008.3:novel_584,XM_018043128.1:novel_1251,XM_018043128.1:novel_465,XM_018043128.1:novel_403,XM_018046036.1:novel_1251,XM_018056114.1:novel_1125,XM_018043125.1:novel_1251,XM_018043125.1:novel_465,XM_018043125.1:nov…
Cellular Component	GO:0000323	lytic vacuole	218	555	8.10041e-08	0.00010635	XM_018042664.1:novel_1513,XM_005693748.3:novel_294,XM_018043450.1:novel_982,XM_018043450.1:novel_1371,XM_018043450.1:novel_294,XM_018040821.1:novel_123,XM_018038968.1:novel_1251,XM_005691383.3:novel_1125,XM_005691383.3:novel_1251,XM_005691383.3:novel_465,XM_018061401.1:novel_1251,XM_018056274.1:novel_1513,XM_018043339.1:novel_1371,XM_005686928.3:novel_1125,XM_018057419.1:chi-miR-10a-5p,XM_0180574…
Cellular Component	GO:0005764	lysosome	218	555	8.10041e-08	0.00010635	XM_018043341.1:novel_1371,XM_005680821.3:novel_294,XM_018040654.1:novel_123,XM_018040654.1:novel_1251,XM_018063791.1:novel_997,XM_018039280.1:novel_326,XM_005685220.3:novel_326,XM_018057610.1:chi-miR-1271-3p,XM_018057610.1:novel_1371,XM_018057610.1:novel_465,XM_018062259.1:novel_972,XM_013965783.2:chi-miR-1271-3p,XM_018066173.1:novel_972,XM_018066173.1:novel_465,XR_001919419.1:novel_997,XM_018051…
Biological Process	GO:0007585	respiratory gaseous exchange	49	88	1.37642e-07	0.000164282	XM_018058168.1:novel_465,XM_018055371.1:novel_465,XM_018049944.1:novel_1251,XM_018050152.1:novel_403,XM_018041271.1:novel_465,XM_018057546.1:novel_1251,XM_018057546.1:novel_61,XM_018041744.1:novel_465,XM_018041268.1:novel_465,XM_013972368.2:novel_982,XM_005683198.3:novel_1251,XM_018049293.1:novel_584,XM_018050149.1:novel_403,XM_018052284.1:novel_1251,XM_018050153.1:novel_403,XM_018063641.1:novel_…
Cellular Component	GO:0005773	vacuole	258	681	2.18345e-07	0.000238887	XM_018051132.1:novel_403,XM_018065121.1:novel_1251,XM_018065121.1:novel_982,XM_018065121.1:novel_462,XM_005685994.3:novel_584,XM_018042662.1:novel_1513,XM_018061709.1:novel_1371,XM_013971274.2:novel_972,XM_005686007.3:novel_972,XM_018043514.1:novel_1251,XM_005696556.3:novel_1251,XM_018048120.1:novel_1125,XM_018048120.1:novel_997,XM_005699751.3:novel_1371,XM_018043418.1:novel_1513,XM_018043418.1:n…
Biological Process	GO:0072332	intrinsic apoptotic signaling pathway by p53 class mediator	46	82	2.45171e-07	0.000247604	XM_018060882.1:novel_1125,XM_018060882.1:novel_1195,XM_005693530.3:chi-miR-193b-5p,XM_005693530.3:novel_326,XM_018059433.1:novel_326,XM_018059433.1:novel_465,XM_018062668.1:novel_1125,XM_018062668.1:novel_1251,XM_018039799.1:novel_972,XM_018039799.1:novel_1251,XM_018039799.1:novel_465,XM_018059435.1:novel_326,XM_018059435.1:novel_465,XM_018064593.1:chi-miR-193b-5p,XM_018064593.1:novel_326,XM_0180…
Biological Process	GO:0019915	lipid storage	44	78	3.59267e-07	0.00027746	XM_018041789.1:novel_1251,XM_018041789.1:novel_465,XM_018062564.1:novel_403,XM_005685281.3:novel_294,XM_018043335.1:novel_972,XM_018043335.1:novel_1251,XM_018043335.1:novel_1487,XM_005683188.3:novel_1125,XM_013967840.2:novel_462,XM_018042656.1:novel_274,XM_018042656.1:novel_403,XM_018052861.1:chi-miR-1271-3p,NM_001285596.1:novel_1125,NM_001285751.1:novel_403,XM_018048827.1:novel_1125,XM_018048827…
Biological Process	GO:1902805	positive regulation of synaptic vesicle transport	12	12	3.42199e-07	0.00027746	XM_018055860.1:novel_1251,XR_001918863.1:novel_1251,XM_018055854.1:novel_1251,XM_018055861.1:novel_1251,XM_018055859.1:novel_1251,XM_018055856.1:novel_1251,XR_001918861.1:novel_1251,XR_001918860.1:novel_1251,XM_018055857.1:novel_1251,XM_018055865.1:novel_1251,XM_018055863.1:novel_1251,XR_001918862.1:novel_1251
Biological Process	GO:1903423	positive regulation of synaptic vesicle recycling	12	12	3.42199e-07	0.00027746	XM_018055860.1:novel_1251,XM_018055861.1:novel_1251,XR_001918863.1:novel_1251,XM_018055854.1:novel_1251,XM_018055859.1:novel_1251,XM_018055856.1:novel_1251,XR_001918861.1:novel_1251,XR_001918860.1:novel_1251,XM_018055857.1:novel_1251,XM_018055865.1:novel_1251,XM_018055863.1:novel_1251,XR_001918862.1:novel_1251
Molecular Function	GO:0031749	D2 dopamine receptor binding	12	12	3.42199e-07	0.00027746	XR_001918860.1:novel_1251,XM_018055865.1:novel_1251,XM_018055857.1:novel_1251,XM_018055856.1:novel_1251,XR_001918861.1:novel_1251,XM_018055859.1:novel_1251,XM_018055860.1:novel_1251,XM_018055861.1:novel_1251,XR_001918863.1:novel_1251,XM_018055854.1:novel_1251,XR_001918862.1:novel_1251,XM_018055863.1:novel_1251
Cellular Component	GO:0044433	cytoplasmic vesicle part	300	819	8.23481e-07	0.000600638	XM_005677753.3:chi-miR-1271-3p,XM_013965695.2:novel_465,XM_018052373.1:novel_326,XM_018055509.1:novel_1195,XM_005697832.3:novel_1125,XM_018060543.1:novel_294,XM_018038387.1:novel_1195,XM_018045153.1:novel_1263,XM_018046056.1:novel_465,XM_018058121.1:novel_465,XM_018058121.1:novel_997,XM_005695358.3:chi-miR-346-5p,XM_018042502.1:novel_1125,XM_018055377.1:novel_1487,XM_018047814.1:novel_1251,XM_018…
Cellular Component	GO:0030658	transport vesicle membrane	76	162	9.18066e-07	0.000634384	XM_018059002.1:novel_1251,XM_005690521.3:chi-miR-193b-5p,XM_018066173.1:novel_972,XM_018066173.1:novel_465,XM_018045155.1:novel_1263,XM_005696770.3:novel_972,XM_005696770.3:novel_1125,XM_018057681.1:novel_997,XM_018054871.1:chi-miR-1271-3p,XM_018054871.1:novel_403,XM_018054871.1:novel_997,XM_018058320.1:novel_584,XM_018040657.1:novel_326,XM_018038771.1:novel_465,XM_018038771.1:novel_997,XM_018048…
Biological Process	GO:0003016	respiratory system process	26	39	1.15284e-06	0.000703894	XM_018063641.1:novel_982,XM_018063642.1:novel_982,XM_018041269.1:novel_465,XM_013972367.2:novel_982,XM_018041731.1:novel_465,XM_005678693.3:novel_465,XM_005694082.3:novel_982,XM_005677233.3:chi-miR-1271-3p,NM_001319276.1:novel_1091,XM_005683198.3:novel_1251,XM_018051428.1:novel_1251,XM_018049293.1:novel_584,XM_018041270.1:novel_465,XM_018041267.1:novel_465,XM_018049944.1:novel_1251,XM_018058175.1…
Biological Process	GO:0043628	ncRNA 3'-end processing	26	39	1.15284e-06	0.000703894	XM_018039723.1:novel_403,XM_018043277.1:novel_1125,XM_018043277.1:novel_294,XM_018043277.1:novel_403,XM_005696051.3:novel_294,XM_005696051.3:novel_1487,XM_018067191.1:novel_997,XM_018067190.1:novel_997,XM_018043259.1:novel_1125,XM_018043259.1:novel_294,XM_018043259.1:novel_403,XM_018043286.1:novel_1125,XM_018043286.1:novel_294,XM_018043286.1:novel_403,XM_018039724.1:novel_403,XM_018062060.1:novel…
Biological Process	GO:0071526	semaphorin-plexin signaling pathway	31	50	1.18721e-06	0.000703894	XM_005677358.3:novel_326,XM_018048960.1:novel_1125,XM_018048960.1:novel_465,XM_018048960.1:novel_403,XM_018067130.1:novel_1125,XM_018067130.1:novel_1251,XM_018038386.1:novel_1125,XM_018054871.1:chi-miR-1271-3p,XM_018054871.1:novel_403,XM_018054871.1:novel_997,XM_013976694.2:novel_326,XM_018054872.1:chi-miR-1271-3p,XM_018054872.1:novel_403,XM_018054872.1:novel_997,XM_018066816.1:novel_1125,XM_0180…
Molecular Function	GO:0030695	GTPase regulator activity	152	377	1.23312e-06	0.000703894	XM_005690948.3:novel_972,XM_018055245.1:novel_1251,XM_018055245.1:chi-miR-1271-3p,XM_018055245.1:novel_1487,XM_005677969.3:novel_403,XM_018059341.1:chi-miR-1271-3p,XM_018059341.1:novel_465,XM_018041711.1:novel_1251,XM_018040287.1:novel_1125,XM_018067207.1:novel_997,XM_018048212.1:novel_1251,XM_018040883.1:novel_1251,XM_018065385.1:chi-miR-10b-5p,XM_018065385.1:novel_465,XM_018049768.1:novel_61,XM…
Molecular Function	GO:0031267	small GTPase binding	157	392	1.32756e-06	0.000714389	XM_018047825.1:novel_326,XM_018039596.1:novel_465,XM_018065458.1:novel_326,XM_018048730.1:novel_1251,XM_018048730.1:chi-miR-1271-3p,XM_013971009.2:chi-miR-346-5p,XM_013971009.2:novel_465,XM_018060469.1:novel_997,XM_018063893.1:novel_1263,XM_018063893.1:novel_982,XM_018063893.1:novel_462,XM_018054713.1:novel_465,XM_018054713.1:novel_997,XM_018048805.1:novel_982,XM_018055300.1:novel_1251,XM_0139706…
Molecular Function	GO:0038191	neuropilin binding	18	23	1.36033e-06	0.000714389	XM_018054871.1:chi-miR-1271-3p,XM_018054871.1:novel_403,XM_018054871.1:novel_997,XM_018067130.1:novel_1125,XM_018067130.1:novel_1251,XM_005677358.3:novel_326,XM_018066816.1:novel_1125,XM_013976694.2:novel_326,XM_018054872.1:chi-miR-1271-3p,XM_018054872.1:novel_403,XM_018054872.1:novel_997,XM_005686311.3:chi-miR-193b-5p,XM_018054877.1:chi-miR-1271-3p,XM_018054877.1:novel_403,XM_018054877.1:novel_9…
Biological Process	GO:0071586	CAAX-box protein processing	14	16	1.83036e-06	0.000890028	XM_018043120.1:novel_1251,XM_018043120.1:novel_1371,XM_018043120.1:novel_465,XM_018043120.1:novel_403,XM_018043124.1:novel_1251,XM_018043124.1:novel_465,XM_018043124.1:novel_403,XM_018043121.1:novel_1251,XM_018043121.1:novel_465,XM_018043121.1:novel_403,XM_018043126.1:novel_1251,XM_018043126.1:novel_465,XM_018043126.1:novel_403,XM_018043130.1:novel_1251,XM_018043130.1:novel_465,XM_018043130.1:nov…
Biological Process	GO:0080120	CAAX-box protein maturation	14	16	1.83036e-06	0.000890028	XM_018043119.1:novel_1251,XM_018043119.1:novel_465,XM_018043119.1:novel_403,XM_018043125.1:novel_1251,XM_018043125.1:novel_465,XM_018043125.1:novel_403,XM_018043123.1:novel_1251,XM_018043123.1:novel_465,XM_018043123.1:novel_403,XM_018043121.1:novel_1251,XM_018043121.1:novel_465,XM_018043121.1:novel_403,XM_018043126.1:novel_1251,XM_018043126.1:novel_465,XM_018043126.1:novel_403,XM_018043124.1:nove…
Molecular Function	GO:0004175	endopeptidase activity	210	553	2.34574e-06	0.0010999	XM_018046039.1:novel_1251,XM_005691986.3:novel_972,XM_018060517.1:novel_403,XM_018061431.1:novel_1125,XM_018061431.1:novel_1195,XM_018061431.1:novel_1370,XM_018066737.1:novel_1251,XM_018043124.1:novel_1251,XM_018043124.1:novel_465,XM_018043124.1:novel_403,XM_005692748.3:novel_326,XM_005675204.3:novel_972,XM_005675204.3:novel_326,XM_018062357.1:novel_403,XM_018057419.1:chi-miR-10a-5p,XM_018057419.…
Biological Process	GO:0044342	type B pancreatic cell proliferation	15	18	2.61653e-06	0.00114508	XM_005682377.3:chi-miR-1271-3p,XM_005682377.3:novel_465,NM_001314219.1:novel_403,XM_018047733.1:novel_326,XM_018058998.1:novel_1251,XM_018054254.1:novel_972,XM_018059002.1:novel_1251,XM_018059741.1:novel_1487,XM_018059741.1:novel_997,XM_018059742.1:novel_1487,XM_018059742.1:novel_997,XM_018065020.1:novel_326,XM_013976454.2:chi-miR-10a-5p,XM_013976454.2:chi-miR-10b-5p,XM_018047734.1:novel_326,XM_0…
Cellular Component	GO:0044437	vacuolar part	155	390	2.60998e-06	0.00114508	XM_018064426.1:novel_403,XM_018043514.1:novel_1251,XM_018048120.1:novel_1125,XM_018048120.1:novel_997,XM_005699751.3:novel_1371,XM_018058512.1:novel_403,XM_005677286.2:chi-miR-1271-3p,XM_005677286.2:novel_997,XM_018039596.1:novel_465,XM_018043418.1:novel_1513,XM_018043418.1:novel_1371,XM_018065121.1:novel_1251,XM_018065121.1:novel_982,XM_018065121.1:novel_462,XM_005685994.3:novel_584,XM_018043422…
Biological Process	GO:0090148	membrane fission	17	22	3.70764e-06	0.00139079	XM_018055865.1:novel_1251,XM_018055857.1:novel_1251,XR_001918861.1:novel_1251,XM_018055860.1:novel_1251,XR_001918863.1:novel_1251,XM_018055861.1:novel_1251,XM_018055854.1:novel_1251,XM_018055863.1:novel_1251,XR_001918862.1:novel_1251,XM_018055862.1:novel_1251,XM_018051078.1:novel_1125,XM_018051078.1:novel_1251,XR_001918860.1:novel_1251,XM_018055856.1:novel_1251,XM_018055864.1:novel_1251,XM_018055…
Cellular Component	GO:0000407	pre-autophagosomal structure	28	45	3.52022e-06	0.00139079	XM_005676571.3:novel_972,XM_005676571.3:novel_1251,XM_018061434.1:chi-miR-10b-5p,XM_018059149.1:novel_465,XM_018066975.1:chi-miR-1271-3p,XM_005700756.3:novel_982,XM_018066973.1:chi-miR-1271-3p,XM_018066972.1:chi-miR-1271-3p,XM_018059148.1:novel_465,XM_018066977.1:chi-miR-1271-3p,XM_005676570.3:novel_972,XM_005676570.3:novel_1251,XM_005676572.3:novel_972,XM_005676572.3:novel_1251,XM_013972793.2:no…
Cellular Component	GO:0012506	vesicle membrane	201	529	3.65788e-06	0.00139079	XM_018051806.1:novel_1125,XM_018048903.1:novel_1195,XM_005683169.3:chi-miR-346-5p,XM_018058319.1:novel_584,XM_018047020.1:novel_1125,XM_018047020.1:novel_403,XM_005677470.3:novel_997,XM_018043418.1:novel_1513,XM_018043418.1:novel_1371,XM_018055858.1:novel_1251,XM_018046118.1:novel_1251,XM_018064546.1:novel_1125,XR_001918860.1:novel_1251,XM_018047113.1:novel_465,XM_018051808.1:novel_1125,XM_018043…
Cellular Component	GO:0045111	intermediate filament cytoskeleton	96	222	3.62887e-06	0.00139079	XM_005694133.3:novel_515,XM_018060697.1:novel_982,XM_013968624.2:novel_972,XM_013968624.2:novel_1251,XM_018047720.1:novel_465,XM_018047726.1:novel_1487,XM_013972079.2:novel_465,XM_005679941.3:novel_123,XM_005679941.3:chi-miR-1271-3p,XM_018047841.1:novel_972,XM_018047724.1:novel_972,XM_018064426.1:novel_403,XM_018047718.1:novel_1125,XM_018050176.1:chi-miR-193b-5p,XM_018065097.1:novel_465,XM_018065…
Cellular Component	GO:0098805	whole membrane	519	1522	3.66805e-06	0.00139079	XM_018063090.1:novel_1251,XM_018063090.1:novel_326,XM_018063090.1:novel_1370,XM_013975137.2:novel_997,XM_018055379.1:novel_1125,XM_018055379.1:novel_294,XM_005697654.3:novel_123,XM_005697654.3:novel_1251,XR_001919033.1:novel_1125,XM_013975279.2:chi-miR-10a-5p,XM_018055857.1:novel_1251,XM_018057740.1:novel_1251,XM_018055764.1:novel_1125,XM_018050094.1:novel_1125,XM_018045889.1:novel_403,XM_0180591…
Biological Process	GO:0016486	peptide hormone processing	18	24	3.96033e-06	0.00141497	XM_018066318.1:novel_1125,XM_018066318.1:novel_1251,XM_018045086.1:novel_465,XM_018045086.1:novel_997,XM_005683449.3:chi-miR-193b-5p,XM_018047260.1:novel_1251,XM_018043614.1:novel_972,XM_018047241.1:novel_1251,XM_018066319.1:novel_1125,XM_018066319.1:novel_1251,XM_018066316.1:novel_1125,XM_018066316.1:novel_1251,XM_005675194.3:novel_982,XM_005675194.3:novel_326,XM_018066317.1:novel_1125,XM_018066…
Biological Process	GO:0016561	protein import into peroxisome matrix, translocation	10	10	4.09543e-06	0.00141497	XM_018048534.1:novel_1125,XM_018048533.1:novel_1125,XM_018048531.1:novel_1125,XM_018048535.1:novel_1125,XM_018048537.1:novel_1125,XM_018048532.1:novel_1125,XM_018038608.1:novel_403,XM_018048536.1:novel_1125,XM_018060359.1:novel_972,XM_018060359.1:chi-miR-346-5p,XM_018060359.1:novel_462,XM_018060358.1:novel_972,XM_018060358.1:chi-miR-346-5p,XM_018060358.1:novel_462
Biological Process	GO:0071105	response to interleukin-11	10	10	4.09543e-06	0.00141497	XM_018050464.1:novel_1125,XM_018050464.1:novel_1251,XM_018050468.1:novel_1125,XM_018050468.1:novel_1251,XM_018044040.1:chi-miR-193b-5p,XM_018050466.1:novel_1125,XM_018050466.1:novel_1251,XM_018044041.1:chi-miR-193b-5p,XM_018050469.1:novel_1125,XM_018050469.1:novel_1251,XM_018050465.1:novel_1125,XM_018050465.1:novel_1251,XM_018050467.1:novel_1125,XM_018050467.1:novel_1251,XM_018044038.1:chi-miR-19…
Cellular Component	GO:0008021	synaptic vesicle	90	206	4.33535e-06	0.00145946	XM_018043560.1:novel_972,XM_018043560.1:novel_1125,XM_018043560.1:novel_1251,XM_018043560.1:novel_1371,XM_018043422.1:novel_1513,XM_018043422.1:novel_1371,XM_005699512.3:novel_465,XM_005697718.3:novel_1195,XM_005697718.3:novel_997,XM_018045891.1:novel_972,XM_018045891.1:novel_1251,XM_018045891.1:novel_1091,XM_018045891.1:novel_1195,XM_018055860.1:novel_1251,XM_018061709.1:novel_1371,XM_018055854.…
Molecular Function	GO:0004197	cysteine-type endopeptidase activity	62	130	4.56212e-06	0.0014974	NM_001285663.1:novel_972,NM_001285663.1:novel_403,NM_001314352.1:novel_326,XM_018038730.1:novel_465,XM_018054187.1:novel_1251,XM_018043119.1:novel_1251,XM_018043119.1:novel_465,XM_018043119.1:novel_403,XM_018047059.1:novel_1487,XM_018043127.1:novel_1251,XM_018043127.1:novel_465,XM_018043127.1:novel_403,XM_018057412.1:chi-miR-10a-5p,XM_018057412.1:chi-miR-10b-5p,XM_018057412.1:novel_465,XM_0180431…
Molecular Function	GO:0008172	S-methyltransferase activity	13	15	5.56283e-06	0.00178133	XM_018053790.1:novel_403,XM_018039230.1:novel_584,XM_018042444.1:chi-miR-1271-3p,XM_018039229.1:novel_584,XM_005685071.3:novel_997,XM_018042442.1:chi-miR-1271-3p,XM_018039232.1:novel_584,XM_018042446.1:chi-miR-1271-3p,XM_018042443.1:chi-miR-1271-3p,XM_018039233.1:novel_584,XM_018039231.1:novel_584,XM_018041611.1:novel_1125,XM_013974161.2:novel_584
Cellular Component	GO:0097708	intracellular vesicle	669	2012	6.39792e-06	0.00195761	XM_018048235.1:novel_326,XM_018048235.1:novel_403,XM_013971174.2:chi-miR-193b-5p,XM_013971174.2:novel_294,XM_018051962.1:novel_1195,XM_018060702.1:novel_972,XM_018067068.1:novel_1125,XM_018066375.1:novel_465,XM_018050162.1:novel_632,XM_018050162.1:novel_997,XM_018038860.1:novel_1370,XM_018040622.1:novel_1251,XM_018057740.1:novel_1251,XM_018055857.1:novel_1251,XM_018055764.1:novel_1125,XR_00191886…
Molecular Function	GO:0051020	GTPase binding	165	425	6.41156e-06	0.00195761	XM_018047825.1:novel_326,XM_018042676.1:chi-miR-346-5p,XM_018065458.1:novel_326,XM_018039596.1:novel_465,XM_018048730.1:novel_1251,XM_018048730.1:chi-miR-1271-3p,XM_018063893.1:novel_1263,XM_018063893.1:novel_982,XM_018063893.1:novel_462,XM_013971009.2:chi-miR-346-5p,XM_013971009.2:novel_465,XM_018060469.1:novel_997,XM_013970619.2:novel_123,XM_013970619.2:novel_465,XM_013970619.2:novel_997,XM_018…
Cellular Component	GO:0031410	cytoplasmic vesicle	667	2008	7.61486e-06	0.00227217	XM_005699512.3:novel_465,XM_018051809.1:novel_1125,XM_005695926.2:novel_1125,XM_005695926.2:novel_1251,XM_018061064.1:novel_1195,XM_018061064.1:novel_584,XM_018065006.1:novel_294,XM_018048838.1:novel_61,XM_018048838.1:novel_403,XM_018060769.1:novel_465,XM_018057905.1:novel_972,XM_018057905.1:novel_1125,XM_018057905.1:novel_1251,XM_018057905.1:novel_465,XM_005699217.3:novel_997,XM_018048790.1:nove…
Cellular Component	GO:0005774	vacuolar membrane	151	385	8.18619e-06	0.00238837	XM_018048469.1:novel_1251,XM_018048469.1:novel_294,XM_018065122.1:novel_1251,XM_018065122.1:novel_982,XM_018065122.1:novel_462,XM_018043338.1:novel_1371,XM_018040782.1:novel_1251,XM_018048119.1:novel_1125,XM_018048119.1:novel_997,XM_018043343.1:novel_1371,XM_018061336.1:novel_1125,XM_018061336.1:novel_1251,XM_018061336.1:novel_465,XM_018059742.1:novel_1487,XM_018059742.1:novel_997,XM_018039600.1:…
Biological Process	GO:0036065	fucosylation	20	29	9.31711e-06	0.00260264	XM_018044935.1:novel_1251,XM_018044935.1:novel_403,XM_018042062.1:novel_465,XM_018057958.1:novel_1251,XM_018057958.1:novel_1091,XM_018057695.1:novel_972,XM_018057695.1:novel_462,XM_018044933.1:novel_1251,XM_018044933.1:novel_403,XM_018057960.1:novel_1251,XM_018057960.1:novel_1091,XM_013971492.2:novel_403,XM_018057959.1:novel_1251,XM_018057959.1:novel_1091,XM_018062733.1:novel_403,XM_018057961.1:n…
Biological Process	GO:0044068	modulation by symbiont of host cellular process	20	29	9.31711e-06	0.00260264	XM_018066975.1:chi-miR-1271-3p,XM_018057681.1:novel_997,XM_013966873.2:novel_1125,XM_018041789.1:novel_1251,XM_018041789.1:novel_465,XM_018066977.1:chi-miR-1271-3p,XM_018057682.1:novel_997,XM_018038978.1:novel_465,XM_018066972.1:chi-miR-1271-3p,XM_018038981.1:novel_465,XM_018066973.1:chi-miR-1271-3p,XM_018066976.1:chi-miR-1271-3p,XM_018040205.1:chi-miR-1271-3p,XM_018038979.1:novel_465,XM_01805768…
Biological Process	GO:0046835	carbohydrate phosphorylation	29	49	9.77627e-06	0.00267401	XM_013968474.2:novel_465,XM_018041930.1:novel_972,XM_013975908.2:novel_1125,XM_013975908.2:novel_584,XM_018050632.1:novel_1125,XM_018050632.1:novel_294,XM_018056957.1:novel_465,XM_018042326.1:novel_326,XM_018056953.1:novel_465,XM_018056959.1:novel_465,XM_018041931.1:novel_972,XM_005686918.3:novel_465,XM_018063804.1:novel_1125,XM_018063804.1:novel_997,XM_018041928.1:novel_972,XM_018056958.1:novel_…
Cellular Component	GO:0030659	cytoplasmic vesicle membrane	188	498	1.17089e-05	0.00313727	XM_018055858.1:novel_1251,XM_018046118.1:novel_1251,XM_018043418.1:novel_1513,XM_018043418.1:novel_1371,XM_018064546.1:novel_1125,XR_001918860.1:novel_1251,XM_018051808.1:novel_1125,XM_018047113.1:novel_465,XM_018058319.1:novel_584,XM_018048903.1:novel_1195,XM_005683169.3:chi-miR-346-5p,XM_018047020.1:novel_1125,XM_018047020.1:novel_403,XM_005677470.3:novel_997,XM_018058318.1:novel_584,XM_0180460…
Cellular Component	GO:0048476	Holliday junction resolvase complex	9	9	1.41661e-05	0.0036468	XM_018040059.1:novel_465,XM_018040059.1:novel_403,XM_018043095.1:novel_1371,XM_018043095.1:novel_465,XM_018043096.1:novel_1371,XM_018043096.1:novel_465,XM_018040053.1:novel_465,XM_018040053.1:novel_403,XM_005693667.3:novel_972,XM_005693667.3:novel_1251,XM_018043097.1:novel_1371,XM_018043097.1:novel_465,XM_018040056.1:novel_465,XM_018040056.1:novel_403,XM_018040061.1:novel_465,XM_018040061.1:novel…
Molecular Function	GO:0019200	carbohydrate kinase activity	30	52	1.39834e-05	0.0036468	XM_018047859.1:novel_465,XM_018047861.1:novel_465,XM_018050631.1:novel_1125,XM_018050631.1:novel_294,XM_013963394.2:novel_997,XM_018041926.1:novel_972,XM_018056955.1:novel_465,XM_018041929.1:novel_972,XM_018067020.1:novel_1251,XM_018047864.1:novel_465,XM_018067019.1:novel_1251,XM_018047862.1:novel_465,XM_018047863.1:novel_465,XM_018041927.1:novel_972,XM_018056956.1:novel_465,XM_013968474.2:novel_…
Biological Process	GO:0072331	signal transduction by p53 class mediator	82	189	1.54145e-05	0.00382077	XM_018061743.1:novel_1251,XM_018061743.1:novel_465,XM_018043386.1:novel_1125,XM_018043386.1:novel_403,XM_018043386.1:novel_997,XM_018061362.1:novel_1125,XM_018047646.1:novel_1125,XM_018047646.1:novel_403,XM_018061360.1:novel_1125,XR_001917450.1:novel_1195,XR_001917450.1:novel_997,XM_018061744.1:chi-miR-346-5p,XM_018056326.1:novel_274,XM_018042711.1:novel_1195,XM_018042711.1:novel_997,XM_018038275…
Molecular Function	GO:0043621	protein self-association	48	97	1.54239e-05	0.00382077	XR_001917157.1:novel_1125,XM_018060038.1:novel_997,XM_018066729.1:novel_997,XM_018065425.1:novel_465,XM_018058070.1:novel_1251,XM_018064593.1:chi-miR-193b-5p,XM_018064593.1:novel_326,XM_018050545.1:chi-miR-346-5p,XM_018064549.1:novel_123,XM_005693530.3:chi-miR-193b-5p,XM_005693530.3:novel_326,XM_018049000.1:novel_1251,XM_018049000.1:novel_403,XM_018039978.1:novel_1125,XM_018039978.1:novel_1251,XM…
Molecular Function	GO:0008047	enzyme activator activity	215	583	1.72705e-05	0.00419897	XM_018059142.1:novel_972,XM_018059142.1:novel_1251,XM_018059142.1:novel_326,XM_018059142.1:chi-miR-1271-3p,XM_018059142.1:novel_465,XM_018044072.1:novel_982,XM_005685130.3:novel_1125,XM_018063648.1:novel_1125,XM_018063648.1:novel_1091,XM_018048727.1:novel_1251,XM_018048727.1:chi-miR-1271-3p,XM_018048728.1:novel_1251,XM_018048728.1:chi-miR-1271-3p,XM_018051428.1:novel_1251,XM_018050929.1:chi-miR-1…
Molecular Function	GO:0004198	calcium-dependent cysteine-type endopeptidase activity	19	28	2.24583e-05	0.005361	XM_018060202.1:chi-miR-193b-5p,XM_018040811.1:novel_1125,XM_018040811.1:chi-miR-1271-3p,XM_018062358.1:novel_972,XM_018062358.1:novel_403,XM_018062355.1:novel_294,XM_005692515.3:novel_123,XM_018042665.1:novel_1513,XM_018042662.1:novel_1513,XM_018040809.1:novel_1125,XM_018040809.1:chi-miR-1271-3p,XM_018059308.1:novel_294,XM_018059308.1:novel_997,XM_018062357.1:novel_403,XM_018040813.1:novel_1125,X…
Biological Process	GO:0016558	protein import into peroxisome matrix	14	18	2.49695e-05	0.00555636	XM_018048533.1:novel_1125,XM_018048534.1:novel_1125,XM_018048531.1:novel_1125,XM_018048537.1:novel_1125,XM_018048535.1:novel_1125,XM_005689111.3:chi-miR-1271-3p,XM_018048532.1:novel_1125,XM_018059189.1:chi-miR-1271-3p,XM_018038608.1:novel_403,XM_018048536.1:novel_1125,XM_018060481.1:novel_1091,XM_018060481.1:novel_584,XM_018060358.1:novel_972,XM_018060358.1:chi-miR-346-5p,XM_018060358.1:novel_462…
Biological Process	GO:0050884	neuromuscular process controlling posture	14	18	2.49695e-05	0.00555636	XM_005683198.3:novel_1251,XM_018052049.1:novel_1125,XM_018056326.1:novel_274,XM_018063641.1:novel_982,XM_005676534.3:novel_1251,XM_018063642.1:novel_982,XM_013972367.2:novel_982,XM_018044678.1:novel_465,XM_018063640.1:novel_982,XM_005694082.3:novel_982,XM_018059542.1:novel_1251,XM_005685181.3:novel_465,XM_005685181.3:novel_1195,XM_005685181.3:novel_997,XM_013972368.2:novel_982,XM_018059535.1:nove…
Biological Process	GO:1903421	regulation of synaptic vesicle recycling	14	18	2.49695e-05	0.00555636	XM_018038719.1:novel_1125,XM_018055859.1:novel_1251,XM_018040027.1:novel_1251,XM_018040027.1:novel_294,XM_018055860.1:novel_1251,XR_001918863.1:novel_1251,XM_018055861.1:novel_1251,XM_018055854.1:novel_1251,XR_001918860.1:novel_1251,XM_018055865.1:novel_1251,XM_018055857.1:novel_1251,XM_018055856.1:novel_1251,XR_001918861.1:novel_1251,XM_018055863.1:novel_1251,XR_001918862.1:novel_1251
Molecular Function	GO:0008417	fucosyltransferase activity	18	26	2.43842e-05	0.00555636	XM_018044935.1:novel_1251,XM_018044935.1:novel_403,XM_018042062.1:novel_465,XM_018057695.1:novel_972,XM_018057695.1:novel_462,XM_018044933.1:novel_1251,XM_018044933.1:novel_403,XM_013971492.2:novel_403,XM_005699294.3:novel_982,XM_018062733.1:novel_403,XM_018044936.1:novel_1251,XM_018044936.1:novel_403,XM_018062732.1:novel_972,XM_018062732.1:novel_1125,XM_018062732.1:novel_465,XM_018044931.1:novel…
Cellular Component	GO:0005882	intermediate filament	65	144	2.55885e-05	0.00559918	XM_018047840.1:novel_972,XM_018048584.1:chi-miR-346-5p,XM_018065312.1:novel_326,XM_018047728.1:novel_1251,XM_018065059.1:chi-miR-346-5p,XM_018065059.1:novel_465,XM_005682505.2:novel_1251,XM_005682505.2:novel_403,XM_018045183.1:novel_465,XM_013977167.2:novel_1125,XM_013977167.2:novel_1195,XM_018052023.1:novel_1251,XM_018045192.1:novel_465,XM_018045192.1:novel_1487,XM_018045192.1:novel_403,XM_00569…
Cellular Component	GO:0031085	BLOC-3 complex	10	11	3.32109e-05	0.00703268	XM_018041362.1:novel_1125,XM_018041359.1:novel_465,XM_018061062.1:novel_1195,XM_018061062.1:novel_584,XM_018041357.1:novel_465,XM_018061061.1:novel_1195,XM_018061061.1:novel_584,XM_018041364.1:novel_465,XR_001917312.1:novel_972,XM_018041358.1:novel_465,XM_018041361.1:novel_465,XM_018061064.1:novel_1195,XM_018061064.1:novel_584
Molecular Function	GO:0022821	potassium ion antiporter activity	10	11	3.32109e-05	0.00703268	XM_013965891.2:novel_403,XM_013965892.2:novel_403,XM_005695333.3:novel_658,XM_005695332.3:novel_658,XM_018058011.1:novel_972,XM_018058011.1:novel_584,XM_018051915.1:novel_403,XM_018053643.1:novel_972,XM_018053643.1:chi-miR-1271-3p,XM_018058012.1:novel_972,XM_018058012.1:novel_584,XR_001919084.1:novel_972,XR_001919084.1:novel_584,XM_018056627.1:novel_658
Biological Process	GO:0072329	monocarboxylic acid catabolic process	62	137	3.52969e-05	0.00735577	XR_001918220.1:novel_1251,XR_001918237.1:novel_1251,XM_018050878.1:novel_982,XM_018050878.1:novel_465,XM_005678399.3:novel_465,XM_018050881.1:novel_982,XM_018050881.1:novel_465,XM_005697070.2:novel_1125,XM_018057880.1:novel_1251,XM_013962886.2:novel_465,XM_005689112.3:chi-miR-1271-3p,XM_018049882.1:novel_1251,XM_018048536.1:novel_1125,XM_018054449.1:novel_465,XM_018057878.1:novel_1251,XM_01805787…
Molecular Function	GO:0017016	Ras GTPase binding	145	377	3.88249e-05	0.00796456	XM_013971009.2:chi-miR-346-5p,XM_013971009.2:novel_465,XM_018060469.1:novel_997,XM_018063893.1:novel_1263,XM_018063893.1:novel_982,XM_018063893.1:novel_462,XM_018048730.1:novel_1251,XM_018048730.1:chi-miR-1271-3p,XM_013971274.2:novel_972,XM_018057115.1:chi-miR-346-5p,XM_018058229.1:novel_1251,XM_018054713.1:novel_465,XM_018054713.1:novel_997,XM_018048805.1:novel_982,XM_018055300.1:novel_1251,XM_0…
Biological Process	GO:0008355	olfactory learning	8	8	4.8996e-05	0.00814877	XR_001918903.1:novel_1513,XR_001918903.1:novel_1371,XM_018056248.1:novel_465,XM_018056250.1:novel_1125,XM_018056250.1:novel_1251,XM_018056250.1:novel_462,XM_018056250.1:novel_1371,XM_018056250.1:novel_465,XR_001918902.1:novel_1513,XR_001918902.1:novel_1371,XR_001918905.1:novel_1513,XR_001918905.1:novel_1371,XR_001918904.1:novel_1513,XR_001918904.1:novel_1371,XM_018056251.1:novel_465,XM_018056247.…
Biological Process	GO:0018964	propylene metabolic process	8	8	4.8996e-05	0.00814877	XR_001918903.1:novel_1513,XR_001918903.1:novel_1371,XR_001918902.1:novel_1513,XR_001918902.1:novel_1371,XR_001918904.1:novel_1513,XR_001918904.1:novel_1371,XR_001918905.1:novel_1513,XR_001918905.1:novel_1371,XM_018056251.1:novel_465,XM_018056247.1:novel_1513,XM_018056247.1:novel_1371,XM_018056248.1:novel_465,XM_018056250.1:novel_1125,XM_018056250.1:novel_1251,XM_018056250.1:novel_462,XM_018056250…
Biological Process	GO:0030209	dermatan sulfate catabolic process	8	8	4.8996e-05	0.00814877	XM_018049881.1:novel_982,XM_018049883.1:novel_1251,XR_001918239.1:novel_1251,XR_001918237.1:novel_1251,XR_001918238.1:novel_1251,XM_018049884.1:novel_1251,XM_018049880.1:novel_982,XM_018049882.1:novel_1251
Biological Process	GO:0030917	midbrain-hindbrain boundary development	8	8	4.8996e-05	0.00814877	XM_018041117.1:novel_465,XM_018044504.1:novel_972,XM_018041115.1:novel_465,XM_018041116.1:novel_465,XM_018046554.1:novel_1125,XM_018041114.1:novel_465,XM_018044512.1:novel_972,XM_018059946.1:novel_1251,XM_018059946.1:novel_294
Biological Process	GO:0043449	cellular alkene metabolic process	8	8	4.8996e-05	0.00814877	XR_001918903.1:novel_1513,XR_001918903.1:novel_1371,XM_018056250.1:novel_1125,XM_018056250.1:novel_1251,XM_018056250.1:novel_462,XM_018056250.1:novel_1371,XM_018056250.1:novel_465,XM_018056248.1:novel_465,XR_001918902.1:novel_1513,XR_001918902.1:novel_1371,XR_001918904.1:novel_1513,XR_001918904.1:novel_1371,XR_001918905.1:novel_1513,XR_001918905.1:novel_1371,XM_018056247.1:novel_1513,XM_018056247…
Biological Process	GO:0065002	intracellular protein transmembrane transport	34	64	4.14683e-05	0.00814877	XM_005676563.2:novel_1125,XM_005676563.2:novel_584,XM_013973709.2:novel_997,XM_018059065.1:novel_465,XM_018059189.1:chi-miR-1271-3p,XM_005689112.3:chi-miR-1271-3p,XM_005681079.3:novel_972,XM_018048536.1:novel_1125,XM_018039555.1:novel_465,XM_018048533.1:novel_1125,XM_018048532.1:novel_1125,XM_005676561.3:novel_1125,XM_018048535.1:novel_1125,XM_018048725.1:novel_1251,XM_005693300.3:novel_1125,XM_0…
Biological Process	GO:0090527	actin filament reorganization	8	8	4.8996e-05	0.00814877	XM_005683975.3:novel_326,XM_018052258.1:novel_326,XM_018052259.1:novel_326,XM_018052260.1:novel_326,XM_013966099.2:novel_326,XM_018052264.1:novel_326,XM_018052713.1:novel_403,XM_018052256.1:novel_326
Biological Process	GO:2001293	malonyl-CoA metabolic process	8	8	4.8996e-05	0.00814877	XM_018064172.1:novel_274,XM_018064172.1:novel_465,XM_018064170.1:novel_274,XM_018064170.1:novel_465,XM_018061772.1:novel_465,XM_018064171.1:novel_274,XM_018064171.1:novel_465,XM_018064169.1:novel_274,XM_018064169.1:novel_465,XM_018064168.1:novel_274,XM_018064168.1:novel_465,XM_018064173.1:novel_274,XM_018064173.1:novel_465,XM_018064174.1:novel_274,XM_018064174.1:novel_465
Cellular Component	GO:0005765	lysosomal membrane	129	331	5.02742e-05	0.00814877	XR_001918376.1:novel_465,XM_005683186.3:novel_1251,XM_018054686.1:novel_465,XM_018054686.1:novel_997,XM_018063640.1:novel_982,XM_018038860.1:novel_1370,XM_018044900.1:novel_1513,XM_018059563.1:novel_403,XM_005697654.3:novel_123,XM_005697654.3:novel_1251,XR_001919033.1:novel_1125,XM_018042358.1:novel_1125,XM_018047198.1:novel_997,XM_018054624.1:novel_326,XM_018047199.1:novel_997,XM_018043338.1:nov…
Cellular Component	GO:0005768	endosome	312	894	4.82266e-05	0.00814877	XM_018046461.1:novel_1195,XM_018065786.1:chi-miR-1271-3p,XM_018056274.1:novel_1513,XM_018043339.1:novel_1371,XM_018040620.1:novel_1251,XM_013970348.2:novel_972,XM_018038388.1:novel_1195,XM_018055259.1:novel_1251,XM_018055259.1:chi-miR-1271-3p,XM_018055259.1:novel_1487,XM_018054288.1:chi-miR-485-3p,XM_018046089.1:novel_1251,XM_018046089.1:novel_465,XR_001917871.1:novel_465,XM_018050768.1:novel_112…
Cellular Component	GO:0098852	lytic vacuole membrane	129	331	5.02742e-05	0.00814877	XM_018061402.1:novel_1251,XM_018042502.1:novel_1125,XM_018059741.1:novel_1487,XM_018059741.1:novel_997,XM_013975913.2:novel_1371,XM_018050774.1:novel_1251,XM_005681375.3:chi-miR-346-5p,XM_005691420.3:novel_1487,XM_018039599.1:novel_465,XM_005677348.3:novel_294,XM_005677348.3:novel_465,XM_018043340.1:novel_1371,XM_018040781.1:novel_1251,XM_018040491.1:novel_1125,XM_018040491.1:novel_1251,XM_018047…
Molecular Function	GO:0003940	L-iduronidase activity	8	8	4.8996e-05	0.00814877	XM_018049880.1:novel_982,XM_018049884.1:novel_1251,XR_001918238.1:novel_1251,XM_018049882.1:novel_1251,XM_018049881.1:novel_982,XR_001918239.1:novel_1251,XR_001918237.1:novel_1251,XM_018049883.1:novel_1251
Molecular Function	GO:0003989	acetyl-CoA carboxylase activity	8	8	4.8996e-05	0.00814877	XM_018064168.1:novel_274,XM_018064168.1:novel_465,XM_018064169.1:novel_274,XM_018064169.1:novel_465,XM_018064173.1:novel_274,XM_018064173.1:novel_465,XM_018064174.1:novel_274,XM_018064174.1:novel_465,XM_018064172.1:novel_274,XM_018064172.1:novel_465,XM_018064170.1:novel_274,XM_018064170.1:novel_465,XM_018061094.1:novel_462,XM_018064171.1:novel_274,XM_018064171.1:novel_465
Molecular Function	GO:0004972	NMDA glutamate receptor activity	11	13	4.99361e-05	0.00814877	XM_018056254.1:novel_465,XM_018056254.1:novel_584,XR_001918903.1:novel_1513,XR_001918903.1:novel_1371,XR_001918905.1:novel_1513,XR_001918905.1:novel_1371,XR_001918904.1:novel_1513,XR_001918904.1:novel_1371,XM_018062704.1:chi-miR-193b-5p,XM_018062704.1:novel_1371,XM_018056251.1:novel_465,XM_018056247.1:novel_1513,XM_018056247.1:novel_1371,XR_001918902.1:novel_1513,XR_001918902.1:novel_1371,XM_0180…
Molecular Function	GO:0016812	hydrolase activity, acting on carbon-nitrogen (but not peptide) bonds, in cyclic amides	11	13	4.99361e-05	0.00814877	XM_018058705.1:novel_1125,XM_018058705.1:novel_1263,XM_018058705.1:novel_1371,XM_018058705.1:novel_658,XR_001918827.1:novel_1125,XM_018058704.1:novel_1125,XM_018058704.1:novel_1263,XM_018058704.1:novel_1371,XM_018058704.1:novel_658,XM_018058703.1:novel_1125,XM_018058703.1:novel_1263,XM_018058703.1:novel_1371,XM_018058703.1:novel_658,XM_018058707.1:novel_1125,XM_018058707.1:novel_1263,XM_018058707…
Molecular Function	GO:0017060	3-galactosyl-N-acetylglucosaminide 4-alpha-L-fucosyltransferase activity	8	8	4.8996e-05	0.00814877	XM_018044936.1:novel_1251,XM_018044936.1:novel_403,XM_018044937.1:novel_1251,XM_018044937.1:novel_403,XM_018044931.1:novel_1251,XM_018044931.1:novel_403,XM_018044935.1:novel_1251,XM_018044935.1:novel_403,XM_005682507.2:novel_1251,XM_005682507.2:novel_403,XM_018044932.1:novel_1251,XM_018044932.1:novel_403,XM_018044933.1:novel_1251,XM_018044933.1:novel_403,XM_018044934.1:novel_1251,XM_018044934.1:n…
Molecular Function	GO:0017168	5-oxoprolinase (ATP-hydrolyzing) activity	8	8	4.8996e-05	0.00814877	XM_018058706.1:novel_1125,XM_018058706.1:novel_1263,XM_018058706.1:novel_1371,XM_018058706.1:novel_658,XM_018058700.1:novel_1125,XM_018058700.1:novel_1263,XM_018058700.1:novel_1371,XM_018058700.1:novel_658,XM_018058702.1:novel_1125,XM_018058702.1:novel_1263,XM_018058702.1:novel_1371,XM_018058702.1:novel_658,XM_018058701.1:novel_1125,XM_018058701.1:novel_1263,XM_018058701.1:novel_1371,XM_018058701…
Biological Process	GO:0006897	endocytosis	252	707	5.34866e-05	0.00835983	XM_018054832.1:novel_1125,XM_018046122.1:novel_1251,XM_018046089.1:novel_1251,XM_018046089.1:novel_465,XM_018057682.1:novel_997,NM_001314202.1:novel_658,XM_018054288.1:chi-miR-485-3p,XM_018065679.1:novel_1125,XM_018048935.1:chi-miR-346-5p,XM_018048935.1:novel_1251,XM_018048935.1:chi-miR-1271-3p,XM_013965401.2:novel_465,XM_018055259.1:novel_1251,XM_018055259.1:chi-miR-1271-3p,XM_018055259.1:novel_…
Biological Process	GO:0008277	regulation of G-protein coupled receptor protein signaling pathway	64	144	5.25641e-05	0.00835983	XM_018057905.1:novel_972,XM_018057905.1:novel_1125,XM_018057905.1:novel_1251,XM_018057905.1:novel_465,XM_018045146.1:novel_997,XM_018055854.1:novel_1251,XM_018055860.1:novel_1251,XM_018066348.1:novel_1487,XM_018056093.1:chi-miR-1271-3p,XM_018048214.1:novel_1251,XM_018055965.1:novel_1251,XM_018055965.1:novel_997,XM_018064346.1:novel_1125,XM_018040258.1:novel_403,XM_018040406.1:novel_465,XR_0019188…
Cellular Component	GO:0005697	telomerase holoenzyme complex	18	27	5.33171e-05	0.00835983	XM_018057446.1:novel_1195,XM_005693531.3:novel_403,XM_005681312.3:novel_997,XM_018045027.1:novel_462,XM_005683541.2:novel_326,XM_005681313.2:novel_997,XM_005683542.2:novel_326,XM_018057447.1:novel_1195,XM_018051855.1:novel_972,XM_018044622.1:novel_409,XM_005683543.2:novel_326,XM_013965853.2:novel_326,XM_018044621.1:novel_409,XM_018044621.1:novel_982,XM_018044621.1:novel_997,XM_018051856.1:novel_9…
Biological Process	GO:0051604	protein maturation	121	308	5.62439e-05	0.00868206	XM_018040352.1:chi-miR-1271-3p,XM_018040352.1:novel_1195,XM_018040352.1:novel_997,XM_005678362.3:chi-miR-1271-3p,XM_018066889.1:novel_997,XM_018057335.1:novel_1195,XM_005695988.3:novel_982,XM_018042791.1:novel_1125,XM_018042791.1:novel_403,XM_005682377.3:chi-miR-1271-3p,XM_005682377.3:novel_465,NM_001314163.1:novel_465,XM_018039207.1:novel_274,XM_018039207.1:novel_1195,XM_013967798.2:chi-miR-1271…
Cellular Component	GO:0031225	anchored component of membrane	40	80	5.68708e-05	0.00868206	XM_005689889.2:novel_1251,XM_018050450.1:novel_972,XM_018050450.1:chi-miR-1271-3p,XM_018038200.1:novel_465,XM_018038200.1:novel_1487,XM_018059780.1:novel_584,XM_018059780.1:novel_403,XM_018043574.1:novel_462,XM_013963597.2:novel_997,XM_018056455.1:chi-miR-10b-5p,XM_018059261.1:novel_462,XM_005683042.3:novel_997,XM_018061895.1:chi-miR-346-5p,XM_018061895.1:chi-miR-1271-3p,XM_018038246.1:novel_465,…
Biological Process	GO:0030950	establishment or maintenance of actin cytoskeleton polarity	12	15	6.1518e-05	0.0088755	XM_018055770.1:novel_462,XM_018055777.1:novel_462,XM_018049571.1:novel_1263,XM_018055769.1:novel_462,XM_005687140.3:novel_462,XM_018049570.1:novel_1263,XM_018049573.1:novel_1263,XM_018055773.1:novel_462,XM_018055772.1:novel_462,XM_018055771.1:novel_1125,XM_018055774.1:novel_462,XM_018047113.1:novel_465
Biological Process	GO:0031125	rRNA 3'-end processing	17	25	5.90408e-05	0.0088755	XM_005696051.3:novel_294,XM_005696051.3:novel_1487,XM_018043277.1:novel_1125,XM_018043277.1:novel_294,XM_018043277.1:novel_403,XM_018043259.1:novel_1125,XM_018043259.1:novel_294,XM_018043259.1:novel_403,XM_018043286.1:novel_1125,XM_018043286.1:novel_294,XM_018043286.1:novel_403,XM_005692436.3:novel_462,XM_013973310.2:chi-miR-346-5p,XM_005678556.3:novel_1125,XM_005678556.3:novel_294,XM_005678556.3…
Biological Process	GO:0042048	olfactory behavior	12	15	6.1518e-05	0.0088755	XM_018041168.1:novel_403,XR_001918902.1:novel_1513,XR_001918902.1:novel_1371,XM_018056251.1:novel_465,XM_018056247.1:novel_1513,XM_018056247.1:novel_1371,XR_001918904.1:novel_1513,XR_001918904.1:novel_1371,XR_001918905.1:novel_1513,XR_001918905.1:novel_1371,XM_018056248.1:novel_465,XM_018056250.1:novel_1125,XM_018056250.1:novel_1251,XM_018056250.1:novel_462,XM_018056250.1:novel_1371,XM_018056250.…
Cellular Component	GO:0043196	varicosity	12	15	6.1518e-05	0.0088755	XM_018055857.1:novel_1251,XM_018055865.1:novel_1251,XR_001918860.1:novel_1251,XR_001918861.1:novel_1251,XM_018055856.1:novel_1251,XM_018055859.1:novel_1251,XM_018055861.1:novel_1251,XR_001918863.1:novel_1251,XM_018055854.1:novel_1251,XM_018055860.1:novel_1251,XR_001918862.1:novel_1251,XM_018055863.1:novel_1251
Molecular Function	GO:0046920	alpha-(1->3)-fucosyltransferase activity	12	15	6.1518e-05	0.0088755	XM_005698817.3:novel_465,XM_018044936.1:novel_1251,XM_018044936.1:novel_403,XM_005699294.3:novel_982,XM_018044937.1:novel_1251,XM_018044937.1:novel_403,XM_018044935.1:novel_1251,XM_018044935.1:novel_403,XM_005682507.2:novel_1251,XM_005682507.2:novel_403,XM_018044931.1:novel_1251,XM_018044931.1:novel_403,XM_018044932.1:novel_1251,XM_018044932.1:novel_403,XM_018042062.1:novel_465,XM_005698816.3:nov…
Cellular Component	GO:0005652	nuclear lamina	16	23	6.41251e-05	0.00905268	XM_018065398.1:novel_997,XM_018044573.1:novel_465,XM_018044579.1:novel_465,XM_018046280.1:novel_326,XM_018046280.1:novel_997,XM_018052778.1:novel_326,XM_018044582.1:novel_465,XM_018044577.1:novel_465,XM_018044580.1:novel_465,XM_018044574.1:novel_465,XM_013976574.2:novel_465,XM_018044578.1:novel_465,XM_018044572.1:novel_465,XM_018046279.1:novel_326,XM_018046279.1:novel_997,XM_018065399.1:novel_997…
Cellular Component	GO:0036452	ESCRT complex	16	23	6.41251e-05	0.00905268	XM_018055784.1:novel_1513,XM_018055784.1:novel_997,XM_018057730.1:chi-miR-1271-3p,XM_005684070.3:novel_326,XM_018043441.1:novel_1091,XM_018058747.1:novel_1487,XM_018055783.1:novel_1513,XM_018055783.1:novel_997,XM_018041070.1:novel_1125,XM_018041070.1:novel_1513,XM_018041070.1:novel_1251,XM_018041070.1:novel_982,XM_018041070.1:novel_294,XM_018041070.1:novel_403,XM_018061335.1:novel_1125,XM_0180613…
Biological Process	GO:0007635	chemosensory behavior	14	19	6.94693e-05	0.00950065	XR_001918903.1:novel_1513,XR_001918903.1:novel_1371,XM_018055786.1:novel_997,XM_018063036.1:novel_403,XM_018041173.1:novel_403,XM_018055785.1:novel_997,XM_018056250.1:novel_1125,XM_018056250.1:novel_1251,XM_018056250.1:novel_462,XM_018056250.1:novel_1371,XM_018056250.1:novel_465,XM_018056248.1:novel_465,XR_001918902.1:novel_1513,XR_001918902.1:novel_1371,XM_018041168.1:novel_403,XR_001918905.1:no…
Biological Process	GO:0035563	positive regulation of chromatin binding	14	19	6.94693e-05	0.00950065	XM_018051855.1:novel_972,XM_005684022.3:novel_326,XM_018041153.1:novel_1377,XM_018051856.1:novel_972,XM_018041155.1:novel_1377,XM_013965853.2:novel_326,XM_005683542.2:novel_326,XM_005683543.2:novel_326,XM_005683541.2:novel_326,XM_018041152.1:novel_1377,XM_018041154.1:novel_1377,XM_005683539.2:novel_326,XM_018062813.1:novel_1125,XM_018062813.1:novel_1251,XM_018062813.1:chi-miR-1271-3p,XM_013965852…
Cellular Component	GO:0005614	interstitial matrix	14	19	6.94693e-05	0.00950065	XM_005684161.3:chi-miR-10b-5p,XM_018046038.1:novel_1251,XM_018046037.1:novel_1251,XM_005701705.2:novel_465,XM_018046040.1:novel_1251,XM_005684160.3:chi-miR-10b-5p,XM_018060522.1:novel_1125,XM_018060522.1:novel_997,XM_018046039.1:novel_1251,XM_018047448.1:novel_982,XM_018047449.1:novel_982,XM_013966189.2:chi-miR-10b-5p,XM_018046036.1:novel_1251,XM_013962434.2:novel_1251,XM_018046041.1:novel_1251
Biological Process	GO:0048168	regulation of neuronal synaptic plasticity	42	86	7.55163e-05	0.0102212	XM_018053125.1:novel_1370,XR_001917122.1:novel_1125,XR_001917122.1:novel_294,XR_001917122.1:novel_997,XM_018043554.1:novel_982,XM_018059765.1:novel_1125,XM_018059765.1:novel_465,XM_018064546.1:novel_1125,XM_018048998.1:novel_1251,XM_018048998.1:novel_403,XR_001918905.1:novel_1513,XR_001918905.1:novel_1371,XM_018047020.1:novel_1125,XM_018047020.1:novel_403,XR_001918902.1:novel_1513,XR_001918902.1:…
Molecular Function	GO:0060589	nucleoside-triphosphatase regulator activity	158	421	7.8586e-05	0.0105281	XM_018065457.1:novel_326,XM_018065232.1:novel_1251,XM_018065232.1:novel_997,XM_018039077.1:novel_465,XM_018039077.1:novel_997,XM_005683907.3:novel_1125,XM_018054998.1:novel_972,XM_018040545.1:novel_1125,XM_018040545.1:novel_465,XM_013972245.2:novel_1125,XM_005693492.3:novel_465,XM_018049769.1:novel_61,XM_018065227.1:novel_1251,XM_018065227.1:novel_997,XM_018040876.1:novel_1251,XM_018061113.1:nove…
Biological Process	GO:0007628	adult walking behavior	20	32	8.09106e-05	0.0106228	XM_005681551.3:novel_294,XM_018052049.1:novel_1125,XM_018064425.1:novel_403,XM_018065294.1:novel_997,XM_018060040.1:novel_997,XM_018064523.1:novel_1251,XM_018064594.1:novel_1125,XM_018057289.1:chi-miR-1271-3p,XM_018060038.1:novel_997,XM_018060039.1:novel_997,XM_018057288.1:chi-miR-1271-3p,XM_005683198.3:novel_1251,XM_018065298.1:novel_997,XM_018038489.1:chi-miR-346-5p,XM_018038489.1:novel_1251,XM…
Biological Process	GO:0090659	walking behavior	20	32	8.09106e-05	0.0106228	XM_005677234.3:novel_1125,XM_018065292.1:novel_997,XM_018064426.1:novel_403,XM_018038489.1:chi-miR-346-5p,XM_018038489.1:novel_1251,XM_018038489.1:novel_465,XM_005685181.3:novel_465,XM_005685181.3:novel_1195,XM_005685181.3:novel_997,XM_018065298.1:novel_997,XM_018042718.1:novel_1125,XM_018042718.1:novel_1251,XM_018042718.1:novel_982,XM_018042717.1:novel_1125,XM_018042717.1:novel_1251,XM_018042717…
Biological Process	GO:0010769	regulation of cell morphogenesis involved in differentiation	119	305	9.07962e-05	0.0118026	XM_018039836.1:novel_972,XM_018039836.1:novel_1125,XM_018039836.1:chi-miR-1271-3p,XM_018039836.1:novel_1487,XM_018066812.1:novel_1125,XM_018058945.1:novel_465,XM_018058945.1:novel_1195,XM_018066811.1:novel_1125,XM_005685130.3:novel_1125,XM_018040280.1:novel_462,XM_018040280.1:novel_294,XR_001918904.1:novel_1513,XR_001918904.1:novel_1371,XM_018056251.1:novel_465,XM_018047024.1:novel_1125,XM_018047…
Biological Process	GO:0010876	lipid localization	134	350	9.4868e-05	0.012211	XR_001297141.2:novel_403,XM_018043332.1:novel_403,XM_018040427.1:novel_1371,XM_018040427.1:novel_465,XM_018040783.1:novel_1251,XM_018042656.1:novel_274,XM_018042656.1:novel_403,XM_013976826.2:novel_403,XM_018064956.1:novel_1125,XM_018064956.1:novel_1195,XM_018064956.1:novel_403,XM_005689540.3:novel_123,XM_005689540.3:novel_294,XM_018039529.1:novel_997,XM_005686021.2:chi-miR-1271-3p,XM_018058993.1…
Biological Process	GO:0016560	protein import into peroxisome matrix, docking	9	10	0.000104802	0.0132303	XM_018048532.1:novel_1125,XM_018048537.1:novel_1125,XM_018048535.1:novel_1125,XM_018048531.1:novel_1125,XM_018048534.1:novel_1125,XM_018048533.1:novel_1125,XM_018060358.1:novel_972,XM_018060358.1:chi-miR-346-5p,XM_018060358.1:novel_462,XM_018060359.1:novel_972,XM_018060359.1:chi-miR-346-5p,XM_018060359.1:novel_462,XM_018048536.1:novel_1125
Molecular Function	GO:0005225	volume-sensitive anion channel activity	9	10	0.000104802	0.0132303	XM_018055923.1:novel_1487,XM_018063123.1:novel_1251,XM_018063123.1:novel_326,XM_018063123.1:novel_274,XM_018055922.1:novel_1487,XM_018063124.1:novel_1251,XM_018063124.1:novel_326,XM_018063124.1:novel_274,XM_018051805.1:novel_1125,XM_018051808.1:novel_1125,XM_018055924.1:novel_1487,XM_018051806.1:novel_1125,XM_018051807.1:novel_1125
Molecular Function	GO:0005096	GTPase activator activity	131	342	0.000110006	0.0137549	XM_018065385.1:chi-miR-10b-5p,XM_018065385.1:novel_465,XM_018067207.1:novel_997,XM_018048212.1:novel_1251,XM_018059341.1:chi-miR-1271-3p,XM_018059341.1:novel_465,XM_018040287.1:novel_1125,XM_018041711.1:novel_1251,XM_005690948.3:novel_972,XM_018055245.1:novel_1251,XM_018055245.1:chi-miR-1271-3p,XM_018055245.1:novel_1487,XM_018064348.1:novel_1125,XM_005683910.3:novel_1125,XM_018059657.1:novel_326,…
Molecular Function	GO:0005044	scavenger receptor activity	35	69	0.000111784	0.0138454	XM_005689500.3:novel_326,XM_013969565.2:novel_326,XM_018039280.1:novel_326,XM_018044799.1:novel_1125,XM_018044799.1:novel_294,XM_018044799.1:novel_465,XM_018044795.1:novel_1125,XM_018044795.1:novel_997,XM_018044888.1:novel_972,XM_005709498.3:novel_465,XM_005675629.3:novel_1125,XM_013966670.2:novel_1125,XM_018066675.1:novel_1251,XM_005693252.3:novel_1370,XM_018064531.1:novel_123,XM_018057412.1:chi…
Cellular Component	GO:0030133	transport vesicle	164	442	0.000113849	0.0139694	XM_018045155.1:novel_1263,XM_018051177.1:chi-miR-193b-5p,XM_018051177.1:novel_1125,XM_018051177.1:novel_465,XM_018051177.1:novel_1487,XM_018062120.1:novel_1487,XM_018066319.1:novel_1125,XM_018066319.1:novel_1251,XM_018054871.1:chi-miR-1271-3p,XM_018054871.1:novel_403,XM_018054871.1:novel_997,XM_018059002.1:novel_1251,XM_018062116.1:novel_1487,XM_018062121.1:novel_1487,XM_018054608.1:novel_1251,XM…
Cellular Component	GO:0001917	photoreceptor inner segment	29	54	0.000115991	0.0141005	XM_018051081.1:novel_1251,XM_018051081.1:novel_982,XM_018051081.1:chi-miR-1271-3p,XM_018066400.1:novel_403,XM_018055865.1:novel_1251,XM_018055857.1:novel_1251,XR_001918861.1:novel_1251,XM_018051079.1:novel_1125,XM_018051079.1:novel_1251,XM_018063848.1:novel_1513,XM_018055860.1:novel_1251,XR_001918863.1:novel_1251,XM_018055861.1:novel_1251,XM_018055854.1:novel_1251,XR_001918862.1:novel_1251,XM_018…
Biological Process	GO:0002029	desensitization of G-protein coupled receptor protein signaling pathway	17	26	0.000124503	0.0143059	XM_018064524.1:novel_1251,XM_018055859.1:novel_1251,XM_018055856.1:novel_1251,XM_018059341.1:chi-miR-1271-3p,XM_018059341.1:novel_465,XR_001918860.1:novel_1251,XM_018055863.1:novel_1251,XR_001918862.1:novel_1251,XM_018055860.1:novel_1251,XR_001918863.1:novel_1251,XM_018055854.1:novel_1251,XM_018055861.1:novel_1251,XM_005683143.3:novel_326,XR_001918861.1:novel_1251,XM_018055857.1:novel_1251,XM_018…
Biological Process	GO:0006562	proline catabolic process	7	7	0.000169446	0.0143059	XM_018044854.1:novel_972,XM_018044854.1:novel_465,XM_018044854.1:novel_997,XM_018054760.1:novel_982,XM_018054760.1:chi-miR-1271-3p,XM_018054760.1:novel_403,XM_018044855.1:novel_972,XM_018044855.1:novel_465,XM_018044855.1:novel_997,XM_018063368.1:novel_465,XM_018044856.1:novel_972,XM_018044856.1:novel_465,XM_018044856.1:novel_997,XM_018044858.1:novel_972,XM_018044858.1:novel_465,XM_018044858.1:nov…
Biological Process	GO:0006625	protein targeting to peroxisome	15	22	0.000156137	0.0143059	XM_018048531.1:novel_1125,XM_018048534.1:novel_1125,XM_018048533.1:novel_1125,XM_018048532.1:novel_1125,XM_005689111.3:chi-miR-1271-3p,XM_018048535.1:novel_1125,XM_018048537.1:novel_1125,XM_018048725.1:novel_1251,XM_018038608.1:novel_403,XM_018059189.1:chi-miR-1271-3p,XM_018060481.1:novel_1091,XM_018060481.1:novel_584,XM_005689112.3:chi-miR-1271-3p,XM_018060359.1:novel_972,XM_018060359.1:chi-miR-…
Biological Process	GO:0010133	proline catabolic process to glutamate	7	7	0.000169446	0.0143059	XM_018044857.1:novel_972,XM_018044857.1:novel_465,XM_018044857.1:novel_997,XM_018044858.1:novel_972,XM_018044858.1:novel_465,XM_018044858.1:novel_997,XM_018044856.1:novel_972,XM_018044856.1:novel_465,XM_018044856.1:novel_997,XM_018044855.1:novel_972,XM_018044855.1:novel_465,XM_018044855.1:novel_997,XM_018063368.1:novel_465,XM_018044854.1:novel_972,XM_018044854.1:novel_465,XM_018044854.1:novel_997…
Biological Process	GO:0010572	positive regulation of platelet activation	7	7	0.000169446	0.0143059	XM_005683975.3:novel_326,XM_018052260.1:novel_326,XM_018052258.1:novel_326,XM_013966099.2:novel_326,XM_018052264.1:novel_326,XM_018052259.1:novel_326,XM_018052256.1:novel_326
Biological Process	GO:0015803	branched-chain amino acid transport	10	12	0.000147053	0.0143059	XM_018062077.1:novel_326,XM_018062076.1:novel_326,XM_018062078.1:novel_326,XM_018045889.1:novel_403,XM_013971045.2:novel_326,XM_018062075.1:novel_326,XM_018045891.1:novel_972,XM_018045891.1:novel_1251,XM_018045891.1:novel_1091,XM_018045891.1:novel_1195,XM_005691915.3:novel_1370,XM_018045890.1:novel_403,XM_018045888.1:novel_403
Biological Process	GO:0016042	lipid catabolic process	135	357	0.000169984	0.0143059	XM_013962885.2:novel_465,XM_018041726.1:novel_997,XM_018057289.1:chi-miR-1271-3p,XM_018048531.1:novel_1125,XM_018048994.1:novel_1263,XM_018048994.1:novel_465,XM_018048994.1:novel_997,XM_013972683.2:chi-miR-346-5p,XM_013972683.2:novel_1125,XM_013972683.2:chi-miR-1271-3p,XM_005685281.3:novel_294,XM_018062561.1:novel_1125,XM_018062561.1:novel_1251,XM_018062561.1:novel_465,XM_005676906.3:novel_465,XM…
Biological Process	GO:0016237	lysosomal microautophagy	7	7	0.000169446	0.0143059	XM_018066976.1:chi-miR-1271-3p,XM_018066972.1:chi-miR-1271-3p,XM_018066975.1:chi-miR-1271-3p,XM_018066977.1:chi-miR-1271-3p,XM_005676572.3:novel_972,XM_005676572.3:novel_1251,XM_018066973.1:chi-miR-1271-3p,XM_018066974.1:chi-miR-1271-3p
Biological Process	GO:0019054	modulation by virus of host process	16	24	0.000140583	0.0143059	XM_018057683.1:novel_997,XM_018066976.1:chi-miR-1271-3p,XM_018040205.1:chi-miR-1271-3p,XM_018066974.1:chi-miR-1271-3p,XM_018041783.1:novel_1251,XM_018041783.1:novel_465,XM_018040202.1:chi-miR-1271-3p,XM_018040206.1:chi-miR-1271-3p,XM_018041773.1:novel_1251,XM_018041773.1:novel_465,XM_018057681.1:novel_997,XM_013966873.2:novel_1125,XM_018066975.1:chi-miR-1271-3p,XM_018066973.1:chi-miR-1271-3p,XM_0…
Biological Process	GO:0022401	negative adaptation of signaling pathway	17	26	0.000124503	0.0143059	XM_005683143.3:novel_326,XM_018055860.1:novel_1251,XM_018055861.1:novel_1251,XR_001918863.1:novel_1251,XM_018055854.1:novel_1251,XM_018055857.1:novel_1251,XM_018055865.1:novel_1251,XR_001918861.1:novel_1251,XM_018064523.1:novel_1251,XM_018042871.1:novel_1513,XM_018042871.1:novel_982,XM_018055859.1:novel_1251,XM_018064524.1:novel_1251,XM_018059341.1:chi-miR-1271-3p,XM_018059341.1:novel_465,XR_0019…
Biological Process	GO:0030878	thyroid gland development	24	42	0.000123473	0.0143059	XM_018044871.1:novel_1513,XM_018044871.1:novel_1371,XM_018044871.1:novel_465,XM_018055298.1:novel_1251,XM_018055298.1:chi-miR-1271-3p,XM_018055298.1:novel_1487,XM_018055245.1:novel_1251,XM_018055245.1:chi-miR-1271-3p,XM_018055245.1:novel_1487,XM_005685130.3:novel_1125,XM_018052209.1:novel_403,XM_018066958.1:novel_326,XM_018066958.1:novel_997,XM_018053617.1:novel_1125,XM_018066961.1:novel_326,XM_0…
Biological Process	GO:0030952	establishment or maintenance of cytoskeleton polarity	15	22	0.000156137	0.0143059	XM_018047113.1:novel_465,XM_018055773.1:novel_462,XM_018055772.1:novel_462,XM_018055771.1:novel_1125,XM_018055774.1:novel_462,XM_018046279.1:novel_326,XM_018046279.1:novel_997,XM_018049573.1:novel_1263,XM_018055770.1:novel_462,XM_018049571.1:novel_1263,XM_018055777.1:novel_462,XM_005678554.2:novel_972,XM_018055769.1:novel_462,XM_005687140.3:novel_462,XM_018046280.1:novel_326,XM_018046280.1:novel_…
Biological Process	GO:0033668	negative regulation by symbiont of host apoptotic process	7	7	0.000169446	0.0143059	XM_018038980.1:novel_465,XM_018038979.1:novel_465,XM_018038978.1:novel_465,XM_018057682.1:novel_997,XM_018057681.1:novel_997,XM_018057683.1:novel_997,XM_018038981.1:novel_465
Biological Process	GO:0034727	piecemeal microautophagy of nucleus	7	7	0.000169446	0.0143059	XM_018066973.1:chi-miR-1271-3p,XM_018066974.1:chi-miR-1271-3p,XM_018066972.1:chi-miR-1271-3p,XM_018066976.1:chi-miR-1271-3p,XM_018066977.1:chi-miR-1271-3p,XM_018066975.1:chi-miR-1271-3p,XM_005676572.3:novel_972,XM_005676572.3:novel_1251
Biological Process	GO:0035585	calcium-mediated signaling using extracellular calcium source	7	7	0.000169446	0.0143059	XM_005683975.3:novel_326,XM_018052260.1:novel_326,XM_013966099.2:novel_326,XM_018052258.1:novel_326,XM_018052264.1:novel_326,XM_018052256.1:novel_326,XM_018052259.1:novel_326
Biological Process	GO:0043574	peroxisomal transport	15	22	0.000156137	0.0143059	XM_018048535.1:novel_1125,XM_018048537.1:novel_1125,XM_005689111.3:chi-miR-1271-3p,XM_018048532.1:novel_1125,XM_018048533.1:novel_1125,XM_018048534.1:novel_1125,XM_018048531.1:novel_1125,XM_018048536.1:novel_1125,XM_018060481.1:novel_1091,XM_018060481.1:novel_584,XM_018060359.1:novel_972,XM_018060359.1:chi-miR-346-5p,XM_018060359.1:novel_462,XM_018060358.1:novel_972,XM_018060358.1:chi-miR-346-5p,…
Biological Process	GO:0044531	modulation of programmed cell death in other organism	7	7	0.000169446	0.0143059	XM_018057683.1:novel_997,XM_018057681.1:novel_997,XM_018038981.1:novel_465,XM_018038980.1:novel_465,XM_018057682.1:novel_997,XM_018038978.1:novel_465,XM_018038979.1:novel_465
Biological Process	GO:0044532	modulation of apoptotic process in other organism	7	7	0.000169446	0.0143059	XM_018038981.1:novel_465,XM_018057683.1:novel_997,XM_018057681.1:novel_997,XM_018038978.1:novel_465,XM_018038979.1:novel_465,XM_018057682.1:novel_997,XM_018038980.1:novel_465
Biological Process	GO:0044805	late nucleophagy	7	7	0.000169446	0.0143059	XM_018066977.1:chi-miR-1271-3p,XM_018066975.1:chi-miR-1271-3p,XM_018066976.1:chi-miR-1271-3p,XM_018066972.1:chi-miR-1271-3p,XM_005676572.3:novel_972,XM_005676572.3:novel_1251,XM_018066973.1:chi-miR-1271-3p,XM_018066974.1:chi-miR-1271-3p
Biological Process	GO:0046122	purine deoxyribonucleoside metabolic process	7	7	0.000169446	0.0143059	XM_013967497.1:novel_972,XM_013967497.1:novel_1125,XM_013967497.1:novel_294,XM_013967498.2:novel_972,XM_013967498.2:novel_294,XM_018057905.1:novel_972,XM_018057905.1:novel_1125,XM_018057905.1:novel_1251,XM_018057905.1:novel_465,XM_018057906.1:novel_972,XM_018057906.1:novel_1125,XM_018057906.1:novel_1251,XM_018057906.1:novel_465,XM_005686349.2:novel_1125,XM_005686349.2:novel_294,XM_018057904.1:nov…
Biological Process	GO:0048167	regulation of synaptic plasticity	80	194	0.000157743	0.0143059	XM_018043553.1:novel_1125,XM_018043553.1:novel_982,XM_018043553.1:novel_403,XM_018063628.1:novel_403,XM_018051179.1:chi-miR-193b-5p,XM_018051179.1:novel_1125,XM_018051179.1:novel_465,XM_018051179.1:novel_1487,XM_018053710.1:novel_1125,XM_018053710.1:novel_1251,XM_018053710.1:novel_462,XM_018053710.1:novel_403,XM_018041613.1:novel_982,XM_018051177.1:chi-miR-193b-5p,XM_018051177.1:novel_1125,XM_018…
Biological Process	GO:0052040	modulation by symbiont of host programmed cell death	7	7	0.000169446	0.0143059	XM_018057681.1:novel_997,XM_018057683.1:novel_997,XM_018038981.1:novel_465,XM_018038980.1:novel_465,XM_018057682.1:novel_997,XM_018038979.1:novel_465,XM_018038978.1:novel_465
Biological Process	GO:0052041	negative regulation by symbiont of host programmed cell death	7	7	0.000169446	0.0143059	XM_018057682.1:novel_997,XM_018038978.1:novel_465,XM_018038979.1:novel_465,XM_018038980.1:novel_465,XM_018038981.1:novel_465,XM_018057681.1:novel_997,XM_018057683.1:novel_997
Biological Process	GO:0052150	modulation by symbiont of host apoptotic process	7	7	0.000169446	0.0143059	XM_018038981.1:novel_465,XM_018057681.1:novel_997,XM_018057683.1:novel_997,XM_018038979.1:novel_465,XM_018038978.1:novel_465,XM_018057682.1:novel_997,XM_018038980.1:novel_465
Biological Process	GO:0052248	modulation of programmed cell death in other organism involved in symbiotic interaction	7	7	0.000169446	0.0143059	XM_018057682.1:novel_997,XM_018038978.1:novel_465,XM_018038979.1:novel_465,XM_018038980.1:novel_465,XM_018038981.1:novel_465,XM_018057681.1:novel_997,XM_018057683.1:novel_997
Biological Process	GO:0052433	modulation by organism of apoptotic process in other organism involved in symbiotic interaction	7	7	0.000169446	0.0143059	XM_018038981.1:novel_465,XM_018057683.1:novel_997,XM_018057681.1:novel_997,XM_018057682.1:novel_997,XM_018038979.1:novel_465,XM_018038978.1:novel_465,XM_018038980.1:novel_465
Biological Process	GO:0052490	negative regulation by organism of programmed cell death in other organism involved in symbiotic interaction	7	7	0.000169446	0.0143059	XM_018057683.1:novel_997,XM_018057681.1:novel_997,XM_018038981.1:novel_465,XM_018038980.1:novel_465,XM_018038979.1:novel_465,XM_018038978.1:novel_465,XM_018057682.1:novel_997
Biological Process	GO:0061408	positive regulation of transcription from RNA polymerase II promoter in response to heat stress	7	7	0.000169446	0.0143059	XM_018058067.1:novel_1251,XM_018058072.1:novel_1251,XM_018058071.1:novel_1251,NM_001314344.1:novel_1251,NM_001314344.1:novel_997,XM_018058069.1:novel_1251,XM_018058070.1:novel_1251,XM_018058068.1:novel_1251
Biological Process	GO:0070560	protein secretion by platelet	7	7	0.000169446	0.0143059	XM_018052259.1:novel_326,XM_018052256.1:novel_326,XM_018052264.1:novel_326,XM_018052258.1:novel_326,XM_013966099.2:novel_326,XM_005683975.3:novel_326,XM_018052260.1:novel_326
Biological Process	GO:0072662	protein localization to peroxisome	15	22	0.000156137	0.0143059	XM_018048537.1:novel_1125,XM_018048535.1:novel_1125,XM_018048532.1:novel_1125,XM_005689111.3:chi-miR-1271-3p,XM_018048533.1:novel_1125,XM_018048534.1:novel_1125,XM_018048531.1:novel_1125,XM_018048536.1:novel_1125,XM_018060359.1:novel_972,XM_018060359.1:chi-miR-346-5p,XM_018060359.1:novel_462,XM_018060481.1:novel_1091,XM_018060481.1:novel_584,XM_005689112.3:chi-miR-1271-3p,XM_018060358.1:novel_972…
Biological Process	GO:0072663	establishment of protein localization to peroxisome	15	22	0.000156137	0.0143059	XM_018048532.1:novel_1125,XM_005689111.3:chi-miR-1271-3p,XM_018048537.1:novel_1125,XM_018048535.1:novel_1125,XM_018048531.1:novel_1125,XM_018048534.1:novel_1125,XM_018048533.1:novel_1125,XM_018060481.1:novel_1091,XM_018060481.1:novel_584,XM_018060359.1:novel_972,XM_018060359.1:chi-miR-346-5p,XM_018060359.1:novel_462,XM_018060358.1:novel_972,XM_018060358.1:chi-miR-346-5p,XM_018060358.1:novel_462,X…
Biological Process	GO:0072674	multinuclear osteoclast differentiation	7	7	0.000169446	0.0143059	XM_018050469.1:novel_1125,XM_018050469.1:novel_1251,XM_018050464.1:novel_1125,XM_018050464.1:novel_1251,XM_018058121.1:novel_465,XM_018058121.1:novel_997,XM_018050465.1:novel_1125,XM_018050465.1:novel_1251,XM_018050468.1:novel_1125,XM_018050468.1:novel_1251,XM_018050467.1:novel_1125,XM_018050467.1:novel_1251,XM_018050466.1:novel_1125,XM_018050466.1:novel_1251
Biological Process	GO:0072675	osteoclast fusion	7	7	0.000169446	0.0143059	XM_018050469.1:novel_1125,XM_018050469.1:novel_1251,XM_018050464.1:novel_1125,XM_018050464.1:novel_1251,XM_018050465.1:novel_1125,XM_018050465.1:novel_1251,XM_018058121.1:novel_465,XM_018058121.1:novel_997,XM_018050468.1:novel_1125,XM_018050468.1:novel_1251,XM_018050467.1:novel_1125,XM_018050467.1:novel_1251,XM_018050466.1:novel_1125,XM_018050466.1:novel_1251
Biological Process	GO:1900038	negative regulation of cellular response to hypoxia	7	7	0.000169446	0.0143059	XM_018059687.1:novel_1125,XM_018059687.1:novel_462,XM_018059688.1:novel_1125,XM_018059688.1:novel_462,XM_018047820.1:novel_465,XM_013969493.2:novel_1125,XM_013969493.2:novel_462,XM_018059686.1:novel_1125,XM_018059686.1:novel_462,XM_018059685.1:novel_1125,XM_018059685.1:novel_462,XM_005679983.3:novel_1125
Biological Process	GO:1900365	positive regulation of mRNA polyadenylation	7	7	0.000169446	0.0143059	XM_018058067.1:novel_1251,XM_018058072.1:novel_1251,XM_018058069.1:novel_1251,XM_018058071.1:novel_1251,NM_001314344.1:novel_1251,NM_001314344.1:novel_997,XM_018058070.1:novel_1251,XM_018058068.1:novel_1251
Biological Process	GO:1901731	positive regulation of platelet aggregation	7	7	0.000169446	0.0143059	XM_018052264.1:novel_326,XM_018052256.1:novel_326,XM_018052259.1:novel_326,XM_005683975.3:novel_326,XM_018052260.1:novel_326,XM_018052258.1:novel_326,XM_013966099.2:novel_326
Biological Process	GO:1903297	regulation of hypoxia-induced intrinsic apoptotic signaling pathway	7	7	0.000169446	0.0143059	XM_018059685.1:novel_1125,XM_018059685.1:novel_462,XM_018059688.1:novel_1125,XM_018059688.1:novel_462,XM_013969493.2:novel_1125,XM_013969493.2:novel_462,XM_018059687.1:novel_1125,XM_018059687.1:novel_462,XM_018047820.1:novel_465,XM_018059686.1:novel_1125,XM_018059686.1:novel_462,XM_005679983.3:novel_1125
Biological Process	GO:1903298	negative regulation of hypoxia-induced intrinsic apoptotic signaling pathway	7	7	0.000169446	0.0143059	XM_005679983.3:novel_1125,XM_018059688.1:novel_1125,XM_018059688.1:novel_462,XM_013969493.2:novel_1125,XM_013969493.2:novel_462,XM_018059687.1:novel_1125,XM_018059687.1:novel_462,XM_018047820.1:novel_465,XM_018059686.1:novel_1125,XM_018059686.1:novel_462,XM_018059685.1:novel_1125,XM_018059685.1:novel_462
Biological Process	GO:1904251	regulation of bile acid metabolic process	10	12	0.000147053	0.0143059	XM_018057387.1:novel_972,XM_018057389.1:novel_972,XM_018057389.1:novel_997,XM_018065020.1:novel_326,XM_018057388.1:novel_972,XM_005682748.3:novel_1125,XM_005682748.3:novel_326,XM_005682748.3:novel_465,XM_018057385.1:novel_972,XM_018057386.1:novel_972,XR_001919022.1:novel_972,XM_018057383.1:novel_972,XM_018042770.1:novel_403
Biological Process	GO:1990144	intrinsic apoptotic signaling pathway in response to hypoxia	7	7	0.000169446	0.0143059	XM_005679983.3:novel_1125,XM_018059685.1:novel_1125,XM_018059685.1:novel_462,XM_018059686.1:novel_1125,XM_018059686.1:novel_462,XM_018059687.1:novel_1125,XM_018059687.1:novel_462,XM_018059688.1:novel_1125,XM_018059688.1:novel_462,XM_013969493.2:novel_1125,XM_013969493.2:novel_462,XM_018047820.1:novel_465
Biological Process	GO:2001295	malonyl-CoA biosynthetic process	7	7	0.000169446	0.0143059	XM_018064174.1:novel_274,XM_018064174.1:novel_465,XM_018064171.1:novel_274,XM_018064171.1:novel_465,XM_018064173.1:novel_274,XM_018064173.1:novel_465,XM_018064170.1:novel_274,XM_018064170.1:novel_465,XM_018064169.1:novel_274,XM_018064169.1:novel_465,XM_018064172.1:novel_274,XM_018064172.1:novel_465,XM_018064168.1:novel_274,XM_018064168.1:novel_465
Cellular Component	GO:0097059	CNTFR-CLCF1 complex	7	7	0.000169446	0.0143059	XM_018052387.1:novel_465,XM_018052393.1:novel_465,XM_018052392.1:novel_465,XM_018052390.1:novel_465,XM_018052391.1:novel_465,XM_018052389.1:novel_465,XM_018052388.1:novel_465
Molecular Function	GO:0004489	methylenetetrahydrofolate reductase (NAD(P)H) activity	7	7	0.000169446	0.0143059	XM_005690673.3:novel_1251,XM_005690672.3:novel_1251,XM_018060336.1:novel_1251,XM_018060337.1:novel_1251,XM_013970155.2:novel_1251,XM_013970156.2:novel_1251,XM_018060338.1:novel_1251
Molecular Function	GO:0005052	peroxisome matrix targeting signal-1 binding	7	7	0.000169446	0.0143059	XM_018048531.1:novel_1125,XM_018048534.1:novel_1125,XM_018048533.1:novel_1125,XM_018048532.1:novel_1125,XM_018048537.1:novel_1125,XM_018048536.1:novel_1125,XM_018048535.1:novel_1125
Molecular Function	GO:0015485	cholesterol binding	20	33	0.000149571	0.0143059	XM_018065007.1:novel_294,XM_018062563.1:novel_1125,XM_018062563.1:novel_1251,XM_018062563.1:novel_465,XM_005683185.3:novel_1251,XM_005693748.3:novel_294,XM_005675093.3:chi-miR-1271-3p,XM_018067068.1:novel_1125,XM_018067071.1:novel_1125,XM_018062562.1:novel_1125,XM_018062562.1:novel_1251,XM_018062562.1:novel_465,XM_018067072.1:novel_1125,XM_018067069.1:novel_1125,XM_005683186.3:novel_1251,XM_01804…
Molecular Function	GO:0032407	MutSalpha complex binding	7	7	0.000169446	0.0143059	XM_005695539.3:chi-miR-193b-5p,XM_005678544.3:novel_1125,XM_005678543.3:novel_1125,XM_018067025.1:novel_465,XM_013962899.2:novel_1125,XM_013973336.2:chi-miR-193b-5p,XM_005678542.3:novel_1125
Molecular Function	GO:0038024	cargo receptor activity	46	98	0.000119102	0.0143059	XM_018045036.1:novel_997,XM_013973454.2:novel_465,XM_018040350.1:novel_1125,XM_018040350.1:chi-miR-1271-3p,XM_018040350.1:novel_403,XM_018040350.1:novel_997,XM_018041041.1:novel_1251,XM_018041041.1:novel_997,XM_018054566.1:novel_294,XM_018048501.1:novel_326,XM_018048501.1:novel_997,XM_018057419.1:chi-miR-10a-5p,XM_018057419.1:chi-miR-10b-5p,XM_018057419.1:novel_465,XM_018063672.1:novel_1513,XM_01…
Molecular Function	GO:0047961	glycine N-acyltransferase activity	10	12	0.000147053	0.0143059	XM_013969964.2:novel_465,XM_005690297.3:chi-miR-1271-3p,XM_005690296.3:novel_465,XM_005690294.3:chi-miR-1271-3p,XM_018059033.1:novel_997,XM_018059032.1:novel_997,XM_013969963.2:novel_465,XM_013969969.2:chi-miR-1271-3p,XM_013969965.2:novel_465,XM_018059031.1:novel_997
Cellular Component	GO:0000813	ESCRT I complex	11	14	0.000171604	0.0143503	XM_018051381.1:novel_462,XM_018051381.1:novel_403,XM_018058747.1:novel_1487,XM_018052373.1:novel_326,XM_018052374.1:novel_326,XM_018043441.1:novel_1091,XM_018055784.1:novel_1513,XM_018055784.1:novel_997,XM_005684070.3:novel_326,XM_018041070.1:novel_1125,XM_018041070.1:novel_1513,XM_018041070.1:novel_1251,XM_018041070.1:novel_982,XM_018041070.1:novel_294,XM_018041070.1:novel_403,XM_018052375.1:nov…
Cellular Component	GO:0005782	peroxisomal matrix	12	16	0.000180861	0.0145454	XM_018041406.1:chi-miR-193b-5p,XM_018048536.1:novel_1125,XM_005688611.3:novel_1251,XM_005688611.3:novel_1371,XM_005688611.3:novel_403,XM_018055554.1:novel_997,XM_018048534.1:novel_1125,XM_018039978.1:novel_1125,XM_018039978.1:novel_1251,XM_018048533.1:novel_1125,XM_018048531.1:novel_1125,XM_018041407.1:chi-miR-193b-5p,XM_018048535.1:novel_1125,XM_018048537.1:novel_1125,XM_018048532.1:novel_1125
Cellular Component	GO:0031907	microbody lumen	12	16	0.000180861	0.0145454	XM_018048531.1:novel_1125,XM_018048534.1:novel_1125,XM_018055554.1:novel_997,XM_018048533.1:novel_1125,XM_018039978.1:novel_1125,XM_018039978.1:novel_1251,XM_018048532.1:novel_1125,XM_018048537.1:novel_1125,XM_018048535.1:novel_1125,XM_018041407.1:chi-miR-193b-5p,XM_018041406.1:chi-miR-193b-5p,XM_005688611.3:novel_1251,XM_005688611.3:novel_1371,XM_005688611.3:novel_403,XM_018048536.1:novel_1125
Cellular Component	GO:0033268	node of Ranvier	13	18	0.000178922	0.0145454	XM_018065703.1:novel_1125,XM_018066669.1:novel_1125,XM_018060040.1:novel_997,XM_018060039.1:novel_997,XM_005690644.3:novel_1487,XM_018065679.1:novel_1125,XM_018066667.1:novel_1125,XM_018065698.1:novel_1125,XM_018065698.1:novel_294,XM_018060038.1:novel_997,XM_018065724.1:novel_1125,XM_018066668.1:novel_1125,XM_018065748.1:novel_1125,XM_005690643.3:novel_1487
Cellular Component	GO:0042584	chromaffin granule membrane	19	31	0.000177435	0.0145454	XM_018055859.1:novel_1251,XM_018055858.1:novel_1251,XM_018055855.1:novel_1251,XR_001918860.1:novel_1251,XM_018055864.1:novel_1251,XM_018055856.1:novel_1251,XM_018055862.1:novel_1251,XM_018047059.1:novel_1487,XM_018060849.1:novel_972,XM_018060849.1:novel_294,XM_018060849.1:novel_1487,XM_018055863.1:novel_1251,XM_005683185.3:novel_1251,XM_018055861.1:novel_1251,XR_001918863.1:novel_1251,XM_01805585…
Molecular Function	GO:0030215	semaphorin receptor binding	19	31	0.000177435	0.0145454	XM_018067132.1:novel_1125,XM_018067132.1:novel_1251,XM_018066811.1:novel_1125,XM_018054875.1:chi-miR-1271-3p,XM_018054875.1:novel_403,XM_018054875.1:novel_997,XM_018067131.1:novel_1125,XM_018067131.1:novel_1251,XM_018054874.1:chi-miR-1271-3p,XM_018054874.1:novel_403,XM_018054874.1:novel_997,XM_018066812.1:novel_1125,XM_018066809.1:novel_1125,XM_018050662.1:novel_1371,XM_013976688.2:novel_326,XM_0…
Molecular Function	GO:0030228	lipoprotein particle receptor activity	12	16	0.000180861	0.0145454	XM_018066675.1:novel_1251,XM_018061403.1:novel_1251,XM_018054565.1:novel_294,XM_018064531.1:novel_123,XM_018061401.1:novel_1251,XM_005697652.3:chi-miR-193b-5p,XM_005697652.3:chi-miR-1271-3p,XM_018061402.1:novel_1251,XM_018045036.1:novel_997,XM_018066739.1:novel_465,XM_018044980.1:novel_997,XM_018054566.1:novel_294,XM_018066738.1:novel_465,XM_018066738.1:novel_403
Molecular Function	GO:0070011	peptidase activity, acting on L-amino acid peptides	297	861	0.000181693	0.0145454	XM_018065560.1:novel_465,XM_018040809.1:novel_1125,XM_018040809.1:chi-miR-1271-3p,XM_005675194.3:novel_982,XM_005675194.3:novel_326,XM_018066657.1:novel_465,XM_018066657.1:novel_997,XM_005692751.1:chi-miR-346-5p,XM_018062859.1:novel_1125,XM_018062859.1:chi-miR-1271-3p,XM_018062859.1:novel_465,XM_018043072.1:novel_1251,XM_018043072.1:chi-miR-1271-3p,XM_018054198.1:novel_1251,XM_018040810.1:novel_1…
Biological Process	GO:0008344	adult locomotory behavior	56	127	0.000192481	0.0153157	XM_018041027.1:novel_294,XM_018055856.1:novel_1251,XM_018055864.1:novel_1251,XM_018041025.1:novel_294,XM_018057288.1:chi-miR-1271-3p,XM_018057271.1:novel_1251,XM_018060039.1:novel_997,XM_018055855.1:novel_1251,XM_018038719.1:novel_1125,XM_018052203.1:chi-miR-1271-3p,XM_018052203.1:novel_997,XM_018062704.1:chi-miR-193b-5p,XM_018062704.1:novel_1371,XM_018041026.1:novel_294,XR_001918904.1:novel_1513…
Biological Process	GO:0019432	triglyceride biosynthetic process	24	43	0.000203041	0.0158674	XM_018057879.1:novel_1251,XM_018041983.1:novel_1371,XM_018057877.1:novel_1251,XM_018061401.1:novel_1251,XM_005697069.3:novel_1125,XM_018058729.1:novel_1251,XM_018050880.1:novel_982,XM_018050880.1:novel_465,XM_018057875.1:novel_1251,XM_005697070.2:novel_1125,XM_018050881.1:novel_982,XM_018050881.1:novel_465,XM_018041984.1:novel_1371,XM_018058728.1:novel_1251,XM_018041234.1:novel_1370,XM_018050878.…
Biological Process	GO:0046460	neutral lipid biosynthetic process	24	43	0.000203041	0.0158674	XM_018061403.1:novel_1251,XM_018057880.1:novel_1251,XM_018057878.1:novel_1251,XM_018057876.1:novel_1251,XM_005693486.3:novel_972,XM_005693486.3:chi-miR-193b-5p,NM_001285607.1:novel_997,XM_018050879.1:novel_982,XM_018050879.1:novel_465,XM_018061402.1:novel_1251,XM_018039476.1:novel_1125,XM_013974287.2:novel_1125,XM_018050878.1:novel_982,XM_018050878.1:novel_465,XM_018041234.1:novel_1370,XM_0180587…
Biological Process	GO:0046463	acylglycerol biosynthetic process	24	43	0.000203041	0.0158674	XM_018057880.1:novel_1251,XM_018061403.1:novel_1251,XM_005693486.3:novel_972,XM_005693486.3:chi-miR-193b-5p,NM_001285607.1:novel_997,XM_018057878.1:novel_1251,XM_018057876.1:novel_1251,XM_018061402.1:novel_1251,XM_018050879.1:novel_982,XM_018050879.1:novel_465,XM_018039476.1:novel_1125,XM_013974287.2:novel_1125,XM_018050878.1:novel_982,XM_018050878.1:novel_465,XM_018041234.1:novel_1370,XM_0180419…
Biological Process	GO:0010883	regulation of lipid storage	26	48	0.000215113	0.0164525	XM_018042656.1:novel_274,XM_018042656.1:novel_403,XM_018050881.1:novel_982,XM_018050881.1:novel_465,XM_018048906.1:chi-miR-1271-3p,XM_018050878.1:novel_982,XM_018050878.1:novel_465,XM_018061402.1:novel_1251,XM_018050879.1:novel_982,XM_018050879.1:novel_465,XM_018043335.1:novel_972,XM_018043335.1:novel_1251,XM_018043335.1:novel_1487,XM_018054618.1:novel_1125,XM_018054618.1:novel_1251,XM_018062564.…
Biological Process	GO:0042771	intrinsic apoptotic signaling pathway in response to DNA damage by p53 class mediator	26	48	0.000215113	0.0164525	XM_018062668.1:novel_1125,XM_018062668.1:novel_1251,XM_018059430.1:novel_326,XM_018059430.1:novel_465,XM_018059434.1:novel_326,XM_018059434.1:novel_465,XM_005693530.3:chi-miR-193b-5p,XM_005693530.3:novel_326,XM_018060882.1:novel_1125,XM_018060882.1:novel_1195,XM_018059433.1:novel_326,XM_018059433.1:novel_465,XM_018059431.1:novel_326,XM_018059431.1:novel_465,XM_018059436.1:novel_326,XM_018059436.1…
Biological Process	GO:0045851	pH reduction	26	48	0.000215113	0.0164525	XM_005685994.3:novel_584,XM_018039337.1:novel_465,XM_013972160.2:novel_1251,XM_013972160.2:novel_982,XM_013972160.2:novel_462,XM_018043116.1:novel_403,XM_018051807.1:novel_1125,XM_018065122.1:novel_1251,XM_018065122.1:novel_982,XM_018065122.1:novel_462,XM_018065120.1:novel_1251,XM_018065120.1:novel_982,XM_018065120.1:novel_462,XM_018040654.1:novel_123,XM_018040654.1:novel_1251,XM_018053599.1:nove…
Biological Process	GO:0046580	negative regulation of Ras protein signal transduction	30	58	0.000216793	0.0164525	XM_005690644.3:novel_1487,XR_001917121.1:novel_1125,XR_001917121.1:novel_294,XR_001917121.1:novel_997,XM_018062828.1:novel_1125,XM_018062828.1:novel_294,XM_018044975.1:novel_1125,XM_018049573.1:novel_1263,XM_018055709.1:novel_1251,XM_018055709.1:novel_294,XM_005697684.3:novel_465,XM_005690643.3:novel_1487,XM_018039076.1:novel_972,XM_018055770.1:novel_462,XM_018044978.1:novel_1125,XM_018044976.1:n…
Biological Process	GO:0051058	negative regulation of small GTPase mediated signal transduction	30	58	0.000216793	0.0164525	XM_018044977.1:novel_1125,XR_001917122.1:novel_1125,XR_001917122.1:novel_294,XR_001917122.1:novel_997,XM_018039074.1:novel_972,XM_018055774.1:novel_462,XM_018055771.1:novel_1125,XM_018039082.1:novel_972,XM_018055772.1:novel_462,XM_018055773.1:novel_462,XM_018062827.1:novel_1125,XM_018062827.1:novel_294,XM_018062830.1:novel_1125,XM_018062830.1:novel_294,XM_018057526.1:novel_1251,XM_018049570.1:nov…
Biological Process	GO:0044743	protein transmembrane import into intracellular organelle	28	53	0.000219119	0.0165334	XM_005677159.3:novel_294,XM_018048535.1:novel_1125,XM_018048537.1:novel_1125,XM_018048532.1:novel_1125,XM_018039555.1:novel_465,XM_018048534.1:novel_1125,XM_018048533.1:novel_1125,XM_018066890.1:novel_997,XM_018060481.1:novel_1091,XM_018060481.1:novel_584,XM_018060359.1:novel_972,XM_018060359.1:chi-miR-346-5p,XM_018060359.1:novel_462,XM_018045077.1:novel_403,XM_005693300.3:novel_1125,XM_005693300…
Biological Process	GO:0010884	positive regulation of lipid storage	17	27	0.00024552	0.0184196	NM_001314221.1:novel_1125,XM_018039339.1:novel_1195,XM_018061401.1:novel_1251,XM_018041783.1:novel_1251,XM_018041783.1:novel_465,XM_018041773.1:novel_1251,XM_018041773.1:novel_465,XM_018050880.1:novel_982,XM_018050880.1:novel_465,XM_018048827.1:novel_1125,XM_018048827.1:novel_1251,XM_018050881.1:novel_982,XM_018050881.1:novel_465,XM_018050878.1:novel_982,XM_018050878.1:novel_465,XM_018061402.1:no…
Biological Process	GO:0021700	developmental maturation	118	309	0.000268613	0.0199244	XM_018043484.1:novel_1251,XM_018061379.1:novel_972,XM_018061379.1:novel_1251,XM_018056133.1:chi-miR-1271-3p,XM_018042737.1:novel_465,XM_018042737.1:novel_997,XM_018055419.1:novel_294,XM_018055419.1:novel_403,XM_018055419.1:novel_997,XM_018051428.1:novel_1251,XM_018041025.1:novel_294,XM_018041027.1:novel_294,XM_018059293.1:novel_1125,XM_018059293.1:novel_1251,XR_001919078.1:novel_1371,XM_005674657…
Cellular Component	GO:0044444	cytoplasmic part	2819	9318	0.000267582	0.0199244	XM_018051808.1:novel_1125,XM_018048120.1:novel_1125,XM_018048120.1:novel_997,XM_018055511.1:chi-miR-10a-5p,XM_018055511.1:chi-miR-193b-5p,XM_018055511.1:chi-miR-10b-5p,XM_013970156.2:novel_1251,XM_005686281.3:chi-miR-193b-5p,XM_005693412.3:novel_1125,XM_018038980.1:novel_465,XM_018043386.1:novel_1125,XM_018043386.1:novel_403,XM_018043386.1:novel_997,XM_005682575.3:chi-miR-346-5p,XM_005699851.3:no…	059739.1:novel_403,XM_013967506.2:novel_1251,XM_013967506.2:novel_403,XM_018057223.1:novel_1487,XM_018061589.1:novel_1125,XM_018063587.1:novel_1251,XR_001919796.1:novel_1251,XR_001919796.1:novel_465,XR_001919796.1:novel_997,XM_018046732.1:chi-miR-193b-5p,XM_018046732.1:novel_1125,XM_018043817.1:chi-miR-1271-3p,XM_005687825.3:chi-miR-193b-5p,XM_005692653.3:novel_465,XM_005692653.3:novel_997,XM_018…	5.1:chi-miR-1271-3p,XM_018045199.1:novel_326,XM_018067105.1:novel_982,XM_018050431.1:novel_1251,XM_018050431.1:novel_274,XM_018054834.1:chi-miR-346-5p,XM_018054834.1:novel_1125,XM_018054834.1:novel_61,XM_018054834.1:novel_982,XM_018054834.1:novel_1371,XM_018054834.1:novel_584,XM_018043195.1:novel_1125,XM_018057918.1:novel_1125,XR_001918860.1:novel_1251,XM_018038212.1:novel_997,XM_018053838.1:nove…	018050488.1:novel_997,XM_018039339.1:novel_1195,XM_018057207.1:novel_465,XR_001919025.1:novel_1195,XM_018045347.1:novel_1251,XR_001918905.1:novel_1513,XR_001918905.1:novel_1371,XM_018047378.1:chi-miR-1271-3p,XM_005696358.2:novel_1487,XR_001919147.1:novel_403,XM_018066013.1:novel_1125,XM_005692043.2:chi-miR-1271-3p,XM_018062491.1:novel_972,XM_018062491.1:novel_1251,XM_018062491.1:novel_274,XM_0056…
Biological Process	GO:0002031	G-protein coupled receptor internalization	16	25	0.000285546	0.0209438	XM_018042871.1:novel_1513,XM_018042871.1:novel_982,XM_018064523.1:novel_1251,XM_018055865.1:novel_1251,XM_018055857.1:novel_1251,XR_001918861.1:novel_1251,XM_018055861.1:novel_1251,XM_018055854.1:novel_1251,XR_001918863.1:novel_1251,XM_018055860.1:novel_1251,XR_001918862.1:novel_1251,XM_018055863.1:novel_1251,XR_001918860.1:novel_1251,XM_018059341.1:chi-miR-1271-3p,XM_018059341.1:novel_465,XM_018…
Biological Process	GO:0007035	vacuolar acidification	16	25	0.000285546	0.0209438	XM_013972160.2:novel_1251,XM_013972160.2:novel_982,XM_013972160.2:novel_462,XM_018043116.1:novel_403,XM_018065122.1:novel_1251,XM_018065122.1:novel_982,XM_018065122.1:novel_462,XM_018065120.1:novel_1251,XM_018065120.1:novel_982,XM_018065120.1:novel_462,XM_018040654.1:novel_123,XM_018040654.1:novel_1251,XM_018053599.1:novel_1125,XM_018053599.1:novel_294,XM_018053599.1:novel_1370,XM_018065123.1:nov…
Biological Process	GO:0000032	cell wall mannoprotein biosynthetic process	8	9	0.000327635	0.0219557	XM_005695128.3:novel_465,XM_005693261.3:novel_294,XM_005695127.3:novel_465,XM_018056014.1:novel_465,XM_018056015.1:novel_465,XM_018056013.1:novel_465,XM_018044393.1:novel_997,XM_018056016.1:novel_465
Biological Process	GO:0006056	mannoprotein metabolic process	8	9	0.000327635	0.0219557	XM_005695127.3:novel_465,XM_018056016.1:novel_465,XM_018044393.1:novel_997,XM_018056013.1:novel_465,XM_018056014.1:novel_465,XM_018056015.1:novel_465,XM_005695128.3:novel_465,XM_005693261.3:novel_294
Biological Process	GO:0006057	mannoprotein biosynthetic process	8	9	0.000327635	0.0219557	XM_005695128.3:novel_465,XM_005693261.3:novel_294,XM_005695127.3:novel_465,XM_018056015.1:novel_465,XM_018056014.1:novel_465,XM_018056016.1:novel_465,XM_018056013.1:novel_465,XM_018044393.1:novel_997
Biological Process	GO:0031506	cell wall glycoprotein biosynthetic process	8	9	0.000327635	0.0219557	XM_018056016.1:novel_465,XM_018056013.1:novel_465,XM_018044393.1:novel_997,XM_018056015.1:novel_465,XM_018056014.1:novel_465,XM_005695127.3:novel_465,XM_005693261.3:novel_294,XM_005695128.3:novel_465
Biological Process	GO:0032720	negative regulation of tumor necrosis factor production	22	39	0.00030283	0.0219557	NM_001314221.1:novel_1125,XM_018058069.1:novel_1251,XM_005684808.3:novel_294,XM_018058067.1:novel_1251,XM_018041783.1:novel_1251,XM_018041783.1:novel_465,XM_018039339.1:novel_1195,XM_005683062.3:novel_294,XM_018064524.1:novel_1251,XM_018041773.1:novel_1251,XM_018041773.1:novel_465,XM_018051133.1:novel_403,XM_018055554.1:novel_997,XM_018058068.1:novel_1251,XM_018051132.1:novel_403,XM_018058070.1:n…
Biological Process	GO:0034112	positive regulation of homotypic cell-cell adhesion	8	9	0.000327635	0.0219557	XM_018052258.1:novel_326,XM_005683975.3:novel_326,XM_018052259.1:novel_326,XM_005693201.3:novel_1251,XM_005693201.3:novel_982,XM_013966099.2:novel_326,XM_018052260.1:novel_326,XM_018052256.1:novel_326,XM_018052264.1:novel_326
Biological Process	GO:0042546	cell wall biogenesis	8	9	0.000327635	0.0219557	XM_018056015.1:novel_465,XM_018056014.1:novel_465,XM_018044393.1:novel_997,XM_018056013.1:novel_465,XM_018056016.1:novel_465,XM_005695127.3:novel_465,XM_005693261.3:novel_294,XM_005695128.3:novel_465
Biological Process	GO:0044038	cell wall macromolecule biosynthetic process	8	9	0.000327635	0.0219557	XM_018056015.1:novel_465,XM_018056014.1:novel_465,XM_018056016.1:novel_465,XM_018044393.1:novel_997,XM_018056013.1:novel_465,XM_005695127.3:novel_465,XM_005693261.3:novel_294,XM_005695128.3:novel_465
Biological Process	GO:0051573	negative regulation of histone H3-K9 methylation	15	23	0.000328659	0.0219557	XM_005678568.3:novel_1251,XM_018058929.1:novel_403,XM_018051019.1:novel_403,XM_005692717.3:novel_465,XM_013969413.2:novel_972,XM_013969413.2:novel_1251,XM_013969413.2:novel_403,XM_018060907.1:novel_997,XM_005678567.3:novel_1251,XM_018060908.1:novel_997,XM_018051022.1:novel_403,XM_018062780.1:novel_465,XM_018051020.1:novel_403,XM_005678566.3:novel_1251,XM_005678565.3:novel_1251,XM_018051018.1:nove…
Biological Process	GO:0070589	cellular component macromolecule biosynthetic process	8	9	0.000327635	0.0219557	XM_005695128.3:novel_465,XM_005693261.3:novel_294,XM_005695127.3:novel_465,XM_018056016.1:novel_465,XM_018044393.1:novel_997,XM_018056013.1:novel_465,XM_018056015.1:novel_465,XM_018056014.1:novel_465
Biological Process	GO:0090232	positive regulation of spindle checkpoint	8	9	0.000327635	0.0219557	XM_018044967.1:novel_1125,XM_018066012.1:novel_1125,XM_018044968.1:novel_1125,XM_018066014.1:novel_1125,XM_018038355.1:novel_462,XM_018044969.1:novel_1125,XM_018066013.1:novel_1125,XM_018066011.1:novel_1125
Biological Process	GO:0090267	positive regulation of mitotic cell cycle spindle assembly checkpoint	8	9	0.000327635	0.0219557	XM_018066013.1:novel_1125,XM_018066011.1:novel_1125,XM_018044969.1:novel_1125,XM_018066012.1:novel_1125,XM_018044968.1:novel_1125,XM_018044967.1:novel_1125,XM_018038355.1:novel_462,XM_018066014.1:novel_1125
Biological Process	GO:0098787	mRNA cleavage involved in mRNA processing	8	9	0.000327635	0.0219557	XM_018040202.1:chi-miR-1271-3p,XM_018040206.1:chi-miR-1271-3p,XM_018044367.1:novel_658,XM_018047820.1:novel_465,XM_005679983.3:novel_1125,XM_005700155.3:novel_658,XM_018040205.1:chi-miR-1271-3p,XM_018042694.1:novel_1125,XM_018042694.1:novel_465
Biological Process	GO:1900673	olefin metabolic process	8	9	0.000327635	0.0219557	XR_001918903.1:novel_1513,XR_001918903.1:novel_1371,XR_001918902.1:novel_1513,XR_001918902.1:novel_1371,XM_018056251.1:novel_465,XM_018056247.1:novel_1513,XM_018056247.1:novel_1371,XR_001918904.1:novel_1513,XR_001918904.1:novel_1371,XR_001918905.1:novel_1513,XR_001918905.1:novel_1371,XM_018056248.1:novel_465,XM_018056250.1:novel_1125,XM_018056250.1:novel_1251,XM_018056250.1:novel_462,XM_018056250…
Biological Process	GO:1901978	positive regulation of cell cycle checkpoint	8	9	0.000327635	0.0219557	XM_018066012.1:novel_1125,XM_018044968.1:novel_1125,XM_018044967.1:novel_1125,XM_018066014.1:novel_1125,XM_018038355.1:novel_462,XM_018066013.1:novel_1125,XM_018066011.1:novel_1125,XM_018044969.1:novel_1125
Cellular Component	GO:0031095	platelet dense tubular network membrane	8	9	0.000327635	0.0219557	XM_013966099.2:novel_326,XM_018052260.1:novel_326,XM_018052256.1:novel_326,XM_018052264.1:novel_326,XM_018052258.1:novel_326,XM_005683975.3:novel_326,XM_018052259.1:novel_326,XM_018043335.1:novel_972,XM_018043335.1:novel_1251,XM_018043335.1:novel_1487
Molecular Function	GO:0004623	phospholipase A2 activity	26	49	0.000332788	0.0219557	XM_018042650.1:novel_409,XM_018042650.1:novel_1371,XM_018067042.1:novel_982,XM_005676905.3:novel_465,XM_005693262.3:chi-miR-193b-5p,XM_005693262.3:novel_1125,XM_005693262.3:novel_1251,XM_018054411.1:novel_1263,XM_018054411.1:novel_465,XM_018054408.1:novel_1263,XM_018054408.1:novel_465,XM_018054401.1:novel_294,XM_013972419.2:novel_972,XM_005676907.3:novel_294,XM_005693264.3:chi-miR-193b-5p,XM_0056…
Molecular Function	GO:0008237	metallopeptidase activity	91	230	0.000329898	0.0219557	XM_018052285.1:novel_409,XM_018052285.1:novel_326,XM_018052285.1:novel_403,XM_018065560.1:novel_465,XM_018058168.1:novel_465,XM_018057332.1:chi-miR-1271-3p,XM_018050948.1:novel_1125,XM_018050948.1:novel_465,XM_018060472.1:novel_1371,XM_005675194.3:novel_982,XM_005675194.3:novel_326,XM_018041407.1:chi-miR-193b-5p,XM_005696374.3:novel_1125,XM_018047241.1:novel_1251,XM_018058987.1:novel_403,XR_00191…
Molecular Function	GO:0016645	oxidoreductase activity, acting on the CH-NH group of donors	26	49	0.000332788	0.0219557	XM_018044854.1:novel_972,XM_018044854.1:novel_465,XM_018044854.1:novel_997,XM_013970156.2:novel_1251,XM_018063368.1:novel_465,XM_018044856.1:novel_972,XM_018044856.1:novel_465,XM_018044856.1:novel_997,XM_018044857.1:novel_972,XM_018044857.1:novel_465,XM_018044857.1:novel_997,XM_018044855.1:novel_972,XM_018044855.1:novel_465,XM_018044855.1:novel_997,XM_005690673.3:novel_1251,XM_005690672.3:novel_1…
Molecular Function	GO:0016889	endodeoxyribonuclease activity, producing 3'-phosphomonoesters	8	9	0.000327635	0.0219557	XM_018066012.1:novel_1125,XM_018066014.1:novel_1125,XM_005682283.3:novel_409,XM_018043095.1:novel_1371,XM_018043095.1:novel_465,XM_018043096.1:novel_1371,XM_018043096.1:novel_465,XM_018066013.1:novel_1125,XM_018066011.1:novel_1125,XM_018043097.1:novel_1371,XM_018043097.1:novel_465
Biological Process	GO:0016054	organic acid catabolic process	105	272	0.000358449	0.0234133	XM_018054448.1:novel_465,XM_018038368.1:novel_1125,XM_018038368.1:novel_1251,XM_018061233.1:novel_1125,XM_018061233.1:novel_1195,XM_005689111.3:chi-miR-1271-3p,XM_018040318.1:novel_1125,XM_013974287.2:novel_1125,XM_005697947.3:novel_462,XM_005695926.2:novel_1125,XM_005695926.2:novel_1251,XM_018040947.1:novel_462,XM_018066948.1:novel_1125,XM_018066948.1:novel_294,XM_018066948.1:novel_465,XM_018045…
Biological Process	GO:0046395	carboxylic acid catabolic process	105	272	0.000358449	0.0234133	XM_013971952.2:chi-miR-193b-5p,XM_013971952.2:novel_1251,XR_001918239.1:novel_1251,XM_018041754.1:novel_403,XM_018044855.1:novel_972,XM_018044855.1:novel_465,XM_018044855.1:novel_997,XM_018044856.1:novel_972,XM_018044856.1:novel_465,XM_018044856.1:novel_997,XM_005695063.3:novel_1251,XM_013974773.2:chi-miR-1271-3p,XM_018044255.1:novel_465,XM_018054448.1:novel_465,XM_005689111.3:chi-miR-1271-3p,XM_…
Biological Process	GO:0071806	protein transmembrane transport	36	75	0.000366977	0.0238517	XM_018045077.1:novel_403,XM_005693300.3:novel_1125,XM_005693300.3:novel_1195,XM_018048725.1:novel_1251,XM_018038608.1:novel_403,XM_018066890.1:novel_997,XM_005685024.3:novel_1125,XM_018060481.1:novel_1091,XM_018060481.1:novel_584,XM_018039555.1:novel_465,XM_018048533.1:novel_1125,XM_005692160.3:novel_1125,XM_018048535.1:novel_1125,XM_005676561.3:novel_1125,XM_018048532.1:novel_1125,XM_018059189.1…
Biological Process	GO:0034198	cellular response to amino acid starvation	21	37	0.000369392	0.0238904	XM_018047376.1:chi-miR-1271-3p,XM_018059695.1:novel_1487,XM_005688145.3:novel_1487,XM_005687825.3:chi-miR-193b-5p,XM_018057740.1:novel_1251,XM_018047380.1:chi-miR-1271-3p,XM_018047377.1:chi-miR-1271-3p,XM_018039599.1:novel_465,XM_018039597.1:novel_465,XM_018047379.1:chi-miR-1271-3p,XM_018039967.1:novel_1371,XM_005697189.3:chi-miR-193b-5p,XM_018039596.1:novel_465,XM_018039600.1:novel_465,XM_018057…
Biological Process	GO:0001953	negative regulation of cell-matrix adhesion	29	57	0.000394981	0.0254202	XM_018044577.1:novel_465,XM_018054712.1:novel_465,XM_018054712.1:novel_997,XM_018044582.1:novel_465,XM_005675093.3:chi-miR-1271-3p,XM_018052259.1:novel_326,XM_013976574.2:novel_465,XM_018044574.1:novel_465,XM_018044580.1:novel_465,XM_018044579.1:novel_465,XM_005693140.3:novel_972,XM_005693140.3:novel_465,XM_005693140.3:novel_1195,XM_018044573.1:novel_465,XM_013966099.2:novel_326,XM_018052260.1:no…
Biological Process	GO:0009072	aromatic amino acid family metabolic process	23	42	0.000398856	0.0255443	XM_005686159.3:novel_1125,XM_005686159.3:novel_465,XM_005698881.3:novel_1251,XM_005698881.3:novel_465,XM_013967592.2:novel_465,XM_013967594.2:novel_465,XM_018053918.1:novel_1125,XM_018053918.1:novel_465,XM_005686155.3:novel_1125,XM_005686155.3:novel_465,XM_005694097.3:novel_1251,XM_005694095.3:novel_1251,XM_018043581.1:novel_61,XM_018043581.1:novel_1371,XM_005686162.3:novel_1125,XM_005686162.3:no…
Cellular Component	GO:0060170	ciliary membrane	34	70	0.000400929	0.0255524	XM_018048998.1:novel_1251,XM_018048998.1:novel_403,XM_018044582.1:novel_465,XM_018049890.1:novel_465,XM_018059765.1:novel_1125,XM_018059765.1:novel_465,XM_018048601.1:novel_972,XM_018046943.1:novel_1195,XM_018044573.1:novel_465,XM_005699822.3:novel_972,XM_005699822.3:novel_997,XM_018046461.1:novel_1195,XM_013973538.2:novel_1125,XM_013973538.2:novel_294,XM_018049891.1:novel_1487,XM_018049000.1:nov…
Biological Process	GO:0006013	mannose metabolic process	13	19	0.00041607	0.0260123	XM_018065990.1:novel_1125,XM_018065990.1:novel_1251,XM_018065990.1:novel_465,XM_018066102.1:novel_972,XM_018066104.1:novel_1125,NM_001314340.1:novel_1125,XM_018066098.1:novel_972,XM_018066105.1:novel_972,XR_001918129.1:novel_1251,XR_001918129.1:novel_61,XM_018066101.1:novel_972,XM_018065989.1:novel_1125,XM_018065989.1:novel_1251,XM_018065989.1:novel_465,XM_018048824.1:novel_1251,XM_018048824.1:no…
Biological Process	GO:0090280	positive regulation of calcium ion import	13	19	0.00041607	0.0260123	XM_018044577.1:novel_465,XM_018044576.1:novel_465,XM_018044582.1:novel_465,XM_018044583.1:novel_465,XM_018064698.1:novel_1251,XM_018064698.1:chi-miR-1271-3p,XM_018064698.1:novel_403,XM_013976574.2:novel_465,XM_018041042.1:novel_1251,XM_018044574.1:novel_465,XM_018044580.1:novel_465,XM_018044573.1:novel_465,XM_018044579.1:novel_465,XM_018044572.1:novel_465,XM_018044578.1:novel_465
Molecular Function	GO:0004559	alpha-mannosidase activity	13	19	0.00041607	0.0260123	NM_001314340.1:novel_1125,XM_018066104.1:novel_1125,XM_018066102.1:novel_972,XM_018065990.1:novel_1125,XM_018065990.1:novel_1251,XM_018065990.1:novel_465,XM_018056080.1:novel_1263,XM_018066098.1:novel_972,XM_018065989.1:novel_1125,XM_018065989.1:novel_1251,XM_018065989.1:novel_465,XM_018066101.1:novel_972,XM_018038258.1:novel_997,XM_018066105.1:novel_972,XM_018066099.1:novel_972,XM_013972957.2:no…
Molecular Function	GO:0051861	glycolipid binding	13	19	0.00041607	0.0260123	XM_018061897.1:chi-miR-346-5p,XM_018061897.1:chi-miR-1271-3p,XM_018061895.1:chi-miR-346-5p,XM_018061895.1:chi-miR-1271-3p,XM_013972054.2:novel_972,XM_013972054.2:novel_465,XM_018061894.1:chi-miR-346-5p,XM_018061894.1:chi-miR-1271-3p,XM_018059657.1:novel_326,XM_018060543.1:novel_294,XM_013971174.2:chi-miR-193b-5p,XM_013971174.2:novel_294,NM_001314303.1:novel_1487,XM_018060542.1:novel_294,XM_013969…
Biological Process	GO:0071391	cellular response to estrogen stimulus	9	11	0.000426962	0.0263173	XM_018038978.1:novel_465,XM_018038980.1:novel_465,XM_013971822.2:novel_465,XM_013971822.2:novel_1195,XM_018038981.1:novel_465,XM_018038979.1:novel_465,XM_005693140.3:novel_972,XM_005693140.3:novel_465,XM_005693140.3:novel_1195,XM_013971824.2:novel_972,XM_013971824.2:novel_1125,XM_005693143.3:novel_972,XM_005693143.3:novel_465,XM_005693143.3:novel_1195,XM_013971823.2:novel_972,XM_013971823.2:novel…
Biological Process	GO:2000823	regulation of androgen receptor activity	9	11	0.000426962	0.0263173	XM_018040213.1:novel_1487,XM_018040215.1:novel_1487,XM_018040212.1:novel_1487,XM_018040217.1:novel_1487,XM_018040210.1:novel_1487,XM_018040216.1:novel_1487,XM_018040218.1:novel_1487,XM_018040211.1:novel_1487,XM_018040214.1:novel_1487
Biological Process	GO:2000825	positive regulation of androgen receptor activity	9	11	0.000426962	0.0263173	XM_018040212.1:novel_1487,XM_018040215.1:novel_1487,XM_018040213.1:novel_1487,XM_018040216.1:novel_1487,XM_018040210.1:novel_1487,XM_018040217.1:novel_1487,XM_018040211.1:novel_1487,XM_018040218.1:novel_1487,XM_018040214.1:novel_1487
Biological Process	GO:0014072	response to isoquinoline alkaloid	17	28	0.000456717	0.027593	XM_018057739.1:novel_1125,XM_018057739.1:novel_1251,XM_018056250.1:novel_1125,XM_018056250.1:novel_1251,XM_018056250.1:novel_462,XM_018056250.1:novel_1371,XM_018056250.1:novel_465,XM_018064898.1:novel_403,XR_001918902.1:novel_1513,XR_001918902.1:novel_1371,XM_018063035.1:novel_982,XM_018063035.1:novel_274,XR_001918905.1:novel_1513,XR_001918905.1:novel_1371,XR_001918904.1:novel_1513,XR_001918904.1…
Biological Process	GO:0031269	pseudopodium assembly	12	17	0.000452367	0.027593	XM_018060077.1:novel_1513,XM_018060077.1:novel_403,XM_018063891.1:novel_1263,XM_018063891.1:novel_982,XM_018063891.1:novel_462,XM_018048731.1:novel_1251,XM_018048731.1:chi-miR-1271-3p,XM_018048727.1:novel_1251,XM_018048727.1:chi-miR-1271-3p,XM_018048728.1:novel_1251,XM_018048728.1:chi-miR-1271-3p,XM_018043562.1:novel_462,XM_018043562.1:novel_1487,XM_018063137.1:novel_1371,XM_018063893.1:novel_126…
Biological Process	GO:0043278	response to morphine	17	28	0.000456717	0.027593	XM_018057904.1:novel_972,XM_018057904.1:novel_1125,XM_018057904.1:novel_1251,XM_018057904.1:novel_465,XM_018050176.1:chi-miR-193b-5p,XM_018063036.1:novel_403,XM_018056250.1:novel_1125,XM_018056250.1:novel_1251,XM_018056250.1:novel_462,XM_018056250.1:novel_1371,XM_018056250.1:novel_465,XM_018064898.1:novel_403,XM_018057739.1:novel_1125,XM_018057739.1:novel_1251,XR_001918905.1:novel_1513,XR_0019189…
Biological Process	GO:0060080	inhibitory postsynaptic potential	10	13	0.000470778	0.027593	XM_005699921.2:chi-miR-346-5p,XM_005699921.2:novel_294,XM_018044914.1:novel_1125,XM_018044915.1:novel_1125,XM_018057546.1:novel_1251,XM_018057546.1:novel_61,XM_018043873.1:novel_465,XM_018064576.1:novel_1125,XM_018064576.1:novel_274,XM_018064576.1:novel_465,XM_018044913.1:novel_1125,XM_005683198.3:novel_1251,XM_018053125.1:novel_1370,XM_018057547.1:novel_1251,XM_018057547.1:novel_61
Biological Process	GO:1905954	positive regulation of lipid localization	30	60	0.000463729	0.027593	XM_018057938.1:novel_403,XM_005689029.3:novel_1251,XM_005690167.3:novel_403,XM_018040288.1:novel_1125,NM_001314221.1:novel_1125,XM_018039351.1:novel_1377,NM_001285751.1:novel_403,XM_018041773.1:novel_1251,XM_018041773.1:novel_465,XM_018042737.1:novel_465,XM_018042737.1:novel_997,XM_018048827.1:novel_1125,XM_018048827.1:novel_1251,XM_018050880.1:novel_982,XM_018050880.1:novel_465,XM_018039339.1:no…
Cellular Component	GO:0070382	exocytic vesicle	92	235	0.000466169	0.027593	XM_018051806.1:novel_1125,XM_018048790.1:novel_1371,XM_018048790.1:novel_403,XR_001918902.1:novel_1513,XR_001918902.1:novel_1371,XM_013968712.2:novel_1125,XM_018061708.1:novel_1125,XM_018057683.1:novel_997,XM_018043419.1:novel_1513,XM_018043419.1:novel_1371,XM_018043418.1:novel_1513,XM_018043418.1:novel_1371,XM_018064546.1:novel_1125,XR_001918860.1:novel_1251,XM_018045859.1:novel_465,XM_018051808…
Cellular Component	GO:0098793	presynapse	160	441	0.000460965	0.027593	XM_018051187.1:novel_1125,XM_018050637.1:novel_1263,XM_018051176.1:chi-miR-193b-5p,XM_018051176.1:novel_1125,XM_018051176.1:novel_465,XM_018051176.1:novel_1487,XM_018041039.1:novel_1125,XM_018039236.1:novel_1125,XM_018039236.1:novel_1251,XM_018039236.1:novel_465,XM_018062846.1:novel_1251,XM_018062846.1:novel_326,XM_018039238.1:novel_1125,XM_018039238.1:novel_1251,XM_018039238.1:novel_465,XM_01804…
Molecular Function	GO:0001163	RNA polymerase I regulatory region sequence-specific DNA binding	10	13	0.000470778	0.027593	XM_018065219.1:novel_61,XM_018062780.1:novel_465,XM_005692717.3:novel_465,XM_018065218.1:novel_61,XM_018060908.1:novel_997,XM_018065221.1:novel_409,XM_018065221.1:novel_1251,XM_018060907.1:novel_997,XM_018065220.1:novel_61,XM_005693926.3:novel_409,XM_005693926.3:novel_1251,XM_005693927.3:novel_409,XM_005693927.3:novel_1251
Molecular Function	GO:0001164	RNA polymerase I CORE element sequence-specific DNA binding	10	13	0.000470778	0.027593	XM_018062780.1:novel_465,XM_018065219.1:novel_61,XM_018065218.1:novel_61,XM_005692717.3:novel_465,XM_018060907.1:novel_997,XM_005693926.3:novel_409,XM_005693926.3:novel_1251,XM_018065220.1:novel_61,XM_005693927.3:novel_409,XM_005693927.3:novel_1251,XM_018060908.1:novel_997,XM_018065221.1:novel_409,XM_018065221.1:novel_1251
Molecular Function	GO:0003720	telomerase activity	10	13	0.000470778	0.027593	XM_005683539.2:novel_326,XM_013965852.2:novel_326,XM_005683543.2:novel_326,XM_005683541.2:novel_326,XM_018051856.1:novel_972,XM_018044621.1:novel_409,XM_018044621.1:novel_982,XM_018044621.1:novel_997,XM_013965853.2:novel_326,XM_005683542.2:novel_326,XM_018051855.1:novel_972,XM_018044622.1:novel_409
Molecular Function	GO:0003964	RNA-directed DNA polymerase activity	10	13	0.000470778	0.027593	XM_018044622.1:novel_409,XM_018051855.1:novel_972,XM_005683539.2:novel_326,XM_013965852.2:novel_326,XM_018051856.1:novel_972,XM_018044621.1:novel_409,XM_018044621.1:novel_982,XM_018044621.1:novel_997,XM_005683542.2:novel_326,XM_013965853.2:novel_326,XM_005683543.2:novel_326,XM_005683541.2:novel_326
Biological Process	GO:0006978	DNA damage response, signal transduction by p53 class mediator resulting in transcription of p21 class mediator	11	15	0.000474341	0.0276784	XM_005680956.2:novel_1125,XM_005680956.2:novel_462,XM_005693530.3:chi-miR-193b-5p,XM_005693530.3:novel_326,XM_018043389.1:novel_1125,XM_018043389.1:novel_403,XM_018043389.1:novel_997,XM_018043386.1:novel_1125,XM_018043386.1:novel_403,XM_018043386.1:novel_997,XM_005680954.2:novel_1125,XM_005680954.2:novel_462,XM_018064593.1:chi-miR-193b-5p,XM_018064593.1:novel_326,XM_013970305.2:novel_1263,XM_0139…
Biological Process	GO:0051260	protein homooligomerization	111	292	0.000486938	0.028087	XM_018056711.1:novel_997,XM_005683764.2:novel_1195,XM_005677737.3:novel_465,XM_018062847.1:novel_1251,XM_018062847.1:novel_326,XM_018064770.1:novel_403,XM_018056714.1:novel_997,XM_018058039.1:novel_972,XM_018063554.1:novel_997,XM_018062751.1:novel_1125,XM_018062751.1:novel_465,XM_018062751.1:novel_1487,XM_018062751.1:novel_997,XM_018055817.1:novel_1125,XM_005693614.3:novel_403,XM_018064169.1:nove…
Biological Process	GO:1903556	negative regulation of tumor necrosis factor superfamily cytokine production	22	40	0.000489902	0.028087	XM_018058071.1:novel_1251,XM_018050832.1:novel_1195,XM_005679049.3:novel_274,XM_018041789.1:novel_1251,XM_018041789.1:novel_465,XM_018043050.1:chi-miR-346-5p,XM_018043050.1:novel_274,XM_018043050.1:novel_1487,NM_001314344.1:novel_1251,NM_001314344.1:novel_997,XM_018058072.1:novel_1251,XM_018064523.1:novel_1251,XM_018051133.1:novel_403,XM_018055554.1:novel_997,XM_018058068.1:novel_1251,XM_01805113…
Cellular Component	GO:0005769	early endosome	114	301	0.000484638	0.028087	XM_013968621.2:novel_274,XM_018055259.1:novel_1251,XM_018055259.1:chi-miR-1271-3p,XM_018055259.1:novel_1487,XM_018055784.1:novel_1513,XM_018055784.1:novel_997,XM_018040619.1:novel_1251,XM_018051807.1:novel_1125,XM_018062260.1:novel_972,XM_013973964.2:novel_1125,XM_018050768.1:novel_1125,XM_018050768.1:novel_465,XM_018042357.1:novel_1125,XR_001917871.1:novel_465,XM_018048837.1:novel_61,XM_01804883…
Cellular Component	GO:0012505	endomembrane system	1384	4465	0.000488201	0.028087	XM_005675159.3:chi-miR-193b-5p,XM_018055784.1:novel_1513,XM_018055784.1:novel_997,XM_018040111.1:novel_972,XM_018040111.1:novel_1125,XM_018040111.1:novel_1251,XM_018051173.1:novel_1251,XM_018051173.1:novel_403,XM_018054872.1:chi-miR-1271-3p,XM_018054872.1:novel_403,XM_018054872.1:novel_997,XM_018062260.1:novel_972,XM_018047022.1:novel_1125,XM_018047022.1:novel_403,XM_005690644.3:novel_1487,XM_005…	84.1:novel_1125,XM_018060384.1:novel_294,XM_018060384.1:novel_997,XM_018055857.1:novel_1251,XM_018043118.1:novel_1251,XM_018043118.1:novel_465,XM_018043118.1:novel_403,XM_018060978.1:novel_1371,XR_001919033.1:novel_1125,XM_005682084.3:chi-miR-1271-3p,XM_018058304.1:novel_972,XM_018058304.1:novel_1251,XM_018052260.1:novel_326,XM_013975279.2:chi-miR-10a-5p,XM_018048845.1:novel_1251,XM_018040568.1:n…
Biological Process	GO:0000023	maltose metabolic process	6	6	0.000585951	0.0285983	XM_013972367.2:novel_982,XM_018063641.1:novel_982,XM_018063642.1:novel_982,XM_013972368.2:novel_982,XM_018063640.1:novel_982,XM_005694082.3:novel_982
Biological Process	GO:0006423	cysteinyl-tRNA aminoacylation	6	6	0.000585951	0.0285983	XM_018042949.1:novel_982,XM_018042949.1:novel_997,XM_018056355.1:novel_1251,XM_018056355.1:novel_462,XM_018056354.1:novel_1251,XM_018056354.1:novel_462,XM_018056356.1:novel_1251,XM_018056356.1:novel_462,XM_018056353.1:novel_1251,XM_018056353.1:novel_462,XM_018042948.1:novel_982,XM_018042948.1:novel_997
Biological Process	GO:0007227	signal transduction downstream of smoothened	6	6	0.000585951	0.0285983	XM_018059358.1:novel_1513,XM_018059358.1:novel_326,XM_018059354.1:novel_1513,XM_018059354.1:novel_326,XM_018059365.1:novel_1513,XM_018059365.1:novel_326,XM_005676550.3:novel_1513,XM_005676550.3:novel_326,XM_005676549.3:novel_1513,XM_005676549.3:novel_326,XM_013972739.2:novel_1513,XM_013972739.2:novel_326
Biological Process	GO:0007228	positive regulation of hh target transcription factor activity	6	6	0.000585951	0.0285983	XM_018059365.1:novel_1513,XM_018059365.1:novel_326,XM_018059354.1:novel_1513,XM_018059354.1:novel_326,XM_018059358.1:novel_1513,XM_018059358.1:novel_326,XM_013972739.2:novel_1513,XM_013972739.2:novel_326,XM_005676549.3:novel_1513,XM_005676549.3:novel_326,XM_005676550.3:novel_1513,XM_005676550.3:novel_326
Biological Process	GO:0008078	mesodermal cell migration	6	6	0.000585951	0.0285983	XM_018041114.1:novel_465,XM_018041117.1:novel_465,XM_018041116.1:novel_465,XM_018053537.1:chi-miR-1271-3p,XM_018065880.1:novel_61,XM_018065880.1:novel_1371,XM_018065880.1:novel_465,XM_018065880.1:novel_403,XM_018041115.1:novel_465
Biological Process	GO:0035556	intracellular signal transduction	938	2976	0.000564356	0.0285983	XM_018062850.1:novel_1125,XM_018062850.1:novel_1251,XM_018047380.1:chi-miR-1271-3p,XM_018039209.1:novel_1513,XM_018039597.1:novel_465,XM_013973964.2:novel_1125,XM_005701875.3:chi-miR-193b-5p,XM_005701875.3:novel_1125,XM_018061923.1:novel_584,XM_018057300.1:chi-miR-346-5p,XM_018057300.1:novel_1251,XM_018057300.1:chi-miR-1271-3p,XM_018065492.1:novel_972,XR_001919561.1:chi-miR-1271-3p,XM_013964836.2…	1.1:novel_465,XM_018049008.1:novel_1125,XM_018040387.1:novel_462,XR_001919049.1:novel_1125,XR_001919049.1:novel_982,XR_001919049.1:novel_465,XM_018059449.1:novel_1513,XM_018054874.1:chi-miR-1271-3p,XM_018054874.1:novel_403,XM_018054874.1:novel_997,XM_005680974.3:novel_1487,XM_018054067.1:novel_1251,XM_018054067.1:novel_1487,XM_018062568.1:novel_465,XM_018062568.1:novel_997,XM_018038860.1:novel_13…
Biological Process	GO:0035584	calcium-mediated signaling using intracellular calcium source	16	26	0.000543214	0.0285983	XM_018051190.1:novel_1125,XM_018052256.1:novel_326,XM_018052260.1:novel_326,XM_018051187.1:novel_1125,XM_013966099.2:novel_326,XM_013965080.2:novel_1125,XM_018052259.1:novel_326,XM_018051189.1:novel_1125,XM_005697811.3:novel_997,XM_018052264.1:novel_326,XM_005676645.3:novel_403,XM_018051188.1:novel_1125,XM_005683975.3:novel_326,XM_018066348.1:novel_1487,XM_018052258.1:novel_326,XM_005676644.3:nov…
Biological Process	GO:0043181	vacuolar sequestering	6	6	0.000585951	0.0285983	XM_013972367.2:novel_982,XM_018063642.1:novel_982,XM_018063641.1:novel_982,XM_013972368.2:novel_982,XM_005694082.3:novel_982,XM_018063640.1:novel_982
Biological Process	GO:0048843	negative regulation of axon extension involved in axon guidance	16	26	0.000543214	0.0285983	XM_018054877.1:chi-miR-1271-3p,XM_018054877.1:novel_403,XM_018054877.1:novel_997,XM_005686311.3:chi-miR-193b-5p,XM_018066810.1:novel_1125,XM_018054876.1:chi-miR-1271-3p,XM_018054876.1:novel_403,XM_018054876.1:novel_997,XM_005677358.3:novel_326,XM_018054871.1:chi-miR-1271-3p,XM_018054871.1:novel_403,XM_018054871.1:novel_997,XM_018054872.1:chi-miR-1271-3p,XM_018054872.1:novel_403,XM_018054872.1:nov…
Biological Process	GO:0051452	intracellular pH reduction	24	45	0.000505927	0.0285983	XM_018065122.1:novel_1251,XM_018065122.1:novel_982,XM_018065122.1:novel_462,XM_018065120.1:novel_1251,XM_018065120.1:novel_982,XM_018065120.1:novel_462,XM_018043116.1:novel_403,XM_018051807.1:novel_1125,XM_005685994.3:novel_584,XM_018039337.1:novel_465,XM_013972160.2:novel_1251,XM_013972160.2:novel_982,XM_013972160.2:novel_462,XM_018053598.1:novel_1125,XM_018053598.1:novel_584,XM_018065123.1:nove…
Biological Process	GO:0060129	thyroid-stimulating hormone-secreting cell differentiation	6	6	0.000585951	0.0285983	XM_018055386.1:novel_1125,XM_018055386.1:novel_294,XM_018041114.1:novel_465,XM_018041117.1:novel_465,XM_018041116.1:novel_465,XM_018055379.1:novel_1125,XM_018055379.1:novel_294,XM_018041115.1:novel_465
Biological Process	GO:0060988	lipid tube assembly	6	6	0.000585951	0.0285983	XM_013965630.2:novel_326,XM_018065698.1:novel_1125,XM_018065698.1:novel_294,XM_018065748.1:novel_1125,XM_018065703.1:novel_1125,XM_018065679.1:novel_1125,XM_018065724.1:novel_1125
Biological Process	GO:0071348	cellular response to interleukin-11	6	6	0.000585951	0.0285983	XM_018050466.1:novel_1125,XM_018050466.1:novel_1251,XM_018050467.1:novel_1125,XM_018050467.1:novel_1251,XM_018050465.1:novel_1125,XM_018050465.1:novel_1251,XM_018050468.1:novel_1125,XM_018050468.1:novel_1251,XM_018050464.1:novel_1125,XM_018050464.1:novel_1251,XM_018050469.1:novel_1125,XM_018050469.1:novel_1251
Biological Process	GO:1902668	negative regulation of axon guidance	16	26	0.000543214	0.0285983	XM_018066809.1:novel_1125,XM_018050662.1:novel_1371,XM_013976688.2:novel_326,XM_018066811.1:novel_1125,XM_018054875.1:chi-miR-1271-3p,XM_018054875.1:novel_403,XM_018054875.1:novel_997,XM_018066812.1:novel_1125,XM_018054874.1:chi-miR-1271-3p,XM_018054874.1:novel_403,XM_018054874.1:novel_997,XM_018054871.1:chi-miR-1271-3p,XM_018054871.1:novel_403,XM_018054871.1:novel_997,XM_005677358.3:novel_326,XM…
Biological Process	GO:1903445	protein transport from ciliary membrane to plasma membrane	6	6	0.000585951	0.0285983	XM_005691359.3:novel_465,XM_005691362.3:novel_1125,XM_005691363.3:novel_403,XM_018061364.1:novel_403,XM_013970618.2:novel_465,XM_013970619.2:novel_123,XM_013970619.2:novel_465,XM_013970619.2:novel_997
Biological Process	GO:1903697	negative regulation of microvillus assembly	6	6	0.000585951	0.0285983	XM_018055290.1:novel_1251,XM_018055290.1:chi-miR-1271-3p,XM_018055290.1:novel_1487,XM_018055261.1:novel_1251,XM_018055261.1:chi-miR-1271-3p,XM_018055261.1:novel_1487,XM_018055259.1:novel_1251,XM_018055259.1:chi-miR-1271-3p,XM_018055259.1:novel_1487,XM_018055298.1:novel_1251,XM_018055298.1:chi-miR-1271-3p,XM_018055298.1:novel_1487,XM_018055255.1:novel_1251,XM_018055255.1:chi-miR-1271-3p,XM_0180552…
Biological Process	GO:1904425	negative regulation of GTP binding	6	6	0.000585951	0.0285983	XM_018055298.1:novel_1251,XM_018055298.1:chi-miR-1271-3p,XM_018055298.1:novel_1487,XM_018055245.1:novel_1251,XM_018055245.1:chi-miR-1271-3p,XM_018055245.1:novel_1487,XM_018055259.1:novel_1251,XM_018055259.1:chi-miR-1271-3p,XM_018055259.1:novel_1487,XM_018055255.1:novel_1251,XM_018055255.1:chi-miR-1271-3p,XM_018055255.1:novel_1487,XM_018055290.1:novel_1251,XM_018055290.1:chi-miR-1271-3p,XM_0180552…
Biological Process	GO:1904441	regulation of thyroid gland epithelial cell proliferation	6	6	0.000585951	0.0285983	XM_018055261.1:novel_1251,XM_018055261.1:chi-miR-1271-3p,XM_018055261.1:novel_1487,XM_018055290.1:novel_1251,XM_018055290.1:chi-miR-1271-3p,XM_018055290.1:novel_1487,XM_018055255.1:novel_1251,XM_018055255.1:chi-miR-1271-3p,XM_018055255.1:novel_1487,XM_018055298.1:novel_1251,XM_018055298.1:chi-miR-1271-3p,XM_018055298.1:novel_1487,XM_018055259.1:novel_1251,XM_018055259.1:chi-miR-1271-3p,XM_0180552…
Biological Process	GO:1904442	negative regulation of thyroid gland epithelial cell proliferation	6	6	0.000585951	0.0285983	XM_018055290.1:novel_1251,XM_018055290.1:chi-miR-1271-3p,XM_018055290.1:novel_1487,XM_018055261.1:novel_1251,XM_018055261.1:chi-miR-1271-3p,XM_018055261.1:novel_1487,XM_018055298.1:novel_1251,XM_018055298.1:chi-miR-1271-3p,XM_018055298.1:novel_1487,XM_018055255.1:novel_1251,XM_018055255.1:chi-miR-1271-3p,XM_018055255.1:novel_1487,XM_018055259.1:novel_1251,XM_018055259.1:chi-miR-1271-3p,XM_0180552…
Biological Process	GO:1990789	thyroid gland epithelial cell proliferation	6	6	0.000585951	0.0285983	XM_018055261.1:novel_1251,XM_018055261.1:chi-miR-1271-3p,XM_018055261.1:novel_1487,XM_018055290.1:novel_1251,XM_018055290.1:chi-miR-1271-3p,XM_018055290.1:novel_1487,XM_018055298.1:novel_1251,XM_018055298.1:chi-miR-1271-3p,XM_018055298.1:novel_1487,XM_018055245.1:novel_1251,XM_018055245.1:chi-miR-1271-3p,XM_018055245.1:novel_1487,XM_018055259.1:novel_1251,XM_018055259.1:chi-miR-1271-3p,XM_0180552…
Biological Process	GO:1990790	response to glial cell derived neurotrophic factor	6	6	0.000585951	0.0285983	XM_018055298.1:novel_1251,XM_018055298.1:chi-miR-1271-3p,XM_018055298.1:novel_1487,XM_018055245.1:novel_1251,XM_018055245.1:chi-miR-1271-3p,XM_018055245.1:novel_1487,XM_018055259.1:novel_1251,XM_018055259.1:chi-miR-1271-3p,XM_018055259.1:novel_1487,XM_018055255.1:novel_1251,XM_018055255.1:chi-miR-1271-3p,XM_018055255.1:novel_1487,XM_018055290.1:novel_1251,XM_018055290.1:chi-miR-1271-3p,XM_0180552…
Biological Process	GO:1990792	cellular response to glial cell derived neurotrophic factor	6	6	0.000585951	0.0285983	XM_018055290.1:novel_1251,XM_018055290.1:chi-miR-1271-3p,XM_018055290.1:novel_1487,XM_018055261.1:novel_1251,XM_018055261.1:chi-miR-1271-3p,XM_018055261.1:novel_1487,XM_018055245.1:novel_1251,XM_018055245.1:chi-miR-1271-3p,XM_018055245.1:novel_1487,XM_018055298.1:novel_1251,XM_018055298.1:chi-miR-1271-3p,XM_018055298.1:novel_1487,XM_018055259.1:novel_1251,XM_018055259.1:chi-miR-1271-3p,XM_0180552…
Biological Process	GO:1990823	response to leukemia inhibitory factor	6	6	0.000585951	0.0285983	XM_018050469.1:novel_1125,XM_018050469.1:novel_1251,XM_018050464.1:novel_1125,XM_018050464.1:novel_1251,XM_018050468.1:novel_1125,XM_018050468.1:novel_1251,XM_018050465.1:novel_1125,XM_018050465.1:novel_1251,XM_018050467.1:novel_1125,XM_018050467.1:novel_1251,XM_018050466.1:novel_1125,XM_018050466.1:novel_1251
Biological Process	GO:1990830	cellular response to leukemia inhibitory factor	6	6	0.000585951	0.0285983	XM_018050469.1:novel_1125,XM_018050469.1:novel_1251,XM_018050464.1:novel_1125,XM_018050464.1:novel_1251,XM_018050465.1:novel_1125,XM_018050465.1:novel_1251,XM_018050468.1:novel_1125,XM_018050468.1:novel_1251,XM_018050467.1:novel_1125,XM_018050467.1:novel_1251,XM_018050466.1:novel_1125,XM_018050466.1:novel_1251
Molecular Function	GO:0001165	RNA polymerase I upstream control element sequence-specific DNA binding	6	6	0.000585951	0.0285983	XM_018065218.1:novel_61,XM_018065219.1:novel_61,XM_018065220.1:novel_61,XM_005693926.3:novel_409,XM_005693926.3:novel_1251,XM_005693927.3:novel_409,XM_005693927.3:novel_1251,XM_018065221.1:novel_409,XM_018065221.1:novel_1251
Molecular Function	GO:0004324	ferredoxin-NADP+ reductase activity	6	6	0.000585951	0.0285983	XM_018063852.1:novel_972,XM_018063852.1:novel_997,XM_018063851.1:novel_972,XM_018063851.1:novel_997,XM_018063854.1:novel_972,XM_018063854.1:novel_997,XM_018063853.1:novel_972,XM_018063853.1:novel_997,XM_018063855.1:novel_972,XM_018063855.1:novel_997,XM_018063850.1:novel_972,XM_018063850.1:novel_997
Molecular Function	GO:0004633	phosphopantothenoylcysteine decarboxylase activity	6	6	0.000585951	0.0285983	XM_013973045.2:novel_462,XM_018066372.1:novel_462,XM_013973047.2:novel_462,XM_018066374.1:novel_1251,XM_013973046.2:novel_462,XM_013973044.2:novel_462
Molecular Function	GO:0004657	proline dehydrogenase activity	6	6	0.000585951	0.0285983	XM_018044857.1:novel_972,XM_018044857.1:novel_465,XM_018044857.1:novel_997,XM_018044856.1:novel_972,XM_018044856.1:novel_465,XM_018044856.1:novel_997,XM_018044858.1:novel_972,XM_018044858.1:novel_465,XM_018044858.1:novel_997,XM_018063368.1:novel_465,XM_018044855.1:novel_972,XM_018044855.1:novel_465,XM_018044855.1:novel_997,XM_018044854.1:novel_972,XM_018044854.1:novel_465,XM_018044854.1:novel_997
Molecular Function	GO:0004817	cysteine-tRNA ligase activity	6	6	0.000585951	0.0285983	XM_018056355.1:novel_1251,XM_018056355.1:novel_462,XM_018042949.1:novel_982,XM_018042949.1:novel_997,XM_018042948.1:novel_982,XM_018042948.1:novel_997,XM_018056356.1:novel_1251,XM_018056356.1:novel_462,XM_018056354.1:novel_1251,XM_018056354.1:novel_462,XM_018056353.1:novel_1251,XM_018056353.1:novel_462
Molecular Function	GO:0004991	parathyroid hormone receptor activity	6	6	0.000585951	0.0285983	XM_018066733.1:novel_997,XM_018066730.1:novel_997,XM_018066729.1:novel_997,XM_018066734.1:novel_997,XM_018066731.1:novel_997,XM_018066735.1:novel_997
Molecular Function	GO:0008119	thiopurine S-methyltransferase activity	6	6	0.000585951	0.0285983	XM_018039232.1:novel_584,XM_018039230.1:novel_584,XM_018039229.1:novel_584,XM_013974161.2:novel_584,XM_018039233.1:novel_584,XM_018039231.1:novel_584
Molecular Function	GO:0010698	acetyltransferase activator activity	6	6	0.000585951	0.0285983	XM_013971824.2:novel_972,XM_013971824.2:novel_1125,XM_005693143.3:novel_972,XM_005693143.3:novel_465,XM_005693143.3:novel_1195,XM_018062258.1:novel_462,XM_013971823.2:novel_972,XM_013971823.2:novel_1125,XM_013971822.2:novel_465,XM_013971822.2:novel_1195,XM_005693140.3:novel_972,XM_005693140.3:novel_465,XM_005693140.3:novel_1195
Molecular Function	GO:0015039	NADPH-adrenodoxin reductase activity	6	6	0.000585951	0.0285983	XM_018063852.1:novel_972,XM_018063852.1:novel_997,XM_018063851.1:novel_972,XM_018063851.1:novel_997,XM_018063855.1:novel_972,XM_018063855.1:novel_997,XM_018063853.1:novel_972,XM_018063853.1:novel_997,XM_018063850.1:novel_972,XM_018063850.1:novel_997,XM_018063854.1:novel_972,XM_018063854.1:novel_997
Molecular Function	GO:0016730	oxidoreductase activity, acting on iron-sulfur proteins as donors	6	6	0.000585951	0.0285983	XM_018063851.1:novel_972,XM_018063851.1:novel_997,XM_018063852.1:novel_972,XM_018063852.1:novel_997,XM_018063854.1:novel_972,XM_018063854.1:novel_997,XM_018063850.1:novel_972,XM_018063850.1:novel_997,XM_018063855.1:novel_972,XM_018063855.1:novel_997,XM_018063853.1:novel_972,XM_018063853.1:novel_997
Molecular Function	GO:0016731	oxidoreductase activity, acting on iron-sulfur proteins as donors, NAD or NADP as acceptor	6	6	0.000585951	0.0285983	XM_018063854.1:novel_972,XM_018063854.1:novel_997,XM_018063850.1:novel_972,XM_018063850.1:novel_997,XM_018063855.1:novel_972,XM_018063855.1:novel_997,XM_018063853.1:novel_972,XM_018063853.1:novel_997,XM_018063851.1:novel_972,XM_018063851.1:novel_997,XM_018063852.1:novel_972,XM_018063852.1:novel_997
Molecular Function	GO:0019778	Atg12 activating enzyme activity	6	6	0.000585951	0.0285983	XM_018066973.1:chi-miR-1271-3p,XM_018066974.1:chi-miR-1271-3p,XM_018066975.1:chi-miR-1271-3p,XM_018066977.1:chi-miR-1271-3p,XM_018066976.1:chi-miR-1271-3p,XM_018066972.1:chi-miR-1271-3p
Molecular Function	GO:0019779	Atg8 activating enzyme activity	6	6	0.000585951	0.0285983	XM_018066976.1:chi-miR-1271-3p,XM_018066972.1:chi-miR-1271-3p,XM_018066975.1:chi-miR-1271-3p,XM_018066977.1:chi-miR-1271-3p,XM_018066974.1:chi-miR-1271-3p,XM_018066973.1:chi-miR-1271-3p
Molecular Function	GO:0032450	maltose alpha-glucosidase activity	6	6	0.000585951	0.0285983	XM_005694082.3:novel_982,XM_018063640.1:novel_982,XM_013972368.2:novel_982,XM_018063642.1:novel_982,XM_018063641.1:novel_982,XM_013972367.2:novel_982
Molecular Function	GO:0070568	guanylyltransferase activity	6	6	0.000585951	0.0285983	XM_018050107.1:chi-miR-346-5p,XM_018066663.1:chi-miR-346-5p,XM_018066664.1:chi-miR-346-5p,XM_018053155.1:novel_1251,XM_018050108.1:chi-miR-346-5p,XM_005683229.3:chi-miR-346-5p
Molecular Function	GO:0072320	volume-sensitive chloride channel activity	6	6	0.000585951	0.0285983	XM_018051806.1:novel_1125,XM_018063123.1:novel_1251,XM_018063123.1:novel_326,XM_018063123.1:novel_274,XM_018051805.1:novel_1125,XM_018063124.1:novel_1251,XM_018063124.1:novel_326,XM_018063124.1:novel_274,XM_018051808.1:novel_1125,XM_018051807.1:novel_1125
Molecular Function	GO:0008233	peptidase activity	303	895	0.000636774	0.0309637	XM_005692751.1:chi-miR-346-5p,XM_018040809.1:novel_1125,XM_018040809.1:chi-miR-1271-3p,XM_018066657.1:novel_465,XM_018066657.1:novel_997,XM_005675194.3:novel_982,XM_005675194.3:novel_326,XM_018062859.1:novel_1125,XM_018062859.1:chi-miR-1271-3p,XM_018062859.1:novel_465,XM_018043072.1:novel_1251,XM_018043072.1:chi-miR-1271-3p,XM_018054198.1:novel_1251,XM_018065560.1:novel_465,XM_018061431.1:novel_1…
Cellular Component	GO:0099513	polymeric cytoskeletal fiber	237	685	0.000640094	0.030994	XM_018051834.1:novel_403,XM_005679935.3:novel_972,XM_018055528.1:novel_1125,XM_018055528.1:novel_465,XM_018065058.1:chi-miR-346-5p,XM_018065058.1:novel_465,XM_005683156.3:novel_584,XM_018051051.1:novel_1263,XM_018065399.1:novel_997,XM_018052258.1:novel_326,XM_018065313.1:novel_326,XR_001918863.1:novel_1251,XM_018065041.1:novel_465,XM_018043817.1:chi-miR-1271-3p,XM_018064043.1:novel_972,XM_0180640…
Molecular Function	GO:0005092	GDP-dissociation inhibitor activity	15	24	0.000642119	0.030994	XM_005677969.3:novel_403,XM_018045356.1:novel_1251,XM_018065457.1:novel_326,XM_018040868.1:novel_1251,XM_018045844.1:novel_403,XM_018065458.1:novel_326,XM_018040901.1:novel_1251,XM_018056093.1:chi-miR-1271-3p,XM_018040883.1:novel_1251,XM_018040544.1:novel_465,XM_018044680.1:novel_465,XM_018044680.1:novel_403,XM_018040545.1:novel_1125,XM_018040545.1:novel_465,XM_018050616.1:novel_1125,XM_018040876…
Biological Process	GO:0010543	regulation of platelet activation	18	31	0.000665577	0.0320086	XM_018052256.1:novel_326,XM_018049428.1:novel_972,XM_013966099.2:novel_326,XM_018052260.1:novel_326,XM_005677163.3:novel_1125,XM_005677163.3:novel_1251,XM_018052259.1:novel_326,XM_013968554.2:novel_972,XM_018049429.1:novel_972,XM_018063665.1:novel_326,XM_018063665.1:novel_294,XM_018052264.1:novel_326,XM_005681591.3:novel_972,XM_018063666.1:novel_326,XM_018063666.1:novel_294,XM_005675159.3:chi-miR…
Biological Process	GO:0048169	regulation of long-term neuronal synaptic plasticity	33	69	0.000686958	0.0329163	XM_018047020.1:novel_1125,XM_018047020.1:novel_403,XR_001918902.1:novel_1513,XR_001918902.1:novel_1371,XR_001918905.1:novel_1513,XR_001918905.1:novel_1371,XM_018043555.1:novel_1125,XM_018043555.1:novel_982,XM_018041612.1:novel_982,XM_018048790.1:novel_1371,XM_018048790.1:novel_403,XM_018043554.1:novel_982,XR_001917122.1:novel_1125,XR_001917122.1:novel_294,XR_001917122.1:novel_997,XM_018053125.1:n…
Biological Process	GO:0043576	regulation of respiratory gaseous exchange	20	36	0.000738593	0.0352618	XM_018064576.1:novel_1125,XM_018064576.1:novel_274,XM_018064576.1:novel_465,XM_018043873.1:novel_465,XM_005681688.3:novel_1371,XM_005681688.3:novel_465,XR_001918903.1:novel_1513,XR_001918903.1:novel_1371,XR_001919578.1:novel_982,XM_018041271.1:novel_465,XM_018041267.1:novel_465,XM_018049944.1:novel_1251,XM_018041268.1:novel_465,XM_018056248.1:novel_465,XM_005683198.3:novel_1251,XM_018041270.1:nov…
Cellular Component	GO:0097060	synaptic membrane	112	298	0.000746163	0.0354941	XM_018057546.1:novel_1251,XM_018057546.1:novel_61,XM_013968621.2:novel_274,XR_001917279.1:novel_1125,XM_018060521.1:novel_972,XM_018060521.1:novel_1125,XM_018048538.1:novel_294,XM_018042837.1:novel_972,XM_018066669.1:novel_1125,XM_018044583.1:novel_465,XM_018058994.1:novel_1125,XM_018049000.1:novel_1251,XM_018049000.1:novel_403,XR_001918905.1:novel_1513,XR_001918905.1:novel_1371,XM_018058156.1:no…
Biological Process	GO:0023058	adaptation of signaling pathway	17	29	0.000807091	0.0381162	XM_018042871.1:novel_1513,XM_018042871.1:novel_982,XM_018064523.1:novel_1251,XR_001918861.1:novel_1251,XM_018055857.1:novel_1251,XM_018055865.1:novel_1251,XM_018055861.1:novel_1251,XR_001918863.1:novel_1251,XM_018055854.1:novel_1251,XM_018055860.1:novel_1251,XM_005683143.3:novel_326,XR_001918862.1:novel_1251,XM_018055863.1:novel_1251,XM_018055856.1:novel_1251,XR_001918860.1:novel_1251,XM_01805934…
Cellular Component	GO:0097346	INO80-type complex	17	29	0.000807091	0.0381162	XM_005686329.3:novel_274,XM_005679993.3:novel_465,XM_018043388.1:novel_1125,XM_018043388.1:novel_403,XM_018043388.1:novel_997,XM_005679994.3:novel_465,XM_018043387.1:novel_1125,XM_018043387.1:novel_403,XM_018043387.1:novel_997,XM_018063495.1:novel_294,XM_018063495.1:novel_1487,XM_018063495.1:novel_403,XM_018054429.1:novel_972,XM_018054429.1:novel_326,XM_018039953.1:novel_1125,XM_018039953.1:novel…
Biological Process	GO:0043524	negative regulation of neuron apoptotic process	79	200	0.000827073	0.0389199	XM_018040653.1:novel_123,XM_018040653.1:novel_1251,XM_018053125.1:novel_1370,XM_018043554.1:novel_982,XM_018063036.1:novel_403,XM_013973886.2:novel_326,XR_001918905.1:novel_1513,XR_001918905.1:novel_1371,XM_018044041.1:chi-miR-193b-5p,XM_018062563.1:novel_1125,XM_018062563.1:novel_1251,XM_018062563.1:novel_465,XM_018052390.1:novel_465,XM_018062561.1:novel_1125,XM_018062561.1:novel_1251,XM_0180625…
Biological Process	GO:0044710	single-organism metabolic process	1620	5276	0.000848584	0.0396479	XM_005692154.3:novel_1125,XM_005692154.3:novel_465,XM_005692154.3:novel_403,XM_005692140.3:chi-miR-193b-5p,XM_018042622.1:novel_997,XM_018051079.1:novel_1125,XM_018051079.1:novel_1251,XM_018045759.1:novel_326,XM_018044934.1:novel_1251,XM_018044934.1:novel_403,XM_018065659.1:novel_1125,XM_018066616.1:chi-miR-1271-3p,XM_018038910.1:novel_972,XM_018038910.1:novel_465,XM_018054900.1:novel_465,XM_0180…	l_1125,XM_005684191.3:novel_274,XM_018054402.1:chi-miR-346-5p,XM_018054402.1:novel_1251,XM_018064010.1:novel_403,XM_018055533.1:novel_1251,XM_018052049.1:novel_1125,XM_018058762.1:novel_1251,XM_018058762.1:novel_403,XM_013962990.2:novel_465,XM_005692565.3:novel_274,XR_001918237.1:novel_1251,XM_005699183.3:novel_409,XM_005699183.3:novel_1371,XM_005681753.2:chi-miR-1271-3p,XM_018054247.1:novel_972,…
Molecular Function	GO:0042802	identical protein binding	557	1724	0.000846873	0.0396479	XM_018059677.1:novel_465,XM_018059677.1:novel_997,XM_018050850.1:novel_1125,XM_005683186.3:novel_1251,XM_005693315.3:novel_1125,XM_018048018.1:novel_462,XM_018050878.1:novel_982,XM_018050878.1:novel_465,XM_018065748.1:novel_1125,XM_018040285.1:novel_1125,XM_018040285.1:novel_465,XM_018040285.1:novel_1487,XM_018040285.1:novel_997,XM_005677186.3:novel_1263,XM_005677186.3:novel_465,XM_005677186.3:no…
Biological Process	GO:0018026	peptidyl-lysine monomethylation	13	20	0.000873692	0.0402549	XM_018066257.1:novel_1125,XM_018066257.1:novel_997,XM_018061555.1:novel_1251,XM_018061555.1:novel_294,XM_018061362.1:novel_1125,XM_018061360.1:novel_1125,XM_018061361.1:novel_1125,XM_018066253.1:novel_1125,XM_018066253.1:novel_997,XM_018066256.1:novel_1125,XM_018066256.1:novel_997,XM_018066259.1:novel_1125,XM_018066259.1:novel_997,XM_018066255.1:novel_1125,XM_018066255.1:novel_997,XM_018052217.1:…
Biological Process	GO:0032102	negative regulation of response to external stimulus	106	281	0.00087637	0.0402549	XM_018041789.1:novel_1251,XM_018041789.1:novel_465,XM_005696760.3:novel_1513,XM_018054877.1:chi-miR-1271-3p,XM_018054877.1:novel_403,XM_018054877.1:novel_997,XM_018054876.1:chi-miR-1271-3p,XM_018054876.1:novel_403,XM_018054876.1:novel_997,XM_018054288.1:chi-miR-485-3p,XM_018044583.1:novel_465,XM_018041690.1:novel_1125,XM_018041690.1:novel_1251,XM_018041690.1:novel_465,XM_018055386.1:novel_1125,XM…
Biological Process	GO:0051932	synaptic transmission, GABAergic	27	54	0.000876905	0.0402549	XR_001918544.1:novel_1251,XM_018055865.1:novel_1251,XM_018055857.1:novel_1251,XR_001918861.1:novel_1251,XM_018064576.1:novel_1125,XM_018064576.1:novel_274,XM_018064576.1:novel_465,XM_018048388.1:chi-miR-1271-3p,XM_018048388.1:novel_997,XM_018055860.1:novel_1251,XR_001918863.1:novel_1251,XM_018055861.1:novel_1251,XM_018055854.1:novel_1251,XM_018051807.1:novel_1125,XM_018048538.1:novel_294,XR_00191…
Molecular Function	GO:0005247	voltage-gated chloride channel activity	13	20	0.000873692	0.0402549	XR_001295711.2:novel_409,XR_001295711.2:novel_1251,XM_018051805.1:novel_1125,XM_013963554.2:novel_1125,XM_018051808.1:novel_1125,XM_018054561.1:chi-miR-1271-3p,XM_013964040.2:novel_658,XM_018046843.1:novel_1125,XM_018051807.1:novel_1125,XM_013964037.2:novel_409,XM_013964037.2:novel_1251,XM_013964033.2:novel_658,XM_018051809.1:novel_1125,XM_018051806.1:novel_1125,XM_018040726.1:novel_1125,XM_01804…
Molecular Function	GO:0015923	mannosidase activity	13	20	0.000873692	0.0402549	XM_013972957.2:novel_972,XM_018066100.1:novel_972,XM_018066099.1:novel_972,XM_018066105.1:novel_972,XM_018038258.1:novel_997,XM_018065989.1:novel_1125,XM_018065989.1:novel_1251,XM_018065989.1:novel_465,XM_018066101.1:novel_972,XM_018066098.1:novel_972,XM_018056080.1:novel_1263,XM_018065990.1:novel_1125,XM_018065990.1:novel_1251,XM_018065990.1:novel_465,NM_001314340.1:novel_1125,XM_018066104.1:nov…
Molecular Function	GO:0016773	phosphotransferase activity, alcohol group as acceptor	410	1245	0.000903049	0.0413106	XM_018044764.1:novel_1251,XM_018050176.1:chi-miR-193b-5p,XM_005678344.2:novel_1251,XM_018048481.1:novel_409,XM_018057013.1:novel_465,XM_018061264.1:novel_326,XM_018040756.1:novel_123,XM_005679946.3:novel_1195,XM_005684040.3:novel_972,XM_005684040.3:chi-miR-1271-3p,XM_018055910.1:novel_982,XM_018050988.1:novel_462,XM_018050988.1:novel_294,XM_018044576.1:novel_465,XM_018043214.1:novel_1251,XM_00568…
Biological Process	GO:1902803	regulation of synaptic vesicle transport	19	34	0.000906419	0.0413207	XR_001917279.1:novel_1125,XM_018055854.1:novel_1251,XR_001918863.1:novel_1251,XM_018055861.1:novel_1251,XM_018055860.1:novel_1251,XM_018062678.1:novel_972,XM_018062678.1:novel_274,XM_018062678.1:novel_1487,XR_001918861.1:novel_1251,XM_018055857.1:novel_1251,XM_018055865.1:novel_1251,XM_018057912.1:chi-miR-193b-5p,XM_018057912.1:novel_1125,XM_018043603.1:novel_1251,XM_018055863.1:novel_1251,XR_001…
Biological Process	GO:0035904	aorta development	25	49	0.000924084	0.0418954	XM_018050150.1:novel_403,XM_013975115.2:chi-miR-1271-3p,XM_018050149.1:novel_403,XM_018055509.1:novel_1195,XM_018044871.1:novel_1513,XM_018044871.1:novel_1371,XM_018044871.1:novel_465,XM_018064633.1:novel_1125,XM_018064633.1:novel_982,XM_018050151.1:novel_403,XM_018051075.1:novel_1125,XM_018051075.1:novel_1251,XM_018051073.1:novel_1125,XM_018051073.1:novel_1251,XM_018051078.1:novel_1125,XM_018051…
Cellular Component	GO:0005578	proteinaceous extracellular matrix	122	330	0.000925407	0.0418954	XM_018039279.1:novel_326,XM_018067174.1:novel_1125,XM_018067174.1:novel_403,XM_018064747.1:novel_61,XM_018064747.1:novel_294,XM_018064747.1:novel_403,XM_018050948.1:novel_1125,XM_018050948.1:novel_465,XM_005675124.3:novel_1091,XM_018063671.1:novel_1513,XM_018063671.1:novel_465,XM_005699333.2:novel_1125,XM_018051452.1:chi-miR-346-5p,XM_018055386.1:novel_1125,XM_018055386.1:novel_294,XM_018052207.1…
Biological Process	GO:0032941	secretion by tissue	21	39	0.000950193	0.0427229	XM_018059378.1:novel_1263,XM_018059378.1:novel_294,XM_018059377.1:novel_1263,XM_018059377.1:novel_294,XM_018059997.1:novel_465,XM_013963137.2:chi-miR-346-5p,XM_005690366.3:novel_465,XM_018047812.1:novel_326,XM_013971419.2:novel_465,XM_018057906.1:novel_972,XM_018057906.1:novel_1125,XM_018057906.1:novel_1251,XM_018057906.1:novel_465,XM_018057905.1:novel_972,XM_018057905.1:novel_1125,XM_018057905.1…
Biological Process	GO:0034260	negative regulation of GTPase activity	21	39	0.000950193	0.0427229	XM_018043555.1:novel_1125,XM_018043555.1:novel_982,XM_018054998.1:novel_972,XM_005693140.3:novel_972,XM_005693140.3:novel_465,XM_005693140.3:novel_1195,XR_001919147.1:novel_403,XM_018040883.1:novel_1251,XM_013971823.2:novel_972,XM_013971823.2:novel_1125,XM_018054712.1:novel_465,XM_018054712.1:novel_997,XM_018040868.1:novel_1251,XM_018040891.1:novel_1251,XM_018054715.1:novel_465,XM_018054715.1:nov…
Biological Process	GO:0007032	endosome organization	37	81	0.00100207	0.0433041	XM_018041070.1:novel_1125,XM_018041070.1:novel_1513,XM_018041070.1:novel_1251,XM_018041070.1:novel_982,XM_018041070.1:novel_294,XM_018041070.1:novel_403,XR_001918862.1:novel_1251,XM_018048102.1:novel_274,XM_018054845.1:novel_462,XM_018048103.1:novel_274,XM_018055864.1:novel_1251,XM_018055856.1:novel_1251,XM_018055855.1:novel_1251,XM_018048101.1:novel_274,XM_018048836.1:novel_61,XM_018048836.1:nov…
Biological Process	GO:0007162	negative regulation of cell adhesion	81	207	0.000994715	0.0433041	XM_018054712.1:novel_465,XM_018054712.1:novel_997,XM_018040283.1:novel_465,XM_018040283.1:novel_997,XM_018059934.1:novel_1125,XM_018059934.1:novel_1371,XM_018044580.1:novel_465,XM_018044574.1:novel_465,XM_013963597.2:novel_997,XM_013976574.2:novel_465,XM_018052260.1:novel_326,XM_013962421.2:novel_465,XM_018043098.1:novel_1251,XM_005693140.3:novel_972,XM_005693140.3:novel_465,XM_005693140.3:novel_…
Biological Process	GO:0031268	pseudopodium organization	12	18	0.000999258	0.0433041	XM_018063893.1:novel_1263,XM_018063893.1:novel_982,XM_018063893.1:novel_462,XM_018063137.1:novel_1371,XM_018043562.1:novel_462,XM_018043562.1:novel_1487,XM_018048730.1:novel_1251,XM_018048730.1:chi-miR-1271-3p,XM_018063890.1:novel_1263,XM_018063890.1:novel_982,XM_018063890.1:novel_462,XM_018048729.1:novel_1251,XM_018048729.1:chi-miR-1271-3p,XM_018063138.1:novel_1371,XM_018060077.1:novel_1513,XM_0…
Biological Process	GO:0035513	oxidative RNA demethylation	7	8	0.00101259	0.0433041	XM_018059221.1:chi-miR-346-5p,XM_013972132.2:novel_1251,NM_001319276.1:novel_1091,XM_018059222.1:chi-miR-346-5p,XM_018064780.1:novel_1251,XM_018059220.1:chi-miR-346-5p,XM_005690132.3:chi-miR-346-5p
Biological Process	GO:0035553	oxidative single-stranded RNA demethylation	7	8	0.00101259	0.0433041	XM_005690132.3:chi-miR-346-5p,XM_018064780.1:novel_1251,XM_018059220.1:chi-miR-346-5p,XM_018059222.1:chi-miR-346-5p,NM_001319276.1:novel_1091,XM_013972132.2:novel_1251,XM_018059221.1:chi-miR-346-5p
Biological Process	GO:0060056	mammary gland involution	12	18	0.000999258	0.0433041	XM_018042665.1:novel_1513,XM_018042662.1:novel_1513,XM_018047872.1:novel_1251,XM_018047873.1:novel_1251,NM_001285663.1:novel_972,NM_001285663.1:novel_403,XM_018054247.1:novel_972,XM_018062751.1:novel_1125,XM_018062751.1:novel_465,XM_018062751.1:novel_1487,XM_018062751.1:novel_997,XM_018060877.1:novel_1251,XM_018060877.1:novel_465,XM_018062750.1:novel_1125,XM_018062750.1:novel_465,XM_018062750.1:n…
Biological Process	GO:1901264	carbohydrate derivative transport	41	92	0.00101258	0.0433041	XM_018061402.1:novel_1251,XM_018042502.1:novel_1125,XM_018057906.1:novel_972,XM_018057906.1:novel_1125,XM_018057906.1:novel_1251,XM_018057906.1:novel_465,XM_018061403.1:novel_1251,XR_001917423.1:novel_1125,XM_018059377.1:novel_1263,XM_018059377.1:novel_294,XM_005690366.3:novel_465,XM_013963137.2:chi-miR-346-5p,XM_018051473.1:novel_1125,XM_018051473.1:novel_274,XM_018051473.1:novel_465,XM_01805147…
Cellular Component	GO:0070110	ciliary neurotrophic factor receptor complex	7	8	0.00101259	0.0433041	XM_018052388.1:novel_465,XM_018052389.1:novel_465,XM_018052391.1:novel_465,XM_018052390.1:novel_465,XM_018052392.1:novel_465,XM_018052387.1:novel_465,XM_018052393.1:novel_465
Molecular Function	GO:0005105	type 1 fibroblast growth factor receptor binding	7	8	0.00101259	0.0433041	XM_018041115.1:novel_465,XM_018049064.1:novel_274,XM_018049064.1:novel_403,XM_005683973.2:novel_1125,XM_018041116.1:novel_465,XM_018041114.1:novel_465,XM_018041117.1:novel_465,XM_005683972.2:novel_1125
Molecular Function	GO:0008234	cysteine-type peptidase activity	113	303	0.000977893	0.0433041	XM_018055963.1:novel_1251,XM_018055963.1:novel_997,XM_005689546.3:novel_1251,XM_018042663.1:novel_1513,NM_001285642.1:novel_1251,XM_018043121.1:novel_1251,XM_018043121.1:novel_465,XM_018043121.1:novel_403,XM_018047997.1:chi-miR-10b-5p,XM_018062896.1:chi-miR-346-5p,XM_018062896.1:novel_1125,XM_018062896.1:novel_465,XM_018062896.1:novel_1195,XM_018062896.1:novel_997,XM_018043123.1:novel_1251,XM_018…
Molecular Function	GO:0008443	phosphofructokinase activity	16	27	0.000976222	0.0433041	XM_018047861.1:novel_465,XM_018047859.1:novel_465,XM_018056955.1:novel_465,XM_018067019.1:novel_1251,XM_018047862.1:novel_465,XM_018047864.1:novel_465,XM_018067020.1:novel_1251,XM_018056956.1:novel_465,XM_018047863.1:novel_465,XM_013968474.2:novel_465,XM_018067021.1:novel_1251,XM_018056953.1:novel_465,XM_018056957.1:novel_465,XM_018056959.1:novel_465,XM_005695991.3:novel_1251,XM_018056958.1:novel…
Molecular Function	GO:0008821	crossover junction endodeoxyribonuclease activity	7	8	0.00101259	0.0433041	XM_018066014.1:novel_1125,XM_018043095.1:novel_1371,XM_018043095.1:novel_465,XM_018043096.1:novel_1371,XM_018043096.1:novel_465,XM_018066013.1:novel_1125,XM_018066012.1:novel_1125,XM_018066011.1:novel_1125,XM_018043097.1:novel_1371,XM_018043097.1:novel_465
Molecular Function	GO:0035515	oxidative RNA demethylase activity	7	8	0.00101259	0.0433041	XM_013972132.2:novel_1251,XM_018059221.1:chi-miR-346-5p,XM_005690132.3:chi-miR-346-5p,XM_018064780.1:novel_1251,XM_018059220.1:chi-miR-346-5p,XM_018059222.1:chi-miR-346-5p,NM_001319276.1:novel_1091
Molecular Function	GO:0042015	interleukin-20 binding	7	8	0.00101259	0.0433041	XM_005676847.3:novel_294,XM_005676847.3:novel_403,XM_018055813.1:novel_294,XM_018055813.1:novel_403,XM_005675529.3:novel_972,XM_005675529.3:novel_1263,XM_005675529.3:novel_462,XM_005675529.3:novel_465,XM_018046609.1:novel_1251,XM_018046609.1:novel_465,XM_018055834.1:novel_294,XM_018055834.1:novel_403,XM_018055820.1:novel_294,XM_018055820.1:novel_403,XM_013966126.2:novel_1263,XM_013966126.2:novel_…
Molecular Function	GO:0043236	laminin binding	12	18	0.000999258	0.0433041	XM_018066669.1:novel_1125,XM_018057412.1:chi-miR-10a-5p,XM_018057412.1:chi-miR-10b-5p,XM_018057412.1:novel_465,XM_018040085.1:novel_1125,XM_018040085.1:novel_1251,XM_018040085.1:novel_1371,XM_018040085.1:novel_403,XM_018057419.1:chi-miR-10a-5p,XM_018057419.1:chi-miR-10b-5p,XM_018057419.1:novel_465,XM_018066667.1:novel_1125,XM_018062556.1:novel_1251,XM_005701705.2:novel_465,XM_013973310.2:chi-miR-…
Cellular Component	GO:0044420	extracellular matrix component	51	120	0.00101916	0.0434434	XM_018044902.1:novel_294,XM_018044902.1:novel_465,XM_018044577.1:novel_465,XM_018049625.1:novel_326,XM_018044580.1:novel_465,XM_018044574.1:novel_465,XM_018038914.1:novel_972,XM_018038914.1:novel_465,XM_018047449.1:novel_982,XM_018042186.1:novel_658,XM_013976574.2:novel_465,XM_005678961.3:chi-miR-193b-5p,XM_018066613.1:novel_584,XM_018050225.1:novel_1251,XM_018050225.1:novel_465,XM_018044905.1:no…
Cellular Component	GO:0044438	microbody part	31	65	0.00104498	0.0442565	XM_018043419.1:novel_1513,XM_018043419.1:novel_1371,XM_018060481.1:novel_1091,XM_018060481.1:novel_584,XM_018060359.1:novel_972,XM_018060359.1:chi-miR-346-5p,XM_018060359.1:novel_462,XM_018043418.1:novel_1513,XM_018043418.1:novel_1371,XM_005688611.3:novel_1251,XM_005688611.3:novel_1371,XM_005688611.3:novel_403,XM_005688471.3:novel_982,XM_005697811.3:novel_997,XM_018048725.1:novel_1251,XM_01804477…
Cellular Component	GO:0044439	peroxisomal part	31	65	0.00104498	0.0442565	XM_018048537.1:novel_1125,XM_018048535.1:novel_1125,XM_018048532.1:novel_1125,XM_018039978.1:novel_1125,XM_018039978.1:novel_1251,XM_018048534.1:novel_1125,XM_018048533.1:novel_1125,XM_005688611.3:novel_1251,XM_005688611.3:novel_1371,XM_005688611.3:novel_403,XM_005688471.3:novel_982,XM_005697811.3:novel_997,XM_018043419.1:novel_1513,XM_018043419.1:novel_1371,XM_018060359.1:novel_972,XM_018060359.…
Biological Process	GO:0000266	mitochondrial fission	26	52	0.00108551	0.0458254	XM_018055854.1:novel_1251,XR_001918863.1:novel_1251,XM_018055861.1:novel_1251,XM_018055860.1:novel_1251,XM_018055857.1:novel_1251,XM_018055865.1:novel_1251,XR_001918861.1:novel_1251,XM_018064777.1:novel_465,XM_013964357.2:novel_1251,XM_018064779.1:novel_465,XM_018048792.1:novel_1251,XR_001297213.2:novel_997,XM_018060982.1:novel_465,XM_018055859.1:novel_1251,XM_018038695.1:novel_972,XM_018038695.1…
Biological Process	GO:0010591	regulation of lamellipodium assembly	18	32	0.00111181	0.0460954	XM_018052256.1:novel_326,XM_018052260.1:novel_326,XM_018043098.1:novel_1251,XM_013966099.2:novel_326,XM_005683996.3:novel_1251,XM_018052259.1:novel_326,XM_018056745.1:novel_1125,XM_018040922.1:novel_1251,XM_018040922.1:novel_465,XM_018052264.1:novel_326,XM_013973964.2:novel_1125,XM_018052318.1:novel_1251,XM_005683995.3:novel_1251,XM_005675159.3:chi-miR-193b-5p,XM_018044453.1:chi-miR-193b-5p,XM_01…
Biological Process	GO:0031272	regulation of pseudopodium assembly	11	16	0.00112	0.0460954	XM_018048730.1:novel_1251,XM_018048730.1:chi-miR-1271-3p,XM_018063138.1:novel_1371,XM_018048729.1:novel_1251,XM_018048729.1:chi-miR-1271-3p,XM_018063890.1:novel_1263,XM_018063890.1:novel_982,XM_018063890.1:novel_462,XM_018063137.1:novel_1371,XM_018063893.1:novel_1263,XM_018063893.1:novel_982,XM_018063893.1:novel_462,XM_018043562.1:novel_462,XM_018043562.1:novel_1487,XM_018048731.1:novel_1251,XM_0…
Biological Process	GO:0031274	positive regulation of pseudopodium assembly	11	16	0.00112	0.0460954	XM_018048727.1:novel_1251,XM_018048727.1:chi-miR-1271-3p,XM_018048728.1:novel_1251,XM_018048728.1:chi-miR-1271-3p,XM_018048731.1:novel_1251,XM_018048731.1:chi-miR-1271-3p,XM_018063891.1:novel_1263,XM_018063891.1:novel_982,XM_018063891.1:novel_462,XM_018063890.1:novel_1263,XM_018063890.1:novel_982,XM_018063890.1:novel_462,XM_018063138.1:novel_1371,XM_018048729.1:novel_1251,XM_018048729.1:chi-miR-1…
Biological Process	GO:0035999	tetrahydrofolate interconversion	11	16	0.00112	0.0460954	XM_005693614.3:novel_403,XM_018060337.1:novel_1251,XM_013970155.2:novel_1251,XM_005690673.3:novel_1251,XM_005690672.3:novel_1251,XM_005695057.3:chi-miR-1271-3p,XM_013970156.2:novel_1251,XM_018064767.1:novel_403,XM_018060338.1:novel_1251,XM_018060336.1:novel_1251,XM_018064770.1:novel_403
Biological Process	GO:0042772	DNA damage response, signal transduction resulting in transcription	11	16	0.00112	0.0460954	XM_018057629.1:novel_1125,XM_018043388.1:novel_1125,XM_018043388.1:novel_403,XM_018043388.1:novel_997,XM_018047646.1:novel_1125,XM_018047646.1:novel_403,XM_018043387.1:novel_1125,XM_018043387.1:novel_403,XM_018043387.1:novel_997,XM_013970305.2:novel_1263,XM_013970305.2:novel_982,XM_018064593.1:chi-miR-193b-5p,XM_018064593.1:novel_326,XM_005680954.2:novel_1125,XM_005680954.2:novel_462,XM_018043386…
Biological Process	GO:0090231	regulation of spindle checkpoint	11	16	0.00112	0.0460954	XM_018066011.1:novel_1125,XM_018066013.1:novel_1125,XM_005689882.3:novel_584,XM_018049087.1:novel_403,XM_018044969.1:novel_1125,XM_018044968.1:novel_1125,XM_018066012.1:novel_1125,XM_018044967.1:novel_1125,XM_018038355.1:novel_462,XM_018066014.1:novel_1125,XM_005689883.3:novel_584
Cellular Component	GO:0005847	mRNA cleavage and polyadenylation specificity factor complex	18	32	0.00111181	0.0460954	XM_005683152.3:novel_584,XM_013967627.2:chi-miR-1271-3p,XM_018066392.1:novel_462,XM_005683153.3:novel_584,XM_005683156.3:novel_584,XM_005675840.3:novel_972,XM_013976138.1:chi-miR-193b-5p,XM_005700155.3:novel_658,XM_018058736.1:novel_584,XM_018058737.1:novel_584,XM_018042694.1:novel_1125,XM_018042694.1:novel_465,XM_018040205.1:chi-miR-1271-3p,XM_005683154.3:novel_584,XM_018044367.1:novel_658,XM_01…
Molecular Function	GO:0048038	quinone binding	18	32	0.00111181	0.0460954	XM_018040031.1:novel_294,XM_018065152.1:novel_294,XM_005693872.3:chi-miR-193b-5p,XM_018050444.1:novel_1251,XM_018050444.1:novel_274,XM_018050444.1:novel_465,XM_013975625.2:novel_1263,XM_018050442.1:novel_1251,XM_018050442.1:novel_465,XM_013972176.2:novel_1125,XM_018050445.1:novel_1251,XM_018050445.1:novel_465,XM_005679653.3:novel_1125,XM_005679653.3:novel_1251,XM_005679653.3:novel_403,XM_01806148…
Biological Process	GO:0000101	sulfur amino acid transport	10	14	0.00121871	0.046932	XM_018064426.1:novel_403,XM_018045384.1:novel_1371,XM_018064425.1:novel_403,XM_018055426.1:novel_1125,XM_018062077.1:novel_326,XM_018062076.1:novel_326,XM_018062078.1:novel_326,XM_018045291.1:novel_972,XM_013971045.2:novel_326,XM_018062075.1:novel_326
Biological Process	GO:0002315	marginal zone B cell differentiation	8	10	0.00121897	0.046932	XM_005684039.3:novel_972,XM_005684039.3:chi-miR-1271-3p,XM_018040946.1:novel_1125,XM_005684037.3:novel_972,XM_005684037.3:chi-miR-1271-3p,XM_005684038.3:novel_972,XM_005684038.3:chi-miR-1271-3p,XM_005684041.3:novel_972,XM_005684041.3:chi-miR-1271-3p,XM_005684040.3:novel_972,XM_005684040.3:chi-miR-1271-3p,XM_005680678.3:novel_1125,XM_005680678.3:novel_1251,XM_018062555.1:novel_1251,XM_018062555.1:…
Biological Process	GO:0010259	multicellular organism aging	15	25	0.00117698	0.046932	XM_018038368.1:novel_1125,XM_018038368.1:novel_1251,XM_018062599.1:novel_982,XM_018041407.1:chi-miR-193b-5p,XM_018061644.1:novel_409,XM_005695926.2:novel_1125,XM_005695926.2:novel_1251,XM_018053100.1:novel_1195,XM_018062600.1:novel_982,XM_018062669.1:novel_1125,XM_018062669.1:novel_1251,XM_018061646.1:novel_409,XM_018062601.1:novel_982,XM_018061645.1:novel_409,XM_018041406.1:chi-miR-193b-5p,XM_01…
Biological Process	GO:0022604	regulation of cell morphogenesis	195	559	0.00118287	0.046932	XM_018060039.1:novel_997,XM_018057599.1:novel_1251,XM_013976574.2:novel_465,NM_001314207.1:novel_61,XM_018039082.1:novel_972,XM_018063891.1:novel_1263,XM_018063891.1:novel_982,XM_018063891.1:novel_462,XM_013975137.2:novel_997,XM_018048729.1:novel_1251,XM_018048729.1:chi-miR-1271-3p,XM_018052260.1:novel_326,XM_018063137.1:novel_1371,NM_001285724.1:novel_1251,XM_018045356.1:novel_1251,XM_018043873.…
Biological Process	GO:0043523	regulation of neuron apoptotic process	96	253	0.00119662	0.046932	XM_018053097.1:novel_465,XM_018057847.1:novel_1195,XM_018057847.1:novel_997,XM_013969493.2:novel_1125,XM_013969493.2:novel_462,XM_018054420.1:novel_1125,XM_018052392.1:novel_465,XM_018039077.1:novel_465,XM_018039077.1:novel_997,XR_001919032.1:novel_1125,XM_018058020.1:novel_1251,XM_018056250.1:novel_1125,XM_018056250.1:novel_1251,XM_018056250.1:novel_462,XM_018056250.1:novel_1371,XM_018056250.1:n…
Biological Process	GO:0043654	recognition of apoptotic cell	8	10	0.00121897	0.046932	XM_018061402.1:novel_1251,XR_001919624.1:novel_1125,XR_001919624.1:novel_1487,XM_018061401.1:novel_1251,XM_018046315.1:chi-miR-1271-3p,XM_018046315.1:novel_462,XM_018061403.1:novel_1251,XM_018046316.1:chi-miR-1271-3p,XM_018046316.1:novel_462,XM_018046317.1:chi-miR-1271-3p,XM_018046317.1:novel_462,XM_018063727.1:novel_1125,XM_018063727.1:novel_1487
Biological Process	GO:0044003	modification by symbiont of host morphology or physiology	22	42	0.00117813	0.046932	XM_018038368.1:novel_1125,XM_018038368.1:novel_1251,XM_018066975.1:chi-miR-1271-3p,XM_005695926.2:novel_1125,XM_005695926.2:novel_1251,XM_013966873.2:novel_1125,XM_018057681.1:novel_997,XM_018066972.1:chi-miR-1271-3p,XM_018038978.1:novel_465,XM_018057682.1:novel_997,XM_018066977.1:chi-miR-1271-3p,XM_018041789.1:novel_1251,XM_018041789.1:novel_465,XM_018038981.1:novel_465,XM_018066973.1:chi-miR-12…
Biological Process	GO:0045647	negative regulation of erythrocyte differentiation	10	14	0.00121871	0.046932	XM_018065117.1:novel_1125,XM_018065113.1:chi-miR-346-5p,XM_018066229.1:chi-miR-193b-5p,XM_005698351.3:novel_1125,XM_005698351.3:novel_1251,XM_005698351.3:novel_1371,XM_018041310.1:novel_972,XM_018041310.1:novel_1125,XM_018041309.1:novel_972,XM_018041309.1:novel_1125,XM_018065112.1:chi-miR-346-5p,XM_018065115.1:novel_1125,XM_018065114.1:chi-miR-346-5p,XM_018061025.1:novel_972,XM_018061025.1:novel_…
Biological Process	GO:0046541	saliva secretion	8	10	0.00121897	0.046932	XM_018047812.1:novel_326,XM_018047813.1:novel_326,XM_005680110.3:novel_326,XM_005692619.3:novel_465,XM_018042600.1:chi-miR-10b-5p,XM_013971419.2:novel_465,XM_018043586.1:novel_1125,XM_018043586.1:novel_1251,XM_018043586.1:novel_465,XM_018043586.1:novel_1195,XM_018047113.1:novel_465
Biological Process	GO:0050775	positive regulation of dendrite morphogenesis	24	47	0.00114441	0.046932	XM_013971274.2:novel_972,XM_018047022.1:novel_1125,XM_018047022.1:novel_403,XM_018047019.1:novel_1125,XM_018047019.1:novel_403,XM_018047023.1:novel_1125,XM_018047023.1:novel_403,XM_018038601.1:novel_326,XM_018062260.1:novel_972,XM_018062259.1:novel_972,XM_018038600.1:novel_326,XM_018047014.1:novel_1125,XM_018047014.1:novel_403,XM_018061826.1:novel_1125,XM_018062261.1:novel_972,XM_018047021.1:nove…
Biological Process	GO:0090266	regulation of mitotic cell cycle spindle assembly checkpoint	10	14	0.00121871	0.046932	XM_018044969.1:novel_1125,XM_005689882.3:novel_584,XM_018066013.1:novel_1125,XM_018066011.1:novel_1125,XM_005689883.3:novel_584,XM_018038355.1:novel_462,XM_018066014.1:novel_1125,XM_018044967.1:novel_1125,XM_018066012.1:novel_1125,XM_018044968.1:novel_1125
Biological Process	GO:0090315	negative regulation of protein targeting to membrane	8	10	0.00121897	0.046932	XM_018052264.1:novel_326,XM_018052256.1:novel_326,XM_018052260.1:novel_326,XM_013966099.2:novel_326,XM_018045356.1:novel_1251,XM_018052259.1:novel_326,XM_005683975.3:novel_326,XM_018052258.1:novel_326
Biological Process	GO:1900016	negative regulation of cytokine production involved in inflammatory response	8	10	0.00121897	0.046932	XM_018041688.1:novel_1125,XM_018041688.1:novel_1251,XM_018041688.1:novel_294,XM_018041688.1:novel_465,XM_018041689.1:novel_1125,XM_018041689.1:novel_1251,XM_018041689.1:novel_465,XM_005698368.3:novel_1125,XM_005698368.3:novel_1251,XM_005698368.3:novel_294,XM_005698368.3:novel_465,XM_018041773.1:novel_1251,XM_018041773.1:novel_465,XM_018041789.1:novel_1251,XM_018041789.1:novel_465,XM_005675093.3:c…
Biological Process	GO:1900113	negative regulation of histone H3-K9 trimethylation	10	14	0.00121871	0.046932	XM_018062780.1:novel_465,XM_005678566.3:novel_1251,XM_005678565.3:novel_1251,XM_018060907.1:novel_997,XM_013969413.2:novel_972,XM_013969413.2:novel_1251,XM_013969413.2:novel_403,XM_005678567.3:novel_1251,XM_018060908.1:novel_997,XM_005678568.3:novel_1251,XM_018058929.1:novel_403,XM_005692717.3:novel_465
Biological Process	GO:1903504	regulation of mitotic spindle checkpoint	10	14	0.00121871	0.046932	XM_018044967.1:novel_1125,XM_018044968.1:novel_1125,XM_018066012.1:novel_1125,XM_005689883.3:novel_584,XM_018038355.1:novel_462,XM_018066014.1:novel_1125,XM_018044969.1:novel_1125,XM_018066011.1:novel_1125,XM_018066013.1:novel_1125,XM_005689882.3:novel_584
Cellular Component	GO:0035145	exon-exon junction complex	15	25	0.00117698	0.046932	XM_018040424.1:novel_1125,XM_005678695.3:novel_123,XM_005698309.3:novel_1125,XM_005698309.3:novel_547,XM_018041559.1:novel_1125,XM_018041559.1:novel_547,XM_018065454.1:novel_997,XM_018065023.1:novel_997,XM_005678698.3:novel_123,XM_018040426.1:novel_1125,XM_018041558.1:novel_1125,XM_018041558.1:novel_547,XM_018051458.1:novel_294,XM_018051459.1:novel_294,XM_005698308.3:novel_1125,XM_005698308.3:nov…
Molecular Function	GO:0000099	sulfur amino acid transmembrane transporter activity	10	14	0.00121871	0.046932	XM_018062078.1:novel_326,XM_018062076.1:novel_326,XM_018055426.1:novel_1125,XM_018064425.1:novel_403,XM_018045384.1:novel_1371,XM_018062077.1:novel_326,XM_018062075.1:novel_326,XM_013971045.2:novel_326,XM_018045291.1:novel_972,XM_018064426.1:novel_403
Molecular Function	GO:0001013	RNA polymerase I regulatory region DNA binding	10	14	0.00121871	0.046932	XM_018065219.1:novel_61,XM_018062780.1:novel_465,XM_005692717.3:novel_465,XM_018065218.1:novel_61,XM_018065221.1:novel_409,XM_018065221.1:novel_1251,XM_018060908.1:novel_997,XM_005693926.3:novel_409,XM_005693926.3:novel_1251,XM_018065220.1:novel_61,XM_005693927.3:novel_409,XM_005693927.3:novel_1251,XM_018060907.1:novel_997
Molecular Function	GO:0015280	ligand-gated sodium channel activity	8	10	0.00121897	0.046932	XM_018046764.1:novel_1125,XM_018046764.1:novel_1251,XM_018046764.1:novel_403,XM_018048600.1:novel_972,XM_018048601.1:novel_972,XM_018048599.1:novel_972,XM_018048602.1:novel_972,XM_018047811.1:chi-miR-1271-3p,XM_018047811.1:novel_294,XM_018047810.1:chi-miR-1271-3p,XM_018047810.1:novel_294,XM_018041046.1:novel_465
Molecular Function	GO:0030547	receptor inhibitor activity	8	10	0.00121897	0.046932	XM_013967696.2:novel_1251,XM_018055335.1:novel_1251,XM_018058659.1:novel_982,XM_005686686.3:novel_1251,XM_018058660.1:novel_982,XM_018055336.1:novel_1251,XM_005686683.3:novel_1251,XM_005693201.3:novel_1251,XM_005693201.3:novel_982
Molecular Function	GO:0031995	insulin-like growth factor II binding	8	10	0.00121897	0.046932	XM_018054247.1:novel_972,NM_001285678.1:novel_1251,NM_001314243.1:novel_403,XM_018054254.1:novel_972,NM_001285763.1:novel_997,XM_018051136.1:novel_972,NM_001314299.1:novel_1251,NM_001314219.1:novel_403
Molecular Function	GO:0070300	phosphatidic acid binding	15	25	0.00117698	0.046932	XM_018048741.1:novel_972,XM_018061496.1:novel_61,XM_018061496.1:novel_403,XM_018055772.1:novel_462,XM_018055773.1:novel_462,XM_018055774.1:novel_462,XM_018055771.1:novel_1125,XM_018066969.1:novel_1251,XM_018049573.1:novel_1263,XM_018049571.1:novel_1263,XM_018055777.1:novel_462,XM_018055770.1:novel_462,XM_018049570.1:novel_1263,XM_018066970.1:novel_1251,XM_005687140.3:novel_462,XM_018055769.1:nove…
Biological Process	GO:0009215	purine deoxyribonucleoside triphosphate metabolic process	9	12	0.00126669	0.0477884	XM_013967497.1:novel_972,XM_013967497.1:novel_1125,XM_013967497.1:novel_294,XM_018057905.1:novel_972,XM_018057905.1:novel_1125,XM_018057905.1:novel_1251,XM_018057905.1:novel_465,XM_013967498.2:novel_972,XM_013967498.2:novel_294,XM_018051397.1:novel_1251,XM_018057906.1:novel_972,XM_018057906.1:novel_1125,XM_018057906.1:novel_1251,XM_018057906.1:novel_465,XM_005686349.2:novel_1125,XM_005686349.2:no…
Biological Process	GO:0033033	negative regulation of myeloid cell apoptotic process	9	12	0.00126669	0.0477884	XM_018060897.1:novel_1263,XM_005677163.3:novel_1125,XM_005677163.3:novel_1251,XM_018049866.1:novel_1251,XM_013963546.2:novel_972,XM_005697818.2:novel_1125,XM_005697818.2:novel_274,XM_018049868.1:novel_1251,XM_005679542.3:novel_972,XM_018049867.1:novel_1251,XM_005693201.3:novel_1251,XM_005693201.3:novel_982
Biological Process	GO:0048172	regulation of short-term neuronal synaptic plasticity	9	12	0.00126669	0.0477884	XM_018048790.1:novel_1371,XM_018048790.1:novel_403,XM_005676193.3:chi-miR-346-5p,XM_018064666.1:novel_465,XR_001919533.1:novel_294,XM_018053125.1:novel_1370,XM_018048828.1:novel_61,XM_018048828.1:novel_274,XR_001919534.1:novel_294,XM_018051428.1:novel_1251,XM_018045146.1:novel_997
Biological Process	GO:2000628	regulation of miRNA metabolic process	9	12	0.00126669	0.0477884	XM_018041789.1:novel_1251,XM_018041789.1:novel_465,XM_018041773.1:novel_1251,XM_018041773.1:novel_465,XM_018050936.1:novel_1513,XM_018050931.1:novel_1513,XM_018041783.1:novel_1251,XM_018041783.1:novel_465,XM_018050934.1:novel_1513,XM_018043555.1:novel_1125,XM_018043555.1:novel_982,XM_018050930.1:novel_1513,XM_018043384.1:novel_326
Cellular Component	GO:0031094	platelet dense tubular network	9	12	0.00126669	0.0477884	XM_005683975.3:novel_326,XM_018052258.1:novel_326,XM_018043335.1:novel_972,XM_018043335.1:novel_1251,XM_018043335.1:novel_1487,XM_018052259.1:novel_326,XM_018052260.1:novel_326,XM_005695358.3:chi-miR-346-5p,XM_013966099.2:novel_326,XM_018052264.1:novel_326,XM_018052256.1:novel_326
Cellular Component	GO:0099503	secretory vesicle	184	525	0.00125358	0.0477884	XM_018063071.1:novel_465,XM_018063071.1:novel_997,XM_018048790.1:novel_1371,XM_018048790.1:novel_403,XM_018040429.1:novel_1371,XM_018040429.1:novel_465,NM_001314227.1:novel_1251,NM_001314227.1:novel_1091,XM_018051014.1:novel_1487,XM_018051014.1:novel_403,XM_013976398.2:novel_997,XM_018038489.1:chi-miR-346-5p,XM_018038489.1:novel_1251,XM_018038489.1:novel_465,XM_018061708.1:novel_1125,XM_018057683…
Cellular Component	GO:1990316	ATG1/ULK1 kinase complex	9	12	0.00126669	0.0477884	XM_018061433.1:chi-miR-10b-5p,XM_018059148.1:novel_465,XM_018059146.1:novel_465,XM_018061434.1:chi-miR-10b-5p,XM_018059149.1:novel_465,XM_018059144.1:novel_465,XM_018059145.1:novel_465,XM_018059147.1:novel_465,XM_018061432.1:chi-miR-10b-5p
Biological Process	GO:0050905	neuromuscular process	60	147	0.00131426	0.0494411	XM_018048531.1:novel_1125,XM_018041925.1:novel_972,XM_018058488.1:novel_972,XM_018058488.1:novel_997,XM_018041931.1:novel_972,XM_018059542.1:novel_1251,XM_013972368.2:novel_982,XM_005683188.3:novel_1125,XM_018042029.1:novel_997,XM_018063848.1:novel_1513,XM_013972367.2:novel_982,XR_001918902.1:novel_1513,XR_001918902.1:novel_1371,XM_018060412.1:novel_997,XM_018041927.1:novel_972,XM_018056326.1:nov…
Biological Process	GO:0007264	small GTPase mediated signal transduction	257	757	0.00132132	0.0495647	XM_018055802.1:novel_982,XM_005693411.3:novel_1125,XM_018049937.1:novel_1125,XM_018049937.1:novel_294,XM_018039074.1:novel_972,XM_018055298.1:novel_1251,XM_018055298.1:chi-miR-1271-3p,XM_018055298.1:novel_1487,XM_018038858.1:novel_1370,XM_018046720.1:novel_326,XM_013972475.2:novel_403,XM_018062830.1:novel_1125,XM_018062830.1:novel_294,XM_018038859.1:novel_1370,XM_018049945.1:novel_1263,XM_0056998…
Biological Process	GO:0051235	maintenance of location	104	278	0.00134359	0.0502566	XM_018038897.1:novel_462,XM_018038897.1:novel_403,XM_018066669.1:novel_1125,XM_018043335.1:novel_972,XM_018043335.1:novel_1251,XM_018043335.1:novel_1487,XM_018065691.1:novel_997,XM_018062564.1:novel_403,XM_005679196.2:novel_1125,XM_005679196.2:novel_658,XM_018041789.1:novel_1251,XM_018041789.1:novel_465,XM_005699871.3:novel_294,XM_005685281.3:novel_294,XM_013967840.2:novel_462,XM_018056699.1:nove…
Biological Process	GO:1900117	regulation of execution phase of apoptosis	17	30	0.0013628	0.0508299	XM_018039339.1:novel_1195,XM_005700378.2:novel_465,XM_018041783.1:novel_1251,XM_018041783.1:novel_465,XM_018062750.1:novel_1125,XM_018062750.1:novel_465,XM_018062750.1:novel_1487,XM_018062750.1:novel_997,XM_018041773.1:novel_1251,XM_018041773.1:novel_465,XM_018057683.1:novel_997,NM_001314221.1:novel_1125,XM_018039803.1:novel_972,XM_018039803.1:novel_1251,XM_018039803.1:novel_465,XM_018039809.1:no…
Biological Process	GO:0009394	2'-deoxyribonucleotide metabolic process	14	23	0.00141305	0.0525551	XM_018064802.1:novel_1125,XM_018064802.1:novel_1251,XM_018064802.1:chi-miR-1271-3p,XM_018039776.1:novel_1125,XM_018039776.1:novel_462,XM_018051387.1:novel_294,XM_018039755.1:novel_1125,XM_018039755.1:novel_462,XM_005686351.2:novel_294,XM_018057904.1:novel_972,XM_018057904.1:novel_1125,XM_018057904.1:novel_1251,XM_018057904.1:novel_465,XM_018039769.1:novel_1125,XM_018039769.1:novel_462,XM_00568634…
Cellular Component	GO:0030135	coated vesicle	94	249	0.00160607	0.0595654	XM_018048839.1:novel_61,XM_018048839.1:novel_403,XM_018067072.1:novel_1125,XM_018041504.1:novel_465,XM_018067069.1:novel_1125,XM_018046082.1:novel_465,XM_018061140.1:novel_1487,XM_018043264.1:novel_972,XM_018058318.1:novel_584,XM_018048838.1:novel_61,XM_018048838.1:novel_403,XM_018040546.1:novel_462,XM_018046047.1:novel_1251,XM_018046047.1:novel_465,XM_018054867.1:novel_403,XM_018045146.1:novel_9…
Biological Process	GO:0006491	N-glycan processing	13	21	0.00168704	0.0615253	XM_013972957.2:novel_972,XM_018066100.1:novel_972,XM_018054900.1:novel_465,XM_018054900.1:novel_997,XM_018066099.1:novel_972,XM_018051606.1:novel_972,XM_018051606.1:novel_465,XM_018051126.1:novel_1513,XM_018051126.1:novel_1251,XM_018051125.1:novel_1513,XM_018051125.1:novel_1251,XM_018038258.1:novel_997,XM_018066101.1:novel_972,XM_018054899.1:novel_465,XM_018054899.1:novel_997,XM_018066098.1:novel…
Biological Process	GO:0021895	cerebral cortex neuron differentiation	16	28	0.0016689	0.0615253	XM_018048532.1:novel_1125,XM_018048535.1:novel_1125,XM_013969769.2:novel_294,XM_013969769.2:novel_997,XM_018048537.1:novel_1125,XM_018044003.1:novel_1371,XM_018048534.1:novel_1125,XM_018048533.1:novel_1125,XM_018065432.1:novel_403,XM_005695502.3:novel_584,XM_018059765.1:novel_1125,XM_018059765.1:novel_465,XM_018060039.1:novel_997,XM_005689989.3:novel_294,XM_005689989.3:novel_997,XM_018048531.1:no…
Biological Process	GO:0071218	cellular response to misfolded protein	13	21	0.00168704	0.0615253	XM_018050511.1:novel_1251,XM_018050510.1:novel_1251,XM_018044393.1:novel_997,XM_005691649.3:novel_972,XM_005691649.3:novel_1251,XM_018044839.1:novel_403,XM_018044839.1:novel_997,XM_018040657.1:novel_326,XM_005693261.3:novel_294,XM_005691647.3:novel_972,XM_005691647.3:novel_1251,XM_018050512.1:novel_1251,XM_018050509.1:novel_1251,XM_005688870.3:novel_465,XM_018044840.1:novel_403,XM_018044840.1:nov…
Molecular Function	GO:0004385	guanylate kinase activity	13	21	0.00168704	0.0615253	XM_018042832.1:novel_972,XM_018044576.1:novel_465,XM_018064546.1:novel_1125,XM_018051582.1:novel_584,XM_018044580.1:novel_465,XM_018044574.1:novel_465,XM_018044583.1:novel_465,XM_013976574.2:novel_465,XM_018064545.1:novel_1125,XM_018042838.1:novel_972,XM_005693911.3:novel_1251,XM_005693911.3:novel_326,XM_018051581.1:novel_584,XM_018042833.1:novel_972
Molecular Function	GO:0008195	phosphatidate phosphatase activity	13	21	0.00168704	0.0615253	XM_005697069.3:novel_1125,XM_018039476.1:novel_1125,XM_018057875.1:novel_1251,XM_018057878.1:novel_1251,XM_018057876.1:novel_1251,XM_018057880.1:novel_1251,XM_018050527.1:novel_1125,XM_018050526.1:novel_1125,XM_005697070.2:novel_1125,XM_018041752.1:novel_972,XM_018041752.1:novel_409,XM_018057879.1:novel_1251,XM_013974287.2:novel_1125,XM_018057877.1:novel_1251
Molecular Function	GO:0019201	nucleotide kinase activity	24	48	0.00166643	0.0615253	XM_018039755.1:novel_1125,XM_018039755.1:novel_462,XM_018058087.1:chi-miR-1271-3p,XM_005676683.2:chi-miR-1271-3p,XM_018039776.1:novel_1125,XM_018039776.1:novel_462,XM_018044580.1:novel_465,XM_018044574.1:novel_465,XM_013976574.2:novel_465,XM_018064545.1:novel_1125,XM_018039762.1:novel_1125,XM_018039762.1:novel_462,XM_018039769.1:novel_1125,XM_018039769.1:novel_462,XM_018064546.1:novel_1125,XM_018…
Biological Process	GO:0043547	positive regulation of GTPase activity	196	566	0.00169924	0.0617986	XM_018048805.1:novel_982,XM_018054713.1:novel_465,XM_018054713.1:novel_997,XM_005683838.3:novel_326,XM_018041117.1:novel_465,XM_005686894.3:novel_465,XM_018042029.1:novel_997,XM_013971274.2:novel_972,XM_018059126.1:novel_465,XM_018059143.1:novel_972,XM_018059143.1:novel_1251,XM_018059143.1:novel_326,XM_018059143.1:chi-miR-1271-3p,XM_018059143.1:novel_465,XM_018043763.1:novel_972,XM_018043763.1:no…
Biological Process	GO:0010839	negative regulation of keratinocyte proliferation	18	33	0.00178864	0.0646706	XM_018044572.1:novel_465,XM_018056603.1:novel_1513,XM_018044578.1:novel_465,XM_018044583.1:novel_465,XM_018056595.1:novel_1513,XM_018044576.1:novel_465,XM_018044573.1:novel_465,XM_018044678.1:novel_465,XM_018044579.1:novel_465,XM_018047873.1:novel_1251,XM_018047872.1:novel_1251,XM_013976574.2:novel_465,XM_018044580.1:novel_465,XM_018045192.1:novel_465,XM_018045192.1:novel_1487,XM_018045192.1:nove…
Biological Process	GO:0016485	protein processing	101	271	0.00179278	0.0646706	XM_018043124.1:novel_1251,XM_018043124.1:novel_465,XM_018043124.1:novel_403,XM_005700687.3:chi-miR-10a-5p,XM_005700687.3:chi-miR-10b-5p,XM_005675204.3:novel_972,XM_005675204.3:novel_326,XR_001917487.1:novel_1251,XR_001917487.1:novel_1371,XR_001917487.1:novel_465,XR_001917487.1:novel_403,XM_018050772.1:novel_1251,XM_018040653.1:novel_123,XM_018040653.1:novel_1251,XM_018055197.1:novel_294,XM_018063…
Biological Process	GO:0071466	cellular response to xenobiotic stimulus	20	38	0.00180776	0.0646706	XM_005697840.3:novel_465,XM_005697840.3:novel_1487,XM_005697840.3:novel_997,XM_018039868.1:novel_465,XM_018039868.1:novel_1487,XM_018039868.1:novel_997,XM_018056247.1:novel_1513,XM_018056247.1:novel_1371,XM_018063561.1:novel_403,XM_018056248.1:novel_465,XM_005697841.3:novel_465,XM_005697841.3:novel_1487,XM_005697841.3:novel_997,XM_018043050.1:chi-miR-346-5p,XM_018043050.1:novel_274,XM_018043050.1…
Biological Process	GO:0098693	regulation of synaptic vesicle cycle	20	38	0.00180776	0.0646706	XR_001917279.1:novel_1125,XM_018055857.1:novel_1251,XM_018055865.1:novel_1251,XM_018043873.1:novel_465,XR_001918861.1:novel_1251,XM_018062678.1:novel_972,XM_018062678.1:novel_274,XM_018062678.1:novel_1487,XM_018064576.1:novel_1125,XM_018064576.1:novel_274,XM_018064576.1:novel_465,XR_001918863.1:novel_1251,XM_018055861.1:novel_1251,XM_018055854.1:novel_1251,XM_018055860.1:novel_1251,XR_001918862.1…
Cellular Component	GO:0042583	chromaffin granule	20	38	0.00180776	0.0646706	XM_018055860.1:novel_1251,XR_001918863.1:novel_1251,XM_018055854.1:novel_1251,XM_018055861.1:novel_1251,XM_018045146.1:novel_997,XM_018055865.1:novel_1251,XM_018055857.1:novel_1251,XM_005683186.3:novel_1251,XM_018055858.1:novel_1251,XM_018066462.1:novel_1251,XM_018055855.1:novel_1251,XM_018055859.1:novel_1251,XM_018055856.1:novel_1251,XM_018055864.1:novel_1251,XR_001918860.1:novel_1251,XM_0180608…
Molecular Function	GO:0045499	chemorepellent activity	20	38	0.00180776	0.0646706	XM_018066811.1:novel_1125,XM_018067132.1:novel_1125,XM_018067132.1:novel_1251,XM_018067131.1:novel_1125,XM_018067131.1:novel_1251,XM_018054874.1:chi-miR-1271-3p,XM_018054874.1:novel_403,XM_018054874.1:novel_997,XM_018066812.1:novel_1125,XM_018054875.1:chi-miR-1271-3p,XM_018054875.1:novel_403,XM_018054875.1:novel_997,XM_018050662.1:novel_1371,XM_018066809.1:novel_1125,XM_013976688.2:novel_326,XM_0…
Biological Process	GO:0019233	sensory perception of pain	38	86	0.00183646	0.0655185	XM_005688252.3:novel_982,XM_013964836.2:novel_403,NM_001314202.1:novel_658,XM_018042837.1:novel_972,XM_018041931.1:novel_972,XM_018058488.1:novel_972,XM_018058488.1:novel_997,XM_018041925.1:novel_972,XM_018042833.1:novel_972,XM_018057546.1:novel_1251,XM_018057546.1:novel_61,XM_018059997.1:novel_465,XM_018047113.1:novel_465,XM_018058489.1:novel_972,XM_018058489.1:novel_997,XM_018057758.1:chi-miR-3…
Biological Process	GO:0000459	exonucleolytic trimming involved in rRNA processing	12	19	0.00199901	0.066334	XM_018043272.1:novel_1125,XM_018043272.1:novel_294,XM_018043272.1:novel_403,XM_005678556.3:novel_1125,XM_005678556.3:novel_294,XM_005678556.3:novel_403,XM_018043294.1:novel_1125,XM_018043294.1:novel_294,XM_018043294.1:novel_403,XM_018043300.1:novel_1125,XM_018043300.1:novel_294,XM_018043300.1:novel_403,XM_013962913.2:novel_1125,XM_013962913.2:novel_294,XM_013962913.2:novel_403,XM_013962912.2:nove…
Biological Process	GO:0000467	exonucleolytic trimming to generate mature 3'-end of 5.8S rRNA from tricistronic rRNA transcript (SSU-rRNA, 5.8S rRNA, LSU-rRNA)	12	19	0.00199901	0.066334	XM_018043300.1:novel_1125,XM_018043300.1:novel_294,XM_018043300.1:novel_403,XM_018043294.1:novel_1125,XM_018043294.1:novel_294,XM_018043294.1:novel_403,XM_013962912.2:novel_1125,XM_013962912.2:novel_294,XM_013962912.2:novel_403,XM_013962913.2:novel_1125,XM_013962913.2:novel_294,XM_013962913.2:novel_403,XM_018043249.1:novel_1125,XM_018043249.1:novel_294,XM_018043249.1:novel_403,XM_005678556.3:nove…
Biological Process	GO:0006438	valyl-tRNA aminoacylation	5	5	0.00202605	0.066334	XR_001917085.1:novel_465,XR_001917085.1:novel_403,XM_018057918.1:novel_1125,XM_018038872.1:novel_1251,XM_018038874.1:novel_465,XM_018038874.1:novel_403,XM_005696633.3:novel_1251
Biological Process	GO:0006641	triglyceride metabolic process	44	103	0.001926	0.066334	XM_005697069.3:novel_1125,XM_018058729.1:novel_1251,XM_018062482.1:novel_61,XM_018062482.1:novel_1371,XM_018057388.1:novel_972,XM_018062483.1:novel_61,XM_018062483.1:novel_1371,XM_018050880.1:novel_982,XM_018050880.1:novel_465,XM_018057386.1:novel_972,XM_018040567.1:novel_1125,XM_018040567.1:novel_1251,XM_018040568.1:novel_1125,XM_018040568.1:novel_1251,XM_018057877.1:novel_1251,XM_018041983.1:no…
Biological Process	GO:0007626	locomotory behavior	103	278	0.00202489	0.066334	XM_018065298.1:novel_997,XM_018038489.1:chi-miR-346-5p,XM_018038489.1:novel_1251,XM_018038489.1:novel_465,XM_005677233.3:chi-miR-1271-3p,XM_018058489.1:novel_972,XM_018058489.1:novel_997,XM_018044678.1:novel_465,XR_001918902.1:novel_1513,XR_001918902.1:novel_1371,XM_018064426.1:novel_403,XM_018063641.1:novel_982,XM_018055858.1:novel_1251,XM_018053597.1:novel_1125,XM_018053597.1:novel_294,XM_01805…
Biological Process	GO:0009405	pathogenesis	5	5	0.00202605	0.066334	XM_018058658.1:novel_1125,XM_018058658.1:novel_997,XM_005688804.3:novel_982,XM_005688804.3:chi-miR-1271-3p,XM_018058659.1:novel_982,XM_018058660.1:novel_982,XM_005688810.3:novel_1125
Biological Process	GO:0009435	NAD biosynthetic process	15	26	0.0020412	0.066334	XM_013967592.2:novel_465,XM_005690959.3:novel_972,XM_018060702.1:novel_972,XM_018060703.1:novel_972,XM_018040916.1:chi-miR-1271-3p,XM_013967594.2:novel_465,XM_005694095.3:novel_1251,XM_018049838.1:novel_972,XM_005694097.3:novel_1251,XM_005690958.3:novel_972,XM_018058679.1:novel_465,XM_005686543.3:novel_465,XM_013970348.2:novel_972,XM_013967593.2:novel_465,XM_018058680.1:novel_465
Biological Process	GO:0015884	folic acid transport	5	5	0.00202605	0.066334	XM_018064295.1:novel_403,XM_018052240.1:novel_465,XM_005689889.2:novel_1251,XM_005689890.3:novel_1125,XM_005689890.3:novel_465,XM_005689888.3:novel_1251
Biological Process	GO:0032776	DNA methylation on cytosine	5	5	0.00202605	0.066334	XM_018051019.1:novel_403,XM_018051020.1:novel_403,XM_018051022.1:novel_403,XM_018051021.1:novel_403,XM_018051018.1:novel_403
Biological Process	GO:0033563	dorsal/ventral axon guidance	5	5	0.00202605	0.066334	XM_018041117.1:novel_465,XM_018041114.1:novel_465,XM_018041116.1:novel_465,XM_013975176.2:novel_294,XM_018041115.1:novel_465
Biological Process	GO:0036483	neuron intrinsic apoptotic signaling pathway in response to endoplasmic reticulum stress	5	5	0.00202605	0.066334	XM_018059686.1:novel_1125,XM_018059686.1:novel_462,XM_018059688.1:novel_1125,XM_018059688.1:novel_462,XM_018059687.1:novel_1125,XM_018059687.1:novel_462,XM_013969493.2:novel_1125,XM_013969493.2:novel_462,XM_018059685.1:novel_1125,XM_018059685.1:novel_462
Biological Process	GO:0043162	ubiquitin-dependent protein catabolic process via the multivesicular body sorting pathway	12	19	0.00199901	0.066334	XM_018050511.1:novel_1251,XM_018056692.1:chi-miR-1271-3p,XM_018052374.1:novel_326,XM_018050510.1:novel_1251,XM_018058747.1:novel_1487,XM_018052373.1:novel_326,XM_018055783.1:novel_1513,XM_018055783.1:novel_997,XM_018052375.1:novel_326,XM_018050512.1:novel_1251,XM_018050509.1:novel_1251,XM_018056693.1:chi-miR-1271-3p,XM_005684070.3:novel_326
Biological Process	GO:0044065	regulation of respiratory system process	12	19	0.00199901	0.066334	XM_018041268.1:novel_465,NM_001319276.1:novel_1091,XM_005677233.3:chi-miR-1271-3p,XM_018041271.1:novel_465,XM_018041269.1:novel_465,XM_018049944.1:novel_1251,XM_018041267.1:novel_465,XM_005681688.3:novel_1371,XM_005681688.3:novel_465,XM_018041270.1:novel_465,XM_018064576.1:novel_1125,XM_018064576.1:novel_274,XM_018064576.1:novel_465,XM_018043873.1:novel_465,XM_005683198.3:novel_1251
Biological Process	GO:0061622	glycolytic process through glucose-1-phosphate	5	5	0.00202605	0.066334	XM_018047863.1:novel_465,XM_018047859.1:novel_465,XM_018047864.1:novel_465,XM_018047862.1:novel_465,XM_018047861.1:novel_465
Biological Process	GO:0070256	negative regulation of mucus secretion	5	5	0.00202605	0.066334	XM_018059997.1:novel_465,XM_018057906.1:novel_972,XM_018057906.1:novel_1125,XM_018057906.1:novel_1251,XM_018057906.1:novel_465,XM_018057905.1:novel_972,XM_018057905.1:novel_1125,XM_018057905.1:novel_1251,XM_018057905.1:novel_465,XM_005690366.3:novel_465,XM_018057904.1:novel_972,XM_018057904.1:novel_1125,XM_018057904.1:novel_1251,XM_018057904.1:novel_465
Biological Process	GO:0090116	C-5 methylation of cytosine	5	5	0.00202605	0.066334	XM_018051021.1:novel_403,XM_018051018.1:novel_403,XM_018051022.1:novel_403,XM_018051019.1:novel_403,XM_018051020.1:novel_403
Biological Process	GO:0090309	positive regulation of methylation-dependent chromatin silencing	5	5	0.00202605	0.066334	XM_018051022.1:novel_403,XM_018051019.1:novel_403,XM_018051020.1:novel_403,XM_018051021.1:novel_403,XM_018051018.1:novel_403
Biological Process	GO:0093001	glycolysis from storage polysaccharide through glucose-1-phosphate	5	5	0.00202605	0.066334	XM_018047862.1:novel_465,XM_018047861.1:novel_465,XM_018047859.1:novel_465,XM_018047864.1:novel_465,XM_018047863.1:novel_465
Biological Process	GO:0097113	AMPA glutamate receptor clustering	5	5	0.00202605	0.066334	XM_018064546.1:novel_1125,XM_018049000.1:novel_1251,XM_018049000.1:novel_403,XM_018048999.1:novel_1251,XM_018048999.1:novel_403,XM_018048998.1:novel_1251,XM_018048998.1:novel_403,XM_018064545.1:novel_1125
Biological Process	GO:0097688	glutamate receptor clustering	5	5	0.00202605	0.066334	XM_018064546.1:novel_1125,XM_018049000.1:novel_1251,XM_018049000.1:novel_403,XM_018048998.1:novel_1251,XM_018048998.1:novel_403,XM_018048999.1:novel_1251,XM_018048999.1:novel_403,XM_018064545.1:novel_1125
Biological Process	GO:1900451	positive regulation of glutamate receptor signaling pathway	5	5	0.00202605	0.066334	XM_018043873.1:novel_465,XM_018048998.1:novel_1251,XM_018048998.1:novel_403,XM_018048999.1:novel_1251,XM_018048999.1:novel_403,XM_018043098.1:novel_1251,XM_018049000.1:novel_1251,XM_018049000.1:novel_403
Biological Process	GO:1903381	regulation of endoplasmic reticulum stress-induced neuron intrinsic apoptotic signaling pathway	5	5	0.00202605	0.066334	XM_018059687.1:novel_1125,XM_018059687.1:novel_462,XM_018059688.1:novel_1125,XM_018059688.1:novel_462,XM_013969493.2:novel_1125,XM_013969493.2:novel_462,XM_018059686.1:novel_1125,XM_018059686.1:novel_462,XM_018059685.1:novel_1125,XM_018059685.1:novel_462
Biological Process	GO:1903382	negative regulation of endoplasmic reticulum stress-induced neuron intrinsic apoptotic signaling pathway	5	5	0.00202605	0.066334	XM_018059688.1:novel_1125,XM_018059688.1:novel_462,XM_013969493.2:novel_1125,XM_013969493.2:novel_462,XM_018059687.1:novel_1125,XM_018059687.1:novel_462,XM_018059686.1:novel_1125,XM_018059686.1:novel_462,XM_018059685.1:novel_1125,XM_018059685.1:novel_462
Biological Process	GO:1904424	regulation of GTP binding	12	19	0.00199901	0.066334	XM_005683152.3:novel_584,XM_018055259.1:novel_1251,XM_018055259.1:chi-miR-1271-3p,XM_018055259.1:novel_1487,XM_018055255.1:novel_1251,XM_018055255.1:chi-miR-1271-3p,XM_018055255.1:novel_1487,XM_005683153.3:novel_584,XM_005683156.3:novel_584,XM_005683154.3:novel_584,XM_018050176.1:chi-miR-193b-5p,XM_013976138.1:chi-miR-193b-5p,XM_018055298.1:novel_1251,XM_018055298.1:chi-miR-1271-3p,XM_018055298.1…
Biological Process	GO:2000630	positive regulation of miRNA metabolic process	5	5	0.00202605	0.066334	XM_018041789.1:novel_1251,XM_018041789.1:novel_465,XM_018043555.1:novel_1125,XM_018043555.1:novel_982,XM_018041773.1:novel_1251,XM_018041773.1:novel_465,XM_018043384.1:novel_326,XM_018041783.1:novel_1251,XM_018041783.1:novel_465
Cellular Component	GO:0031389	Rad17 RFC-like complex	5	5	0.00202605	0.066334	XM_018065607.1:chi-miR-193b-5p,XM_018065607.1:novel_326,XM_005694599.3:chi-miR-193b-5p,XM_005694599.3:novel_326,XM_013972746.2:chi-miR-193b-5p,XM_013972749.2:chi-miR-193b-5p,XM_018065608.1:chi-miR-193b-5p,XM_018065608.1:novel_326
Cellular Component	GO:0046658	anchored component of plasma membrane	15	26	0.0020412	0.066334	XM_005689888.3:novel_1251,XM_013963597.2:novel_997,XM_013962501.2:chi-miR-1271-3p,XM_018045837.1:novel_1251,XM_005689890.3:novel_1125,XM_005689890.3:novel_465,XM_018039244.1:novel_1125,XM_018039244.1:novel_982,XM_005677813.3:chi-miR-1271-3p,XM_005695926.2:novel_1125,XM_005695926.2:novel_1251,XM_018059657.1:novel_326,XM_005683042.3:novel_997,XM_013969538.2:novel_326,XM_018046228.1:novel_1513,XM_01…
Cellular Component	GO:0060987	lipid tube	5	5	0.00202605	0.066334	XM_018065698.1:novel_1125,XM_018065698.1:novel_294,XM_018065748.1:novel_1125,XM_018065679.1:novel_1125,XM_018065724.1:novel_1125,XM_018065703.1:novel_1125
Molecular Function	GO:0004832	valine-tRNA ligase activity	5	5	0.00202605	0.066334	XM_018057918.1:novel_1125,XR_001917085.1:novel_465,XR_001917085.1:novel_403,XM_018038874.1:novel_465,XM_018038874.1:novel_403,XM_018038872.1:novel_1251,XM_005696633.3:novel_1251
Molecular Function	GO:0008517	folic acid transporter activity	5	5	0.00202605	0.066334	XM_018052240.1:novel_465,XM_005689889.2:novel_1251,XM_005689890.3:novel_1125,XM_005689890.3:novel_465,XM_018064295.1:novel_403,XM_005689888.3:novel_1251
Molecular Function	GO:0016524	latrotoxin receptor activity	5	5	0.00202605	0.066334	XM_018051189.1:novel_1125,XM_013965080.2:novel_1125,XM_018051187.1:novel_1125,XM_018051188.1:novel_1125,XM_018051190.1:novel_1125
Molecular Function	GO:0016618	hydroxypyruvate reductase activity	5	5	0.00202605	0.066334	XM_013974214.2:novel_972,XM_013974214.2:novel_1251,XM_013974213.2:novel_972,XM_013974213.2:novel_1251,XM_005696940.3:novel_972,XM_005696940.3:novel_1251,XM_018052184.1:novel_403,XM_018052185.1:novel_403
Molecular Function	GO:0017049	GTP-Rho binding	15	26	0.0020412	0.066334	XM_018048730.1:novel_1251,XM_018048730.1:chi-miR-1271-3p,XM_018063890.1:novel_1263,XM_018063890.1:novel_982,XM_018063890.1:novel_462,XM_018048729.1:novel_1251,XM_018048729.1:chi-miR-1271-3p,XM_018063138.1:novel_1371,XM_005697684.3:novel_465,XM_018063893.1:novel_1263,XM_018063893.1:novel_982,XM_018063893.1:novel_462,XM_018054998.1:novel_972,XM_018063137.1:novel_1371,XM_018043562.1:novel_462,XM_018…
Molecular Function	GO:0030267	glyoxylate reductase (NADP) activity	5	5	0.00202605	0.066334	XM_013974213.2:novel_972,XM_013974213.2:novel_1251,XM_013974214.2:novel_972,XM_013974214.2:novel_1251,XM_018052185.1:novel_403,XM_018052184.1:novel_403,XM_005696940.3:novel_972,XM_005696940.3:novel_1251
Molecular Function	GO:0070506	high-density lipoprotein particle receptor activity	5	5	0.00202605	0.066334	XM_018045036.1:novel_997,XM_018061403.1:novel_1251,XM_018061401.1:novel_1251,XM_018044980.1:novel_997,XM_018061402.1:novel_1251
Molecular Function	GO:0070644	vitamin D response element binding	5	5	0.00202605	0.066334	XM_018047872.1:novel_1251,XM_018047873.1:novel_1251,XM_018050413.1:chi-miR-193b-5p,XM_018050414.1:chi-miR-193b-5p,XM_018050415.1:chi-miR-193b-5p
Biological Process	GO:0071156	regulation of cell cycle arrest	36	81	0.00211119	0.0681027	XM_018066916.1:novel_1125,XM_018066916.1:novel_982,XM_018066916.1:novel_403,XM_018065703.1:novel_1125,XM_018055822.1:novel_997,XM_018066921.1:novel_1125,XM_018051084.1:novel_1251,XM_018040079.1:novel_1371,XR_001919443.1:novel_1513,XM_005681688.3:novel_1371,XM_005681688.3:novel_465,XM_005690390.3:novel_972,XM_018043271.1:chi-miR-346-5p,XM_018043271.1:novel_1125,XM_018055709.1:novel_1251,XM_0180557…
Cellular Component	GO:0005604	basement membrane	36	81	0.00211119	0.0681027	XM_018042700.1:novel_1487,XM_005700836.3:novel_997,XM_005691668.3:chi-miR-346-5p,XM_018044573.1:novel_465,XM_018042699.1:novel_1487,XM_005697697.3:novel_1125,XM_005697697.3:novel_997,XM_018066640.1:chi-miR-1271-3p,XM_018066640.1:novel_465,XM_018060783.1:novel_972,XM_018041507.1:novel_462,XM_018044582.1:novel_465,XM_018042702.1:novel_1487,XM_018044572.1:novel_465,XM_005675124.3:novel_1091,XM_01804…
Molecular Function	GO:0008022	protein C-terminus binding	96	257	0.00210969	0.0681027	XM_018055862.1:novel_1251,XM_018050987.1:novel_462,XM_018050987.1:novel_294,XM_018048537.1:novel_1125,XM_018044573.1:novel_465,XM_018044041.1:chi-miR-193b-5p,XM_018055863.1:novel_1251,XM_018038793.1:novel_997,XM_018048534.1:novel_1125,XM_018062556.1:novel_1251,XM_018055859.1:novel_1251,XM_018048827.1:novel_1125,XM_018048827.1:novel_1251,XM_018047861.1:novel_465,XM_018043554.1:novel_982,XM_0180401…
Biological Process	GO:0048814	regulation of dendrite morphogenesis	41	95	0.00214168	0.0685806	XM_018047021.1:novel_1125,XM_018047021.1:novel_403,XM_018061826.1:novel_1125,XM_018062259.1:novel_972,XM_018048999.1:novel_1251,XM_018048999.1:novel_403,XM_018038601.1:novel_326,XM_018056248.1:novel_465,XM_018043873.1:novel_465,XR_001918903.1:novel_1513,XR_001918903.1:novel_1371,XR_001918904.1:novel_1513,XR_001918904.1:novel_1371,XM_018056251.1:novel_465,XM_018047024.1:novel_1125,XM_018047024.1:n…
Cellular Component	GO:0031902	late endosome membrane	41	95	0.00214168	0.0685806	XM_018043340.1:novel_1371,XM_018042501.1:novel_1125,XM_018048741.1:novel_972,XM_018056692.1:chi-miR-1271-3p,XM_018042488.1:novel_1125,XM_018042488.1:novel_1487,XM_018051381.1:novel_462,XM_018051381.1:novel_403,XM_018055783.1:novel_1513,XM_018055783.1:novel_997,XM_018048121.1:novel_1251,XM_005697832.3:novel_1125,XM_018041070.1:novel_1125,XM_018041070.1:novel_1513,XM_018041070.1:novel_1251,XM_01804…
Cellular Component	GO:0042734	presynaptic membrane	41	95	0.00214168	0.0685806	XM_018044573.1:novel_465,XM_005683169.3:chi-miR-346-5p,XM_018059016.1:novel_1251,XM_018053125.1:novel_1370,XM_018048680.1:novel_1251,XM_018048680.1:novel_294,XM_018048680.1:novel_465,XM_018048680.1:novel_1370,XM_018043419.1:novel_1513,XM_018043419.1:novel_1371,XM_018043418.1:novel_1513,XM_018043418.1:novel_1371,XM_018044582.1:novel_465,XM_018048677.1:novel_1251,XM_018048677.1:novel_294,XM_0180486…
Cellular Component	GO:0030141	secretory granule	124	343	0.00215796	0.0689339	XM_018062120.1:novel_1487,XM_018040430.1:novel_1371,XM_018040430.1:novel_465,XM_018063070.1:novel_465,XM_018063070.1:novel_997,XM_018045155.1:novel_1263,XM_018066173.1:novel_972,XM_018066173.1:novel_465,XM_018062116.1:novel_1487,XM_018062121.1:novel_1487,XM_018055861.1:novel_1251,XM_018063791.1:novel_997,XM_005675635.3:novel_1251,XM_018062122.1:novel_1487,XM_018059002.1:novel_1251,NM_001285548.1:…
Biological Process	GO:1902743	regulation of lamellipodium organization	21	41	0.00218238	0.0695449	XM_018052256.1:novel_326,XM_018042908.1:novel_1125,XM_018042908.1:novel_1263,XM_018042908.1:novel_1251,XM_018042908.1:novel_1487,XM_013966099.2:novel_326,XM_018043098.1:novel_1251,XM_018052260.1:novel_326,XM_018040922.1:novel_1251,XM_018040922.1:novel_465,XM_018056745.1:novel_1125,XM_018052259.1:novel_326,XM_005683996.3:novel_1251,XM_018066191.1:novel_1125,XM_018052318.1:novel_1251,XM_018066192.1…
Biological Process	GO:0048841	regulation of axon extension involved in axon guidance	17	31	0.00220942	0.070236	XM_018066816.1:novel_1125,XM_013976694.2:novel_326,XM_018054872.1:chi-miR-1271-3p,XM_018054872.1:novel_403,XM_018054872.1:novel_997,XM_005677358.3:novel_326,XM_018062464.1:novel_462,XM_018054871.1:chi-miR-1271-3p,XM_018054871.1:novel_403,XM_018054871.1:novel_997,XM_018066810.1:novel_1125,XM_018054876.1:chi-miR-1271-3p,XM_018054876.1:novel_403,XM_018054876.1:novel_997,XM_018054877.1:chi-miR-1271-3…
Biological Process	GO:1901880	negative regulation of protein depolymerization	37	84	0.0022387	0.0709951	XM_005679507.3:chi-miR-193b-5p,XM_018061025.1:novel_972,XM_018061025.1:novel_1125,XM_018061025.1:novel_1251,XM_018049845.1:novel_972,XM_018052264.1:novel_326,XM_018052258.1:novel_326,XM_018052715.1:novel_403,XM_005683975.3:novel_326,XM_018044910.1:novel_403,XM_018043817.1:chi-miR-1271-3p,XM_018044907.1:novel_403,XM_013966099.2:novel_326,XM_018052260.1:novel_326,XM_018043098.1:novel_1251,XM_018064…
Biological Process	GO:0006497	protein lipidation	59	147	0.00228494	0.0722867	XM_018064721.1:novel_465,XM_018064721.1:novel_1487,XM_013971174.2:chi-miR-193b-5p,XM_013971174.2:novel_294,XM_018044865.1:novel_326,XM_018044865.1:novel_465,XM_018059432.1:novel_326,XM_018059432.1:novel_465,XR_001917210.1:chi-miR-1271-3p,XR_001917210.1:novel_1487,XM_018066975.1:chi-miR-1271-3p,XM_018059434.1:novel_326,XM_018059434.1:novel_465,XM_005698486.3:novel_1251,XM_018059430.1:novel_326,XM_…
Biological Process	GO:0034627	'de novo' NAD biosynthetic process	11	17	0.00234398	0.0731488	XM_013967594.2:novel_465,XM_018060703.1:novel_972,XM_018060702.1:novel_972,XM_013967592.2:novel_465,XM_005690959.3:novel_972,XM_013970348.2:novel_972,XM_013967593.2:novel_465,XM_005686543.3:novel_465,XM_005690958.3:novel_972,XM_005694097.3:novel_1251,XM_005694095.3:novel_1251
Biological Process	GO:0042158	lipoprotein biosynthetic process	61	153	0.00234562	0.0731488	XM_018039958.1:chi-miR-1271-3p,XM_018039958.1:novel_1487,XM_005693946.3:novel_294,XM_005693946.3:novel_403,XM_018039742.1:novel_1125,XM_018039742.1:novel_61,XM_018040674.1:novel_1125,XM_005700792.3:novel_584,XM_005687209.3:novel_972,XM_018044209.1:novel_1251,XM_018039960.1:chi-miR-1271-3p,XM_018039960.1:novel_1487,XM_018048507.1:novel_972,XM_013971244.2:chi-miR-193b-5p,XM_013971244.2:novel_1251,X…
Biological Process	GO:0048227	plasma membrane to endosome transport	11	17	0.00234398	0.0731488	XM_018048805.1:novel_982,XM_018048101.1:novel_274,XM_018048098.1:novel_274,XM_018048806.1:novel_982,XM_005693844.3:novel_1251,XM_018061140.1:novel_1487,XM_018048102.1:novel_274,XM_018048807.1:novel_982,XM_018048099.1:novel_274,XM_018048100.1:novel_274,XM_018048103.1:novel_274
Biological Process	GO:0050655	dermatan sulfate proteoglycan metabolic process	11	17	0.00234398	0.0731488	XM_018042390.1:novel_1251,XM_018049880.1:novel_982,XM_018049884.1:novel_1251,XR_001918238.1:novel_1251,XM_018042697.1:novel_1251,XM_005685609.3:novel_982,XM_018049882.1:novel_1251,XM_018049881.1:novel_982,XR_001918237.1:novel_1251,XR_001918239.1:novel_1251,XM_018049883.1:novel_1251
Cellular Component	GO:0031235	intrinsic component of the cytoplasmic side of the plasma membrane	11	17	0.00234398	0.0731488	XM_018055709.1:novel_1251,XM_018055709.1:novel_294,XM_018044975.1:novel_1125,XM_018044976.1:novel_1125,XM_018044978.1:novel_1125,XM_018039076.1:novel_972,XM_018039077.1:novel_465,XM_018039077.1:novel_997,XM_018044977.1:novel_1125,XR_001917122.1:novel_1125,XR_001917122.1:novel_294,XR_001917122.1:novel_997,XM_018039074.1:novel_972,XR_001917121.1:novel_1125,XR_001917121.1:novel_294,XR_001917121.1:no…
Cellular Component	GO:0061700	GATOR2 complex	11	17	0.00234398	0.0731488	XM_018047377.1:chi-miR-1271-3p,XM_018047378.1:chi-miR-1271-3p,XM_018047381.1:chi-miR-1271-3p,XM_005696060.2:novel_1251,XM_018047380.1:chi-miR-1271-3p,XM_018060993.1:novel_1251,XM_018039967.1:novel_1371,XM_018047376.1:chi-miR-1271-3p,XM_018047379.1:chi-miR-1271-3p,XM_005698034.3:novel_294,XM_005698034.3:novel_403,XM_018045422.1:novel_1125,XM_018045422.1:novel_1251
Biological Process	GO:0043242	negative regulation of protein complex disassembly	38	87	0.00236226	0.0734931	XM_018052258.1:novel_326,XM_018052715.1:novel_403,XM_005683975.3:novel_326,XM_018044910.1:novel_403,XM_018043817.1:chi-miR-1271-3p,XM_005679507.3:chi-miR-193b-5p,XM_018061025.1:novel_972,XM_018061025.1:novel_1125,XM_018061025.1:novel_1251,XM_018049845.1:novel_972,XM_018052264.1:novel_326,XM_018052203.1:chi-miR-1271-3p,XM_018052203.1:novel_997,XM_005677623.3:chi-miR-1271-3p,XM_018044908.1:novel_40…
Molecular Function	GO:0016772	transferase activity, transferring phosphorus-containing groups	545	1704	0.00240669	0.0746984	XM_018060768.1:novel_465,XM_018050843.1:novel_1125,XM_018050843.1:novel_403,XM_018065450.1:novel_982,XM_018044356.1:novel_1371,XM_018044356.1:novel_584,XM_018051855.1:novel_972,XM_018051180.1:novel_1251,XM_018051180.1:novel_1195,XM_018038619.1:novel_1251,XM_018046995.1:novel_1263,XM_018046995.1:novel_584,XM_018060376.1:novel_465,XM_018066962.1:novel_326,XM_018038594.1:novel_326,XM_018038594.1:chi…
Biological Process	GO:0006890	retrograde vesicle-mediated transport, Golgi to ER	27	57	0.0024284	0.0751946	XM_018044424.1:novel_326,XM_018044424.1:novel_1371,XM_018055621.1:novel_294,XM_018055621.1:novel_465,XM_018043215.1:novel_1251,XM_018056145.1:novel_1251,XM_018043214.1:novel_1251,XM_018044425.1:novel_326,XM_018044425.1:novel_1371,XM_018039530.1:novel_294,XM_013970919.2:novel_294,XM_018039528.1:novel_997,XM_013965401.2:novel_465,XM_018060484.1:novel_1371,XM_018047549.1:novel_326,XM_018039527.1:nov…
Biological Process	GO:0010889	regulation of sequestering of triglyceride	14	24	0.00249236	0.0766326	XM_018048906.1:chi-miR-1271-3p,XM_018048907.1:chi-miR-1271-3p,XM_018050878.1:novel_982,XM_018050878.1:novel_465,XM_018042657.1:novel_274,XM_018042657.1:novel_403,XM_018050881.1:novel_982,XM_018050881.1:novel_465,NM_001314221.1:novel_1125,XM_018042656.1:novel_274,XM_018042656.1:novel_403,XM_018048904.1:chi-miR-1271-3p,NM_001285607.1:novel_997,XM_018050880.1:novel_982,XM_018050880.1:novel_465,XM_01…
Biological Process	GO:0043277	apoptotic cell clearance	14	24	0.00249236	0.0766326	XM_018061403.1:novel_1251,XM_018046315.1:chi-miR-1271-3p,XM_018046315.1:novel_462,XM_005676783.3:novel_294,XM_018061401.1:novel_1251,XM_018054420.1:novel_1125,XR_001919624.1:novel_1125,XR_001919624.1:novel_1487,XM_018061402.1:novel_1251,XM_018055659.1:novel_294,XM_013974002.2:novel_1125,XM_018063727.1:novel_1125,XM_018063727.1:novel_1487,XM_018054421.1:novel_1125,XM_018065819.1:novel_1125,XM_0180…
Cellular Component	GO:0032839	dendrite cytoplasm	14	24	0.00249236	0.0766326	XM_018057904.1:novel_972,XM_018057904.1:novel_1125,XM_018057904.1:novel_1251,XM_018057904.1:novel_465,XM_013965695.2:novel_465,XM_018064546.1:novel_1125,XM_013970212.2:novel_972,XM_018064671.1:novel_1251,NM_001314202.1:novel_658,XM_018064545.1:novel_1125,XM_018057906.1:novel_972,XM_018057906.1:novel_1125,XM_018057906.1:novel_1251,XM_018057906.1:novel_465,XM_013970213.2:novel_972,XM_018060569.1:no…
Biological Process	GO:0044259	multicellular organismal macromolecule metabolic process	31	68	0.00257799	0.0790806	XM_005688450.3:novel_1487,XM_018038915.1:novel_972,XM_018038915.1:novel_465,XM_018059293.1:novel_1125,XM_018059293.1:novel_1251,XM_018038914.1:novel_972,XM_018038914.1:novel_465,XM_018038909.1:novel_972,XM_018038909.1:novel_465,XM_018051596.1:chi-miR-1271-3p,XM_018051596.1:novel_997,NM_001314269.1:novel_274,XM_018059336.1:novel_1125,XM_018055379.1:novel_1125,XM_018055379.1:novel_294,NM_001285616.…
Biological Process	GO:0001973	adenosine receptor signaling pathway	10	15	0.00270745	0.0819035	XM_018059997.1:novel_465,XM_018044914.1:novel_1125,XM_018044915.1:novel_1125,XM_005690366.3:novel_465,XM_005682349.3:novel_326,XM_005682349.3:novel_465,XM_005695932.3:novel_1251,XM_018057906.1:novel_972,XM_018057906.1:novel_1125,XM_018057906.1:novel_1251,XM_018057906.1:novel_465,XM_018057905.1:novel_972,XM_018057905.1:novel_1125,XM_018057905.1:novel_1251,XM_018057905.1:novel_465,XM_018044913.1:no…
Biological Process	GO:0006517	protein deglycosylation	10	15	0.00270745	0.0819035	XM_018066101.1:novel_972,XM_018065989.1:novel_1125,XM_018065989.1:novel_1251,XM_018065989.1:novel_465,XM_018038258.1:novel_997,XM_018066099.1:novel_972,XM_018066100.1:novel_972,XM_013972957.2:novel_972,XM_018066102.1:novel_972,NM_001314340.1:novel_1125,XM_018065990.1:novel_1125,XM_018065990.1:novel_1251,XM_018065990.1:novel_465,XM_018066098.1:novel_972
Biological Process	GO:0061430	bone trabecula morphogenesis	10	15	0.00270745	0.0819035	XM_018050468.1:novel_1125,XM_018050468.1:novel_1251,XM_018050464.1:novel_1125,XM_018050464.1:novel_1251,XM_018047850.1:novel_1125,XM_005694162.3:novel_326,XM_018050466.1:novel_1125,XM_018050466.1:novel_1251,XM_018050465.1:novel_1125,XM_018050465.1:novel_1251,XM_018050469.1:novel_1125,XM_018050469.1:novel_1251,XM_018065780.1:novel_972,NM_001285601.1:novel_403,XM_018050467.1:novel_1125,XM_018050467…
Biological Process	GO:2001046	positive regulation of integrin-mediated signaling pathway	10	15	0.00270745	0.0819035	XM_005683975.3:novel_326,XM_018052258.1:novel_326,XM_018048120.1:novel_1125,XM_018048120.1:novel_997,XM_018052259.1:novel_326,XM_018052260.1:novel_326,XM_013966099.2:novel_326,XM_018052264.1:novel_326,XM_018052256.1:novel_326,XM_018048121.1:novel_1251,XM_018048119.1:novel_1125,XM_018048119.1:novel_997
Molecular Function	GO:0005337	nucleoside transmembrane transporter activity	10	15	0.00270745	0.0819035	XM_005695003.3:novel_326,XM_018051475.1:novel_1125,XM_018051475.1:novel_274,XM_018051475.1:novel_465,XM_018051475.1:novel_997,XM_018051473.1:novel_1125,XM_018051473.1:novel_274,XM_018051473.1:novel_465,XM_018051473.1:novel_997,XM_018051474.1:novel_1125,XM_018051474.1:novel_274,XM_018051474.1:novel_465,XM_018051474.1:novel_997,XM_013972991.2:novel_326,XM_005682096.3:novel_1125,XM_005682096.3:novel…
Molecular Function	GO:0017154	semaphorin receptor activity	10	15	0.00270745	0.0819035	XM_018048960.1:novel_1125,XM_018048960.1:novel_465,XM_018048960.1:novel_403,XM_018067250.1:novel_1251,XM_018067250.1:novel_403,XM_018038386.1:novel_1125,XM_018067248.1:novel_1251,XM_018067248.1:novel_403,XM_018038199.1:novel_1251,XM_018038199.1:novel_403,XM_018067246.1:novel_1251,XM_018067246.1:novel_403,XM_018067245.1:novel_1251,XM_018067245.1:novel_403,XM_018045476.1:novel_972,XM_018067249.1:no…
Biological Process	GO:0051895	negative regulation of focal adhesion assembly	16	29	0.00272958	0.082006	XM_018052256.1:novel_326,XM_013971823.2:novel_972,XM_013971823.2:novel_1125,XM_018052260.1:novel_326,XM_005693140.3:novel_972,XM_005693140.3:novel_465,XM_005693140.3:novel_1195,XM_013966099.2:novel_326,XM_005675093.3:chi-miR-1271-3p,XM_018052259.1:novel_326,XM_018054712.1:novel_465,XM_018054712.1:novel_997,XM_013971824.2:novel_972,XM_013971824.2:novel_1125,XM_018052264.1:novel_326,XM_005693143.3:…
Biological Process	GO:0070528	protein kinase C signaling	16	29	0.00272958	0.082006	XM_018038859.1:novel_1370,XM_018041026.1:novel_294,XM_018066892.1:chi-miR-1271-3p,XM_018038273.1:novel_1195,XM_018038858.1:novel_1370,XM_018041027.1:novel_294,XM_018041025.1:novel_294,XM_018066893.1:chi-miR-1271-3p,XM_018044453.1:chi-miR-193b-5p,XM_018066891.1:chi-miR-1271-3p,XM_018063034.1:novel_1195,XM_018038860.1:novel_1370,XM_018041028.1:novel_294,XR_001917011.1:novel_1195,XM_018041042.1:nove…
Molecular Function	GO:0050780	dopamine receptor binding	16	29	0.00272958	0.082006	XM_018064523.1:novel_1251,XM_018055860.1:novel_1251,XM_018055854.1:novel_1251,XR_001918863.1:novel_1251,XM_018055861.1:novel_1251,XM_018055857.1:novel_1251,XM_018055865.1:novel_1251,XM_013964117.2:novel_1125,XR_001918861.1:novel_1251,XM_018055863.1:novel_1251,XR_001918862.1:novel_1251,XM_018055859.1:novel_1251,XM_018064546.1:novel_1125,XR_001918860.1:novel_1251,XM_018055856.1:novel_1251,XM_018064…
Biological Process	GO:0061001	regulation of dendritic spine morphogenesis	18	34	0.00278114	0.0829853	XM_018047023.1:novel_1125,XM_018047023.1:novel_403,XM_018048999.1:novel_1251,XM_018048999.1:novel_403,XM_018041091.1:chi-miR-346-5p,XM_018047015.1:novel_1125,XM_018047015.1:novel_403,XM_018047021.1:novel_1125,XM_018047021.1:novel_403,XM_018047014.1:novel_1125,XM_018047014.1:novel_403,XM_018047022.1:novel_1125,XM_018047022.1:novel_403,XM_018049000.1:novel_1251,XM_018049000.1:novel_403,XM_018043873…
Cellular Component	GO:0031304	intrinsic component of mitochondrial inner membrane	18	34	0.00278114	0.0829853	XM_005682403.3:novel_1251,XM_005686702.3:novel_465,XM_013975643.2:novel_1125,XM_005700777.3:novel_403,XM_005693864.3:novel_1371,XM_018061484.1:novel_465,XM_005691301.3:novel_465,XM_005682516.3:novel_1125,XM_005682516.3:novel_1251,XM_018064825.1:novel_1251,XM_018064825.1:novel_465,XM_005677169.3:novel_1125,XM_018039555.1:novel_465,XM_018055365.1:novel_465,XM_018038406.1:novel_972,XM_018038406.1:no…
Molecular Function	GO:0030507	spectrin binding	18	34	0.00278114	0.0829853	XM_005679110.2:novel_1371,XM_018049846.1:novel_972,XM_018052264.1:novel_326,XM_018049845.1:novel_972,XM_018062429.1:novel_1091,XM_018062429.1:novel_997,XM_005683975.3:novel_326,XM_018052258.1:novel_326,XM_018063848.1:novel_1513,XM_018059002.1:novel_1251,XM_018058998.1:novel_1251,XM_018052260.1:novel_326,XM_018063847.1:novel_1125,XM_018063847.1:novel_1251,XM_018063847.1:novel_294,XM_018063847.1:no…
Biological Process	GO:0000379	tRNA-type intron splice site recognition and cleavage	6	7	0.00308498	0.0845568	XM_018063819.1:novel_1251,XM_018063820.1:novel_1251,XM_018063821.1:novel_1251,XM_018063822.1:novel_294,XM_018063822.1:novel_1487,XM_018063480.1:novel_403,XM_018063481.1:novel_403
Biological Process	GO:0002086	diaphragm contraction	6	7	0.00308498	0.0845568	XM_013972368.2:novel_982,XM_005694082.3:novel_982,XM_018063640.1:novel_982,XM_013972367.2:novel_982,XM_018063642.1:novel_982,XM_018063641.1:novel_982
Biological Process	GO:0003376	sphingosine-1-phosphate signaling pathway	9	13	0.00305749	0.0845568	XM_018040782.1:novel_1251,XM_005682351.3:novel_972,XM_018040783.1:novel_1251,XM_018051059.1:novel_972,XM_018051059.1:novel_1125,XM_018051061.1:novel_972,XM_018051061.1:novel_1125,XM_018051062.1:novel_972,XM_018051062.1:novel_1125,XM_018040781.1:novel_1251,XM_018064443.1:novel_1125,XM_018064443.1:novel_465,XM_018051060.1:novel_972,XM_018051060.1:novel_1125
Biological Process	GO:0006658	phosphatidylserine metabolic process	9	13	0.00305749	0.0845568	XM_018057289.1:chi-miR-1271-3p,XM_018051383.1:novel_972,XM_018051384.1:novel_972,XM_018058253.1:chi-miR-346-5p,XM_018058253.1:novel_1370,XM_018057400.1:novel_1251,XM_018057400.1:novel_982,XM_018057395.1:novel_1251,XM_018057395.1:novel_982,XM_018057288.1:chi-miR-1271-3p,XM_018051385.1:novel_972,XM_018051382.1:novel_972
Biological Process	GO:0007016	cytoskeletal anchoring at plasma membrane	6	7	0.00308498	0.0845568	XM_013972225.2:novel_294,XM_013972225.2:novel_465,XM_018066669.1:novel_1125,XM_018065097.1:novel_465,XM_018066668.1:novel_1125,XM_013972226.2:novel_465,XM_018066667.1:novel_1125
Biological Process	GO:0009151	purine deoxyribonucleotide metabolic process	9	13	0.00305749	0.0845568	XM_018051387.1:novel_294,XM_018057905.1:novel_972,XM_018057905.1:novel_1125,XM_018057905.1:novel_1251,XM_018057905.1:novel_465,XM_013967498.2:novel_972,XM_013967498.2:novel_294,XM_018057906.1:novel_972,XM_018057906.1:novel_1125,XM_018057906.1:novel_1251,XM_018057906.1:novel_465,XM_018051397.1:novel_1251,XM_013967497.1:novel_972,XM_013967497.1:novel_1125,XM_013967497.1:novel_294,XM_005686351.2:nov…
Biological Process	GO:0010890	positive regulation of sequestering of triglyceride	9	13	0.00305749	0.0845568	XM_018039339.1:novel_1195,XM_018050879.1:novel_982,XM_018050879.1:novel_465,XM_018054618.1:novel_1125,XM_018054618.1:novel_1251,XM_018062564.1:novel_403,XM_018050880.1:novel_982,XM_018050880.1:novel_465,NM_001285607.1:novel_997,XM_018050881.1:novel_982,XM_018050881.1:novel_465,NM_001314221.1:novel_1125,XM_018050878.1:novel_982,XM_018050878.1:novel_465
Biological Process	GO:0015821	methionine transport	6	7	0.00308498	0.0845568	XM_018062075.1:novel_326,XM_013971045.2:novel_326,XM_018062078.1:novel_326,XM_018062076.1:novel_326,XM_018045384.1:novel_1371,XM_018062077.1:novel_326
Biological Process	GO:0019441	tryptophan catabolic process to kynurenine	6	7	0.00308498	0.0845568	XM_018042134.1:novel_1251,XM_018042134.1:novel_465,XM_005698880.3:novel_1251,XM_005698880.3:novel_465,XM_005698881.3:novel_1251,XM_005698881.3:novel_465,XM_005694095.3:novel_1251,XM_005691311.3:novel_326,XM_005694097.3:novel_1251
Biological Process	GO:0021586	pons maturation	6	7	0.00308498	0.0845568	XR_001918905.1:novel_1513,XR_001918905.1:novel_1371,XR_001918904.1:novel_1513,XR_001918904.1:novel_1371,XR_001918902.1:novel_1513,XR_001918902.1:novel_1371,XM_018059306.1:novel_1195,XM_018056250.1:novel_1125,XM_018056250.1:novel_1251,XM_018056250.1:novel_462,XM_018056250.1:novel_1371,XM_018056250.1:novel_465,XR_001918903.1:novel_1513,XR_001918903.1:novel_1371
Biological Process	GO:0030835	negative regulation of actin filament depolymerization	29	63	0.00292627	0.0845568	XM_005677623.3:chi-miR-1271-3p,XM_018052259.1:novel_326,XM_018044908.1:novel_403,XM_018052714.1:novel_403,XM_018052203.1:chi-miR-1271-3p,XM_018052203.1:novel_997,XM_018052713.1:novel_403,XM_018052716.1:novel_403,XM_018052256.1:novel_326,XM_005677622.3:chi-miR-1271-3p,XM_018044909.1:novel_403,XM_018049844.1:novel_972,XM_018044907.1:novel_403,XM_013966099.2:novel_326,XM_018043098.1:novel_1251,XM_01…
Biological Process	GO:0039519	modulation by virus of host autophagy	6	7	0.00308498	0.0845568	XM_018066975.1:chi-miR-1271-3p,XM_018066977.1:chi-miR-1271-3p,XM_018066972.1:chi-miR-1271-3p,XM_018066976.1:chi-miR-1271-3p,XM_018066974.1:chi-miR-1271-3p,XM_018066973.1:chi-miR-1271-3p
Biological Process	GO:0039521	suppression by virus of host autophagy	6	7	0.00308498	0.0845568	XM_018066973.1:chi-miR-1271-3p,XM_018066974.1:chi-miR-1271-3p,XM_018066977.1:chi-miR-1271-3p,XM_018066975.1:chi-miR-1271-3p,XM_018066976.1:chi-miR-1271-3p,XM_018066972.1:chi-miR-1271-3p
Biological Process	GO:0042780	tRNA 3'-end processing	6	7	0.00308498	0.0845568	XM_018039723.1:novel_403,XM_018067189.1:novel_997,XM_018039724.1:novel_403,XM_018067191.1:novel_997,XM_018067192.1:novel_997,XM_018067190.1:novel_997
Biological Process	GO:0044845	chain elongation of O-linked mannose residue	6	7	0.00308498	0.0845568	XM_018056016.1:novel_465,XM_018056013.1:novel_465,XM_018044393.1:novel_997,XM_005693261.3:novel_294,XM_018056015.1:novel_465,XM_018056014.1:novel_465
Biological Process	GO:0046710	GDP metabolic process	13	22	0.00303622	0.0845568	XM_018044580.1:novel_465,XM_018044574.1:novel_465,XM_018044583.1:novel_465,XM_013976574.2:novel_465,XM_018064545.1:novel_1125,XM_018042832.1:novel_972,XM_018064546.1:novel_1125,XM_018044576.1:novel_465,XM_018051582.1:novel_584,XM_018042833.1:novel_972,XM_018042838.1:novel_972,XM_018051581.1:novel_584,XM_005693911.3:novel_1251,XM_005693911.3:novel_326
Biological Process	GO:0048251	elastic fiber assembly	9	13	0.00305749	0.0845568	XM_018038913.1:novel_972,XM_018038913.1:novel_465,XM_018038911.1:novel_972,XM_018038911.1:novel_465,XM_018064747.1:novel_61,XM_018064747.1:novel_294,XM_018064747.1:novel_403,XM_018038907.1:novel_972,XM_018038907.1:novel_465,XM_018038910.1:novel_972,XM_018038910.1:novel_465,XM_018038908.1:novel_972,XM_018038908.1:novel_465,XM_018038915.1:novel_972,XM_018038915.1:novel_465,XM_018038914.1:novel_972,…
Biological Process	GO:0070207	protein homotrimerization	13	22	0.00303622	0.0845568	XM_005692123.3:novel_465,XM_018058068.1:novel_1251,XM_018052395.1:novel_972,XM_018052395.1:novel_294,XM_018058070.1:novel_1251,XM_018060897.1:novel_1263,NM_001314344.1:novel_1251,NM_001314344.1:novel_997,XM_018058069.1:novel_1251,XM_013976398.2:novel_997,XM_018058067.1:novel_1251,XM_018058072.1:novel_1251,XM_013976396.2:novel_997,XM_005692122.3:novel_465,XM_018058071.1:novel_1251
Biological Process	GO:0071955	recycling endosome to Golgi transport	6	7	0.00308498	0.0845568	XM_018049768.1:novel_61,XM_018049767.1:novel_61,XM_013964821.2:novel_61,XM_018049769.1:novel_61,XM_018049771.1:novel_61,XM_018049772.1:novel_61
Biological Process	GO:0098789	pre-mRNA cleavage required for polyadenylation	6	7	0.00308498	0.0845568	XM_018044367.1:novel_658,XM_005700155.3:novel_658,XM_018040205.1:chi-miR-1271-3p,XM_018042694.1:novel_1125,XM_018042694.1:novel_465,XM_018040202.1:chi-miR-1271-3p,XM_018040206.1:chi-miR-1271-3p
Biological Process	GO:1900452	regulation of long term synaptic depression	6	7	0.00308498	0.0845568	XM_005690366.3:novel_465,XM_018058007.1:novel_1125,XM_018059997.1:novel_465,XM_018048998.1:novel_1251,XM_018048998.1:novel_403,XM_018048999.1:novel_1251,XM_018048999.1:novel_403,XM_018049000.1:novel_1251,XM_018049000.1:novel_403
Biological Process	GO:1903525	regulation of membrane tubulation	6	7	0.00308498	0.0845568	XM_018051075.1:novel_1125,XM_018051075.1:novel_1251,XM_018051076.1:novel_1125,XM_018051076.1:novel_1251,XM_018051081.1:novel_1251,XM_018051081.1:novel_982,XM_018051081.1:chi-miR-1271-3p,XM_018051078.1:novel_1125,XM_018051078.1:novel_1251,XM_018051079.1:novel_1125,XM_018051079.1:novel_1251,XM_018051073.1:novel_1125,XM_018051073.1:novel_1251
Biological Process	GO:1903526	negative regulation of membrane tubulation	6	7	0.00308498	0.0845568	XM_018051078.1:novel_1125,XM_018051078.1:novel_1251,XM_018051073.1:novel_1125,XM_018051073.1:novel_1251,XM_018051079.1:novel_1125,XM_018051079.1:novel_1251,XM_018051075.1:novel_1125,XM_018051075.1:novel_1251,XM_018051081.1:novel_1251,XM_018051081.1:novel_982,XM_018051081.1:chi-miR-1271-3p,XM_018051076.1:novel_1125,XM_018051076.1:novel_1251
Cellular Component	GO:0005811	lipid droplet	37	85	0.0028735	0.0845568	XM_018050879.1:novel_982,XM_018050879.1:novel_465,XM_018050881.1:novel_982,XM_018050881.1:novel_465,XM_018050878.1:novel_982,XM_018050878.1:novel_465,XM_018044609.1:chi-miR-346-5p,XM_005685207.3:novel_465,XM_018066567.1:novel_61,XM_018050880.1:novel_982,XM_018050880.1:novel_465,XM_018062483.1:novel_61,XM_018062483.1:novel_1371,XM_018051766.1:novel_1125,XM_018062482.1:novel_61,XM_018062482.1:novel…
Cellular Component	GO:0031502	dolichyl-phosphate-mannose-protein mannosyltransferase complex	6	7	0.00308498	0.0845568	XM_005693261.3:novel_294,XM_018056014.1:novel_465,XM_018056015.1:novel_465,XM_018056016.1:novel_465,XM_018044393.1:novel_997,XM_018056013.1:novel_465
Cellular Component	GO:0031901	early endosome membrane	38	88	0.00301288	0.0845568	XM_018062098.1:novel_403,XM_018054411.1:novel_1263,XM_018054411.1:novel_465,XM_018063589.1:novel_326,XM_018048103.1:novel_274,XM_018045154.1:novel_1263,XM_005693844.3:novel_1251,XM_018048102.1:novel_274,XM_018045153.1:novel_1263,XM_018054712.1:novel_465,XM_018054712.1:novel_997,XM_018048101.1:novel_274,XM_018055419.1:novel_294,XM_018055419.1:novel_403,XM_018055419.1:novel_997,XM_018050868.1:novel…
Cellular Component	GO:0043209	myelin sheath	82	217	0.00295654	0.0845568	XM_018039238.1:novel_1125,XM_018039238.1:novel_1251,XM_018039238.1:novel_465,XM_005698374.3:novel_294,XM_018055855.1:novel_1251,XM_018055864.1:novel_1251,XM_018055856.1:novel_1251,XM_018060039.1:novel_997,XM_013962506.2:novel_1371,XM_013962506.2:novel_403,XM_018039236.1:novel_1125,XM_018039236.1:novel_1251,XM_018039236.1:novel_465,XR_001918863.1:novel_1251,XR_001918861.1:novel_1251,XM_018064127.1…
Cellular Component	GO:0044440	endosomal part	129	361	0.00287071	0.0845568	XM_018045156.1:novel_1263,XR_001917423.1:novel_1125,XM_018066277.1:novel_1125,XM_018048098.1:novel_274,XM_013973826.2:novel_403,XM_018050995.1:novel_1263,XM_018050995.1:novel_1251,XM_018057730.1:chi-miR-1271-3p,XM_018059411.1:novel_294,XM_018060768.1:novel_465,XM_018051381.1:novel_462,XM_018051381.1:novel_403,XM_018054712.1:novel_465,XM_018054712.1:novel_997,XM_018038770.1:novel_465,XM_018038770.…
Cellular Component	GO:0097470	ribbon synapse	6	7	0.00308498	0.0845568	XM_018041154.1:novel_1377,XM_018041152.1:novel_1377,XM_018041153.1:novel_1377,XM_018059016.1:novel_1251,XM_018041155.1:novel_1377,XM_018059014.1:novel_1251
Molecular Function	GO:0004449	isocitrate dehydrogenase (NAD+) activity	6	7	0.00308498	0.0845568	XM_018057444.1:novel_1195,XM_018044769.1:novel_465,XR_001919025.1:novel_1195,XM_018044772.1:novel_465,XM_018044770.1:novel_465,XM_018057445.1:novel_1195
Molecular Function	GO:0004558	alpha-1,4-glucosidase activity	6	7	0.00308498	0.0845568	XM_005694082.3:novel_982,XM_018063640.1:novel_982,XM_013972368.2:novel_982,XM_018063642.1:novel_982,XM_018063641.1:novel_982,XM_013972367.2:novel_982
Molecular Function	GO:0008273	calcium, potassium:sodium antiporter activity	6	7	0.00308498	0.0845568	XM_013965892.2:novel_403,XM_005695333.3:novel_658,XM_005695332.3:novel_658,XM_018051915.1:novel_403,XM_013965891.2:novel_403,XM_018053643.1:novel_972,XM_018053643.1:chi-miR-1271-3p
Molecular Function	GO:0008898	S-adenosylmethionine-homocysteine S-methyltransferase activity	6	7	0.00308498	0.0845568	XM_018042442.1:chi-miR-1271-3p,XM_018042446.1:chi-miR-1271-3p,XM_018042443.1:chi-miR-1271-3p,XM_018042444.1:chi-miR-1271-3p,XM_018053790.1:novel_403,XM_005685071.3:novel_997
Molecular Function	GO:0015190	L-leucine transmembrane transporter activity	6	7	0.00308498	0.0845568	XM_018062077.1:novel_326,XM_005691915.3:novel_1370,XM_018062076.1:novel_326,XM_018062078.1:novel_326,XM_013971045.2:novel_326,XM_018062075.1:novel_326
Molecular Function	GO:0015658	branched-chain amino acid transmembrane transporter activity	6	7	0.00308498	0.0845568	XM_013971045.2:novel_326,XM_018062075.1:novel_326,XM_005691915.3:novel_1370,XM_018062077.1:novel_326,XM_018062078.1:novel_326,XM_018062076.1:novel_326
Molecular Function	GO:0019166	trans-2-enoyl-CoA reductase (NADPH) activity	6	7	0.00308498	0.0845568	XM_013973781.2:novel_1125,XM_005676751.3:novel_1125,XM_018057233.1:novel_1125,XM_005676749.3:novel_1125,XM_018057207.1:novel_465,XM_005676753.3:novel_1125
Molecular Function	GO:0036435	K48-linked polyubiquitin binding	6	7	0.00308498	0.0845568	XM_018043533.1:novel_997,XM_018044839.1:novel_403,XM_018044839.1:novel_997,XM_018063596.1:novel_326,XM_018044840.1:novel_403,XM_018044840.1:novel_997,XM_005699785.2:novel_403,XM_005699785.2:novel_997,XM_005699786.3:novel_403,XM_005699786.3:novel_997
Molecular Function	GO:0043865	methionine transmembrane transporter activity	6	7	0.00308498	0.0845568	XM_018062075.1:novel_326,XM_013971045.2:novel_326,XM_018062078.1:novel_326,XM_018062076.1:novel_326,XM_018045384.1:novel_1371,XM_018062077.1:novel_326
Molecular Function	GO:0051959	dynein light intermediate chain binding	6	7	0.00308498	0.0845568	XM_005691359.3:novel_465,XM_005691362.3:novel_1125,XM_005691363.3:novel_403,XM_018061364.1:novel_403,XM_013970618.2:novel_465,XM_013970619.2:novel_123,XM_013970619.2:novel_465,XM_013970619.2:novel_997
Biological Process	GO:0048846	axon extension involved in axon guidance	21	42	0.00318663	0.0862624	XM_018066811.1:novel_1125,XM_013975176.2:novel_294,XM_018067132.1:novel_1125,XM_018067132.1:novel_1251,XM_018066812.1:novel_1125,XM_018054874.1:chi-miR-1271-3p,XM_018054874.1:novel_403,XM_018054874.1:novel_997,XM_018067131.1:novel_1125,XM_018067131.1:novel_1251,XM_018054875.1:chi-miR-1271-3p,XM_018054875.1:novel_403,XM_018054875.1:novel_997,XM_018050662.1:novel_1371,XM_018066809.1:novel_1125,XM_0…
Biological Process	GO:0051129	negative regulation of cellular component organization	242	720	0.00316025	0.0862624	XM_018066959.1:novel_326,XM_018062614.1:novel_326,XM_018051126.1:novel_1513,XM_018051126.1:novel_1251,XM_018062259.1:novel_972,XM_018057681.1:novel_997,XM_018046279.1:novel_326,XM_018046279.1:novel_997,XM_005678565.3:novel_1251,XM_018054715.1:novel_465,XM_018054715.1:novel_997,NM_001314303.1:novel_1487,XM_018056759.1:novel_1125,XM_018039237.1:novel_1125,XM_018039237.1:novel_1251,XM_018039237.1:no…
Biological Process	GO:1902284	neuron projection extension involved in neuron projection guidance	21	42	0.00318663	0.0862624	XM_005677358.3:novel_326,XM_018062464.1:novel_462,XM_018054871.1:chi-miR-1271-3p,XM_018054871.1:novel_403,XM_018054871.1:novel_997,XM_018067130.1:novel_1125,XM_018067130.1:novel_1251,XM_018066816.1:novel_1125,XM_013976694.2:novel_326,XM_018054872.1:chi-miR-1271-3p,XM_018054872.1:novel_403,XM_018054872.1:novel_997,XM_018054877.1:chi-miR-1271-3p,XM_018054877.1:novel_403,XM_018054877.1:novel_997,XM_…
Cellular Component	GO:0045095	keratin filament	30	66	0.00316686	0.0862624	XM_013976138.1:chi-miR-193b-5p,XM_005679937.3:novel_1251,XM_005679937.3:novel_465,XM_005679934.3:novel_294,XM_005679934.3:novel_465,XM_005679931.3:novel_465,XM_005679931.3:novel_1195,XM_005679940.3:novel_972,XM_005679940.3:novel_1125,XM_018047728.1:novel_1251,XM_005683152.3:novel_584,XM_018047723.1:novel_1195,XM_005679935.3:novel_972,XM_018045183.1:novel_465,XM_005683156.3:novel_584,XM_005683153.…
Molecular Function	GO:0005102	receptor binding	563	1769	0.00318145	0.0862624	XM_018041116.1:novel_465,XM_018048999.1:novel_1251,XM_018048999.1:novel_403,XM_005693214.3:novel_1251,XR_001918862.1:novel_1251,XM_018061175.1:novel_294,XM_018061175.1:novel_465,XM_005701404.3:novel_1371,XM_005678695.3:novel_123,XM_018041800.1:novel_1251,XM_018041800.1:novel_403,XM_018046351.1:novel_465,XM_018039177.1:novel_326,XM_018055965.1:novel_1251,XM_018055965.1:novel_997,XM_018053059.1:nov…
Molecular Function	GO:0017048	Rho GTPase binding	46	111	0.00318548	0.0862624	XM_018060469.1:novel_997,XM_018063893.1:novel_1263,XM_018063893.1:novel_982,XM_018063893.1:novel_462,XM_018064540.1:novel_972,XM_018064540.1:novel_584,XM_018063138.1:novel_1371,XM_018047821.1:novel_326,XM_018044192.1:novel_1251,XM_018048730.1:novel_1251,XM_018048730.1:chi-miR-1271-3p,XM_018048731.1:novel_1251,XM_018048731.1:chi-miR-1271-3p,XM_018054713.1:novel_465,XM_018054713.1:novel_997,XM_0180…
Biological Process	GO:0000707	meiotic DNA recombinase assembly	7	9	0.00340995	0.0864271	XM_018066013.1:novel_1125,XM_018066012.1:novel_1125,XM_018066011.1:novel_1125,XM_018064227.1:novel_403,XM_018066014.1:novel_1125,XM_018064228.1:novel_403,XM_018064229.1:novel_403
Biological Process	GO:0001325	formation of extrachromosomal circular DNA	7	9	0.00340995	0.0864271	XM_018066011.1:novel_1125,XM_018062600.1:novel_982,XM_018066013.1:novel_1125,XM_018066012.1:novel_1125,XM_018062601.1:novel_982,XM_018066014.1:novel_1125,XM_018062599.1:novel_982
Biological Process	GO:0003360	brainstem development	8	11	0.00333098	0.0864271	XM_018052388.1:novel_465,XM_018052387.1:novel_465,XM_018052391.1:novel_465,XM_018052389.1:novel_465,XM_005681688.3:novel_1371,XM_005681688.3:novel_465,XM_018052393.1:novel_465,XM_018052392.1:novel_465,XM_018052390.1:novel_465
Biological Process	GO:0006646	phosphatidylethanolamine biosynthetic process	8	11	0.00333098	0.0864271	XM_018065451.1:novel_465,XM_018065451.1:novel_997,XM_018051385.1:novel_972,XM_018051382.1:novel_972,XM_018065452.1:novel_982,XM_018060003.1:novel_1125,XM_018051383.1:novel_972,XM_018065450.1:novel_982,XM_018051384.1:novel_972
Biological Process	GO:0015939	pantothenate metabolic process	7	9	0.00340995	0.0864271	XR_001919022.1:novel_972,XM_018057386.1:novel_972,XM_018057388.1:novel_972,XM_018057385.1:novel_972,XM_018057389.1:novel_972,XM_018057389.1:novel_997,XM_018057383.1:novel_972,XM_018057387.1:novel_972
Biological Process	GO:0030854	positive regulation of granulocyte differentiation	8	11	0.00333098	0.0864271	XM_018061217.1:novel_1125,XM_013976398.2:novel_997,XM_005675001.3:novel_1487,XM_018047244.1:novel_462,XM_018047246.1:novel_462,XM_018052603.1:chi-miR-1271-3p,XM_018047245.1:novel_462,XM_013976396.2:novel_997
Biological Process	GO:0032435	negative regulation of proteasomal ubiquitin-dependent protein catabolic process	19	37	0.00336932	0.0864271	XM_018043533.1:novel_997,XM_018038276.1:novel_294,XM_013973685.2:novel_294,XM_018051176.1:chi-miR-193b-5p,XM_018051176.1:novel_1125,XM_018051176.1:novel_465,XM_018051176.1:novel_1487,XM_005699786.3:novel_403,XM_005699786.3:novel_997,XM_005695770.3:novel_294,XM_018038275.1:novel_294,XM_005696358.2:novel_1487,XM_018038762.1:novel_1251,XM_018038762.1:novel_326,XM_018038762.1:novel_465,XM_005695769.3…
Biological Process	GO:0032534	regulation of microvillus assembly	7	9	0.00340995	0.0864271	XM_018055261.1:novel_1251,XM_018055261.1:chi-miR-1271-3p,XM_018055261.1:novel_1487,XM_018040922.1:novel_1251,XM_018040922.1:novel_465,XM_018055290.1:novel_1251,XM_018055290.1:chi-miR-1271-3p,XM_018055290.1:novel_1487,XM_018055259.1:novel_1251,XM_018055259.1:chi-miR-1271-3p,XM_018055259.1:novel_1487,XM_018055298.1:novel_1251,XM_018055298.1:chi-miR-1271-3p,XM_018055298.1:novel_1487,XM_018055255.1:n…
Biological Process	GO:0035235	ionotropic glutamate receptor signaling pathway	19	37	0.00336932	0.0864271	XM_018056250.1:novel_1125,XM_018056250.1:novel_1251,XM_018056250.1:novel_462,XM_018056250.1:novel_1371,XM_018056250.1:novel_465,XM_018056249.1:novel_465,XM_018056249.1:novel_584,XM_005683169.3:chi-miR-346-5p,XR_001918902.1:novel_1513,XR_001918902.1:novel_1371,XM_018062704.1:chi-miR-193b-5p,XM_018062704.1:novel_1371,XM_018056251.1:novel_465,XM_005697654.3:novel_123,XM_005697654.3:novel_1251,XR_001…
Biological Process	GO:0035967	cellular response to topologically incorrect protein	48	117	0.00334329	0.0864271	XM_018053100.1:novel_1195,XM_018061624.1:novel_1195,XM_018046279.1:novel_326,XM_018046279.1:novel_997,XM_018055709.1:novel_1251,XM_018055709.1:novel_294,XM_018049845.1:novel_972,XM_018043271.1:chi-miR-346-5p,XM_018043271.1:novel_1125,XM_013963137.2:chi-miR-346-5p,XM_005680285.3:novel_1251,XM_018050857.1:novel_1125,XM_018050857.1:novel_1195,XM_005682568.3:novel_1125,XM_005682568.3:novel_1195,XM_01…
Biological Process	GO:0045657	positive regulation of monocyte differentiation	7	9	0.00340995	0.0864271	XM_018061673.1:novel_1251,XM_018061674.1:novel_1251,XM_018061670.1:novel_1251,XM_018061672.1:novel_1251,XM_018061669.1:novel_1251,XM_018061671.1:novel_1251,XM_018061675.1:novel_1251
Biological Process	GO:0045933	positive regulation of muscle contraction	15	27	0.00337243	0.0864271	XM_018042600.1:chi-miR-10b-5p,XM_013965499.2:novel_1251,XM_018045956.1:novel_403,XM_018057904.1:novel_972,XM_018057904.1:novel_1125,XM_018057904.1:novel_1251,XM_018057904.1:novel_465,XM_018057906.1:novel_972,XM_018057906.1:novel_1125,XM_018057906.1:novel_1251,XM_018057906.1:novel_465,XM_018057905.1:novel_972,XM_018057905.1:novel_1125,XM_018057905.1:novel_1251,XM_018057905.1:novel_465,XM_005699135…
Biological Process	GO:0048711	positive regulation of astrocyte differentiation	7	9	0.00340995	0.0864271	XM_018043487.1:novel_1125,XM_018065748.1:novel_1125,XM_018046555.1:novel_997,XM_018065698.1:novel_1125,XM_018065698.1:novel_294,XM_018065703.1:novel_1125,XM_018065724.1:novel_1125,XM_018065679.1:novel_1125
Biological Process	GO:0060136	embryonic process involved in female pregnancy	7	9	0.00340995	0.0864271	XM_018058069.1:novel_1251,XM_018058071.1:novel_1251,NM_001314344.1:novel_1251,NM_001314344.1:novel_997,XM_018058072.1:novel_1251,XM_018058067.1:novel_1251,XM_018058068.1:novel_1251,XM_018058070.1:novel_1251
Biological Process	GO:0061469	regulation of type B pancreatic cell proliferation	8	11	0.00333098	0.0864271	XM_018058998.1:novel_1251,XM_018059002.1:novel_1251,XM_018065020.1:novel_326,XM_018047733.1:novel_326,XM_005700784.3:chi-miR-10a-5p,XM_005700784.3:chi-miR-10b-5p,XM_013976454.2:chi-miR-10a-5p,XM_013976454.2:chi-miR-10b-5p,XM_018047734.1:novel_326,XM_018044873.1:chi-miR-10a-5p,XM_018044873.1:chi-miR-10b-5p
Biological Process	GO:0070120	ciliary neurotrophic factor-mediated signaling pathway	8	11	0.00333098	0.0864271	XM_018052390.1:novel_465,XM_018052392.1:novel_465,XM_018052393.1:novel_465,XM_018052389.1:novel_465,XM_018052391.1:novel_465,XM_018052387.1:novel_465,XM_005690293.3:novel_462,XM_018052388.1:novel_465
Biological Process	GO:0071712	ER-associated misfolded protein catabolic process	8	11	0.00333098	0.0864271	XM_018044839.1:novel_403,XM_018044839.1:novel_997,XM_005691649.3:novel_972,XM_005691649.3:novel_1251,XM_018044393.1:novel_997,XM_005691648.3:novel_972,XM_005691648.3:novel_1251,XM_018044840.1:novel_403,XM_018044840.1:novel_997,XM_005688870.3:novel_465,XM_005693261.3:novel_294,XM_005691647.3:novel_972,XM_005691647.3:novel_1251
Biological Process	GO:0090656	t-circle formation	7	9	0.00340995	0.0864271	XM_018066013.1:novel_1125,XM_018066012.1:novel_1125,XM_018062600.1:novel_982,XM_018066011.1:novel_1125,XM_018062599.1:novel_982,XM_018066014.1:novel_1125,XM_018062601.1:novel_982
Biological Process	GO:0090737	telomere maintenance via telomere trimming	7	9	0.00340995	0.0864271	XM_018066014.1:novel_1125,XM_018062599.1:novel_982,XM_018062601.1:novel_982,XM_018066012.1:novel_1125,XM_018066013.1:novel_1125,XM_018062600.1:novel_982,XM_018066011.1:novel_1125
Biological Process	GO:2001286	regulation of caveolin-mediated endocytosis	7	9	0.00340995	0.0864271	XM_018054833.1:novel_1125,XM_018054832.1:novel_1125,XM_018054831.1:novel_1125,XM_018057838.1:novel_1251,XM_018057838.1:novel_326,XM_018057838.1:novel_465,XR_001918763.1:novel_403,XM_018057839.1:novel_1251,XM_018057839.1:novel_326,XM_018057839.1:novel_465,XM_018057837.1:novel_1251,XM_018057837.1:novel_326,XM_018057837.1:novel_465
Cellular Component	GO:0005639	integral component of nuclear inner membrane	8	11	0.00333098	0.0864271	XM_018061324.1:novel_1125,XM_018061326.1:novel_1125,XM_018066887.1:chi-miR-193b-5p,XM_018061323.1:novel_1125,XM_005691420.3:novel_1487,XM_018039066.1:novel_1125,XM_018039066.1:novel_997,XM_018061263.1:novel_1487,XM_018058943.1:novel_1125
Cellular Component	GO:0030117	membrane coat	58	146	0.0032446	0.0864271	XM_018058318.1:novel_584,XM_018055854.1:novel_1251,XM_018055860.1:novel_1251,XM_018064755.1:novel_1125,XM_005699216.3:novel_997,XM_018064754.1:novel_1125,XM_018043264.1:novel_972,XM_005685238.3:novel_1251,XM_018063554.1:novel_997,XM_018055859.1:novel_1251,XR_001917570.1:novel_403,XM_018055858.1:novel_1251,XM_005682607.3:novel_1125,XM_018043263.1:novel_972,XR_001918860.1:novel_1251,XM_018062810.1:…
Cellular Component	GO:0031229	intrinsic component of nuclear inner membrane	8	11	0.00333098	0.0864271	XM_018061323.1:novel_1125,XM_018061324.1:novel_1125,XM_018061326.1:novel_1125,XM_018066887.1:chi-miR-193b-5p,XM_018058943.1:novel_1125,XM_005691420.3:novel_1487,XM_018039066.1:novel_1125,XM_018039066.1:novel_997,XM_018061263.1:novel_1487
Cellular Component	GO:0044453	nuclear membrane part	8	11	0.00333098	0.0864271	XM_018058943.1:novel_1125,XM_018061263.1:novel_1487,XM_018039066.1:novel_1125,XM_018039066.1:novel_997,XM_005691420.3:novel_1487,XM_018061323.1:novel_1125,XM_018066887.1:chi-miR-193b-5p,XM_018061324.1:novel_1125,XM_018061326.1:novel_1125
Cellular Component	GO:0048475	coated membrane	58	146	0.0032446	0.0864271	XM_018043903.1:novel_403,XR_001917195.1:novel_972,XR_001917195.1:novel_1195,XR_001917195.1:novel_997,XR_001918861.1:novel_1251,XR_001297293.2:novel_972,XR_001297293.2:novel_1195,XR_001297293.2:novel_997,XM_018055857.1:novel_1251,XM_018055865.1:novel_1251,XM_018054608.1:novel_1251,XM_018055861.1:novel_1251,XR_001918863.1:novel_1251,XM_018047549.1:novel_326,XM_018042132.1:novel_997,XM_018061022.1:n…
Molecular Function	GO:0000268	peroxisome targeting sequence binding	7	9	0.00340995	0.0864271	XM_018048536.1:novel_1125,XM_018048537.1:novel_1125,XM_018048535.1:novel_1125,XM_018048532.1:novel_1125,XM_018048533.1:novel_1125,XM_018048534.1:novel_1125,XM_018048531.1:novel_1125
Molecular Function	GO:0001515	opioid peptide activity	7	9	0.00340995	0.0864271	XM_018043562.1:novel_462,XM_018043562.1:novel_1487,XM_018058489.1:novel_972,XM_018058489.1:novel_997,XM_005683550.3:novel_403,XM_018058488.1:novel_972,XM_018058488.1:novel_997,XM_018051867.1:novel_403,XM_018058487.1:novel_972,XM_018058487.1:novel_997,XM_018051866.1:novel_403
Molecular Function	GO:0016298	lipase activity	59	149	0.00327798	0.0864271	XR_001918544.1:novel_1251,XM_005694967.3:chi-miR-1271-3p,XM_018062484.1:novel_61,XM_018062484.1:novel_1371,XM_005691644.3:novel_1125,XM_005676906.3:novel_465,XM_013972683.2:chi-miR-346-5p,XM_013972683.2:novel_1125,XM_013972683.2:chi-miR-1271-3p,XM_005692174.2:novel_972,XM_005676916.3:novel_982,XM_018042656.1:novel_274,XM_018042656.1:novel_403,XM_018066969.1:novel_1251,XM_018054407.1:novel_1263,XM…
Molecular Function	GO:0016421	CoA carboxylase activity	8	11	0.00333098	0.0864271	XM_018064172.1:novel_274,XM_018064172.1:novel_465,XM_018064170.1:novel_274,XM_018064170.1:novel_465,XM_018061094.1:novel_462,XM_018064171.1:novel_274,XM_018064171.1:novel_465,XM_018064169.1:novel_274,XM_018064169.1:novel_465,XM_018064168.1:novel_274,XM_018064168.1:novel_465,XM_018064173.1:novel_274,XM_018064173.1:novel_465,XM_018064174.1:novel_274,XM_018064174.1:novel_465
Molecular Function	GO:0016595	glutamate binding	7	9	0.00340995	0.0864271	XM_018056250.1:novel_1125,XM_018056250.1:novel_1251,XM_018056250.1:novel_462,XM_018056250.1:novel_1371,XM_018056250.1:novel_465,XM_018056248.1:novel_465,XR_001918903.1:novel_1513,XR_001918903.1:novel_1371,XR_001918904.1:novel_1513,XR_001918904.1:novel_1371,XR_001918905.1:novel_1513,XR_001918905.1:novel_1371,XM_018056251.1:novel_465,XR_001918902.1:novel_1513,XR_001918902.1:novel_1371
Molecular Function	GO:0031994	insulin-like growth factor I binding	8	11	0.00333098	0.0864271	NM_001285678.1:novel_1251,XM_018054247.1:novel_972,NM_001314243.1:novel_403,NM_001314299.1:novel_1251,NM_001285763.1:novel_997,XM_018054254.1:novel_972,XM_018054265.1:novel_972,NM_001314219.1:novel_403
Molecular Function	GO:0032404	mismatch repair complex binding	7	9	0.00340995	0.0864271	XM_005678544.3:novel_1125,XM_005695539.3:chi-miR-193b-5p,XM_018067025.1:novel_465,XM_005678543.3:novel_1125,XM_013973336.2:chi-miR-193b-5p,XM_013962899.2:novel_1125,XM_005678542.3:novel_1125
Molecular Function	GO:0034987	immunoglobulin receptor binding	7	9	0.00340995	0.0864271	XM_018066106.1:novel_403,XM_018066108.1:novel_403,XM_018066107.1:novel_403,XM_018056811.1:chi-miR-193b-5p,XM_018056826.1:chi-miR-193b-5p,XM_018056824.1:chi-miR-193b-5p,XM_018056817.1:chi-miR-193b-5p
Molecular Function	GO:0004896	cytokine receptor activity	50	123	0.00348248	0.0880952	XM_005680669.3:novel_326,XM_005680669.3:novel_294,XM_005682564.3:novel_1251,XM_005682564.3:novel_465,XM_018052397.1:novel_1251,XM_018052397.1:novel_403,XM_018052392.1:novel_465,XM_018045361.1:novel_1125,XM_018045361.1:novel_1251,XM_018055813.1:novel_294,XM_018055813.1:novel_403,XM_018059700.1:chi-miR-346-5p,XM_013976846.2:novel_462,XM_013972151.2:novel_403,XM_018041047.1:novel_1125,XM_005680671.3…
Molecular Function	GO:0002020	protease binding	52	129	0.0036038	0.0909891	XM_018038858.1:novel_1370,XM_018046038.1:novel_1251,XM_018038979.1:novel_465,XM_018038859.1:novel_1370,XM_018047059.1:novel_1487,NM_001286442.1:novel_1125,XM_005695358.3:chi-miR-346-5p,XM_018054187.1:novel_1251,XM_005688870.3:novel_465,XM_013975635.2:novel_972,XM_013975635.2:novel_1251,XM_005682272.3:novel_294,XM_005682272.3:novel_465,XM_005682272.3:novel_1487,XM_018043484.1:novel_1251,XM_0180460…
Biological Process	GO:0038203	TORC2 signaling	12	20	0.00368698	0.0920274	XM_018055777.1:novel_462,XM_018049571.1:novel_1263,XM_018055770.1:novel_462,XM_018049570.1:novel_1263,XM_018059232.1:chi-miR-1271-3p,XM_005687140.3:novel_462,XM_018055769.1:novel_462,XM_018049573.1:novel_1263,XM_018055772.1:novel_462,XM_018055773.1:novel_462,XM_018055774.1:novel_462,XM_018055771.1:novel_1125
Biological Process	GO:0045987	positive regulation of smooth muscle contraction	12	20	0.00368698	0.0920274	XM_018066689.1:novel_1370,XM_005682579.3:novel_1513,XM_018050831.1:novel_1513,XM_018052358.1:novel_1263,XM_005678617.3:chi-miR-1271-3p,XM_005686308.3:chi-miR-1271-3p,XM_013965499.2:novel_1251,XM_018042600.1:chi-miR-10b-5p,XM_018057904.1:novel_972,XM_018057904.1:novel_1125,XM_018057904.1:novel_1251,XM_018057904.1:novel_465,XM_018057905.1:novel_972,XM_018057905.1:novel_1125,XM_018057905.1:novel_125…
Biological Process	GO:0090199	regulation of release of cytochrome c from mitochondria	22	45	0.00366255	0.0920274	XM_018052049.1:novel_1125,XM_018062114.1:novel_462,XM_018065817.1:novel_982,XM_018054643.1:novel_465,XM_018057682.1:novel_997,XM_005693530.3:chi-miR-193b-5p,XM_005693530.3:novel_326,XM_018046279.1:novel_326,XM_018046279.1:novel_997,XM_018062258.1:novel_462,XM_018057681.1:novel_997,XM_018062751.1:novel_1125,XM_018062751.1:novel_465,XM_018062751.1:novel_1487,XM_018062751.1:novel_997,XM_018064593.1:…
Biological Process	GO:0097320	plasma membrane tubulation	12	20	0.00368698	0.0920274	XM_018051075.1:novel_1125,XM_018051075.1:novel_1251,XM_018039237.1:novel_1125,XM_018039237.1:novel_1251,XM_018039237.1:novel_465,XM_018062680.1:novel_1251,XM_018062680.1:novel_1195,XM_018048741.1:novel_972,XM_018039238.1:novel_1125,XM_018039238.1:novel_1251,XM_018039238.1:novel_465,XM_018051079.1:novel_1125,XM_018051079.1:novel_1251,XM_018039236.1:novel_1125,XM_018039236.1:novel_1251,XM_018039236…
Biological Process	GO:1903051	negative regulation of proteolysis involved in cellular protein catabolic process	22	45	0.00366255	0.0920274	XM_018054923.1:novel_465,XM_018051179.1:chi-miR-193b-5p,XM_018051179.1:novel_1125,XM_018051179.1:novel_465,XM_018051179.1:novel_1487,XM_018065313.1:novel_326,XM_018065312.1:novel_326,XM_018038761.1:novel_1251,XM_018038761.1:novel_326,XM_018038761.1:novel_465,XM_018051178.1:chi-miR-193b-5p,XM_018051178.1:novel_1125,XM_018051178.1:novel_465,XM_018051178.1:novel_1487,XM_018051177.1:chi-miR-193b-5p,X…
Cellular Component	GO:0005640	nuclear outer membrane	12	20	0.00368698	0.0920274	XM_018066220.1:novel_1125,XM_018066220.1:novel_982,XM_018051603.1:novel_465,XM_018051604.1:novel_465,XM_018066223.1:novel_547,XM_018066223.1:novel_997,XM_018060542.1:novel_294,XM_018066222.1:novel_547,XM_018066222.1:novel_997,XM_018052395.1:novel_972,XM_018052395.1:novel_294,XM_018051605.1:novel_1125,XM_018051605.1:novel_465,XM_018051605.1:novel_997,XM_018066221.1:novel_547,XM_018066221.1:novel_9…
Biological Process	GO:0051402	neuron apoptotic process	106	292	0.0037122	0.0924809	XM_018054420.1:novel_1125,XM_005700378.2:novel_465,XM_013969493.2:novel_1125,XM_013969493.2:novel_462,XM_018052392.1:novel_465,XM_018053097.1:novel_465,XM_018057847.1:novel_1195,XM_018057847.1:novel_997,XM_018059686.1:novel_1125,XM_018059686.1:novel_462,XR_001918904.1:novel_1513,XR_001918904.1:novel_1371,XM_018056251.1:novel_465,XM_018039077.1:novel_465,XM_018039077.1:novel_997,XR_001919032.1:nov…
Biological Process	GO:1902904	negative regulation of supramolecular fiber organization	60	153	0.00392952	0.0977096	XM_005683975.3:novel_326,XM_018052715.1:novel_403,XM_018052258.1:novel_326,XM_018056759.1:novel_1125,XM_005692274.3:chi-miR-193b-5p,XM_005692274.3:novel_294,XM_018043817.1:chi-miR-1271-3p,XM_018044910.1:novel_403,XM_005690643.3:novel_1487,XM_018048999.1:novel_1251,XM_018048999.1:novel_403,XM_018061025.1:novel_972,XM_018061025.1:novel_1125,XM_018061025.1:novel_1251,XM_018056751.1:novel_1125,XM_005…
Biological Process	GO:0007589	body fluid secretion	39	92	0.00395817	0.0979606	XM_018043586.1:novel_1125,XM_018043586.1:novel_1251,XM_018043586.1:novel_465,XM_018043586.1:novel_1195,XM_018047113.1:novel_465,XM_005680110.3:novel_326,NM_001285751.1:novel_403,XM_018065112.1:chi-miR-346-5p,XM_018047813.1:novel_326,XM_018059381.1:novel_1263,XM_018059381.1:novel_294,XM_018041612.1:novel_982,XM_018047872.1:novel_1251,XM_005690167.3:novel_403,XM_018047873.1:novel_1251,XM_018057905.…
Cellular Component	GO:0044304	main axon	39	92	0.00395817	0.0979606	XM_018050940.1:novel_997,XM_018066668.1:novel_1125,XM_018042838.1:novel_972,XM_005690643.3:novel_1487,XM_018065748.1:novel_1125,XM_018042836.1:novel_972,XM_018055861.1:novel_1251,XR_001918863.1:novel_1251,XM_018042832.1:novel_972,XM_018066667.1:novel_1125,XM_018060040.1:novel_997,XM_018065703.1:novel_1125,XR_001918861.1:novel_1251,XM_018055865.1:novel_1251,XM_018055857.1:novel_1251,XM_018042835.1…
Molecular Function	GO:0071949	FAD binding	20	40	0.003962	0.0979606	XM_005675725.3:chi-miR-346-5p,XM_005675725.3:novel_1125,XM_005675722.3:chi-miR-346-5p,XM_005675722.3:novel_1125,XM_018053112.1:chi-miR-346-5p,XM_018053112.1:novel_1125,XM_018044473.1:novel_1125,XM_018044473.1:novel_1513,XM_018044473.1:novel_1487,XM_018044473.1:novel_997,XM_005675727.3:chi-miR-346-5p,XM_005675727.3:novel_1125,XM_018044858.1:novel_972,XM_018044858.1:novel_465,XM_018044858.1:novel_9…
Cellular Component	GO:0005739	mitochondrion	743	2372	0.00402993	0.0994529	XM_013973709.2:novel_997,XM_013962388.2:novel_1513,XM_005683338.3:novel_997,XM_005680657.3:novel_1125,XM_005680657.3:novel_1251,XM_005680657.3:chi-miR-1271-3p,XM_005680657.3:novel_465,XM_018048122.1:chi-miR-1271-3p,XM_018048122.1:novel_997,XM_018040981.1:chi-miR-1271-3p,XM_018050518.1:novel_1195,XM_018059535.1:novel_1251,XM_018061710.1:chi-miR-1271-3p,XM_018061710.1:novel_465,XM_018062114.1:novel…
Biological Process	GO:0006949	syncytium formation	26	56	0.00407955	0.1003	XM_018050465.1:novel_1125,XM_018050465.1:novel_1251,NM_001285721.1:novel_409,XM_018050469.1:novel_1125,XM_018050469.1:novel_1251,NM_001285733.1:novel_403,XM_018062680.1:novel_1251,XM_018062680.1:novel_1195,XM_018050467.1:novel_1125,XM_018050467.1:novel_1251,XM_018048283.1:novel_294,XM_018058121.1:novel_465,XM_018058121.1:novel_997,XM_018062599.1:novel_982,NM_001285602.1:novel_997,XM_018038859.1:n…
Biological Process	GO:0034629	cellular protein complex localization	26	56	0.00407955	0.1003	XM_018062125.1:novel_1487,XM_018062116.1:novel_1487,XM_018062121.1:novel_1487,XM_018047376.1:chi-miR-1271-3p,XM_018065651.1:novel_997,XM_018054713.1:novel_465,XM_018054713.1:novel_997,XM_018062122.1:novel_1487,XM_018062126.1:novel_1487,XM_018047380.1:chi-miR-1271-3p,XM_018054715.1:novel_465,XM_018054715.1:novel_997,XM_018062120.1:novel_1487,XM_018060419.1:novel_1125,XM_018062127.1:novel_1487,XM_0…
Molecular Function	GO:0035639	purine ribonucleoside triphosphate binding	862	2770	0.00411041	0.10087	XM_018056894.1:novel_1195,XM_018056894.1:novel_997,XM_005676549.3:novel_1513,XM_005676549.3:novel_326,XM_018066411.1:novel_1251,XM_005696050.3:novel_1125,XM_005696050.3:novel_982,XM_018057111.1:novel_326,XM_018055832.1:novel_972,XM_018055832.1:novel_1251,XM_018055832.1:novel_465,XM_018046269.1:novel_403,XM_018066963.1:novel_326,XM_018056957.1:novel_465,XM_018041170.1:novel_1263,XM_018041170.1:nov…	XM_018051780.1:novel_1125,XM_018051780.1:novel_1251,XR_001919022.1:novel_972
Biological Process	GO:0071695	anatomical structure maturation	23	48	0.00413235	0.101219	XM_018051249.1:novel_274,XM_005680285.3:novel_1251,XM_018041680.1:chi-miR-1271-3p,XM_018066668.1:novel_1125,XM_018066669.1:novel_1125,XM_018065780.1:novel_972,NM_001285601.1:novel_403,XM_018059306.1:novel_1195,XM_018051250.1:novel_274,XM_018041681.1:chi-miR-1271-3p,XR_001918903.1:novel_1513,XR_001918903.1:novel_1371,XM_018066667.1:novel_1125,XR_001918904.1:novel_1513,XR_001918904.1:novel_1371,XR_…
Biological Process	GO:0002335	mature B cell differentiation	14	25	0.00416647	0.101487	XM_005684038.3:novel_972,XM_005684038.3:chi-miR-1271-3p,XM_005684041.3:novel_972,XM_005684041.3:chi-miR-1271-3p,XM_005684040.3:novel_972,XM_005684040.3:chi-miR-1271-3p,XM_018057904.1:novel_972,XM_018057904.1:novel_1125,XM_018057904.1:novel_1251,XM_018057904.1:novel_465,XM_018057905.1:novel_972,XM_018057905.1:novel_1125,XM_018057905.1:novel_1251,XM_018057905.1:novel_465,XM_018062555.1:novel_1251,X…
Biological Process	GO:0019692	deoxyribose phosphate metabolic process	14	25	0.00416647	0.101487	XM_005686351.2:novel_294,XM_018057904.1:novel_972,XM_018057904.1:novel_1125,XM_018057904.1:novel_1251,XM_018057904.1:novel_465,XM_005686349.2:novel_1125,XM_005686349.2:novel_294,XM_018039769.1:novel_1125,XM_018039769.1:novel_462,XM_018057906.1:novel_972,XM_018057906.1:novel_1125,XM_018057906.1:novel_1251,XM_018057906.1:novel_465,XM_018039762.1:novel_1125,XM_018039762.1:novel_462,XM_018051397.1:no…
Biological Process	GO:0030730	sequestering of triglyceride	14	25	0.00416647	0.101487	XM_018042656.1:novel_274,XM_018042656.1:novel_403,XM_018048904.1:chi-miR-1271-3p,XM_018042657.1:novel_274,XM_018042657.1:novel_403,NM_001314221.1:novel_1125,XM_018050881.1:novel_982,XM_018050881.1:novel_465,XM_018048906.1:chi-miR-1271-3p,XM_018050878.1:novel_982,XM_018050878.1:novel_465,XM_018048907.1:chi-miR-1271-3p,XM_018039339.1:novel_1195,XM_018050879.1:novel_982,XM_018050879.1:novel_465,XM_0…
Molecular Function	GO:0001664	G-protein coupled receptor binding	102	281	0.00436113	0.106032	XM_018058487.1:novel_972,XM_018058487.1:novel_997,XM_018042871.1:novel_1513,XM_018042871.1:novel_982,XM_018059327.1:novel_982,XM_018062014.1:novel_1251,XM_018055857.1:novel_1251,XM_018060534.1:novel_1125,XM_018060534.1:novel_465,XM_005681551.3:novel_294,XM_018055865.1:novel_1251,XM_018064548.1:novel_123,XR_001918861.1:novel_1251,XM_005675144.3:novel_972,XM_005675144.3:novel_997,XR_001918863.1:nov…
Biological Process	GO:0036465	synaptic vesicle recycling	27	59	0.00443644	0.107569	XR_001918862.1:novel_1251,XM_018055863.1:novel_1251,XM_018039236.1:novel_1125,XM_018039236.1:novel_1251,XM_018039236.1:novel_465,XM_018060849.1:novel_972,XM_018060849.1:novel_294,XM_018060849.1:novel_1487,XR_001918860.1:novel_1251,XM_018051428.1:novel_1251,XM_018055856.1:novel_1251,XM_018063090.1:novel_1251,XM_018063090.1:novel_326,XM_018063090.1:novel_1370,XM_018043419.1:novel_1513,XM_018043419.…
Biological Process	GO:0046471	phosphatidylglycerol metabolic process	11	18	0.00445713	0.107569	XM_005701815.3:novel_972,XM_005701815.3:novel_1195,XM_018051385.1:novel_972,XM_018051382.1:novel_972,XM_018063681.1:novel_465,XM_018063682.1:novel_465,XM_005683829.3:novel_997,XM_018054411.1:novel_1263,XM_018054411.1:novel_465,XR_001919615.1:novel_465,XM_018051383.1:novel_972,XM_005677586.2:novel_1125,XM_018051384.1:novel_972
Biological Process	GO:0048710	regulation of astrocyte differentiation	11	18	0.00445713	0.107569	XM_018060038.1:novel_997,XM_018059136.1:novel_972,XM_018059136.1:novel_123,XM_018065724.1:novel_1125,XM_018065748.1:novel_1125,XM_018065703.1:novel_1125,XM_018060040.1:novel_997,XM_018065679.1:novel_1125,XM_018060039.1:novel_997,XM_018043487.1:novel_1125,XM_018065698.1:novel_1125,XM_018065698.1:novel_294,XM_018046555.1:novel_997
Molecular Function	GO:0016861	intramolecular oxidoreductase activity, interconverting aldoses and ketoses	11	18	0.00445713	0.107569	XM_005709577.3:novel_403,XM_018051217.1:novel_1487,XM_005686894.3:novel_465,XM_018042904.1:novel_403,XM_018055504.1:novel_465,XM_005695127.3:novel_465,XM_018055502.1:novel_465,XM_018055503.1:novel_465,XM_018042897.1:novel_274,XM_018042897.1:chi-miR-1271-3p,XM_018042897.1:novel_403,XM_005695128.3:novel_465,XM_018062294.1:novel_465
Biological Process	GO:0031330	negative regulation of cellular catabolic process	57	145	0.00456475	0.109964	XM_018038762.1:novel_1251,XM_018038762.1:novel_326,XM_018038762.1:novel_465,XM_018049771.1:novel_61,XM_005696358.2:novel_1487,XM_018038275.1:novel_294,XM_018063035.1:novel_982,XM_018063035.1:novel_274,XM_005700836.3:novel_997,XM_018065314.1:novel_326,XM_018063036.1:novel_403,XM_018040653.1:novel_123,XM_018040653.1:novel_1251,XM_018066974.1:chi-miR-1271-3p,NM_001285567.1:chi-miR-1271-3p,NM_0012855…
Biological Process	GO:0000469	cleavage involved in rRNA processing	19	38	0.00493087	0.117919	XM_018043266.1:novel_1125,XM_018043266.1:novel_294,XM_018043266.1:novel_403,XM_013971262.2:novel_1251,XM_013971262.2:novel_584,XM_018043272.1:novel_1125,XM_018043272.1:novel_294,XM_018043272.1:novel_403,XM_018043300.1:novel_1125,XM_018043300.1:novel_294,XM_018043300.1:novel_403,XM_013962912.2:novel_1125,XM_013962912.2:novel_294,XM_013962912.2:novel_403,NM_001285749.1:chi-miR-346-5p,XM_018043277.1…
Biological Process	GO:0007031	peroxisome organization	19	38	0.00493087	0.117919	XM_005689111.3:chi-miR-1271-3p,XM_018048531.1:novel_1125,XM_018048536.1:novel_1125,XM_005689112.3:chi-miR-1271-3p,XM_018060358.1:novel_972,XM_018060358.1:chi-miR-346-5p,XM_018060358.1:novel_462,XM_018059189.1:chi-miR-1271-3p,XM_005677737.3:novel_465,XM_018048537.1:novel_1125,XM_018048535.1:novel_1125,XM_018048532.1:novel_1125,XM_018048533.1:novel_1125,XM_018048534.1:novel_1125,XM_005688611.3:nove…
Biological Process	GO:0035587	purinergic receptor signaling pathway	19	38	0.00493087	0.117919	XM_018057904.1:novel_972,XM_018057904.1:novel_1125,XM_018057904.1:novel_1251,XM_018057904.1:novel_465,XM_018061326.1:novel_1125,XM_005695932.3:novel_1251,XM_018059381.1:novel_1263,XM_018059381.1:novel_294,XM_018059379.1:novel_1263,XM_018059379.1:novel_294,XM_018061263.1:novel_1487,XM_018044915.1:novel_1125,XM_018059380.1:novel_1263,XM_018059380.1:novel_294,XM_018057905.1:novel_972,XM_018057905.1:…
Biological Process	GO:0050804	modulation of synaptic transmission	112	313	0.00492582	0.117919	XM_018045146.1:novel_997,XR_001918544.1:novel_1251,XR_001919534.1:novel_294,XM_018047266.1:novel_1263,XM_018065254.1:chi-miR-346-5p,XM_018065254.1:novel_1251,XM_018065254.1:novel_982,XM_018048388.1:chi-miR-1271-3p,XM_018048388.1:novel_997,XR_001917121.1:novel_1125,XR_001917121.1:novel_294,XR_001917121.1:novel_997,XM_013965892.2:novel_403,XM_005699316.3:chi-miR-346-5p,XM_005699316.3:novel_1125,XM_…
Biological Process	GO:0042770	signal transduction in response to DNA damage	48	119	0.00494313	0.117997	XM_018066919.1:novel_1125,XM_018066919.1:novel_982,XM_018066919.1:novel_403,XM_005693530.3:chi-miR-193b-5p,XM_005693530.3:novel_326,XM_018066918.1:novel_1125,XM_018066918.1:novel_982,XM_018066918.1:novel_403,XM_018059433.1:novel_326,XM_018059433.1:novel_465,XM_018043487.1:novel_1125,XM_005690392.3:novel_972,XM_005680954.2:novel_1125,XM_005680954.2:novel_462,XM_018064593.1:chi-miR-193b-5p,XM_01806…
Biological Process	GO:0001836	release of cytochrome c from mitochondria	25	54	0.00503629	0.120003	XM_018062114.1:novel_462,XM_018052049.1:novel_1125,XM_005693530.3:chi-miR-193b-5p,XM_005693530.3:novel_326,XM_018054643.1:novel_465,XM_018057682.1:novel_997,XM_018065817.1:novel_982,XM_018066189.1:novel_465,XM_018064593.1:chi-miR-193b-5p,XM_018064593.1:novel_326,XM_018054644.1:novel_465,XM_018062751.1:novel_1125,XM_018062751.1:novel_465,XM_018062751.1:novel_1487,XM_018062751.1:novel_997,XM_018057…
Biological Process	GO:0051788	response to misfolded protein	13	23	0.00514634	0.122403	XM_005691647.3:novel_972,XM_005691647.3:novel_1251,XM_005693261.3:novel_294,XM_005691648.3:novel_972,XM_005691648.3:novel_1251,XM_018044840.1:novel_403,XM_018044840.1:novel_997,XM_018050512.1:novel_1251,XM_018050509.1:novel_1251,XM_005688870.3:novel_465,XM_018044393.1:novel_997,XM_018050510.1:novel_1251,XM_018050511.1:novel_1251,XM_018040657.1:novel_326,XM_018044839.1:novel_403,XM_018044839.1:nov…
Biological Process	GO:1901889	negative regulation of cell junction assembly	17	33	0.00522216	0.123535	XM_018052264.1:novel_326,XM_013971824.2:novel_972,XM_013971824.2:novel_1125,XM_018041972.1:novel_1263,XM_005693143.3:novel_972,XM_005693143.3:novel_465,XM_005693143.3:novel_1195,XM_018054715.1:novel_465,XM_018054715.1:novel_997,XM_018054713.1:novel_465,XM_018054713.1:novel_997,XM_005683975.3:novel_326,XM_013971822.2:novel_465,XM_013971822.2:novel_1195,XM_018052258.1:novel_326,XM_018052256.1:novel…
Biological Process	GO:1902667	regulation of axon guidance	17	33	0.00522216	0.123535	XM_018054871.1:chi-miR-1271-3p,XM_018054871.1:novel_403,XM_018054871.1:novel_997,XM_005677358.3:novel_326,XM_018062464.1:novel_462,XM_018066816.1:novel_1125,XM_018054872.1:chi-miR-1271-3p,XM_018054872.1:novel_403,XM_018054872.1:novel_997,XM_013976694.2:novel_326,XM_005686311.3:chi-miR-193b-5p,XM_018054877.1:chi-miR-1271-3p,XM_018054877.1:novel_403,XM_018054877.1:novel_997,XM_018054876.1:chi-miR-1…
Cellular Component	GO:0005865	striated muscle thin filament	17	33	0.00522216	0.123535	XM_018059925.1:novel_997,XM_018059923.1:novel_997,XM_018052204.1:chi-miR-1271-3p,XM_018052204.1:novel_997,XM_018046156.1:chi-miR-346-5p,XM_018043469.1:chi-miR-485-3p,XM_018043469.1:novel_1371,XM_018052205.1:chi-miR-1271-3p,XM_018052205.1:novel_997,XM_005677461.3:novel_1251,XM_013977053.2:chi-miR-346-5p,XM_018052202.1:chi-miR-1271-3p,XM_018052202.1:novel_997,XM_018060874.1:novel_465,XM_018060874.1…
Biological Process	GO:0015937	coenzyme A biosynthetic process	15	28	0.00533804	0.125728	XM_018042661.1:novel_1371,XM_018042661.1:novel_1487,XM_018057389.1:novel_972,XM_018057389.1:novel_997,XM_018057387.1:novel_972,XR_001919022.1:novel_972,XM_018066374.1:novel_1251,XR_001919300.1:novel_997,XM_013973044.2:novel_462,XM_018057386.1:novel_972,XM_018057388.1:novel_972,XM_018057385.1:novel_972,XM_013973046.2:novel_462,XM_013973045.2:novel_462,XM_018066372.1:novel_462,XM_018057383.1:novel_…
Biological Process	GO:0022615	protein to membrane docking	10	16	0.00535321	0.125728	XM_018048537.1:novel_1125,XM_018048535.1:novel_1125,XM_018048532.1:novel_1125,XM_018048534.1:novel_1125,XM_018048533.1:novel_1125,XM_018048531.1:novel_1125,XM_018048536.1:novel_1125,XM_018060358.1:novel_972,XM_018060358.1:chi-miR-346-5p,XM_018060358.1:novel_462,XM_018060359.1:novel_972,XM_018060359.1:chi-miR-346-5p,XM_018060359.1:novel_462,XM_018059189.1:chi-miR-1271-3p
Molecular Function	GO:0016894	endonuclease activity, active with either ribo- or deoxyribonucleic acids and producing 3'-phosphomonoesters	15	28	0.00533804	0.125728	XM_018043095.1:novel_1371,XM_018043095.1:novel_465,XM_005682283.3:novel_409,XM_018043096.1:novel_1371,XM_018043096.1:novel_465,XM_018053463.1:novel_997,XM_018066014.1:novel_1125,XM_018063481.1:novel_403,XM_018063480.1:novel_403,XM_018066012.1:novel_1125,XM_018063822.1:novel_294,XM_018063822.1:novel_1487,XM_018063821.1:novel_1251,XM_018063820.1:novel_1251,XM_018063819.1:novel_1251,XM_018066013.1:n…
Molecular Function	GO:0050662	coenzyme binding	105	292	0.00534819	0.125728	XM_018044631.1:novel_1125,XM_018044631.1:novel_1251,XM_018044631.1:novel_1487,XM_018044855.1:novel_972,XM_018044855.1:novel_465,XM_018044855.1:novel_997,XM_013974213.2:novel_972,XM_013974213.2:novel_1251,XM_013971952.2:chi-miR-193b-5p,XM_013971952.2:novel_1251,XM_005675726.3:chi-miR-346-5p,XM_005675726.3:novel_1125,XM_018061712.1:novel_465,XM_018065445.1:novel_1125,XM_013975095.2:novel_1251,XM_01…
Cellular Component	GO:0010008	endosome membrane	122	345	0.00539369	0.126453	XM_018058747.1:novel_1487,XM_018054713.1:novel_465,XM_018054713.1:novel_997,XM_018043441.1:novel_1091,XM_018040284.1:novel_1125,XM_018040284.1:novel_465,XM_018040284.1:novel_1487,XM_018040284.1:novel_997,XM_018060769.1:novel_465,XM_018066276.1:novel_1125,XM_018063588.1:novel_326,XM_018061140.1:novel_1487,XM_005693489.3:novel_465,XM_018053077.1:novel_1487,XM_018050773.1:novel_1125,XM_018050773.1:n…
Cellular Component	GO:0005778	peroxisomal membrane	26	57	0.00546437	0.127654	XM_018048534.1:novel_1125,XM_018048533.1:novel_1125,XM_018048532.1:novel_1125,XM_018048537.1:novel_1125,XM_018048535.1:novel_1125,XM_018048725.1:novel_1251,XM_018044777.1:novel_1251,XM_018043419.1:novel_1513,XM_018043419.1:novel_1371,XM_018060481.1:novel_1091,XM_018060481.1:novel_584,XM_018060359.1:novel_972,XM_018060359.1:chi-miR-346-5p,XM_018060359.1:novel_462,XM_018043418.1:novel_1513,XM_01804…
Cellular Component	GO:0031903	microbody membrane	26	57	0.00546437	0.127654	XM_018044777.1:novel_1251,XM_018048725.1:novel_1251,XM_005697811.3:novel_997,XM_005688471.3:novel_982,XM_018043418.1:novel_1513,XM_018043418.1:novel_1371,XM_018060481.1:novel_1091,XM_018060481.1:novel_584,XM_018060359.1:novel_972,XM_018060359.1:chi-miR-346-5p,XM_018060359.1:novel_462,XM_018043419.1:novel_1513,XM_018043419.1:novel_1371,XM_018048533.1:novel_1125,XM_018048534.1:novel_1125,XM_0180485…
Cellular Component	GO:0005794	Golgi apparatus	536	1691	0.00548355	0.127875	XM_013971493.2:novel_403,XM_018067070.1:novel_1125,XM_005682507.2:novel_1251,XM_005682507.2:novel_403,XM_018044936.1:novel_1251,XM_018044936.1:novel_403,XM_018055526.1:novel_1125,XM_018055526.1:novel_465,XM_018055526.1:novel_997,XM_018038237.1:novel_1251,XM_018060703.1:novel_972,XM_013972796.2:novel_972,XM_013972796.2:novel_1251,XM_018044209.1:novel_1251,XM_018067068.1:novel_1125,XM_018038601.1:n…
Biological Process	GO:0060627	regulation of vesicle-mediated transport	177	519	0.00553075	0.128747	XM_018038859.1:novel_1370,XM_005677163.3:novel_1125,XM_005677163.3:novel_1251,XM_018038858.1:novel_1370,XM_018057839.1:novel_1251,XM_018057839.1:novel_326,XM_018057839.1:novel_465,XR_001919632.1:novel_1251,XR_001919632.1:novel_997,XM_018039236.1:novel_1125,XM_018039236.1:novel_1251,XM_018039236.1:novel_465,XM_018065819.1:novel_1125,XM_018065819.1:novel_1251,XM_018065819.1:novel_1487,XM_018041039.…
Biological Process	GO:0050922	negative regulation of chemotaxis	20	41	0.00565687	0.130986	XM_018054877.1:chi-miR-1271-3p,XM_018054877.1:novel_403,XM_018054877.1:novel_997,XM_005686311.3:chi-miR-193b-5p,XM_005696601.3:chi-miR-346-5p,XM_005696601.3:novel_465,XM_018066810.1:novel_1125,XM_018054876.1:chi-miR-1271-3p,XM_018054876.1:novel_403,XM_018054876.1:novel_997,XM_005677358.3:novel_326,XM_018054871.1:chi-miR-1271-3p,XM_018054871.1:novel_403,XM_018054871.1:novel_997,XM_005675159.3:chi-…
Biological Process	GO:1902475	L-alpha-amino acid transmembrane transport	20	41	0.00565687	0.130986	XM_005685251.3:novel_326,XM_018062078.1:novel_326,XM_018062076.1:novel_326,XM_013971045.2:novel_326,XM_018042716.1:novel_274,XM_018042716.1:novel_1370,XM_018062075.1:novel_326,XM_005691915.3:novel_1370,XM_005677234.3:novel_1125,XM_018043631.1:novel_409,XM_018042714.1:novel_274,XM_018042714.1:novel_1370,XM_018051288.1:novel_465,XR_001295520.2:novel_462,XM_018064393.1:novel_982,XM_018062077.1:novel…
Molecular Function	GO:0032934	sterol binding	20	41	0.00565687	0.130986	XM_005675093.3:chi-miR-1271-3p,XM_005693748.3:novel_294,XM_005683185.3:novel_1251,XM_018065007.1:novel_294,XM_018062563.1:novel_1125,XM_018062563.1:novel_1251,XM_018062563.1:novel_465,XM_018067070.1:novel_1125,XM_013973086.2:novel_1125,XM_013973086.2:novel_1251,XM_018062561.1:novel_1125,XM_018062561.1:novel_1251,XM_018062561.1:novel_465,XM_018043332.1:novel_403,XM_018045146.1:novel_997,XM_0056950…
Biological Process	GO:0043087	regulation of GTPase activity	215	641	0.00570273	0.131816	XM_005676644.3:novel_403,XM_005693492.3:novel_465,XM_018049769.1:novel_61,XM_018040876.1:novel_1251,XM_018054715.1:novel_465,XM_018054715.1:novel_997,XM_018040184.1:novel_972,XM_018040184.1:novel_1125,XM_018040184.1:novel_294,XM_018040184.1:novel_465,XM_018040184.1:novel_1487,XM_018040184.1:novel_997,XM_018044978.1:novel_1125,XM_018039917.1:novel_1251,XM_018039917.1:novel_465,XM_018039917.1:novel…
Biological Process	GO:0042147	retrograde transport, endosome to Golgi	46	114	0.00579399	0.133689	XM_018057516.1:novel_1370,XM_018048835.1:novel_61,XM_018048835.1:novel_403,XM_018050512.1:novel_1251,XM_018063745.1:novel_1487,XM_018063745.1:novel_1195,XM_018057517.1:novel_1370,XM_018049767.1:novel_61,XM_018040285.1:novel_1125,XM_018040285.1:novel_465,XM_018040285.1:novel_1487,XM_018040285.1:novel_997,XM_018059523.1:novel_997,XM_018044425.1:novel_326,XM_018044425.1:novel_1371,XM_013964821.2:nov…
Cellular Component	GO:0032580	Golgi cisterna membrane	27	60	0.00587382	0.135294	XM_005698816.3:novel_465,XM_018044934.1:novel_1251,XM_018044934.1:novel_403,XM_018042926.1:novel_1251,XM_018044932.1:novel_1251,XM_018044932.1:novel_403,XM_005677165.3:novel_61,XM_005677165.3:novel_465,XM_018062732.1:novel_972,XM_018062732.1:novel_1125,XM_018062732.1:novel_465,XM_018044931.1:novel_1251,XM_018044931.1:novel_403,XM_005682507.2:novel_1251,XM_005682507.2:novel_403,XM_005697831.3:nove…
Biological Process	GO:0001680	tRNA 3'-terminal CCA addition	4	4	0.00700488	0.13645	XM_018067191.1:novel_997,XM_018067192.1:novel_997,XM_018067190.1:novel_997,XM_018067189.1:novel_997
Biological Process	GO:0001806	type IV hypersensitivity	4	4	0.00700488	0.13645	XM_018041042.1:novel_1251,XM_013966126.2:novel_1263,XM_013966126.2:novel_462,XM_013966126.2:novel_465,XM_005697697.3:novel_1125,XM_005697697.3:novel_997,XM_005675529.3:novel_972,XM_005675529.3:novel_1263,XM_005675529.3:novel_462,XM_005675529.3:novel_465
Biological Process	GO:0001807	regulation of type IV hypersensitivity	4	4	0.00700488	0.13645	XM_018041042.1:novel_1251,XM_013966126.2:novel_1263,XM_013966126.2:novel_462,XM_013966126.2:novel_465,XM_005675529.3:novel_972,XM_005675529.3:novel_1263,XM_005675529.3:novel_462,XM_005675529.3:novel_465,XM_005697697.3:novel_1125,XM_005697697.3:novel_997
Biological Process	GO:0002901	mature B cell apoptotic process	4	4	0.00700488	0.13645	XM_018057905.1:novel_972,XM_018057905.1:novel_1125,XM_018057905.1:novel_1251,XM_018057905.1:novel_465,XM_018057906.1:novel_972,XM_018057906.1:novel_1125,XM_018057906.1:novel_1251,XM_018057906.1:novel_465,XM_018057904.1:novel_972,XM_018057904.1:novel_1125,XM_018057904.1:novel_1251,XM_018057904.1:novel_465,XM_018060897.1:novel_1263
Biological Process	GO:0002905	regulation of mature B cell apoptotic process	4	4	0.00700488	0.13645	XM_018057906.1:novel_972,XM_018057906.1:novel_1125,XM_018057906.1:novel_1251,XM_018057906.1:novel_465,XM_018057905.1:novel_972,XM_018057905.1:novel_1125,XM_018057905.1:novel_1251,XM_018057905.1:novel_465,XM_018057904.1:novel_972,XM_018057904.1:novel_1125,XM_018057904.1:novel_1251,XM_018057904.1:novel_465,XM_018060897.1:novel_1263
Biological Process	GO:0002906	negative regulation of mature B cell apoptotic process	4	4	0.00700488	0.13645	XM_018060897.1:novel_1263,XM_018057904.1:novel_972,XM_018057904.1:novel_1125,XM_018057904.1:novel_1251,XM_018057904.1:novel_465,XM_018057905.1:novel_972,XM_018057905.1:novel_1125,XM_018057905.1:novel_1251,XM_018057905.1:novel_465,XM_018057906.1:novel_972,XM_018057906.1:novel_1125,XM_018057906.1:novel_1251,XM_018057906.1:novel_465
Biological Process	GO:0003413	chondrocyte differentiation involved in endochondral bone morphogenesis	9	14	0.00636729	0.13645	XM_018063949.1:novel_1251,XM_018063949.1:novel_1195,XM_018063949.1:novel_997,XM_018059293.1:novel_1125,XM_018059293.1:novel_1251,XM_018063948.1:novel_1251,XM_018063948.1:novel_1195,XM_018063948.1:novel_997,XM_018059336.1:novel_1125,XM_018063950.1:novel_1251,XM_018063950.1:novel_1195,XM_018063950.1:novel_997,XM_005683185.3:novel_1251,XM_018067174.1:novel_1125,XM_018067174.1:novel_403,XM_005683186.…
Biological Process	GO:0005980	glycogen catabolic process	16	31	0.00651263	0.13645	XM_018043483.1:novel_1251,XM_018057287.1:novel_403,XM_005699864.3:novel_1251,XM_005699864.3:novel_326,XM_013972368.2:novel_982,XM_018063640.1:novel_982,XM_018047859.1:novel_465,XM_018043484.1:novel_1251,XM_018047861.1:novel_465,XM_013972367.2:novel_982,XM_018047863.1:novel_465,XM_018063642.1:novel_982,XR_001919014.1:novel_465,XM_018063641.1:novel_982,XM_018047864.1:novel_465,XM_018047862.1:novel_…
Biological Process	GO:0006575	cellular modified amino acid metabolic process	66	174	0.00641035	0.13645	XM_018058706.1:novel_1125,XM_018058706.1:novel_1263,XM_018058706.1:novel_1371,XM_018058706.1:novel_658,XM_005690673.3:novel_1251,XM_018055824.1:novel_972,XM_018055824.1:novel_326,XM_018058703.1:novel_1125,XM_018058703.1:novel_1263,XM_018058703.1:novel_1371,XM_018058703.1:novel_658,XM_018051385.1:novel_972,XM_018057386.1:novel_972,XM_018057388.1:novel_972,XM_018062515.1:novel_1263,XM_018062515.1:n…
Biological Process	GO:0006700	C21-steroid hormone biosynthetic process	9	14	0.00636729	0.13645	XM_018040762.1:novel_997,XM_018055379.1:novel_1125,XM_018055379.1:novel_294,XM_018065007.1:novel_294,XM_018058109.1:novel_465,XM_005693748.3:novel_294,XM_018055386.1:novel_1125,XM_018055386.1:novel_294,XM_018065006.1:novel_294,XM_018058131.1:novel_465,XM_018058132.1:novel_465
Biological Process	GO:0006747	FAD biosynthetic process	4	4	0.00700488	0.13645	XM_005677415.3:novel_1125,XM_005677415.3:novel_1251,XM_005677415.3:novel_465,XM_005677415.3:novel_403,XM_005677414.2:novel_1125,XM_005677414.2:novel_1251,XM_005677414.2:novel_465,XM_005677414.2:novel_403,XM_005677416.3:novel_1125,XM_005677416.3:novel_1251,XM_005677416.3:novel_465,XM_005677416.3:novel_403,XM_005677417.3:novel_1125,XM_005677417.3:novel_1251,XM_005677417.3:novel_465,XM_005677417.3:n…
Biological Process	GO:0006771	riboflavin metabolic process	4	4	0.00700488	0.13645	XM_005677417.3:novel_1125,XM_005677417.3:novel_1251,XM_005677417.3:novel_465,XM_005677417.3:novel_403,XM_005677414.2:novel_1125,XM_005677414.2:novel_1251,XM_005677414.2:novel_465,XM_005677414.2:novel_403,XM_005677416.3:novel_1125,XM_005677416.3:novel_1251,XM_005677416.3:novel_465,XM_005677416.3:novel_403,XM_005677415.3:novel_1125,XM_005677415.3:novel_1251,XM_005677415.3:novel_465,XM_005677415.3:n…
Biological Process	GO:0006780	uroporphyrinogen III biosynthetic process	4	4	0.00700488	0.13645	XM_018041248.1:novel_403,XM_018041249.1:novel_403,XM_018041251.1:novel_403,XM_018041250.1:novel_403
Biological Process	GO:0007072	positive regulation of transcription involved in exit from mitosis	4	4	0.00700488	0.13645	XM_018065445.1:novel_1125,XM_018065442.1:novel_1125,XM_018065443.1:novel_1125,XM_018065444.1:novel_1125
Biological Process	GO:0007257	activation of JUN kinase activity	16	31	0.00651263	0.13645	XM_018039287.1:chi-miR-193b-5p,XM_018039287.1:novel_1125,XM_018042328.1:novel_1251,XM_018055709.1:novel_1251,XM_018055709.1:novel_294,XM_018039288.1:chi-miR-193b-5p,XM_018039288.1:novel_1125,XM_018039286.1:chi-miR-193b-5p,XM_018039286.1:novel_1125,XM_018055021.1:novel_1125,XM_018040709.1:novel_1251,XM_018039284.1:chi-miR-193b-5p,XM_018039284.1:novel_1125,XM_018042329.1:novel_1251,XM_018039285.1:c…
Biological Process	GO:0008630	intrinsic apoptotic signaling pathway in response to DNA damage	51	129	0.00615896	0.13645	XM_005695539.3:chi-miR-193b-5p,XM_013976000.2:novel_326,XM_018038762.1:novel_1251,XM_018038762.1:novel_326,XM_018038762.1:novel_465,XM_005699655.3:novel_465,XM_005699655.3:novel_997,XM_018043392.1:novel_326,XM_018057683.1:novel_997,XM_005699656.3:novel_465,XM_005699656.3:novel_997,XM_018047646.1:novel_1125,XM_018047646.1:novel_403,XM_018055988.1:novel_1125,XM_018040387.1:novel_462,XM_018062555.1:…
Biological Process	GO:0009251	glucan catabolic process	16	31	0.00651263	0.13645	XM_005699864.3:novel_1251,XM_005699864.3:novel_326,XM_018063640.1:novel_982,XM_013972368.2:novel_982,XM_018043483.1:novel_1251,XM_018057287.1:novel_403,XM_018063642.1:novel_982,XR_001919014.1:novel_465,XM_018063641.1:novel_982,XM_018047863.1:novel_465,XM_013972367.2:novel_982,XM_018047862.1:novel_465,XM_005694082.3:novel_982,XM_018047864.1:novel_465,XM_018047861.1:novel_465,XM_018047859.1:novel_4…
Biological Process	GO:0009756	carbohydrate mediated signaling	4	4	0.00700488	0.13645	XM_018060907.1:novel_997,XM_018060908.1:novel_997,XM_018062780.1:novel_465,XM_005692717.3:novel_465
Biological Process	GO:0009757	hexose mediated signaling	4	4	0.00700488	0.13645	XM_018060908.1:novel_997,XM_018060907.1:novel_997,XM_005692717.3:novel_465,XM_018062780.1:novel_465
Biological Process	GO:0009826	unidimensional cell growth	4	4	0.00700488	0.13645	XM_018043098.1:novel_1251,XM_005683995.3:novel_1251,XM_005683996.3:novel_1251,XM_018052318.1:novel_1251
Biological Process	GO:0010182	sugar mediated signaling pathway	4	4	0.00700488	0.13645	XM_018060907.1:novel_997,XM_018060908.1:novel_997,XM_018062780.1:novel_465,XM_005692717.3:novel_465
Biological Process	GO:0010255	glucose mediated signaling pathway	4	4	0.00700488	0.13645	XM_018060907.1:novel_997,XM_018060908.1:novel_997,XM_018062780.1:novel_465,XM_005692717.3:novel_465
Biological Process	GO:0010770	positive regulation of cell morphogenesis involved in differentiation	57	147	0.00638571	0.13645	XM_018065292.1:novel_997,XM_018047024.1:novel_1125,XM_018047024.1:novel_403,XR_001919632.1:novel_1251,XR_001919632.1:novel_997,XM_018058947.1:novel_1125,XM_018058947.1:novel_1251,XM_018058947.1:novel_982,XM_018058947.1:novel_294,XM_018055277.1:novel_972,XM_018052260.1:novel_326,XM_018047018.1:novel_1125,XM_018047018.1:novel_403,XM_018039837.1:novel_972,XM_018039837.1:novel_1125,XM_018039837.1:chi…
Biological Process	GO:0010801	negative regulation of peptidyl-threonine phosphorylation	9	14	0.00636729	0.13645	XM_013966099.2:novel_326,XM_018052260.1:novel_326,XM_018039656.1:novel_123,XM_018052256.1:novel_326,XM_018052264.1:novel_326,XM_018052258.1:novel_326,XM_005683975.3:novel_326,XM_005697186.3:novel_123,XM_018052259.1:novel_326
Biological Process	GO:0015786	UDP-glucose transport	4	4	0.00700488	0.13645	XM_018057959.1:novel_1251,XM_018057959.1:novel_1091,XM_018057958.1:novel_1251,XM_018057958.1:novel_1091,XM_018057961.1:novel_1251,XM_018057961.1:novel_1091,XM_018057960.1:novel_1251,XM_018057960.1:novel_1091
Biological Process	GO:0016999	antibiotic metabolic process	4	4	0.00700488	0.13645	XM_018061894.1:chi-miR-346-5p,XM_018061894.1:chi-miR-1271-3p,XM_018061895.1:chi-miR-346-5p,XM_018061895.1:chi-miR-1271-3p,XM_018061898.1:chi-miR-346-5p,XM_018061898.1:chi-miR-1271-3p,XM_018061897.1:chi-miR-346-5p,XM_018061897.1:chi-miR-1271-3p
Biological Process	GO:0019048	modulation by virus of host morphology or physiology	18	36	0.00614335	0.13645	XM_018066975.1:chi-miR-1271-3p,XM_018038368.1:novel_1125,XM_018038368.1:novel_1251,XM_018057681.1:novel_997,XM_013966873.2:novel_1125,XM_005695926.2:novel_1125,XM_005695926.2:novel_1251,XM_018066977.1:chi-miR-1271-3p,XM_018057682.1:novel_997,XM_018041789.1:novel_1251,XM_018041789.1:novel_465,XM_018066972.1:chi-miR-1271-3p,XM_018066973.1:chi-miR-1271-3p,XM_018066976.1:chi-miR-1271-3p,XM_018040205.…
Biological Process	GO:0031571	mitotic G1 DNA damage checkpoint	21	44	0.00636163	0.13645	XM_018042712.1:novel_1195,XM_018042712.1:novel_997,XM_018059449.1:novel_1513,XM_018051085.1:novel_1251,XM_018057728.1:novel_982,XM_018066915.1:novel_1125,XM_018066915.1:novel_982,XM_018066915.1:novel_403,XR_001919434.1:novel_1125,XM_018042711.1:novel_1195,XM_018042711.1:novel_997,XM_018042709.1:novel_1195,XM_018042709.1:novel_997,XR_001917450.1:novel_1195,XR_001917450.1:novel_997,XM_018057629.1:n…
Biological Process	GO:0032461	positive regulation of protein oligomerization	9	14	0.00636729	0.13645	XM_018062751.1:novel_1125,XM_018062751.1:novel_465,XM_018062751.1:novel_1487,XM_018062751.1:novel_997,XM_018064593.1:chi-miR-193b-5p,XM_018064593.1:novel_326,XM_018041407.1:chi-miR-193b-5p,XM_018064779.1:novel_465,XM_018064777.1:novel_465,XM_018041406.1:chi-miR-193b-5p,XM_018061307.1:novel_403,XM_018062750.1:novel_1125,XM_018062750.1:novel_465,XM_018062750.1:novel_1487,XM_018062750.1:novel_997,XM…
Biological Process	GO:0032792	negative regulation of CREB transcription factor activity	4	4	0.00700488	0.13645	XM_018065780.1:novel_972,XM_005680285.3:novel_1251,NM_001285601.1:novel_403,NM_001287231.1:novel_1251
Biological Process	GO:0032911	negative regulation of transforming growth factor beta1 production	4	4	0.00700488	0.13645	XM_018066316.1:novel_1125,XM_018066316.1:novel_1251,XM_018066317.1:novel_1125,XM_018066317.1:novel_1251,XM_018066319.1:novel_1125,XM_018066319.1:novel_1251,XM_018066318.1:novel_1125,XM_018066318.1:novel_1251
Biological Process	GO:0035166	post-embryonic hemopoiesis	4	4	0.00700488	0.13645	XM_018062601.1:novel_982,XM_018062599.1:novel_982,XM_005685707.3:chi-miR-1271-3p,XM_018062600.1:novel_982
Biological Process	GO:0035307	positive regulation of protein dephosphorylation	16	31	0.00651263	0.13645	XM_018042127.1:novel_1487,XM_018039891.1:novel_465,XM_018039885.1:novel_465,XM_018062631.1:novel_1251,XM_018062631.1:novel_982,XM_018050163.1:novel_632,XM_018050163.1:novel_997,XM_018057861.1:novel_1251,XM_018042128.1:novel_1487,XM_018062632.1:novel_1251,XM_018062632.1:novel_982,XM_018057862.1:novel_1251,XM_013971516.2:chi-miR-346-5p,XM_018039898.1:novel_465,XM_018039876.1:novel_465,XM_018039907.…
Biological Process	GO:0042058	regulation of epidermal growth factor receptor signaling pathway	28	63	0.0062634	0.13645	XM_018050509.1:novel_1251,XM_018040083.1:novel_403,XM_013972601.2:novel_1125,XM_013972601.2:novel_1251,XM_018063743.1:novel_465,XM_018063743.1:novel_403,XM_018055783.1:novel_1513,XM_018055783.1:novel_997,XM_005692612.3:novel_1125,XM_018063823.1:novel_1125,XM_018063742.1:novel_465,XM_018063742.1:novel_403,XM_018063740.1:novel_465,XM_018063740.1:novel_403,XM_018051381.1:novel_462,XM_018051381.1:nov…
Biological Process	GO:0042126	nitrate metabolic process	4	4	0.00700488	0.13645	XM_018048097.1:novel_1091,XM_018048095.1:novel_1091,XM_018048096.1:novel_1091,XM_018048094.1:novel_1091
Biological Process	GO:0042128	nitrate assimilation	4	4	0.00700488	0.13645	XM_018048096.1:novel_1091,XM_018048094.1:novel_1091,XM_018048095.1:novel_1091,XM_018048097.1:novel_1091
Biological Process	GO:0042157	lipoprotein metabolic process	70	186	0.00633472	0.13645	XM_018064306.1:novel_997,XM_018066976.1:chi-miR-1271-3p,XM_018051057.1:novel_1125,XM_018053407.1:novel_61,XM_013976480.2:novel_584,XM_018053408.1:novel_61,XM_005687208.3:novel_972,XM_018040672.1:novel_1125,XM_018040673.1:novel_1125,XM_018044865.1:novel_326,XM_018044865.1:novel_465,XM_018064721.1:novel_465,XM_018064721.1:novel_1487,XM_018059436.1:novel_326,XM_018059436.1:novel_465,XM_018053924.1:n…
Biological Process	GO:0042270	protection from natural killer cell mediated cytotoxicity	4	4	0.00700488	0.13645	XM_018038981.1:novel_465,XM_018038979.1:novel_465,XM_018038978.1:novel_465,XM_018038980.1:novel_465
Biological Process	GO:0042727	flavin-containing compound biosynthetic process	4	4	0.00700488	0.13645	XM_005677416.3:novel_1125,XM_005677416.3:novel_1251,XM_005677416.3:novel_465,XM_005677416.3:novel_403,XM_005677414.2:novel_1125,XM_005677414.2:novel_1251,XM_005677414.2:novel_465,XM_005677414.2:novel_403,XM_005677415.3:novel_1125,XM_005677415.3:novel_1251,XM_005677415.3:novel_465,XM_005677415.3:novel_403,XM_005677417.3:novel_1125,XM_005677417.3:novel_1251,XM_005677417.3:novel_465,XM_005677417.3:n…
Biological Process	GO:0042753	positive regulation of circadian rhythm	9	14	0.00636729	0.13645	XM_018065492.1:novel_972,XM_018065490.1:chi-miR-1271-3p,XM_005678697.3:novel_123,XM_018065488.1:novel_972,XM_018065495.1:novel_972,XM_005678695.3:novel_123,XM_018065493.1:novel_972,XM_005678698.3:novel_123,XM_018065494.1:novel_972
Biological Process	GO:0042994	cytoplasmic sequestering of transcription factor	9	14	0.00636729	0.13645	XM_013975115.2:chi-miR-1271-3p,XM_018045139.1:chi-miR-1271-3p,XM_018065021.1:novel_1370,XM_018040588.1:novel_465,XM_018040588.1:novel_1487,XM_018040588.1:novel_997,XM_018051052.1:novel_1263,XM_018047059.1:novel_1487,XM_018051051.1:novel_1263,XM_013975113.2:chi-miR-1271-3p,NM_001314329.1:novel_462
Biological Process	GO:0044247	cellular polysaccharide catabolic process	16	31	0.00651263	0.13645	XM_018047863.1:novel_465,XM_013972367.2:novel_982,XM_018063642.1:novel_982,XM_018063641.1:novel_982,XR_001919014.1:novel_465,XM_018047864.1:novel_465,XM_005694082.3:novel_982,XM_018047862.1:novel_465,XM_018047859.1:novel_465,XM_018043484.1:novel_1251,XM_018047861.1:novel_465,XM_005699864.3:novel_1251,XM_005699864.3:novel_326,XM_013972368.2:novel_982,XM_018063640.1:novel_982,XM_018043483.1:novel_1…
Biological Process	GO:0044783	G1 DNA damage checkpoint	21	44	0.00636163	0.13645	XR_001917450.1:novel_1195,XR_001917450.1:novel_997,XM_018042709.1:novel_1195,XM_018042709.1:novel_997,XM_018057629.1:novel_1125,XR_001919434.1:novel_1125,XM_018066915.1:novel_1125,XM_018066915.1:novel_982,XM_018066915.1:novel_403,XM_018042711.1:novel_1195,XM_018042711.1:novel_997,XM_018051085.1:novel_1251,XM_018057728.1:novel_982,XM_018059449.1:novel_1513,XM_018042712.1:novel_1195,XM_018042712.1:…
Biological Process	GO:0044804	nucleophagy	14	26	0.00664596	0.13645	XM_005676572.3:novel_972,XM_005676572.3:novel_1251,XM_018051057.1:novel_1125,XM_018066972.1:chi-miR-1271-3p,XM_018066977.1:chi-miR-1271-3p,XM_018040673.1:novel_1125,XM_018040672.1:novel_1125,XM_018051056.1:novel_1125,XM_018066974.1:chi-miR-1271-3p,XM_018066973.1:chi-miR-1271-3p,XM_005700756.3:novel_982,XM_018039742.1:novel_1125,XM_018039742.1:novel_61,XM_018066976.1:chi-miR-1271-3p,XM_018040674.1…
Biological Process	GO:0044819	mitotic G1/S transition checkpoint	21	44	0.00636163	0.13645	XM_018066918.1:novel_1125,XM_018066918.1:novel_982,XM_018066918.1:novel_403,XM_005693530.3:chi-miR-193b-5p,XM_005693530.3:novel_326,XM_018059164.1:novel_294,XM_018066916.1:novel_1125,XM_018066916.1:novel_982,XM_018066916.1:novel_403,XM_018066919.1:novel_1125,XM_018066919.1:novel_982,XM_018066919.1:novel_403,XM_018051084.1:novel_1251,XM_018066921.1:novel_1125,XM_018066917.1:novel_1125,XM_018066917…
Biological Process	GO:0045162	clustering of voltage-gated sodium channels	4	4	0.00700488	0.13645	XM_005690644.3:novel_1487,XM_018054194.1:novel_1513,XM_018054196.1:novel_1513,XM_005690643.3:novel_1487
Biological Process	GO:0046443	FAD metabolic process	4	4	0.00700488	0.13645	XM_005677417.3:novel_1125,XM_005677417.3:novel_1251,XM_005677417.3:novel_465,XM_005677417.3:novel_403,XM_005677414.2:novel_1125,XM_005677414.2:novel_1251,XM_005677414.2:novel_465,XM_005677414.2:novel_403,XM_005677416.3:novel_1125,XM_005677416.3:novel_1251,XM_005677416.3:novel_465,XM_005677416.3:novel_403,XM_005677415.3:novel_1125,XM_005677415.3:novel_1251,XM_005677415.3:novel_465,XM_005677415.3:n…
Biological Process	GO:0046502	uroporphyrinogen III metabolic process	4	4	0.00700488	0.13645	XM_018041249.1:novel_403,XM_018041250.1:novel_403,XM_018041251.1:novel_403,XM_018041248.1:novel_403
Biological Process	GO:0046778	modification by virus of host mRNA processing	4	4	0.00700488	0.13645	XM_018040206.1:chi-miR-1271-3p,XM_018040202.1:chi-miR-1271-3p,XM_013966873.2:novel_1125,XM_018040205.1:chi-miR-1271-3p
Biological Process	GO:0046898	response to cycloheximide	4	4	0.00700488	0.13645	XM_018057682.1:novel_997,XM_018051334.1:novel_1371,XM_018051334.1:novel_403,XM_018057683.1:novel_997,XM_018057681.1:novel_997
Biological Process	GO:0048213	Golgi vesicle prefusion complex stabilization	4	4	0.00700488	0.13645	XM_018061682.1:novel_294,XM_018061681.1:novel_294,XM_018061680.1:novel_294,XM_013970919.2:novel_294
Biological Process	GO:0051494	negative regulation of cytoskeleton organization	62	162	0.00643777	0.13645	XM_013976691.2:chi-miR-1271-3p,XM_018044908.1:novel_403,XM_005677623.3:chi-miR-1271-3p,XM_018066191.1:novel_1125,XM_018052203.1:chi-miR-1271-3p,XM_018052203.1:novel_997,XM_018046272.1:novel_1513,XM_018049844.1:novel_972,XM_018052716.1:novel_403,XM_005677622.3:chi-miR-1271-3p,XM_018052713.1:novel_403,XM_018042908.1:novel_1125,XM_018042908.1:novel_1263,XM_018042908.1:novel_1251,XM_018042908.1:novel…
Biological Process	GO:0051693	actin filament capping	24	52	0.00621981	0.13645	XM_018049844.1:novel_972,XM_005677622.3:chi-miR-1271-3p,XM_018052716.1:novel_403,XM_018052713.1:novel_403,XM_018052256.1:novel_326,XM_018052260.1:novel_326,XM_018043098.1:novel_1251,XM_013966099.2:novel_326,XM_018052259.1:novel_326,XM_005677623.3:chi-miR-1271-3p,XM_018052203.1:chi-miR-1271-3p,XM_018052203.1:novel_997,XM_018052714.1:novel_403,XM_018052264.1:novel_326,XM_018060874.1:novel_465,XM_01…
Biological Process	GO:0060128	corticotropin hormone secreting cell differentiation	4	4	0.00700488	0.13645	XM_018041115.1:novel_465,XM_018041116.1:novel_465,XM_018041114.1:novel_465,XM_018041117.1:novel_465
Biological Process	GO:0061181	regulation of chondrocyte development	4	4	0.00700488	0.13645	XM_018063949.1:novel_1251,XM_018063949.1:novel_1195,XM_018063949.1:novel_997,XM_018063948.1:novel_1251,XM_018063948.1:novel_1195,XM_018063948.1:novel_997,XM_018063950.1:novel_1251,XM_018063950.1:novel_1195,XM_018063950.1:novel_997,XM_018061379.1:novel_972,XM_018061379.1:novel_1251
Biological Process	GO:0070050	neuron cellular homeostasis	9	14	0.00636729	0.13645	XM_013962794.2:novel_1251,XM_013967593.2:novel_465,XM_005686543.3:novel_465,XM_018044764.1:novel_1251,XM_018051807.1:novel_1125,XM_013967592.2:novel_465,XM_013962793.2:novel_1251,XM_013967594.2:novel_465,XM_005678344.2:novel_1251
Biological Process	GO:0070989	oxidative demethylation	9	14	0.00636729	0.13645	XM_018064780.1:novel_1251,NM_001319276.1:novel_1091,XM_018059222.1:chi-miR-346-5p,XM_013970772.2:novel_972,XM_013970772.2:novel_403,XM_013972132.2:novel_1251,XM_018059220.1:chi-miR-346-5p,XM_013970771.2:novel_972,XM_013970771.2:novel_403,XM_005690132.3:chi-miR-346-5p,XM_018059221.1:chi-miR-346-5p
Biological Process	GO:0071104	response to interleukin-9	4	4	0.00700488	0.13645	XM_018044038.1:chi-miR-193b-5p,XM_018044040.1:chi-miR-193b-5p,XM_018044041.1:chi-miR-193b-5p,XM_018044039.1:chi-miR-193b-5p
Biological Process	GO:0071140	resolution of mitotic recombination intermediates	4	4	0.00700488	0.13645	XM_018066012.1:novel_1125,XM_018066013.1:novel_1125,XM_018066011.1:novel_1125,XM_018066014.1:novel_1125
Biological Process	GO:0071629	ubiquitin-dependent catabolism of misfolded proteins by cytoplasm-associated proteasome	4	4	0.00700488	0.13645	XM_018050511.1:novel_1251,XM_018050510.1:novel_1251,XM_018050509.1:novel_1251,XM_018050512.1:novel_1251
Biological Process	GO:0072388	flavin adenine dinucleotide biosynthetic process	4	4	0.00700488	0.13645	XM_005677415.3:novel_1125,XM_005677415.3:novel_1251,XM_005677415.3:novel_465,XM_005677415.3:novel_403,XM_005677414.2:novel_1125,XM_005677414.2:novel_1251,XM_005677414.2:novel_465,XM_005677414.2:novel_403,XM_005677416.3:novel_1125,XM_005677416.3:novel_1251,XM_005677416.3:novel_465,XM_005677416.3:novel_403,XM_005677417.3:novel_1125,XM_005677417.3:novel_1251,XM_005677417.3:novel_465,XM_005677417.3:n…
Biological Process	GO:0090133	mesendoderm migration	4	4	0.00700488	0.13645	XM_018041114.1:novel_465,XM_018041117.1:novel_465,XM_018041116.1:novel_465,XM_018041115.1:novel_465
Biological Process	GO:0090134	cell migration involved in mesendoderm migration	4	4	0.00700488	0.13645	XM_018041116.1:novel_465,XM_018041117.1:novel_465,XM_018041114.1:novel_465,XM_018041115.1:novel_465
Biological Process	GO:1901215	negative regulation of neuron death	81	219	0.00595516	0.13645	XM_018058032.1:novel_997,XM_005691789.3:novel_1251,XM_005691789.3:novel_465,XM_018042785.1:novel_1251,XR_001918903.1:novel_1513,XR_001918903.1:novel_1371,XM_018058034.1:novel_997,XM_018053846.1:novel_1595,XM_018058031.1:novel_997,XR_001919578.1:novel_982,XM_018052387.1:novel_465,XM_018057730.1:chi-miR-1271-3p,XM_018064671.1:novel_1251,XM_018057492.1:novel_1125,XM_018039074.1:novel_972,XM_01805968…
Biological Process	GO:1901739	regulation of myoblast fusion	12	21	0.00635358	0.13645	XM_018043335.1:novel_972,XM_018043335.1:novel_1251,XM_018043335.1:novel_1487,NM_001285733.1:novel_403,XM_018062680.1:novel_1251,XM_018062680.1:novel_1195,NM_001285721.1:novel_409,XM_018058990.1:novel_997,XM_018038793.1:novel_997,NM_001314329.1:novel_462,XM_018038858.1:novel_1370,XM_018038860.1:novel_1370,NM_001287037.1:chi-miR-346-5p,XM_018038859.1:novel_1370,NM_001285602.1:novel_997
Biological Process	GO:1901799	negative regulation of proteasomal protein catabolic process	21	44	0.00636163	0.13645	XM_018043533.1:novel_997,XM_018038276.1:novel_294,XM_013973685.2:novel_294,XM_018051176.1:chi-miR-193b-5p,XM_018051176.1:novel_1125,XM_018051176.1:novel_465,XM_018051176.1:novel_1487,XM_005699786.3:novel_403,XM_005699786.3:novel_997,XM_018063035.1:novel_982,XM_018063035.1:novel_274,XM_005695770.3:novel_294,XM_018038275.1:novel_294,XM_005696358.2:novel_1487,XM_018038762.1:novel_1251,XM_018038762.1…
Biological Process	GO:1902659	regulation of glucose mediated signaling pathway	4	4	0.00700488	0.13645	XM_018060908.1:novel_997,XM_018060907.1:novel_997,XM_005692717.3:novel_465,XM_018062780.1:novel_465
Biological Process	GO:1902661	positive regulation of glucose mediated signaling pathway	4	4	0.00700488	0.13645	XM_018060907.1:novel_997,XM_018060908.1:novel_997,XM_018062780.1:novel_465,XM_005692717.3:novel_465
Biological Process	GO:1902744	negative regulation of lamellipodium organization	4	4	0.00700488	0.13645	XM_018066192.1:novel_1125,XM_018066191.1:novel_1125,XM_005675159.3:chi-miR-193b-5p,XM_018043098.1:novel_1251
Biological Process	GO:1903575	cornified envelope assembly	4	4	0.00700488	0.13645	XM_005692310.3:novel_1125,XM_005692310.3:novel_403,XM_005692309.3:novel_1125,XM_005692309.3:novel_403,XR_001296769.2:novel_1125,XR_001296769.2:novel_403,XR_310720.3:novel_1125,XR_310720.3:novel_403
Biological Process	GO:1904044	response to aldosterone	4	4	0.00700488	0.13645	XM_018065160.1:novel_997,XM_005693883.3:novel_997,XM_005693885.3:novel_997,XM_005693884.3:novel_997
Biological Process	GO:1990928	response to amino acid starvation	4	4	0.00700488	0.13645	XM_013962681.2:chi-miR-193b-5p,XM_005680747.2:chi-miR-193b-5p,XM_005687825.3:chi-miR-193b-5p,XM_005697189.3:chi-miR-193b-5p
Biological Process	GO:2000969	positive regulation of AMPA receptor activity	4	4	0.00700488	0.13645	XM_018048999.1:novel_1251,XM_018048999.1:novel_403,XM_018048998.1:novel_1251,XM_018048998.1:novel_403,XM_018049000.1:novel_1251,XM_018049000.1:novel_403,XM_018043873.1:novel_465
Cellular Component	GO:0005731	nucleolus organizer region	4	4	0.00700488	0.13645	XM_018065444.1:novel_1125,XM_018065445.1:novel_1125,XM_018065443.1:novel_1125,XM_018065442.1:novel_1125
Cellular Component	GO:0030874	nucleolar chromatin	4	4	0.00700488	0.13645	XM_018065444.1:novel_1125,XM_018065445.1:novel_1125,XM_018065443.1:novel_1125,XM_018065442.1:novel_1125
Cellular Component	GO:0033065	Rad51C-XRCC3 complex	4	4	0.00700488	0.13645	XM_018066011.1:novel_1125,XM_018066012.1:novel_1125,XM_018066013.1:novel_1125,XM_018066014.1:novel_1125
Cellular Component	GO:0034992	microtubule organizing center attachment site	4	4	0.00700488	0.13645	XM_018066220.1:novel_1125,XM_018066220.1:novel_982,XM_018066222.1:novel_547,XM_018066222.1:novel_997,XM_018066221.1:novel_547,XM_018066221.1:novel_997,XM_018066223.1:novel_547,XM_018066223.1:novel_997
Cellular Component	GO:0034993	LINC complex	4	4	0.00700488	0.13645	XM_018066220.1:novel_1125,XM_018066220.1:novel_982,XM_018066221.1:novel_547,XM_018066221.1:novel_997,XM_018066223.1:novel_547,XM_018066223.1:novel_997,XM_018066222.1:novel_547,XM_018066222.1:novel_997
Cellular Component	GO:0044327	dendritic spine head	4	4	0.00700488	0.13645	XM_018060077.1:novel_1513,XM_018060077.1:novel_403,XM_018058066.1:novel_1513,XM_018058066.1:novel_294,XM_018040751.1:novel_465,XM_018040751.1:novel_997,XM_018040752.1:novel_465,XM_018040752.1:novel_997
Cellular Component	GO:0071914	prominosome	4	4	0.00700488	0.13645	XM_018054833.1:novel_1125,XM_018054832.1:novel_1125,XM_018054831.1:novel_1125,XR_001918763.1:novel_403
Molecular Function	GO:0000334	3-hydroxyanthranilate 3,4-dioxygenase activity	4	4	0.00700488	0.13645	XM_005686543.3:novel_465,XM_013967594.2:novel_465,XM_013967593.2:novel_465,XM_013967592.2:novel_465
Molecular Function	GO:0003919	FMN adenylyltransferase activity	4	4	0.00700488	0.13645	XM_005677415.3:novel_1125,XM_005677415.3:novel_1251,XM_005677415.3:novel_465,XM_005677415.3:novel_403,XM_005677416.3:novel_1125,XM_005677416.3:novel_1251,XM_005677416.3:novel_465,XM_005677416.3:novel_403,XM_005677414.2:novel_1125,XM_005677414.2:novel_1251,XM_005677414.2:novel_465,XM_005677414.2:novel_403,XM_005677417.3:novel_1125,XM_005677417.3:novel_1251,XM_005677417.3:novel_465,XM_005677417.3:n…
Molecular Function	GO:0004138	deoxyguanosine kinase activity	4	4	0.00700488	0.13645	XM_005686349.2:novel_1125,XM_005686349.2:novel_294,XM_005686351.2:novel_294,XM_013967497.1:novel_972,XM_013967497.1:novel_1125,XM_013967497.1:novel_294,XM_013967498.2:novel_972,XM_013967498.2:novel_294
Molecular Function	GO:0004810	tRNA adenylyltransferase activity	4	4	0.00700488	0.13645	XM_018067189.1:novel_997,XM_018067190.1:novel_997,XM_018067192.1:novel_997,XM_018067191.1:novel_997
Molecular Function	GO:0004852	uroporphyrinogen-III synthase activity	4	4	0.00700488	0.13645	XM_018041249.1:novel_403,XM_018041251.1:novel_403,XM_018041250.1:novel_403,XM_018041248.1:novel_403
Molecular Function	GO:0004935	adrenergic receptor activity	9	14	0.00636729	0.13645	XM_018052358.1:novel_1263,XM_018041800.1:novel_1251,XM_018041800.1:novel_403,XM_018041732.1:novel_274,XM_018041732.1:novel_465,XM_013967412.2:chi-miR-1271-3p,XM_018054838.1:chi-miR-1271-3p,XM_013965499.2:novel_1251,XM_018052359.1:novel_1263,XM_013964836.2:novel_403,XM_005683143.3:novel_326
Molecular Function	GO:0005055	laminin receptor activity	4	4	0.00700488	0.13645	XM_005691668.3:chi-miR-346-5p,NM_001285749.1:chi-miR-346-5p,XM_013973310.2:chi-miR-346-5p,XM_018062556.1:novel_1251
Molecular Function	GO:0005151	interleukin-1, Type II receptor binding	4	4	0.00700488	0.13645	XM_018055335.1:novel_1251,XM_005686686.3:novel_1251,XM_018055336.1:novel_1251,XM_005686683.3:novel_1251
Molecular Function	GO:0008192	RNA guanylyltransferase activity	4	4	0.00700488	0.13645	XM_018050107.1:chi-miR-346-5p,XM_018050108.1:chi-miR-346-5p,XM_005683229.3:chi-miR-346-5p,XM_018053155.1:novel_1251
Molecular Function	GO:0008401	retinoic acid 4-hydroxylase activity	4	4	0.00700488	0.13645	XM_018055050.1:novel_1125,XM_018041725.1:novel_997,XM_018041726.1:novel_997,XM_018041754.1:novel_403
Molecular Function	GO:0015386	potassium:proton antiporter activity	4	4	0.00700488	0.13645	XR_001919084.1:novel_972,XR_001919084.1:novel_584,XM_018058012.1:novel_972,XM_018058012.1:novel_584,XM_018056627.1:novel_658,XM_018058011.1:novel_972,XM_018058011.1:novel_584
Molecular Function	GO:0019135	deoxyhypusine monooxygenase activity	4	4	0.00700488	0.13645	XM_018050824.1:novel_1125,XM_018050824.1:novel_465,XM_018050816.1:novel_1125,XM_018050817.1:novel_1125,XM_018050823.1:novel_1125,XM_018050823.1:novel_465
Molecular Function	GO:0030742	GTP-dependent protein binding	14	26	0.00664596	0.13645	XM_018048103.1:novel_274,XM_018049939.1:novel_1125,XM_018049939.1:novel_294,XM_005675512.3:novel_1125,XM_005675512.3:novel_294,XM_018048099.1:novel_274,XM_018049937.1:novel_1125,XM_018049937.1:novel_294,XM_018048100.1:novel_274,XM_018049947.1:novel_1263,XM_018048102.1:novel_274,XM_018059470.1:novel_403,XM_018049940.1:novel_1125,XM_018049940.1:novel_294,XM_018048098.1:novel_274,XM_018048101.1:nove…
Molecular Function	GO:0033961	cis-stilbene-oxide hydrolase activity	4	4	0.00700488	0.13645	XM_013970075.2:novel_1251,XM_013970075.2:novel_584,XM_018059920.1:novel_1251,XM_018059920.1:novel_584,NM_001285557.1:novel_1251,NM_001285557.1:novel_584,XM_013970074.2:novel_1251,XM_013970074.2:novel_584
Molecular Function	GO:0034988	Fc-gamma receptor I complex binding	4	4	0.00700488	0.13645	XM_018056817.1:chi-miR-193b-5p,XM_018056824.1:chi-miR-193b-5p,XM_018056826.1:chi-miR-193b-5p,XM_018056811.1:chi-miR-193b-5p
Molecular Function	GO:0036374	glutathione hydrolase activity	4	4	0.00700488	0.13645	XM_018057749.1:novel_1195,XM_013968900.2:novel_1195,XM_018064444.1:chi-miR-1271-3p,XM_005693420.3:novel_294
Molecular Function	GO:0045352	interleukin-1 Type I receptor antagonist activity	4	4	0.00700488	0.13645	XM_018055336.1:novel_1251,XM_005686686.3:novel_1251,XM_018055335.1:novel_1251,XM_005686683.3:novel_1251
Molecular Function	GO:0045353	interleukin-1 Type II receptor antagonist activity	4	4	0.00700488	0.13645	XM_005686683.3:novel_1251,XM_018055335.1:novel_1251,XM_018055336.1:novel_1251,XM_005686686.3:novel_1251
Molecular Function	GO:0047962	glycine N-benzoyltransferase activity	4	4	0.00700488	0.13645	XM_013969965.2:novel_465,XM_005690296.3:novel_465,XM_013969963.2:novel_465,XM_013969964.2:novel_465
Molecular Function	GO:0051379	epinephrine binding	4	4	0.00700488	0.13645	XM_005683143.3:novel_326,XM_018041800.1:novel_1251,XM_018041800.1:novel_403,XM_013964836.2:novel_403,XM_018041732.1:novel_274,XM_018041732.1:novel_465
Molecular Function	GO:0070052	collagen V binding	4	4	0.00700488	0.13645	XM_005684161.3:chi-miR-10b-5p,XM_005701705.2:novel_465,XM_013966189.2:chi-miR-10b-5p,XM_005684160.3:chi-miR-10b-5p
Molecular Function	GO:0097372	NAD-dependent histone deacetylase activity (H3-K18 specific)	4	4	0.00700488	0.13645	XM_018065443.1:novel_1125,XM_018065442.1:novel_1125,XM_018065445.1:novel_1125,XM_018065444.1:novel_1125
Molecular Function	GO:1990450	linear polyubiquitin binding	4	4	0.00700488	0.13645	XM_018044344.1:novel_326,XM_005701339.3:novel_326,XM_013976822.2:novel_326,XM_013976823.2:novel_326
Molecular Function	GO:2001069	glycogen binding	4	4	0.00700488	0.13645	XM_005700737.3:novel_1125,XM_005700737.3:novel_465,XM_013976470.2:novel_1125,XM_013976470.2:novel_465,XM_005681959.3:novel_1125,XM_005681959.3:novel_1251,XM_018039264.1:novel_465
Cellular Component	GO:0036379	myofilament	19	39	0.00704026	0.136936	XM_018052204.1:chi-miR-1271-3p,XM_018052204.1:novel_997,XM_018059923.1:novel_997,XM_018059925.1:novel_997,XM_018043469.1:chi-miR-485-3p,XM_018043469.1:novel_1371,XM_018052205.1:chi-miR-1271-3p,XM_018052205.1:novel_997,XM_018059118.1:chi-miR-1271-3p,XM_018046156.1:chi-miR-346-5p,XM_013977053.2:chi-miR-346-5p,XM_005677461.3:novel_1251,XM_018060874.1:novel_465,XM_018060874.1:novel_1487,XM_018052202.…
Biological Process	GO:0005984	disaccharide metabolic process	8	12	0.00745957	0.142765	XM_005684137.3:chi-miR-1271-3p,XM_018063642.1:novel_982,XR_001917157.1:novel_1125,XM_018063641.1:novel_982,XM_013972367.2:novel_982,XM_005694082.3:novel_982,XM_018063640.1:novel_982,XM_013972368.2:novel_982
Biological Process	GO:0010878	cholesterol storage	8	12	0.00745957	0.142765	XM_005690167.3:novel_403,XM_018061401.1:novel_1251,XM_018043335.1:novel_972,XM_018043335.1:novel_1251,XM_018043335.1:novel_1487,XM_018061402.1:novel_1251,XM_018048827.1:novel_1125,XM_018048827.1:novel_1251,NM_001285607.1:novel_997,XM_018061403.1:novel_1251,NM_001285751.1:novel_403
Biological Process	GO:0010885	regulation of cholesterol storage	8	12	0.00745957	0.142765	XM_018061401.1:novel_1251,XM_018043335.1:novel_972,XM_018043335.1:novel_1251,XM_018043335.1:novel_1487,XM_018061402.1:novel_1251,XM_018048827.1:novel_1125,XM_018048827.1:novel_1251,NM_001285607.1:novel_997,XM_018061403.1:novel_1251,NM_001285751.1:novel_403,XM_005690167.3:novel_403
Biological Process	GO:0015825	L-serine transport	8	12	0.00745957	0.142765	XM_018057395.1:novel_1251,XM_018057395.1:novel_982,XM_018062077.1:novel_326,XM_018055426.1:novel_1125,XM_018062076.1:novel_326,XM_018062078.1:novel_326,XM_013971045.2:novel_326,XM_018062075.1:novel_326,XM_018057400.1:novel_1251,XM_018057400.1:novel_982
Biological Process	GO:0032329	serine transport	8	12	0.00745957	0.142765	XM_018062075.1:novel_326,XM_013971045.2:novel_326,XM_018062076.1:novel_326,XM_018062078.1:novel_326,XM_018055426.1:novel_1125,XM_018057395.1:novel_1251,XM_018057395.1:novel_982,XM_018062077.1:novel_326,XM_018057400.1:novel_1251,XM_018057400.1:novel_982
Biological Process	GO:1904262	negative regulation of TORC1 signaling	8	12	0.00745957	0.142765	XM_018060993.1:novel_1251,XM_018039596.1:novel_465,XM_005698034.3:novel_294,XM_005698034.3:novel_403,XM_018039597.1:novel_465,XM_018039598.1:novel_465,XM_018039601.1:novel_465,XM_018039599.1:novel_465,XM_018039600.1:novel_465
Cellular Component	GO:0030136	clathrin-coated vesicle	66	175	0.00743	0.142765	XM_018046066.1:novel_465,XM_018065245.1:novel_403,XM_013967277.2:novel_997,XM_018046122.1:novel_1251,XM_018046089.1:novel_1251,XM_018046089.1:novel_465,XM_018048837.1:novel_61,XM_018048837.1:novel_403,XM_018046043.1:novel_465,XM_018048935.1:chi-miR-346-5p,XM_018048935.1:novel_1251,XM_018048935.1:chi-miR-1271-3p,XM_018064549.1:novel_123,XM_018064754.1:novel_1125,XM_018060536.1:novel_1125,XM_018060…
Molecular Function	GO:0015194	L-serine transmembrane transporter activity	8	12	0.00745957	0.142765	XM_013971045.2:novel_326,XM_018062075.1:novel_326,XM_018055426.1:novel_1125,XM_018057395.1:novel_1251,XM_018057395.1:novel_982,XM_018062077.1:novel_326,XM_018062076.1:novel_326,XM_018062078.1:novel_326,XM_018057400.1:novel_1251,XM_018057400.1:novel_982
Molecular Function	GO:0022889	serine transmembrane transporter activity	8	12	0.00745957	0.142765	XM_018057400.1:novel_1251,XM_018057400.1:novel_982,XM_018062075.1:novel_326,XM_013971045.2:novel_326,XM_018062076.1:novel_326,XM_018062078.1:novel_326,XM_018062077.1:novel_326,XM_018057395.1:novel_1251,XM_018057395.1:novel_982,XM_018055426.1:novel_1125
Molecular Function	GO:0097322	7SK snRNA binding	8	12	0.00745957	0.142765	XM_018046087.1:novel_326,XM_018046088.1:novel_326,XM_018046085.1:novel_326,XM_005693952.3:novel_1487,XM_018055822.1:novel_997,XM_005693953.3:novel_1487,XM_018046090.1:novel_326,XM_018046086.1:novel_326
Molecular Function	GO:1905361	L-serine transporter activity	8	12	0.00745957	0.142765	XM_018057395.1:novel_1251,XM_018057395.1:novel_982,XM_018062077.1:novel_326,XM_018055426.1:novel_1125,XM_018062078.1:novel_326,XM_018062076.1:novel_326,XM_013971045.2:novel_326,XM_018062075.1:novel_326,XM_018057400.1:novel_1251,XM_018057400.1:novel_982
Biological Process	GO:1901214	regulation of neuron death	105	295	0.00750442	0.143414	XM_018062667.1:novel_1125,XM_018062667.1:novel_1251,XM_018064671.1:novel_1251,XM_018057492.1:novel_1125,XM_018059688.1:novel_1125,XM_018059688.1:novel_462,XM_018039074.1:novel_972,XM_005693201.3:novel_1251,XM_005693201.3:novel_982,XM_018046655.1:novel_465,XM_018062750.1:novel_1125,XM_018062750.1:novel_465,XM_018062750.1:novel_1487,XM_018062750.1:novel_997,XM_018039082.1:novel_972,XM_005697654.3:n…
Molecular Function	GO:0000149	SNARE binding	60	157	0.00751869	0.143478	XM_005682266.3:novel_972,XM_005682265.3:novel_972,XM_018043419.1:novel_1513,XM_018043419.1:novel_1371,XM_018065652.1:novel_997,XM_018040027.1:novel_1251,XM_018040027.1:novel_294,XM_018043418.1:novel_1513,XM_018043418.1:novel_1371,XM_018065274.1:novel_1370,XM_018055988.1:novel_1125,XM_018059016.1:novel_1251,XM_018043422.1:novel_1513,XM_018043422.1:novel_1371,XM_018043859.1:chi-miR-1271-3p,XM_01804…
Biological Process	GO:0045017	glycerolipid biosynthetic process	83	227	0.00759392	0.144703	XM_018061402.1:novel_1251,XM_018039961.1:chi-miR-1271-3p,XM_018039961.1:novel_1487,XM_018057878.1:novel_1251,XM_018059436.1:novel_326,XM_018059436.1:novel_465,XM_018064721.1:novel_465,XM_018064721.1:novel_1487,XM_018050881.1:novel_982,XM_018050881.1:novel_465,XM_005683973.2:novel_1125,XM_018051383.1:novel_972,XM_018058728.1:novel_1251,XM_018041116.1:novel_465,XM_018041234.1:novel_1370,XM_00568495…
Biological Process	GO:0030534	adult behavior	82	224	0.00766329	0.145796	XR_001918861.1:novel_1251,XM_018043873.1:novel_465,XM_005681551.3:novel_294,XM_018052049.1:novel_1125,XM_018055865.1:novel_1251,XM_018055857.1:novel_1251,XR_001918863.1:novel_1251,XR_001918903.1:novel_1513,XR_001918903.1:novel_1371,XM_018043403.1:novel_326,XM_018055864.1:novel_1251,XM_018062163.1:novel_972,XM_018062163.1:novel_997,XM_018055856.1:novel_1251,XM_018060039.1:novel_997,XM_018057271.1:…
Biological Process	GO:0045185	maintenance of protein location	27	61	0.00767737	0.145796	XM_018066223.1:novel_547,XM_018066223.1:novel_997,XM_018040588.1:novel_465,XM_018040588.1:novel_1487,XM_018040588.1:novel_997,XM_018065021.1:novel_1370,XM_018066669.1:novel_1125,XM_018066667.1:novel_1125,XM_005699871.3:novel_294,XM_018066222.1:novel_547,XM_018066222.1:novel_997,XM_018051051.1:novel_1263,XM_018048008.1:chi-miR-193b-5p,XM_018048008.1:novel_465,NM_001314329.1:novel_462,XM_013975113.…
Molecular Function	GO:0005231	excitatory extracellular ligand-gated ion channel activity	23	50	0.00768457	0.145796	XM_018056249.1:novel_465,XM_018056249.1:novel_584,XM_018056250.1:novel_1125,XM_018056250.1:novel_1251,XM_018056250.1:novel_462,XM_018056250.1:novel_1371,XM_018056250.1:novel_465,XM_018062704.1:chi-miR-193b-5p,XM_018062704.1:novel_1371,XM_018061263.1:novel_1487,XM_018056251.1:novel_465,XR_001918904.1:novel_1513,XR_001918904.1:novel_1371,XR_001918905.1:novel_1513,XR_001918905.1:novel_1371,XR_001918…
Biological Process	GO:0002313	mature B cell differentiation involved in immune response	11	19	0.00783704	0.147834	XM_005684041.3:novel_972,XM_005684041.3:chi-miR-1271-3p,XM_005684038.3:novel_972,XM_005684038.3:chi-miR-1271-3p,XM_018057904.1:novel_972,XM_018057904.1:novel_1125,XM_018057904.1:novel_1251,XM_018057904.1:novel_465,XM_005684040.3:novel_972,XM_005684040.3:chi-miR-1271-3p,XM_018062555.1:novel_1251,XM_018062555.1:novel_997,XM_018057905.1:novel_972,XM_018057905.1:novel_1125,XM_018057905.1:novel_1251,X…
Biological Process	GO:0020027	hemoglobin metabolic process	11	19	0.00783704	0.147834	XM_005690077.3:novel_465,NM_001285606.1:novel_1251,NM_001285606.1:novel_465,NM_001285606.1:novel_1195,XM_018049846.1:novel_972,XM_018049844.1:novel_972,XM_018049845.1:novel_972,XM_018041309.1:novel_972,XM_018041309.1:novel_1125,XM_005697818.2:novel_1125,XM_005697818.2:novel_274,XM_005698351.3:novel_1125,XM_005698351.3:novel_1251,XM_005698351.3:novel_1371,XM_018041310.1:novel_972,XM_018041310.1:no…
Biological Process	GO:0044458	motile cilium assembly	11	19	0.00783704	0.147834	XM_013976477.2:novel_584,XM_005696101.3:novel_1125,XM_005696101.3:novel_462,XM_013976472.2:novel_584,XM_018065809.1:novel_1251,XM_018043992.1:novel_584,XM_018043993.1:novel_584,XM_018063759.1:novel_462,XM_005700732.3:novel_584,XM_013976478.2:novel_584,XM_018067097.1:novel_1125,XM_018067097.1:novel_462,XM_018064113.1:novel_1125,XM_018064113.1:novel_1251
Biological Process	GO:1900119	positive regulation of execution phase of apoptosis	11	19	0.00783704	0.147834	XM_018064593.1:chi-miR-193b-5p,XM_018064593.1:novel_326,XM_018039803.1:novel_972,XM_018039803.1:novel_1251,XM_018039803.1:novel_465,XM_018062751.1:novel_1125,XM_018062751.1:novel_465,XM_018062751.1:novel_1487,XM_018062751.1:novel_997,XM_018039809.1:novel_972,XM_018039809.1:novel_1251,XM_018039809.1:novel_465,XM_018039808.1:novel_972,XM_018039808.1:novel_1251,XM_018039808.1:novel_465,XM_018039799.…
Biological Process	GO:0032527	protein exit from endoplasmic reticulum	20	42	0.00790254	0.148856	XM_013971020.2:novel_465,XM_018056145.1:novel_1251,XM_005693556.3:novel_465,XM_005693556.3:novel_403,XM_018048008.1:chi-miR-193b-5p,XM_018048008.1:novel_465,XM_005676623.3:novel_1251,XM_018038258.1:novel_997,XM_018044840.1:novel_403,XM_018044840.1:novel_997,XM_018043287.1:novel_1125,XM_018043287.1:novel_1371,XM_018052110.1:novel_1487,XM_018056404.1:novel_1125,XM_018062025.1:novel_465,XM_018043284…
Biological Process	GO:0002931	response to ischemia	15	29	0.00813282	0.152537	XM_018057681.1:novel_997,XM_018057683.1:novel_997,XM_018059686.1:novel_1125,XM_018059686.1:novel_462,XM_005683168.3:chi-miR-346-5p,XM_018059687.1:novel_1125,XM_018059687.1:novel_462,XM_005683169.3:chi-miR-346-5p,XM_018059685.1:novel_1125,XM_018059685.1:novel_462,XM_013969493.2:novel_1125,XM_013969493.2:novel_462,XR_001917505.1:chi-miR-1271-3p,XR_001917505.1:novel_465,XM_018059688.1:novel_1125,XM_…
Biological Process	GO:0019359	nicotinamide nucleotide biosynthetic process	15	29	0.00813282	0.152537	XM_018060702.1:novel_972,XM_013967592.2:novel_465,XM_005690959.3:novel_972,XM_013967594.2:novel_465,XM_018040916.1:chi-miR-1271-3p,XM_018060703.1:novel_972,XM_005694097.3:novel_1251,XM_018049838.1:novel_972,XM_005690958.3:novel_972,XM_005694095.3:novel_1251,XM_018058680.1:novel_465,XM_013967593.2:novel_465,XM_013970348.2:novel_972,XM_005686543.3:novel_465,XM_018058679.1:novel_465
Biological Process	GO:0019363	pyridine nucleotide biosynthetic process	15	29	0.00813282	0.152537	XM_018049838.1:novel_972,XM_005694097.3:novel_1251,XM_005690958.3:novel_972,XM_005694095.3:novel_1251,XM_018058680.1:novel_465,XM_013970348.2:novel_972,XM_013967593.2:novel_465,XM_005686543.3:novel_465,XM_018058679.1:novel_465,XM_018060702.1:novel_972,XM_013967592.2:novel_465,XM_005690959.3:novel_972,XM_013967594.2:novel_465,XM_018040916.1:chi-miR-1271-3p,XM_018060703.1:novel_972
Biological Process	GO:1905952	regulation of lipid localization	44	110	0.00820601	0.15369	XM_018062561.1:novel_1125,XM_018062561.1:novel_1251,XM_018062561.1:novel_465,XM_018054288.1:chi-miR-485-3p,XM_018043335.1:novel_972,XM_018043335.1:novel_1251,XM_018043335.1:novel_1487,XM_018041789.1:novel_1251,XM_018041789.1:novel_465,XM_018062564.1:novel_403,XM_018042656.1:novel_274,XM_018042656.1:novel_403,XM_018055554.1:novel_997,XM_018062562.1:novel_1125,XM_018062562.1:novel_1251,XM_018062562…
Biological Process	GO:0009310	amine catabolic process	13	24	0.00828288	0.154469	XM_005694095.3:novel_1251,XM_005691311.3:novel_326,XM_005693528.3:novel_465,XM_005694097.3:novel_1251,XM_005686543.3:novel_465,XM_018057379.1:novel_1251,XM_018057379.1:novel_465,XM_013967593.2:novel_465,XM_013967592.2:novel_465,XM_018057380.1:chi-miR-346-5p,XM_018057380.1:novel_1251,XM_018057380.1:novel_515,XM_018057380.1:novel_465,XM_018057380.1:novel_997,XM_005698881.3:novel_1251,XM_005698881.3…
Biological Process	GO:0042402	cellular biogenic amine catabolic process	13	24	0.00828288	0.154469	XM_005691311.3:novel_326,XM_005694095.3:novel_1251,XM_005694097.3:novel_1251,XM_005693528.3:novel_465,XM_005686543.3:novel_465,XM_018057379.1:novel_1251,XM_018057379.1:novel_465,XM_013967593.2:novel_465,XM_013967592.2:novel_465,XM_018057380.1:chi-miR-346-5p,XM_018057380.1:novel_1251,XM_018057380.1:novel_515,XM_018057380.1:novel_465,XM_018057380.1:novel_997,XM_005698881.3:novel_1251,XM_005698881.3…
Biological Process	GO:0060142	regulation of syncytium formation by plasma membrane fusion	13	24	0.00828288	0.154469	XM_018038858.1:novel_1370,XM_018038793.1:novel_997,NM_001314329.1:novel_462,XM_018038859.1:novel_1370,XM_018058121.1:novel_465,XM_018058121.1:novel_997,NM_001285602.1:novel_997,XM_018038860.1:novel_1370,NM_001287037.1:chi-miR-346-5p,NM_001285733.1:novel_403,XM_018062680.1:novel_1251,XM_018062680.1:novel_1195,XM_018043335.1:novel_972,XM_018043335.1:novel_1251,XM_018043335.1:novel_1487,NM_001285721…
Molecular Function	GO:0019902	phosphatase binding	71	191	0.00834882	0.155478	XM_018042053.1:novel_1195,XM_018042053.1:novel_403,XM_013975026.2:novel_1251,XM_013975026.2:novel_1371,XM_013975026.2:novel_294,XM_018062429.1:novel_1091,XM_018062429.1:novel_997,XM_005693530.3:chi-miR-193b-5p,XM_005693530.3:novel_326,XM_005683093.3:novel_997,XM_018049072.1:chi-miR-193b-5p,XM_018049072.1:novel_1251,XM_018062574.1:novel_1371,XM_018062574.1:novel_294,XM_018062574.1:novel_465,XM_018…
Biological Process	GO:0002281	macrophage activation involved in immune response	7	10	0.00852225	0.155982	XM_018050467.1:novel_1125,XM_018050467.1:novel_1251,XM_018050466.1:novel_1125,XM_018050466.1:novel_1251,XM_005688550.3:chi-miR-1271-3p,XM_018050469.1:novel_1125,XM_018050469.1:novel_1251,XM_018050464.1:novel_1125,XM_018050464.1:novel_1251,XM_018050465.1:novel_1125,XM_018050465.1:novel_1251,XM_018050468.1:novel_1125,XM_018050468.1:novel_1251
Biological Process	GO:0006639	acylglycerol metabolic process	48	122	0.00853732	0.155982	XM_018042657.1:novel_274,XM_018042657.1:novel_403,XM_018057383.1:novel_972,XM_018062563.1:novel_1125,XM_018062563.1:novel_1251,XM_018062563.1:novel_465,XM_018057875.1:novel_1251,XM_018057385.1:novel_972,XR_001919022.1:novel_972,XM_018061401.1:novel_1251,XM_018062566.1:novel_294,XM_005690077.3:novel_465,XM_013974287.2:novel_1125,XM_018062562.1:novel_1125,XM_018062562.1:novel_1251,XM_018062562.1:no…
Biological Process	GO:0007042	lysosomal lumen acidification	7	10	0.00852225	0.155982	XM_018053597.1:novel_1125,XM_018053597.1:novel_294,XM_018053597.1:novel_1370,XM_018040654.1:novel_123,XM_018040654.1:novel_1251,XM_018053598.1:novel_1125,XM_018053598.1:novel_584,XR_001918598.1:novel_1125,XR_001918598.1:novel_1487,XR_001918598.1:novel_584,XM_018053599.1:novel_1125,XM_018053599.1:novel_294,XM_018053599.1:novel_1370,XM_005697654.3:novel_123,XM_005697654.3:novel_1251,XM_018040653.1:…
Biological Process	GO:0033131	regulation of glucokinase activity	7	10	0.00852225	0.155982	XM_018055301.1:novel_1251,XM_018054722.1:novel_1125,XM_018042790.1:novel_1125,XM_018042790.1:novel_1371,XM_018042790.1:novel_403,XM_018055302.1:novel_1251,XM_018055300.1:novel_1251,XM_018057271.1:novel_1251,XM_018042791.1:novel_1125,XM_018042791.1:novel_403
Biological Process	GO:0042362	fat-soluble vitamin biosynthetic process	7	10	0.00852225	0.155982	XM_018057938.1:novel_403,XM_018047873.1:novel_1251,XM_018045759.1:novel_326,XM_018047872.1:novel_1251,XM_013968979.2:novel_1251,XM_018057937.1:novel_403,XM_018045760.1:novel_326
Biological Process	GO:0044130	negative regulation of growth of symbiont in host	7	10	0.00852225	0.155982	XM_018039177.1:novel_326,NM_001314186.1:novel_465,NM_001314186.1:novel_997,XM_005699265.3:novel_462,XM_013973393.2:novel_1513,XM_018039176.1:novel_326,XM_018061819.1:novel_1251,XM_018061818.1:novel_1251
Biological Process	GO:0044146	negative regulation of growth of symbiont involved in interaction with host	7	10	0.00852225	0.155982	XM_018039177.1:novel_326,NM_001314186.1:novel_465,NM_001314186.1:novel_997,XM_005699265.3:novel_462,XM_013973393.2:novel_1513,XM_018039176.1:novel_326,XM_018061818.1:novel_1251,XM_018061819.1:novel_1251
Biological Process	GO:0090002	establishment of protein localization to plasma membrane	67	179	0.00854222	0.155982	XM_005691359.3:novel_465,XM_018063034.1:novel_1195,XM_018060469.1:novel_997,XM_018057520.1:novel_1370,XM_005697718.3:novel_1195,XM_005697718.3:novel_997,XM_018057115.1:chi-miR-346-5p,XM_005693556.3:novel_465,XM_005693556.3:novel_403,XM_018066367.1:novel_465,XM_018057117.1:chi-miR-346-5p,XM_013970619.2:novel_123,XM_013970619.2:novel_465,XM_013970619.2:novel_997,XM_018051425.1:novel_1251,XM_0180514…
Cellular Component	GO:0033063	Rad51B-Rad51C-Rad51D-XRCC2 complex	7	10	0.00852225	0.155982	XM_018064228.1:novel_403,XM_018066014.1:novel_1125,XM_018064229.1:novel_403,XM_018066011.1:novel_1125,XM_018066013.1:novel_1125,XM_018066012.1:novel_1125,XM_018064227.1:novel_403
Molecular Function	GO:0004897	ciliary neurotrophic factor receptor activity	7	10	0.00852225	0.155982	XM_018052392.1:novel_465,XM_018052387.1:novel_465,XM_018052393.1:novel_465,XM_018052390.1:novel_465,XM_018052391.1:novel_465,XM_018052388.1:novel_465,XM_018052389.1:novel_465
Molecular Function	GO:0004931	extracellular ATP-gated cation channel activity	7	10	0.00852225	0.155982	XM_018061263.1:novel_1487,XM_018061326.1:novel_1125,XM_005691420.3:novel_1487,XM_018061324.1:novel_1125,XM_018064431.1:novel_465,XM_018061323.1:novel_1125,XM_018058943.1:novel_1125
Molecular Function	GO:0005157	macrophage colony-stimulating factor receptor binding	7	10	0.00852225	0.155982	XM_018061671.1:novel_1251,XM_018061675.1:novel_1251,XM_018061674.1:novel_1251,XM_018061673.1:novel_1251,XM_018061670.1:novel_1251,XM_018061672.1:novel_1251,XM_018061669.1:novel_1251
Molecular Function	GO:0030169	low-density lipoprotein particle binding	7	10	0.00852225	0.155982	XM_018061402.1:novel_1251,XM_018066738.1:novel_465,XM_018066738.1:novel_403,XM_018061401.1:novel_1251,XM_018061403.1:novel_1251,XM_018039580.1:novel_997,XM_018066675.1:novel_1251,XM_018066739.1:novel_465
Molecular Function	GO:0030955	potassium ion binding	7	10	0.00852225	0.155982	XM_018053643.1:novel_972,XM_018053643.1:chi-miR-1271-3p,XM_013965891.2:novel_403,XM_005677233.3:chi-miR-1271-3p,XM_018051915.1:novel_403,XM_018051780.1:novel_972,XM_018051780.1:novel_1125,XM_018051780.1:novel_1251,XM_013965892.2:novel_403,XM_005685176.3:novel_1251
Biological Process	GO:0001967	suckling behavior	18	37	0.00877137	0.157381	XM_018052393.1:novel_465,XM_018052392.1:novel_465,XM_018052389.1:novel_465,XM_018056251.1:novel_465,XM_018056326.1:novel_274,XR_001918904.1:novel_1513,XR_001918904.1:novel_1371,XR_001918905.1:novel_1513,XR_001918905.1:novel_1371,XR_001918902.1:novel_1513,XR_001918902.1:novel_1371,XM_018056250.1:novel_1125,XM_018056250.1:novel_1251,XM_018056250.1:novel_462,XM_018056250.1:novel_1371,XM_018056250.1:…
Biological Process	GO:0003011	involuntary skeletal muscle contraction	6	8	0.00930213	0.157381	XM_013972367.2:novel_982,XM_018063641.1:novel_982,XM_018063642.1:novel_982,XM_013972368.2:novel_982,XM_018063640.1:novel_982,XM_005694082.3:novel_982
Biological Process	GO:0003406	retinal pigment epithelium development	6	8	0.00930213	0.157381	XM_018041681.1:chi-miR-1271-3p,XM_018041680.1:chi-miR-1271-3p,XM_018047691.1:novel_1125,XM_018047691.1:novel_1251,XM_018047691.1:novel_294,XM_018047689.1:novel_1125,XM_018047689.1:novel_1251,XM_018047689.1:novel_294,XM_018059293.1:novel_1125,XM_018059293.1:novel_1251,XM_018047690.1:novel_1125,XM_018047690.1:novel_1251,XM_018047690.1:novel_294
Biological Process	GO:0006659	phosphatidylserine biosynthetic process	5	6	0.00922657	0.157381	XM_018051385.1:novel_972,XM_018051382.1:novel_972,XM_018051383.1:novel_972,XM_018058253.1:chi-miR-346-5p,XM_018058253.1:novel_1370,XM_018051384.1:novel_972
Biological Process	GO:0006705	mineralocorticoid biosynthetic process	6	8	0.00930213	0.157381	XM_018040762.1:novel_997,XM_018055379.1:novel_1125,XM_018055379.1:novel_294,XM_018055386.1:novel_1125,XM_018055386.1:novel_294,XM_018058109.1:novel_465,XM_018058132.1:novel_465,XM_018058131.1:novel_465
Biological Process	GO:0006867	asparagine transport	5	6	0.00922657	0.157381	XM_013971045.2:novel_326,XM_018062075.1:novel_326,XM_018062077.1:novel_326,XM_018062076.1:novel_326,XM_018062078.1:novel_326
Biological Process	GO:0008212	mineralocorticoid metabolic process	6	8	0.00930213	0.157381	XM_018055386.1:novel_1125,XM_018055386.1:novel_294,XM_018040762.1:novel_997,XM_018055379.1:novel_1125,XM_018055379.1:novel_294,XM_018058132.1:novel_465,XM_018058131.1:novel_465,XM_018058109.1:novel_465
Biological Process	GO:0008612	peptidyl-lysine modification to peptidyl-hypusine	6	8	0.00930213	0.157381	XM_018064570.1:novel_1251,XM_018064570.1:novel_465,XM_018050823.1:novel_1125,XM_018050823.1:novel_465,XM_018050816.1:novel_1125,XM_018064569.1:novel_1251,XM_018064569.1:novel_465,XM_018050817.1:novel_1125,XM_018050824.1:novel_1125,XM_018050824.1:novel_465
Biological Process	GO:0009217	purine deoxyribonucleoside triphosphate catabolic process	5	6	0.00922657	0.157381	XM_018057904.1:novel_972,XM_018057904.1:novel_1125,XM_018057904.1:novel_1251,XM_018057904.1:novel_465,XM_018051387.1:novel_294,XM_018057906.1:novel_972,XM_018057906.1:novel_1125,XM_018057906.1:novel_1251,XM_018057906.1:novel_465,XM_018051397.1:novel_1251,XM_018057905.1:novel_972,XM_018057905.1:novel_1125,XM_018057905.1:novel_1251,XM_018057905.1:novel_465
Biological Process	GO:0010832	negative regulation of myotube differentiation	5	6	0.00922657	0.157381	XM_018055999.1:novel_403,XM_005683062.3:novel_294,NM_001285721.1:novel_409,XM_018040723.1:novel_1125,XM_018040723.1:novel_294,XM_013974996.2:novel_584,XM_013974996.2:novel_997
Biological Process	GO:0015820	leucine transport	5	6	0.00922657	0.157381	XM_018045890.1:novel_403,XM_018045888.1:novel_403,XM_018045891.1:novel_972,XM_018045891.1:novel_1251,XM_018045891.1:novel_1091,XM_018045891.1:novel_1195,XM_005691915.3:novel_1370,XM_018045889.1:novel_403
Biological Process	GO:0030198	extracellular matrix organization	76	207	0.00918599	0.157381	XM_018056016.1:novel_465,XM_018040807.1:novel_1251,XM_018040807.1:novel_465,XM_018040807.1:novel_1487,XM_018059293.1:novel_1125,XM_018059293.1:novel_1251,XM_005685707.3:chi-miR-1271-3p,XM_018051596.1:chi-miR-1271-3p,XM_018051596.1:novel_997,XM_018059336.1:novel_1125,XM_018055786.1:novel_997,XM_018062170.1:novel_1125,XM_018062170.1:novel_465,XM_018062170.1:novel_403,XM_018060877.1:novel_1251,XM_01…
Biological Process	GO:0032341	aldosterone metabolic process	6	8	0.00930213	0.157381	XM_018058131.1:novel_465,XM_018058132.1:novel_465,XM_018058109.1:novel_465,XM_018055386.1:novel_1125,XM_018055386.1:novel_294,XM_018040762.1:novel_997,XM_018055379.1:novel_1125,XM_018055379.1:novel_294
Biological Process	GO:0032342	aldosterone biosynthetic process	6	8	0.00930213	0.157381	XM_018055386.1:novel_1125,XM_018055386.1:novel_294,XM_018040762.1:novel_997,XM_018055379.1:novel_1125,XM_018055379.1:novel_294,XM_018058131.1:novel_465,XM_018058132.1:novel_465,XM_018058109.1:novel_465
Biological Process	GO:0033132	negative regulation of glucokinase activity	5	6	0.00922657	0.157381	XM_018057271.1:novel_1251,XM_018055302.1:novel_1251,XM_018055300.1:novel_1251,XM_018055301.1:novel_1251,XM_018054722.1:novel_1125
Biological Process	GO:0035552	oxidative single-stranded DNA demethylation	5	6	0.00922657	0.157381	XM_018059221.1:chi-miR-346-5p,XM_005690132.3:chi-miR-346-5p,XM_018059222.1:chi-miR-346-5p,NM_001319276.1:novel_1091,XM_018059220.1:chi-miR-346-5p
Biological Process	GO:0035634	response to stilbenoid	6	8	0.00930213	0.157381	NM_001314221.1:novel_1125,XM_018048312.1:novel_972,XM_018048312.1:novel_997,XM_005688804.3:novel_982,XM_005688804.3:chi-miR-1271-3p,XM_018039339.1:novel_1195,XM_018048313.1:novel_972,XM_018048313.1:novel_997,XM_018048311.1:novel_972,XM_018048311.1:novel_997
Biological Process	GO:0042976	activation of Janus kinase activity	5	6	0.00922657	0.157381	XM_005684037.3:novel_972,XM_005684037.3:chi-miR-1271-3p,XM_005684039.3:novel_972,XM_005684039.3:chi-miR-1271-3p,XM_005684041.3:novel_972,XM_005684041.3:chi-miR-1271-3p,XM_005684038.3:novel_972,XM_005684038.3:chi-miR-1271-3p,XM_005684040.3:novel_972,XM_005684040.3:chi-miR-1271-3p
Biological Process	GO:0044282	small molecule catabolic process	130	375	0.00878095	0.157381	XR_001918220.1:novel_1251,XM_018050178.1:novel_326,XM_018038309.1:chi-miR-1271-3p,XM_018061873.1:novel_465,XM_018040320.1:novel_465,XM_018040320.1:novel_997,XM_018054449.1:novel_465,XM_018041725.1:novel_997,XM_018049883.1:novel_1251,XM_018042134.1:novel_1251,XM_018042134.1:novel_465,XM_018047862.1:novel_465,XM_018044249.1:novel_465,XM_018048533.1:novel_1125,XM_018045092.1:novel_465,XM_018050880.1…
Biological Process	GO:0045347	negative regulation of MHC class II biosynthetic process	5	6	0.00922657	0.157381	XM_018052366.1:chi-miR-193b-5p,XM_005684057.3:chi-miR-193b-5p,XM_018042358.1:novel_1125,XM_005684059.3:chi-miR-193b-5p,XM_018042357.1:novel_1125
Biological Process	GO:0045744	negative regulation of G-protein coupled receptor protein signaling pathway	25	56	0.00887117	0.157381	XM_018057905.1:novel_972,XM_018057905.1:novel_1125,XM_018057905.1:novel_1251,XM_018057905.1:novel_465,XR_001918861.1:novel_1251,XM_018057906.1:novel_972,XM_018057906.1:novel_1125,XM_018057906.1:novel_1251,XM_018057906.1:novel_465,XM_018055857.1:novel_1251,XM_018055865.1:novel_1251,XM_018055860.1:novel_1251,XR_001918863.1:novel_1251,XM_018055861.1:novel_1251,XM_018055854.1:novel_1251,XM_005683143.…
Biological Process	GO:0051453	regulation of intracellular pH	39	96	0.00920876	0.157381	XM_018065223.1:novel_1125,XM_005677753.3:chi-miR-1271-3p,XM_018056361.1:novel_1371,XM_018056361.1:novel_465,XM_013972159.2:novel_1251,XM_013972159.2:novel_982,XM_013972159.2:novel_462,XM_018062093.1:chi-miR-1271-3p,XM_018062093.1:novel_403,XM_018058513.1:novel_403,XM_005697654.3:novel_123,XM_005697654.3:novel_1251,XR_001917640.1:novel_465,XM_018038273.1:novel_1195,XM_018056362.1:novel_1371,XM_018…
Biological Process	GO:0061101	neuroendocrine cell differentiation	6	8	0.00930213	0.157381	XM_018041116.1:novel_465,XM_018055379.1:novel_1125,XM_018055379.1:novel_294,XM_018055386.1:novel_1125,XM_018055386.1:novel_294,XM_018041117.1:novel_465,XM_018041114.1:novel_465,XM_018041115.1:novel_465
Biological Process	GO:0070059	intrinsic apoptotic signaling pathway in response to endoplasmic reticulum stress	25	56	0.00887117	0.157381	XM_018056330.1:novel_1251,XM_018056330.1:novel_274,XM_018056330.1:novel_1371,XM_018055709.1:novel_1251,XM_018055709.1:novel_294,XM_005680285.3:novel_1251,XM_018062751.1:novel_1125,XM_018062751.1:novel_465,XM_018062751.1:novel_1487,XM_018062751.1:novel_997,XM_018038761.1:novel_1251,XM_018038761.1:novel_326,XM_018038761.1:novel_465,XM_018059685.1:novel_1125,XM_018059685.1:novel_462,XM_013971020.2:n…
Biological Process	GO:0070669	response to interleukin-2	5	6	0.00922657	0.157381	XM_018044041.1:chi-miR-193b-5p,XM_018044039.1:chi-miR-193b-5p,XM_018056950.1:novel_1195,XM_018044038.1:chi-miR-193b-5p,XM_018044040.1:chi-miR-193b-5p
Biological Process	GO:0089709	L-histidine transmembrane transport	5	6	0.00922657	0.157381	XM_018062076.1:novel_326,XM_018062078.1:novel_326,XM_018062077.1:novel_326,XM_018062075.1:novel_326,XM_013971045.2:novel_326
Biological Process	GO:0090286	cytoskeletal anchoring at nuclear membrane	5	6	0.00922657	0.157381	XM_018066220.1:novel_1125,XM_018066220.1:novel_982,XM_018066221.1:novel_547,XM_018066221.1:novel_997,XM_018066223.1:novel_547,XM_018066223.1:novel_997,XM_018066222.1:novel_547,XM_018066222.1:novel_997,XM_018056897.1:novel_61
Biological Process	GO:1900029	positive regulation of ruffle assembly	5	6	0.00922657	0.157381	XM_018064540.1:novel_972,XM_018064540.1:novel_584,XM_018043555.1:novel_1125,XM_018043555.1:novel_982,XM_018043554.1:novel_982,XM_018043553.1:novel_1125,XM_018043553.1:novel_982,XM_018043553.1:novel_403,XM_018063101.1:novel_1251
Biological Process	GO:1901679	nucleotide transmembrane transport	6	8	0.00930213	0.157381	XM_005682096.3:novel_1125,XM_005682096.3:novel_274,XM_005682096.3:novel_465,XM_005682096.3:novel_997,XM_018038774.1:novel_1125,XM_018038774.1:novel_1251,XM_018038774.1:novel_1487,XM_018038773.1:novel_1125,XM_018038773.1:novel_1251,XM_018038773.1:novel_1487,XM_018051475.1:novel_1125,XM_018051475.1:novel_274,XM_018051475.1:novel_465,XM_018051475.1:novel_997,XM_018051474.1:novel_1125,XM_018051474.1:…
Biological Process	GO:1902024	L-histidine transport	5	6	0.00922657	0.157381	XM_018062077.1:novel_326,XM_018062076.1:novel_326,XM_018062078.1:novel_326,XM_013971045.2:novel_326,XM_018062075.1:novel_326
Biological Process	GO:1903300	negative regulation of hexokinase activity	5	6	0.00922657	0.157381	XM_018057271.1:novel_1251,XM_018055302.1:novel_1251,XM_018055300.1:novel_1251,XM_018055301.1:novel_1251,XM_018054722.1:novel_1125
Biological Process	GO:1904885	beta-catenin destruction complex assembly	5	6	0.00922657	0.157381	XM_005683152.3:novel_584,XM_018050176.1:chi-miR-193b-5p,XM_005683154.3:novel_584,XM_005683156.3:novel_584,XM_005683153.3:novel_584
Biological Process	GO:2000833	positive regulation of steroid hormone secretion	6	8	0.00930213	0.157381	XM_018063666.1:novel_326,XM_018063666.1:novel_294,XM_018063664.1:novel_326,XM_018063664.1:novel_294,XM_018039351.1:novel_1377,XM_005689029.3:novel_1251,XM_018042737.1:novel_465,XM_018042737.1:novel_997,XM_018063665.1:novel_326,XM_018063665.1:novel_294
Biological Process	GO:2000848	positive regulation of corticosteroid hormone secretion	6	8	0.00930213	0.157381	XM_018063666.1:novel_326,XM_018063666.1:novel_294,XM_018063664.1:novel_326,XM_018063664.1:novel_294,XM_005689029.3:novel_1251,XM_018039351.1:novel_1377,XM_018042737.1:novel_465,XM_018042737.1:novel_997,XM_018063665.1:novel_326,XM_018063665.1:novel_294
Cellular Component	GO:0005921	gap junction	21	45	0.00872333	0.157381	XM_018050604.1:novel_326,XM_018050604.1:novel_403,XM_018041168.1:novel_403,XM_013975740.2:chi-miR-1271-3p,XM_018048806.1:novel_982,XM_018048936.1:novel_294,XM_005680342.3:chi-miR-193b-5p,XM_005680342.3:novel_1251,XM_018048805.1:novel_982,XM_018044910.1:novel_403,XM_018041187.1:novel_61,XM_018041187.1:novel_997,XM_018048807.1:novel_982,XM_018050605.1:novel_326,XM_018050605.1:novel_403,XM_018044907…
Cellular Component	GO:0031429	box H/ACA snoRNP complex	5	6	0.00922657	0.157381	XM_005685447.3:novel_1263,XM_005685447.3:novel_462,XM_018044622.1:novel_409,XM_005681312.3:novel_997,XM_005681313.2:novel_997,XM_018044621.1:novel_409,XM_018044621.1:novel_982,XM_018044621.1:novel_997
Cellular Component	GO:0032009	early phagosome	6	8	0.00930213	0.157381	XM_005701112.3:novel_997,XM_018043419.1:novel_1513,XM_018043419.1:novel_1371,XM_018043422.1:novel_1513,XM_018043422.1:novel_1371,XM_018043418.1:novel_1513,XM_018043418.1:novel_1371,XM_005684191.3:novel_274,XM_018043450.1:novel_982,XM_018043450.1:novel_1371,XM_018043450.1:novel_294
Cellular Component	GO:0072588	box H/ACA RNP complex	5	6	0.00922657	0.157381	XM_005685447.3:novel_1263,XM_005685447.3:novel_462,XM_005681312.3:novel_997,XM_018044622.1:novel_409,XM_005681313.2:novel_997,XM_018044621.1:novel_409,XM_018044621.1:novel_982,XM_018044621.1:novel_997
Cellular Component	GO:0090661	box H/ACA telomerase RNP complex	5	6	0.00922657	0.157381	XM_018044622.1:novel_409,XM_005681312.3:novel_997,XM_005685447.3:novel_1263,XM_005685447.3:novel_462,XM_018044621.1:novel_409,XM_018044621.1:novel_982,XM_018044621.1:novel_997,XM_005681313.2:novel_997
Cellular Component	GO:0099512	supramolecular fiber	295	907	0.00894498	0.157381	XM_005691944.3:chi-miR-346-5p,XM_005691944.3:novel_465,XM_018038910.1:novel_972,XM_018038910.1:novel_465,XM_005700089.3:novel_1251,XM_018052204.1:chi-miR-1271-3p,XM_018052204.1:novel_997,XM_018065698.1:novel_1125,XM_018065698.1:novel_294,XM_018051079.1:novel_1125,XM_018051079.1:novel_1251,XM_005680747.2:chi-miR-193b-5p,XM_018044526.1:novel_1251,XM_018044526.1:novel_982,XM_018044526.1:novel_294,XM…
Molecular Function	GO:0001733	galactosylceramide sulfotransferase activity	5	6	0.00922657	0.157381	XM_018060979.1:novel_1371,XM_018042926.1:novel_1251,XM_018042927.1:novel_1251,XM_018060978.1:novel_1371,XM_005697831.3:novel_465
Molecular Function	GO:0004609	phosphatidylserine decarboxylase activity	5	6	0.00922657	0.157381	XM_018060943.1:novel_1195,XM_018060941.1:novel_1195,XM_018060942.1:novel_1195,XM_018060938.1:novel_1195,XM_018060940.1:novel_1195
Molecular Function	GO:0004645	phosphorylase activity	5	6	0.00922657	0.157381	XR_001919014.1:novel_465,XM_005699864.3:novel_1251,XM_005699864.3:novel_326,XM_018057287.1:novel_403,XM_018066171.1:novel_403,XR_001919870.1:novel_1251,XR_001919870.1:novel_403
Molecular Function	GO:0004704	NF-kappaB-inducing kinase activity	5	6	0.00922657	0.157381	XM_013966824.2:novel_1125,XM_013966824.2:novel_462,XM_013966824.2:novel_997,XM_018054645.1:novel_1125,XM_018054645.1:novel_462,XM_018054645.1:novel_997,XM_013966825.2:novel_1125,XM_013966825.2:novel_462,XM_013966825.2:novel_997,XM_005685203.3:novel_1125,XM_005685203.3:novel_462,XM_005685203.3:novel_997,XM_018065266.1:novel_1125,XM_018065266.1:novel_1251
Molecular Function	GO:0005111	type 2 fibroblast growth factor receptor binding	6	8	0.00930213	0.157381	XM_018041115.1:novel_465,XM_005683972.2:novel_1125,XM_018041114.1:novel_465,XM_018041117.1:novel_465,XM_018041116.1:novel_465,XM_005683973.2:novel_1125
Molecular Function	GO:0005152	interleukin-1 receptor antagonist activity	5	6	0.00922657	0.157381	XM_005686683.3:novel_1251,XM_018055336.1:novel_1251,XM_005686686.3:novel_1251,XM_013967696.2:novel_1251,XM_018055335.1:novel_1251
Molecular Function	GO:0005290	L-histidine transmembrane transporter activity	5	6	0.00922657	0.157381	XM_018062077.1:novel_326,XM_018062076.1:novel_326,XM_018062078.1:novel_326,XM_013971045.2:novel_326,XM_018062075.1:novel_326
Molecular Function	GO:0015182	L-asparagine transmembrane transporter activity	5	6	0.00922657	0.157381	XM_018062075.1:novel_326,XM_013971045.2:novel_326,XM_018062078.1:novel_326,XM_018062076.1:novel_326,XM_018062077.1:novel_326
Molecular Function	GO:0015191	L-methionine transmembrane transporter activity	5	6	0.00922657	0.157381	XM_018062075.1:novel_326,XM_013971045.2:novel_326,XM_018062078.1:novel_326,XM_018062076.1:novel_326,XM_018062077.1:novel_326
Molecular Function	GO:0034235	GPI anchor binding	6	8	0.00930213	0.157381	XM_018061897.1:chi-miR-346-5p,XM_018061897.1:chi-miR-1271-3p,XM_018061898.1:chi-miR-346-5p,XM_018061898.1:chi-miR-1271-3p,XM_018061895.1:chi-miR-346-5p,XM_018061895.1:chi-miR-1271-3p,XM_018059657.1:novel_326,XM_018061894.1:chi-miR-346-5p,XM_018061894.1:chi-miR-1271-3p,XM_013969538.2:novel_326
Molecular Function	GO:0034513	box H/ACA snoRNA binding	5	6	0.00922657	0.157381	XM_005685447.3:novel_1263,XM_005685447.3:novel_462,XM_018044622.1:novel_409,XM_005681312.3:novel_997,XM_005681313.2:novel_997,XM_018044621.1:novel_409,XM_018044621.1:novel_982,XM_018044621.1:novel_997
Molecular Function	GO:0035473	lipase binding	5	6	0.00922657	0.157381	XM_018050879.1:novel_982,XM_018050879.1:novel_465,XM_018050881.1:novel_982,XM_018050881.1:novel_465,XM_018050878.1:novel_982,XM_018050878.1:novel_465,XM_018058993.1:novel_465,XM_018050880.1:novel_982,XM_018050880.1:novel_465
Molecular Function	GO:0046624	sphingolipid transporter activity	6	8	0.00930213	0.157381	XM_018040783.1:novel_1251,XM_018060543.1:novel_294,XM_018040782.1:novel_1251,XM_018060542.1:novel_294,XM_018064443.1:novel_1125,XM_018064443.1:novel_465,XM_018040781.1:novel_1251
Molecular Function	GO:0048019	receptor antagonist activity	6	8	0.00930213	0.157381	XM_005693201.3:novel_1251,XM_005693201.3:novel_982,XM_005686683.3:novel_1251,XM_005686686.3:novel_1251,XM_018055336.1:novel_1251,XM_013967696.2:novel_1251,XM_018055335.1:novel_1251
Molecular Function	GO:0050694	galactose 3-O-sulfotransferase activity	5	6	0.00922657	0.157381	XM_018042927.1:novel_1251,XM_018060978.1:novel_1371,XM_005697831.3:novel_465,XM_018060979.1:novel_1371,XM_018042926.1:novel_1251
Molecular Function	GO:0051434	BH3 domain binding	5	6	0.00922657	0.157381	XM_018062751.1:novel_1125,XM_018062751.1:novel_465,XM_018062751.1:novel_1487,XM_018062751.1:novel_997,XM_018057681.1:novel_997,XM_018057683.1:novel_997,XM_018062750.1:novel_1125,XM_018062750.1:novel_465,XM_018062750.1:novel_1487,XM_018062750.1:novel_997,XM_018057682.1:novel_997
Molecular Function	GO:0070290	N-acylphosphatidylethanolamine-specific phospholipase D activity	6	8	0.00930213	0.157381	XM_018062424.1:novel_465,XM_018064499.1:novel_972,XM_005692412.3:novel_465,XM_018062422.1:novel_465,XM_013971113.2:novel_465,XM_018062421.1:novel_465
Molecular Function	GO:0004252	serine-type endopeptidase activity	74	201	0.00934114	0.157838	XM_005676047.3:chi-miR-10b-5p,XM_018040084.1:novel_403,XM_018048541.1:novel_1125,XM_005683449.3:chi-miR-193b-5p,XM_018059740.1:novel_403,XM_018066657.1:novel_465,XM_018066657.1:novel_997,XM_005692751.1:chi-miR-346-5p,XM_005692748.3:novel_326,XM_018066737.1:novel_1251,XM_005675204.3:novel_972,XM_005675204.3:novel_326,XM_018063370.1:novel_409,XM_018063370.1:novel_465,XM_018063743.1:novel_465,XM_018…
Biological Process	GO:0010812	negative regulation of cell-substrate adhesion	32	76	0.0095629	0.160908	XM_018052260.1:novel_326,XM_018044579.1:novel_465,XM_005693140.3:novel_972,XM_005693140.3:novel_465,XM_005693140.3:novel_1195,XM_013966099.2:novel_326,XM_018044574.1:novel_465,XM_018044580.1:novel_465,XM_013976574.2:novel_465,XM_013963597.2:novel_997,XM_018054712.1:novel_465,XM_018054712.1:novel_997,XM_018044577.1:novel_465,XM_018052264.1:novel_326,XM_005693143.3:novel_972,XM_005693143.3:novel_46…
Biological Process	GO:0036003	positive regulation of transcription from RNA polymerase II promoter in response to stress	16	32	0.00957188	0.160908	XM_018051334.1:novel_1371,XM_018051334.1:novel_403,XM_018064746.1:novel_1251,XM_018064746.1:novel_982,XM_018058071.1:novel_1251,XM_005680285.3:novel_1251,XM_018058068.1:novel_1251,XM_018058070.1:novel_1251,XM_005682567.2:novel_1125,XM_005682567.2:novel_1195,XM_018064745.1:novel_1251,XM_018064745.1:novel_982,NM_001314344.1:novel_1251,NM_001314344.1:novel_997,XM_005682568.3:novel_1125,XM_005682568.…
Biological Process	GO:0051570	regulation of histone H3-K9 methylation	16	32	0.00957188	0.160908	XM_005692717.3:novel_465,XM_018051019.1:novel_403,XM_005678568.3:novel_1251,XM_013969413.2:novel_972,XM_013969413.2:novel_1251,XM_013969413.2:novel_403,XM_005678567.3:novel_1251,XM_005678566.3:novel_1251,XM_005678565.3:novel_1251,XM_018051022.1:novel_403,XM_018061555.1:novel_1251,XM_018061555.1:novel_294,XM_018051018.1:novel_403,XM_018051021.1:novel_403,XM_018058929.1:novel_403,XM_018060908.1:nov…
Biological Process	GO:1903392	negative regulation of adherens junction organization	16	32	0.00957188	0.160908	XM_018054715.1:novel_465,XM_018054715.1:novel_997,XM_018052264.1:novel_326,XM_013971824.2:novel_972,XM_013971824.2:novel_1125,XM_005693143.3:novel_972,XM_005693143.3:novel_465,XM_005693143.3:novel_1195,XM_005683975.3:novel_326,XM_018052258.1:novel_326,XM_013971822.2:novel_465,XM_013971822.2:novel_1195,XM_018054713.1:novel_465,XM_018054713.1:novel_997,XM_018052260.1:novel_326,XM_005693140.3:novel_…
Biological Process	GO:0006910	phagocytosis, recognition	10	17	0.00965209	0.161636	XM_018061401.1:novel_1251,XR_001919624.1:novel_1125,XR_001919624.1:novel_1487,XM_018061402.1:novel_1251,XM_018039580.1:novel_997,XM_018046315.1:chi-miR-1271-3p,XM_018046315.1:novel_462,XM_018061403.1:novel_1251,XM_018065819.1:novel_1125,XM_018065819.1:novel_1251,XM_018065819.1:novel_1487,XM_018046317.1:chi-miR-1271-3p,XM_018046317.1:novel_462,XM_018046316.1:chi-miR-1271-3p,XM_018046316.1:novel_46…
Biological Process	GO:1903432	regulation of TORC1 signaling	10	17	0.00965209	0.161636	XM_018039599.1:novel_465,XM_018039601.1:novel_465,XM_018039598.1:novel_465,XM_018039597.1:novel_465,XM_018062780.1:novel_465,XM_018039600.1:novel_465,XM_018060993.1:novel_1251,XM_005698034.3:novel_294,XM_005698034.3:novel_403,XM_018039596.1:novel_465,XM_005692717.3:novel_465
Cellular Component	GO:0030667	secretory granule membrane	42	105	0.00963751	0.161636	XM_018055855.1:novel_1251,XM_018040984.1:novel_403,XM_018048598.1:novel_294,XM_018055856.1:novel_1251,XM_018055864.1:novel_1251,XM_018047370.1:novel_982,XM_018047059.1:novel_1487,XM_018060849.1:novel_972,XM_018060849.1:novel_294,XM_018060849.1:novel_1487,XM_005695358.3:chi-miR-346-5p,XM_018045154.1:novel_1263,XM_018045153.1:novel_1263,XM_018050513.1:chi-miR-193b-5p,XM_018050513.1:novel_1487,XM_01…
Molecular Function	GO:0020037	heme binding	68	183	0.00976327	0.163289	XM_005675159.3:chi-miR-193b-5p,NM_001285567.1:chi-miR-1271-3p,NM_001285567.1:novel_465,XM_018045249.1:novel_1251,XM_018045249.1:novel_294,XM_018041726.1:novel_997,XM_005690077.3:novel_465,XM_018041629.1:novel_465,XM_018041341.1:novel_1251,XM_018038920.1:novel_1251,XM_018048097.1:novel_1091,XM_018048846.1:novel_1251,XM_018055050.1:novel_1125,NM_001314186.1:novel_465,NM_001314186.1:novel_997,XM_018…
Biological Process	GO:0009062	fatty acid catabolic process	44	111	0.00985286	0.164578	XM_013962825.2:novel_1091,XM_005697069.3:novel_1125,XM_018044777.1:novel_1251,XM_005678504.3:novel_465,XM_018062482.1:novel_61,XM_018062482.1:novel_1371,XM_018062483.1:novel_61,XM_018062483.1:novel_1371,XM_005696581.3:novel_972,XM_005696581.3:novel_465,XM_018050880.1:novel_982,XM_018050880.1:novel_465,XM_018044249.1:novel_465,XM_018048533.1:novel_1125,XM_018057877.1:novel_1251,XM_018048532.1:nove…
Cellular Component	GO:0019866	organelle inner membrane	229	694	0.0100112	0.167011	XM_018041271.1:novel_465,XM_005700777.3:novel_403,XM_005676858.2:novel_972,XM_005676858.2:novel_1091,XM_005691562.3:novel_547,XM_005676546.3:chi-miR-10b-5p,XM_013962410.2:novel_1251,XM_005701601.3:novel_1263,XM_005701601.3:novel_462,XM_005701601.3:novel_465,XM_005701601.3:novel_1487,XM_018056186.1:novel_1251,XM_018051588.1:novel_294,XM_018055365.1:novel_465,XM_018044631.1:novel_1125,XM_018044631.…
Biological Process	GO:0002076	osteoblast development	14	27	0.0101713	0.16861	XM_018047541.1:novel_294,XM_018066731.1:novel_997,XM_018066734.1:novel_997,XM_018047542.1:novel_294,XM_018066729.1:novel_997,XM_018066735.1:novel_997,XM_005679542.3:novel_972,XM_013963546.2:novel_972,XM_018038797.1:novel_982,XM_018038795.1:novel_982,NM_001285601.1:novel_403,XM_018066733.1:novel_997,XM_018065780.1:novel_972,XM_018066730.1:novel_997
Biological Process	GO:0009262	deoxyribonucleotide metabolic process	14	27	0.0101713	0.16861	XM_013967497.1:novel_972,XM_013967497.1:novel_1125,XM_013967497.1:novel_294,XM_018039762.1:novel_1125,XM_018039762.1:novel_462,XM_018057906.1:novel_972,XM_018057906.1:novel_1125,XM_018057906.1:novel_1251,XM_018057906.1:novel_465,XM_018051397.1:novel_1251,XM_018057905.1:novel_972,XM_018057905.1:novel_1125,XM_018057905.1:novel_1251,XM_018057905.1:novel_465,XM_013967498.2:novel_972,XM_013967498.2:no…
Biological Process	GO:0051601	exocyst localization	14	27	0.0101713	0.16861	XM_018062125.1:novel_1487,XM_018062123.1:novel_1487,XM_018062116.1:novel_1487,XM_018062121.1:novel_1487,XM_013971255.2:novel_1487,XM_018065652.1:novel_997,XM_018065651.1:novel_997,XM_018062122.1:novel_1487,XM_018062126.1:novel_1487,XM_018062120.1:novel_1487,XM_018062127.1:novel_1487,XM_018062118.1:novel_1487,XM_018065650.1:novel_997,XM_018062117.1:novel_1487
Cellular Component	GO:0031300	intrinsic component of organelle membrane	79	217	0.0101435	0.16861	XM_018059189.1:chi-miR-1271-3p,XM_018064825.1:novel_1251,XM_018064825.1:novel_465,XM_005689112.3:chi-miR-1271-3p,XM_005681079.3:novel_972,XM_018039555.1:novel_465,XM_005697654.3:novel_123,XM_005697654.3:novel_1251,XM_018059739.1:novel_403,XM_018039969.1:novel_1125,XM_018039969.1:novel_1251,XM_018043044.1:novel_1487,XM_018043044.1:novel_997,XM_018060481.1:novel_1091,XM_018060481.1:novel_584,XM_018…
Molecular Function	GO:0004620	phospholipase activity	48	123	0.0101391	0.16861	XM_005676916.3:novel_982,XM_005692174.2:novel_972,XM_013972683.2:chi-miR-346-5p,XM_013972683.2:novel_1125,XM_013972683.2:chi-miR-1271-3p,XM_005676906.3:novel_465,XM_005691644.3:novel_1125,XR_001918544.1:novel_1251,XM_018054912.1:novel_1263,XM_018066969.1:novel_1251,XM_018054407.1:novel_1263,XM_018054407.1:novel_465,XM_018057289.1:chi-miR-1271-3p,XM_018062421.1:novel_465,XM_018056857.1:novel_1370,…
Biological Process	GO:0031348	negative regulation of defense response	59	156	0.0102002	0.168875	XM_005688476.3:chi-let-7b-3p,XM_005697697.3:novel_1125,XM_005697697.3:novel_997,XM_018038980.1:novel_465,XM_018039208.1:novel_1513,NM_001285751.1:novel_403,XM_005675093.3:chi-miR-1271-3p,XM_005692574.3:chi-miR-193b-5p,XM_005684808.3:novel_294,XM_005690167.3:novel_403,XM_018048907.1:chi-miR-1271-3p,XM_018047677.1:novel_1513,XM_018041688.1:novel_1125,XM_018041688.1:novel_1251,XM_018041688.1:novel_2…
Biological Process	GO:0010759	positive regulation of macrophage chemotaxis	12	22	0.0103344	0.169601	XM_018046618.1:novel_465,XM_018061106.1:novel_465,XM_018046620.1:novel_462,XM_005693201.3:novel_1251,XM_005693201.3:novel_982,XM_018046625.1:novel_465,XM_018061105.1:novel_465,XM_018046622.1:novel_465,XM_013963442.2:novel_462,XM_005691599.3:chi-miR-1271-3p,XM_018046626.1:novel_465,XM_018046621.1:novel_465,XM_005690657.2:novel_632
Biological Process	GO:0034110	regulation of homotypic cell-cell adhesion	12	22	0.0103344	0.169601	XM_018052260.1:novel_326,XM_018063666.1:novel_326,XM_018063666.1:novel_294,XM_013966099.2:novel_326,XM_018052264.1:novel_326,XM_018063665.1:novel_326,XM_018063665.1:novel_294,XM_018052256.1:novel_326,XM_018063664.1:novel_326,XM_018063664.1:novel_294,XM_005683975.3:novel_326,XM_018052258.1:novel_326,XM_013968554.2:novel_972,XM_005693201.3:novel_1251,XM_005693201.3:novel_982,XM_018052259.1:novel_326
Biological Process	GO:1905523	positive regulation of macrophage migration	12	22	0.0103344	0.169601	XM_018061105.1:novel_465,XM_018046622.1:novel_465,XM_013963442.2:novel_462,XM_018046626.1:novel_465,XM_005691599.3:chi-miR-1271-3p,XM_018046621.1:novel_465,XM_005690657.2:novel_632,XM_018046618.1:novel_465,XM_018061106.1:novel_465,XM_018046625.1:novel_465,XM_018046620.1:novel_462,XM_005693201.3:novel_1251,XM_005693201.3:novel_982
Cellular Component	GO:0031011	Ino80 complex	12	22	0.0103344	0.169601	XM_018057859.1:novel_1125,XM_005686329.3:novel_274,XM_018039955.1:novel_1125,XM_018039955.1:novel_1371,XM_018039706.1:novel_465,XM_005679993.3:novel_465,XM_013963824.2:novel_465,XM_018038237.1:novel_1251,XM_005679994.3:novel_465,XM_018038256.1:novel_1125,XM_018063495.1:novel_294,XM_018063495.1:novel_1487,XM_018063495.1:novel_403,XM_018054429.1:novel_972,XM_018054429.1:novel_326,XM_018039953.1:nov…
Cellular Component	GO:0033202	DNA helicase complex	12	22	0.0103344	0.169601	XM_018057859.1:novel_1125,XM_005686329.3:novel_274,XM_018039955.1:novel_1125,XM_018039955.1:novel_1371,XM_018039706.1:novel_465,XM_013963824.2:novel_465,XM_005679993.3:novel_465,XM_005679994.3:novel_465,XM_018038237.1:novel_1251,XM_018038256.1:novel_1125,XM_018063495.1:novel_294,XM_018063495.1:novel_1487,XM_018063495.1:novel_403,XM_018054429.1:novel_972,XM_018054429.1:novel_326,XM_018039953.1:nov…
Cellular Component	GO:0044224	juxtaparanode region of axon	12	22	0.0103344	0.169601	XM_018060038.1:novel_997,XM_018042833.1:novel_972,XM_018042835.1:novel_972,XM_018042837.1:novel_972,XM_018042838.1:novel_972,XM_018064545.1:novel_1125,XM_018060040.1:novel_997,XM_018042834.1:novel_972,XM_018060039.1:novel_997,XM_018064546.1:novel_1125,XM_018042836.1:novel_972,XM_018042832.1:novel_972
Molecular Function	GO:0030159	receptor signaling complex scaffold activity	12	22	0.0103344	0.169601	XM_018048999.1:novel_1251,XM_018048999.1:novel_403,XM_018040322.1:novel_982,XM_018040322.1:novel_1371,XM_018062829.1:novel_1125,XM_018062829.1:novel_294,XM_018062828.1:novel_1125,XM_018062828.1:novel_294,XM_013972981.2:novel_1487,XM_018062830.1:novel_1125,XM_018062830.1:novel_294,XM_018048998.1:novel_1251,XM_018048998.1:novel_403,XM_018062827.1:novel_1125,XM_018062827.1:novel_294,XM_018049000.1:n…
Biological Process	GO:0032963	collagen metabolic process	28	65	0.0103786	0.169901	XM_018064401.1:novel_1125,XM_018051778.1:novel_1125,XM_018051778.1:novel_462,XM_018055386.1:novel_1125,XM_018055386.1:novel_294,XM_005693314.3:novel_1125,XM_018038910.1:novel_972,XM_018038910.1:novel_465,XM_018038907.1:novel_972,XM_018038907.1:novel_465,XM_018038908.1:novel_972,XM_018038908.1:novel_465,XM_005686141.3:novel_1125,XM_005691985.3:novel_1125,XM_005693315.3:novel_1125,XM_018064747.1:no…
Biological Process	GO:1901184	regulation of ERBB signaling pathway	28	65	0.0103786	0.169901	XM_018040083.1:novel_403,XM_018050509.1:novel_1251,XM_018063743.1:novel_465,XM_018063743.1:novel_403,XM_013972601.2:novel_1125,XM_013972601.2:novel_1251,XM_018055783.1:novel_1513,XM_018055783.1:novel_997,XM_018063823.1:novel_1125,XM_005692612.3:novel_1125,XM_018051381.1:novel_462,XM_018051381.1:novel_403,XM_018063740.1:novel_465,XM_018063740.1:novel_403,XM_018063742.1:novel_465,XM_018063742.1:nov…
Biological Process	GO:0043062	extracellular structure organization	76	208	0.0104432	0.170746	XM_018054432.1:novel_465,XM_018066668.1:novel_1125,XM_018054433.1:novel_465,XM_018054434.1:novel_465,XM_018066641.1:chi-miR-1271-3p,XM_018066641.1:novel_465,XM_018038908.1:novel_972,XM_018038908.1:novel_465,XM_018064401.1:novel_1125,XM_018038511.1:novel_465,XM_018066667.1:novel_1125,XM_018046038.1:novel_1251,XM_018060522.1:novel_1125,XM_018060522.1:novel_997,XM_018059293.1:novel_1125,XM_018059293…
Molecular Function	GO:0016301	kinase activity	463	1463	0.0104693	0.17096	XM_005684191.3:novel_274,XM_018041930.1:novel_972,XR_001918125.1:novel_1251,XR_001918125.1:novel_326,XR_001918125.1:novel_403,XM_018065313.1:novel_326,XM_018052528.1:novel_294,XM_018052528.1:novel_403,XM_018038997.1:novel_972,XM_018065764.1:novel_547,XM_013962990.2:novel_465,XM_018042007.1:novel_658,XM_005683456.3:chi-miR-346-5p,XM_005681591.3:novel_972,XM_005683156.3:novel_584,XM_018048019.1:nov…
Biological Process	GO:0048864	stem cell development	37	91	0.0108225	0.176289	XM_018044871.1:novel_1513,XM_018044871.1:novel_1371,XM_018044871.1:novel_465,XM_018054875.1:chi-miR-1271-3p,XM_018054875.1:novel_403,XM_018054875.1:novel_997,XM_018066812.1:novel_1125,XM_018067131.1:novel_1125,XM_018067131.1:novel_1251,XM_018067132.1:novel_1125,XM_018067132.1:novel_1251,XM_018066811.1:novel_1125,XM_018051668.1:novel_465,XM_018049085.1:chi-miR-10a-5p,XM_018049085.1:chi-miR-10b-5p,…
Molecular Function	GO:0031593	polyubiquitin binding	29	68	0.0108098	0.176289	XM_005682272.3:novel_294,XM_005682272.3:novel_465,XM_005682272.3:novel_1487,XM_005686868.3:novel_1487,XM_018044839.1:novel_403,XM_018044839.1:novel_997,XM_005699785.2:novel_403,XM_005699785.2:novel_997,XM_005699786.3:novel_403,XM_005699786.3:novel_997,XM_018046720.1:novel_326,XM_018038762.1:novel_1251,XM_018038762.1:novel_326,XM_018038762.1:novel_465,XM_018058712.1:novel_982,XM_018058712.1:novel_…
Molecular Function	GO:0005310	dicarboxylic acid transmembrane transporter activity	24	54	0.0109034	0.177387	XM_018049879.1:novel_1125,XM_005693253.3:novel_326,XM_018049877.1:novel_1125,XM_018049878.1:novel_1125,XM_018062658.1:novel_972,XM_018062658.1:novel_1487,XM_005699512.3:novel_465,XM_005679110.2:novel_1371,XM_018042715.1:novel_274,XM_018042715.1:novel_1370,XM_018042713.1:novel_274,XM_018042713.1:novel_1370,XM_018062077.1:novel_326,XM_018038274.1:novel_1195,XM_018055426.1:novel_1125,XM_018049876.1:…
Biological Process	GO:0071825	protein-lipid complex subunit organization	17	35	0.0109412	0.17778	XM_018062562.1:novel_1125,XM_018062562.1:novel_1251,XM_018062562.1:novel_465,XM_018065748.1:novel_1125,XM_018065724.1:novel_1125,XM_018065698.1:novel_1125,XM_018065698.1:novel_294,XM_018061403.1:novel_1251,NM_001285607.1:novel_997,XM_018061402.1:novel_1251,XM_018062561.1:novel_1125,XM_018062561.1:novel_1251,XM_018062561.1:novel_465,XM_018065679.1:novel_1125,NM_001314186.1:novel_465,NM_001314186.1…
Molecular Function	GO:0004520	endodeoxyribonuclease activity	30	71	0.011207	0.181874	XM_018066012.1:novel_1125,XM_018065996.1:novel_326,XM_018066014.1:novel_1125,XM_018043097.1:novel_1371,XM_018043097.1:novel_465,XM_018066011.1:novel_1125,XM_018065995.1:novel_326,XM_018059908.1:novel_997,XM_018051833.1:novel_403,XM_018066013.1:novel_1125,XM_018064229.1:novel_403,XM_018062599.1:novel_982,XM_018064227.1:novel_403,XM_013968375.2:novel_997,XM_018043096.1:novel_1371,XM_018043096.1:nov…
Biological Process	GO:0035821	modification of morphology or physiology of other organism	40	100	0.0113276	0.183605	XM_018057682.1:novel_997,XM_018041789.1:novel_1251,XM_018041789.1:novel_465,XM_018038978.1:novel_465,XM_018066972.1:chi-miR-1271-3p,XM_018038981.1:novel_465,XM_018066973.1:chi-miR-1271-3p,NM_001285567.1:chi-miR-1271-3p,NM_001285567.1:novel_465,XM_018038368.1:novel_1125,XM_018038368.1:novel_1251,XM_013966873.2:novel_1125,XM_005695926.2:novel_1125,XM_005695926.2:novel_1251,XM_018038980.1:novel_465,…
Biological Process	GO:0043241	protein complex disassembly	66	178	0.0113473	0.183697	XM_018043817.1:chi-miR-1271-3p,XM_018052258.1:novel_326,XM_018052715.1:novel_403,XM_018056036.1:novel_462,XM_005683156.3:novel_584,XM_018052264.1:novel_326,XM_005679507.3:chi-miR-193b-5p,XM_018061025.1:novel_972,XM_018061025.1:novel_1125,XM_018061025.1:novel_1251,XM_018063841.1:novel_465,XM_005677623.3:chi-miR-1271-3p,XM_013976691.2:chi-miR-1271-3p,XM_018063840.1:novel_465,XM_018052203.1:chi-miR-…
Molecular Function	GO:0052689	carboxylic ester hydrolase activity	65	175	0.011425	0.184728	XM_005698514.3:chi-miR-10a-5p,XM_005698514.3:chi-miR-10b-5p,XM_005687291.3:novel_982,XM_005687291.3:novel_294,XM_005696633.3:novel_1251,XM_018062017.1:novel_1195,XM_005685278.3:chi-miR-346-5p,XM_005685278.3:novel_465,XM_005685280.3:novel_294,XM_005693262.3:chi-miR-193b-5p,XM_005693262.3:novel_1125,XM_005693262.3:novel_1251,XM_018042657.1:novel_274,XM_018042657.1:novel_403,XM_018054408.1:novel_126…
Biological Process	GO:0001553	luteinization	9	15	0.0118571	0.187888	XM_013963334.2:novel_972,XM_018059002.1:novel_1251,XM_018065113.1:chi-miR-346-5p,NM_001285581.1:novel_972,XM_018065117.1:novel_1125,XM_018058998.1:novel_1251,XM_018065114.1:chi-miR-346-5p,XM_018065115.1:novel_1125,XM_018065112.1:chi-miR-346-5p
Biological Process	GO:0006940	regulation of smooth muscle contraction	21	46	0.0117456	0.187888	XM_018050831.1:novel_1513,XM_005677233.3:chi-miR-1271-3p,XM_005682579.3:novel_1513,XM_018052358.1:novel_1263,XM_005686308.3:chi-miR-1271-3p,XM_013965499.2:novel_1251,XM_018061106.1:novel_465,XM_018066142.1:novel_972,XM_018057904.1:novel_972,XM_018057904.1:novel_1125,XM_018057904.1:novel_1251,XM_018057904.1:novel_465,XM_005699135.3:novel_326,XM_005699135.3:novel_1487,XM_018043586.1:novel_1125,XM_0…
Biological Process	GO:0010771	negative regulation of cell morphogenesis involved in differentiation	43	109	0.0116778	0.187888	XM_018066809.1:novel_1125,XM_018039077.1:novel_465,XM_018039077.1:novel_997,XM_018052260.1:novel_326,XM_018055277.1:novel_972,XM_013966099.2:novel_326,XM_018064913.1:novel_1125,XM_018054875.1:chi-miR-1271-3p,XM_018054875.1:novel_403,XM_018054875.1:novel_997,XM_018039074.1:novel_972,XM_013963597.2:novel_997,XM_018066812.1:novel_1125,XM_018039082.1:novel_972,XM_018054712.1:novel_465,XM_018054712.1:…
Biological Process	GO:0035929	steroid hormone secretion	9	15	0.0118571	0.187888	XM_018055554.1:novel_997,XM_018063665.1:novel_326,XM_018063665.1:novel_294,XM_005689029.3:novel_1251,XM_018063666.1:novel_326,XM_018063666.1:novel_294,NM_001285581.1:novel_972,XM_018063664.1:novel_326,XM_018063664.1:novel_294,XM_018039351.1:novel_1377,XM_018042737.1:novel_465,XM_018042737.1:novel_997,XM_013963334.2:novel_972
Biological Process	GO:0045161	neuronal ion channel clustering	9	15	0.0118571	0.187888	XM_018060038.1:novel_997,XM_018042838.1:novel_972,XM_005690643.3:novel_1487,XM_018060040.1:novel_997,XM_005690644.3:novel_1487,XM_018060039.1:novel_997,XM_018042832.1:novel_972,XM_018054194.1:novel_1513,XM_018054196.1:novel_1513
Biological Process	GO:0046337	phosphatidylethanolamine metabolic process	9	15	0.0118571	0.187888	XM_005692174.2:novel_972,XM_018051382.1:novel_972,XM_018051385.1:novel_972,XM_018065451.1:novel_465,XM_018065451.1:novel_997,XM_018065452.1:novel_982,XM_018051384.1:novel_972,XM_018065450.1:novel_982,XM_018051383.1:novel_972,XM_018060003.1:novel_1125
Biological Process	GO:0072337	modified amino acid transport	9	15	0.0118571	0.187888	XM_018064425.1:novel_403,XM_018055426.1:novel_1125,XM_005689888.3:novel_1251,XM_018045291.1:novel_972,XM_005689890.3:novel_1125,XM_005689890.3:novel_465,XM_018064426.1:novel_403,XM_018064295.1:novel_403,XM_018052240.1:novel_465,XM_005689889.2:novel_1251
Biological Process	GO:0090520	sphingolipid mediated signaling pathway	9	15	0.0118571	0.187888	XM_005682351.3:novel_972,XM_018040782.1:novel_1251,XM_018040783.1:novel_1251,XM_018051060.1:novel_972,XM_018051060.1:novel_1125,XM_018051061.1:novel_972,XM_018051061.1:novel_1125,XM_018051059.1:novel_972,XM_018051059.1:novel_1125,XM_018051062.1:novel_972,XM_018051062.1:novel_1125,XM_018064443.1:novel_1125,XM_018064443.1:novel_465,XM_018040781.1:novel_1251
Cellular Component	GO:0005796	Golgi lumen	9	15	0.0118571	0.187888	XM_018059912.1:novel_1513,XM_018059911.1:novel_1513,XM_018062163.1:novel_972,XM_018062163.1:novel_997,XM_018055386.1:novel_1125,XM_018055386.1:novel_294,XM_018059913.1:novel_1513,XM_018057257.1:novel_1251,XM_018057257.1:novel_326,XM_018048903.1:novel_1195,XM_018042767.1:novel_1125,XM_018042767.1:novel_462,XM_018055379.1:novel_1125,XM_018055379.1:novel_294
Cellular Component	GO:0031233	intrinsic component of external side of plasma membrane	9	15	0.0118571	0.187888	XM_005695926.2:novel_1125,XM_005695926.2:novel_1251,XM_018059657.1:novel_326,XM_018038368.1:novel_1125,XM_018038368.1:novel_1251,XM_013969538.2:novel_326,XM_005683042.3:novel_997,XM_018059261.1:novel_462,XM_005689889.2:novel_1251,XM_005689888.3:novel_1251,XM_005689890.3:novel_1125,XM_005689890.3:novel_465
Cellular Component	GO:0031362	anchored component of external side of plasma membrane	9	15	0.0118571	0.187888	XM_005689890.3:novel_1125,XM_005689890.3:novel_465,XM_005689888.3:novel_1251,XM_018059261.1:novel_462,XM_005689889.2:novel_1251,XM_018038368.1:novel_1125,XM_018038368.1:novel_1251,XM_013969538.2:novel_326,XM_005683042.3:novel_997,XM_018059657.1:novel_326,XM_005695926.2:novel_1125,XM_005695926.2:novel_1251
Cellular Component	GO:0043197	dendritic spine	43	109	0.0116778	0.187888	XM_018064633.1:novel_1125,XM_018064633.1:novel_982,XM_018064546.1:novel_1125,XM_018060077.1:novel_1513,XM_018060077.1:novel_403,XM_018048998.1:novel_1251,XM_018048998.1:novel_403,XM_018057281.1:novel_274,XR_001918905.1:novel_1513,XR_001918905.1:novel_1371,XR_001918902.1:novel_1513,XR_001918902.1:novel_1371,XM_018041612.1:novel_982,XM_018043603.1:novel_1251,XM_018040752.1:novel_465,XM_018040752.1:…
Molecular Function	GO:0001078	transcriptional repressor activity, RNA polymerase II core promoter proximal region sequence-specific binding	58	154	0.0118637	0.187888	XM_018041998.1:novel_274,XM_018041998.1:novel_997,XM_018055277.1:novel_972,XM_018043293.1:novel_1125,XM_018043293.1:novel_1251,XM_018054539.1:novel_1125,XM_018054539.1:novel_1251,XM_018054539.1:novel_294,XM_018054539.1:novel_465,XM_018054539.1:novel_1487,XM_018062796.1:chi-miR-193b-5p,XM_018062796.1:novel_1125,XM_018062796.1:novel_465,XR_001919541.1:chi-miR-193b-5p,XR_001919541.1:novel_1125,XR_00…
Molecular Function	GO:0016860	intramolecular oxidoreductase activity	21	46	0.0117456	0.187888	XM_018051217.1:novel_1487,XM_005695127.3:novel_465,XM_018056180.1:novel_61,XM_018056180.1:novel_403,XM_018055502.1:novel_465,XM_018046820.1:novel_403,XM_018055659.1:novel_294,XM_018062294.1:novel_465,XM_018042897.1:novel_274,XM_018042897.1:chi-miR-1271-3p,XM_018042897.1:novel_403,XM_018040476.1:novel_1263,XM_018040476.1:novel_462,XM_018040476.1:novel_465,XM_018046872.1:novel_1251,XM_018055503.1:n…
Molecular Function	GO:0070180	large ribosomal subunit rRNA binding	9	15	0.0118571	0.187888	XM_005680747.2:chi-miR-193b-5p,XM_013962681.2:chi-miR-193b-5p,XM_018053578.1:novel_465,XM_005693740.3:chi-miR-346-5p,XM_005687825.3:chi-miR-193b-5p,XM_018054778.1:novel_1251,XM_005697189.3:chi-miR-193b-5p,XM_018042708.1:novel_326,XM_018054782.1:novel_1251
Molecular Function	GO:0071813	lipoprotein particle binding	9	15	0.0118571	0.187888	XM_018065292.1:novel_997,XM_018066738.1:novel_465,XM_018066738.1:novel_403,XM_018066739.1:novel_465,XM_018061401.1:novel_1251,XM_018065294.1:novel_997,XM_018061402.1:novel_1251,XM_018066675.1:novel_1251,XM_018039580.1:novel_997,XM_018061403.1:novel_1251
Molecular Function	GO:0071814	protein-lipid complex binding	9	15	0.0118571	0.187888	XM_018066738.1:novel_465,XM_018066738.1:novel_403,XM_018065292.1:novel_997,XM_018066739.1:novel_465,XM_018061401.1:novel_1251,XM_018061402.1:novel_1251,XM_018065294.1:novel_997,XM_018066675.1:novel_1251,XM_018039580.1:novel_997,XM_018061403.1:novel_1251
Biological Process	GO:0033866	nucleoside bisphosphate biosynthetic process	15	30	0.011974	0.188037	XM_013973045.2:novel_462,XM_018057383.1:novel_972,XM_018066372.1:novel_462,XM_013973047.2:novel_462,XM_018042661.1:novel_1371,XM_018042661.1:novel_1487,XM_018057389.1:novel_972,XM_018057389.1:novel_997,XM_018057387.1:novel_972,XR_001919022.1:novel_972,XM_018066374.1:novel_1251,XR_001919300.1:novel_997,XM_013973044.2:novel_462,XM_018057386.1:novel_972,XM_018057388.1:novel_972,XM_013973046.2:novel_…
Biological Process	GO:0034030	ribonucleoside bisphosphate biosynthetic process	15	30	0.011974	0.188037	XM_018057385.1:novel_972,XM_018057388.1:novel_972,XM_018057386.1:novel_972,XM_013973046.2:novel_462,XM_013973044.2:novel_462,XR_001919300.1:novel_997,XM_018066374.1:novel_1251,XR_001919022.1:novel_972,XM_018057387.1:novel_972,XM_018057389.1:novel_972,XM_018057389.1:novel_997,XM_018042661.1:novel_1371,XM_018042661.1:novel_1487,XM_013973047.2:novel_462,XM_018066372.1:novel_462,XM_018057383.1:novel_…
Biological Process	GO:0034033	purine nucleoside bisphosphate biosynthetic process	15	30	0.011974	0.188037	XR_001919300.1:novel_997,XR_001919022.1:novel_972,XM_018066374.1:novel_1251,XM_018057386.1:novel_972,XM_018057388.1:novel_972,XM_018057385.1:novel_972,XM_013973046.2:novel_462,XM_013973044.2:novel_462,XM_018057389.1:novel_972,XM_018057389.1:novel_997,XM_018042661.1:novel_1371,XM_018042661.1:novel_1487,XM_018057387.1:novel_972,XM_013973047.2:novel_462,XM_013973045.2:novel_462,XM_018066372.1:novel_…
Biological Process	GO:0120034	positive regulation of plasma membrane bounded cell projection assembly	32	77	0.0119045	0.188037	XM_018056751.1:novel_1125,XM_018043562.1:novel_462,XM_018043562.1:novel_1487,XM_018041613.1:novel_982,XM_005693143.3:novel_972,XM_005693143.3:novel_465,XM_005693143.3:novel_1195,XM_018063890.1:novel_1263,XM_018063890.1:novel_982,XM_018063890.1:novel_462,XM_013971822.2:novel_465,XM_013971822.2:novel_1195,XM_018043553.1:novel_1125,XM_018043553.1:novel_982,XM_018043553.1:novel_403,XM_018056759.1:nov…
Cellular Component	GO:0030425	dendrite	165	490	0.0119469	0.188037	XM_018062846.1:novel_1251,XM_018062846.1:novel_326,XM_018051176.1:chi-miR-193b-5p,XM_018051176.1:novel_1125,XM_018051176.1:novel_465,XM_018051176.1:novel_1487,XM_018043098.1:novel_1251,XM_013970212.2:novel_972,XM_018064671.1:novel_1251,XM_018054061.1:novel_1251,XM_018038770.1:novel_465,XM_018038770.1:novel_997,XM_018039074.1:novel_972,XM_013972119.2:novel_1125,XM_018055298.1:novel_1251,XM_0180552…
Cellular Component	GO:0042470	melanosome	54	142	0.0120021	0.188037	XM_005693317.3:novel_1125,XM_018048120.1:novel_1125,XM_018048120.1:novel_997,XM_018059016.1:novel_1251,XM_018048099.1:novel_274,XM_018054439.1:novel_515,XM_018054439.1:novel_403,XM_018048790.1:novel_1371,XM_018048790.1:novel_403,XM_005696358.2:novel_1487,XM_013968712.2:novel_1125,XM_005683185.3:novel_1251,XM_018064426.1:novel_403,XM_013971274.2:novel_972,XM_018054288.1:chi-miR-485-3p,XM_018064425…
Cellular Component	GO:0048770	pigment granule	54	142	0.0120021	0.188037	XM_018038771.1:novel_465,XM_018038771.1:novel_997,XM_018048101.1:novel_274,XM_018057492.1:novel_1125,XM_018038770.1:novel_465,XM_018038770.1:novel_997,XM_018048103.1:novel_274,XR_001919032.1:novel_1125,XM_013972159.2:novel_1251,XM_013972159.2:novel_982,XM_013972159.2:novel_462,XR_001919033.1:novel_1125,XM_018038859.1:novel_1370,XM_018048121.1:novel_1251,XM_018048102.1:novel_274,XM_005693844.3:nov…
Cellular Component	GO:0097228	sperm principal piece	15	30	0.011974	0.188037	XM_018047863.1:novel_465,XM_013976477.2:novel_584,XM_013976472.2:novel_584,XM_018047864.1:novel_465,XM_018047862.1:novel_465,XM_018043992.1:novel_584,XM_005700732.3:novel_584,XM_018043993.1:novel_584,XM_018050914.1:novel_1125,XM_018050914.1:novel_982,XM_005675043.3:chi-miR-193b-5p,XM_005675043.3:novel_1487,XM_013976478.2:novel_584,XM_005686884.2:chi-miR-1271-3p,XM_018047859.1:novel_465,XM_0139677…
Molecular Function	GO:0005184	neuropeptide hormone activity	15	30	0.011974	0.188037	XM_018062163.1:novel_972,XM_018062163.1:novel_997,XM_005695576.3:novel_972,XM_018039817.1:novel_1125,XM_018042737.1:novel_465,XM_018042737.1:novel_997,XM_018058488.1:novel_972,XM_018058488.1:novel_997,XM_005679874.3:novel_972,XM_005679874.3:chi-miR-346-5p,XM_005679874.3:novel_326,XM_005679874.3:novel_294,XM_018055554.1:novel_997,XM_018051867.1:novel_403,XM_018058487.1:novel_972,XM_018058487.1:nov…
Biological Process	GO:0033865	nucleoside bisphosphate metabolic process	18	38	0.0122278	0.190891	XM_013973044.2:novel_462,XM_018057386.1:novel_972,XM_018057388.1:novel_972,XM_018057385.1:novel_972,XM_013973046.2:novel_462,XR_001919022.1:novel_972,XM_018066372.1:novel_462,XM_018057383.1:novel_972,XM_018048879.1:novel_1251,XM_018048879.1:novel_1487,XM_005694987.2:chi-miR-1271-3p,XM_005694987.2:novel_1487,XM_018057387.1:novel_972,XM_018042661.1:novel_1371,XM_018042661.1:novel_1487,XM_018057389.…
Biological Process	GO:0033875	ribonucleoside bisphosphate metabolic process	18	38	0.0122278	0.190891	XM_018066372.1:novel_462,XM_018057383.1:novel_972,XM_018048879.1:novel_1251,XM_018048879.1:novel_1487,XM_005694987.2:chi-miR-1271-3p,XM_005694987.2:novel_1487,XR_001919022.1:novel_972,XM_013973044.2:novel_462,XM_018057386.1:novel_972,XM_018057388.1:novel_972,XM_018057385.1:novel_972,XM_013973046.2:novel_462,XM_013973045.2:novel_462,XM_013973047.2:novel_462,XR_001918134.1:novel_1487,XM_018042661.1…
Biological Process	GO:0034032	purine nucleoside bisphosphate metabolic process	18	38	0.0122278	0.190891	XM_018057383.1:novel_972,XM_018066372.1:novel_462,XM_005694987.2:chi-miR-1271-3p,XM_005694987.2:novel_1487,XM_018048879.1:novel_1251,XM_018048879.1:novel_1487,XM_018057388.1:novel_972,XM_018057385.1:novel_972,XM_018057386.1:novel_972,XM_013973046.2:novel_462,XM_013973044.2:novel_462,XR_001919022.1:novel_972,XM_013973045.2:novel_462,XR_001918134.1:novel_1487,XM_013973047.2:novel_462,XM_018057387.1…
Molecular Function	GO:0032555	purine ribonucleotide binding	871	2831	0.0124496	0.194123	XM_018046089.1:novel_1251,XM_018046089.1:novel_465,XM_018064170.1:novel_274,XM_018064170.1:novel_465,XM_018049945.1:novel_1263,XM_018064746.1:novel_1251,XM_018064746.1:novel_982,XM_018065312.1:novel_326,NM_001314291.1:novel_1125,NM_001314291.1:novel_465,XM_018055825.1:novel_972,XM_018055825.1:novel_326,XM_018064089.1:novel_1251,XM_005697840.3:novel_465,XM_005697840.3:novel_1487,XM_005697840.3:nov…	018057532.1:novel_1251,XM_018057532.1:novel_1487,XM_018057532.1:novel_997,XM_018058706.1:novel_1125,XM_018058706.1:novel_1263,XM_018058706.1:novel_1371,XM_018058706.1:novel_658,XM_013972601.2:novel_1125,XM_013972601.2:novel_1251,XM_018059087.1:novel_1251,XM_018046056.1:novel_465,XM_018050741.1:chi-miR-193b-5p,XM_018050741.1:novel_462,XM_018061863.1:novel_1251,XM_018061863.1:novel_465
Biological Process	GO:0044236	multicellular organism metabolic process	34	83	0.0124823	0.194401	XM_018038915.1:novel_972,XM_018038915.1:novel_465,XM_018038909.1:novel_972,XM_018038909.1:novel_465,NM_001314269.1:novel_274,XM_018064173.1:novel_274,XM_018064173.1:novel_465,XM_018064747.1:novel_61,XM_018064747.1:novel_294,XM_018064747.1:novel_403,XM_018038913.1:novel_972,XM_018038913.1:novel_465,XM_005677656.3:novel_465,XM_005675124.3:novel_1091,XM_018059337.1:novel_1125,XM_005691985.3:novel_11…
Biological Process	GO:0009895	negative regulation of catabolic process	70	191	0.0125483	0.194735	NM_001285567.1:chi-miR-1271-3p,NM_001285567.1:novel_465,XM_018051175.1:chi-miR-193b-5p,XM_018051175.1:novel_1125,XM_018051175.1:novel_465,XM_018051175.1:novel_1487,XM_018062674.1:novel_1251,XM_018062674.1:novel_1371,XM_018049768.1:novel_61,XM_018065312.1:novel_326,XM_018054288.1:chi-miR-485-3p,XM_018038762.1:novel_1251,XM_018038762.1:novel_326,XM_018038762.1:novel_465,XM_005696358.2:novel_1487,XM…
Cellular Component	GO:0099080	supramolecular complex	296	916	0.0125336	0.194735	XM_018038913.1:novel_972,XM_018038913.1:novel_465,XM_018060874.1:novel_465,XM_018060874.1:novel_1487,XM_005701601.3:novel_1263,XM_005701601.3:novel_462,XM_005701601.3:novel_465,XM_005701601.3:novel_1487,XM_013977053.2:chi-miR-346-5p,XM_005688361.3:novel_1251,XM_005688361.3:novel_465,XM_018066780.1:novel_465,XM_018066780.1:novel_1487,XM_018066780.1:novel_997,XM_018054713.1:novel_465,XM_018054713.1…
Cellular Component	GO:0099081	supramolecular polymer	296	916	0.0125336	0.194735	XM_005683152.3:novel_584,XM_018065386.1:chi-miR-10b-5p,XM_018065386.1:novel_465,XM_018062055.1:novel_326,XM_018062055.1:novel_1487,XM_005696600.3:chi-miR-346-5p,XM_005696600.3:novel_465,XM_018041200.1:novel_1125,XM_018041200.1:novel_1251,XM_018056046.1:chi-miR-1271-3p,XM_018056046.1:novel_465,XM_005688360.3:novel_1251,XM_005688360.3:novel_465,XM_018059925.1:novel_997,XM_018044520.1:novel_972,XM_0…
Biological Process	GO:0042992	negative regulation of transcription factor import into nucleus	22	49	0.0126069	0.195415	XM_018047059.1:novel_1487,XM_018040820.1:novel_123,XM_018041773.1:novel_1251,XM_018041773.1:novel_465,XM_018045139.1:chi-miR-1271-3p,XM_013975115.2:chi-miR-1271-3p,XM_018040821.1:novel_123,XM_018051052.1:novel_1263,XM_018065490.1:chi-miR-1271-3p,XM_018041783.1:novel_1251,XM_018041783.1:novel_465,XM_018065495.1:novel_972,XM_018064745.1:novel_1251,XM_018064745.1:novel_982,XM_018065494.1:novel_972,X…
Biological Process	GO:0042310	vasoconstriction	27	63	0.012649	0.195605	XM_018042600.1:chi-miR-10b-5p,XM_018052359.1:novel_1263,XM_013964836.2:novel_403,XM_018047260.1:novel_1251,XR_001918613.1:novel_465,XM_018054838.1:chi-miR-1271-3p,XM_013967412.2:chi-miR-1271-3p,XM_018064431.1:novel_465,XM_018047241.1:novel_1251,XM_018057604.1:novel_997,XM_005678617.3:chi-miR-1271-3p,XM_018045071.1:novel_1125,XM_018045071.1:novel_294,XM_018045071.1:novel_465,XM_005675194.3:novel_9…
Biological Process	GO:0097756	negative regulation of blood vessel diameter	27	63	0.012649	0.195605	XM_005677233.3:chi-miR-1271-3p,XM_018050831.1:novel_1513,XM_005682579.3:novel_1513,XM_018052358.1:novel_1263,XM_018053708.1:novel_465,XM_018053708.1:novel_403,XM_018053708.1:novel_997,XM_018047235.1:novel_1251,XM_018045070.1:novel_1125,XM_018045070.1:novel_294,XM_018045070.1:novel_465,XM_013965499.2:novel_1251,XM_018066142.1:novel_972,XR_001918612.1:novel_465,XR_001918612.1:novel_997,XM_018043586…
Biological Process	GO:0070670	response to interleukin-4	13	25	0.0127423	0.196816	XM_018058121.1:novel_465,XM_018058121.1:novel_997,XM_013966279.2:chi-miR-10a-5p,XM_013966279.2:chi-miR-10b-5p,XM_013966279.2:novel_403,XM_005693410.3:novel_465,XM_005693410.3:novel_997,XM_013973506.2:novel_1251,XM_018044041.1:chi-miR-193b-5p,XM_005696358.2:novel_1487,XM_018051051.1:novel_1263,XM_018044040.1:chi-miR-193b-5p,XM_018044039.1:chi-miR-193b-5p,XM_018051052.1:novel_1263,XM_005681086.3:no…
Biological Process	GO:0032232	negative regulation of actin filament bundle assembly	11	20	0.0129093	0.197077	XM_018049000.1:novel_1251,XM_018049000.1:novel_403,XM_018048998.1:novel_1251,XM_018048998.1:novel_403,XM_018056759.1:novel_1125,XM_018056745.1:novel_1125,XM_005690644.3:novel_1487,XM_018056751.1:novel_1125,XM_005690643.3:novel_1487,XM_018064540.1:novel_972,XM_018064540.1:novel_584,XM_018048999.1:novel_1251,XM_018048999.1:novel_403,XM_018043098.1:novel_1251,XM_013973964.2:novel_1125
Biological Process	GO:0044110	growth involved in symbiotic interaction	11	20	0.0129093	0.197077	XM_013973393.2:novel_1513,XM_018039177.1:novel_326,NM_001314186.1:novel_465,NM_001314186.1:novel_997,XM_018061819.1:novel_1251,XM_005677518.3:chi-miR-1271-3p,XM_005677517.3:chi-miR-1271-3p,XM_005699265.3:novel_462,XM_018046125.1:chi-miR-1271-3p,XM_018046126.1:chi-miR-1271-3p,XM_018061818.1:novel_1251,XM_018039176.1:novel_326
Biological Process	GO:0044116	growth of symbiont involved in interaction with host	11	20	0.0129093	0.197077	XM_013973393.2:novel_1513,NM_001314186.1:novel_465,NM_001314186.1:novel_997,XM_018039177.1:novel_326,XM_005677518.3:chi-miR-1271-3p,XM_018061819.1:novel_1251,XM_005677517.3:chi-miR-1271-3p,XM_018046126.1:chi-miR-1271-3p,XM_018046125.1:chi-miR-1271-3p,XM_005699265.3:novel_462,XM_018061818.1:novel_1251,XM_018039176.1:novel_326
Biological Process	GO:0044117	growth of symbiont in host	11	20	0.0129093	0.197077	XM_005677517.3:chi-miR-1271-3p,XM_018061819.1:novel_1251,XM_005677518.3:chi-miR-1271-3p,XM_018039177.1:novel_326,NM_001314186.1:novel_465,NM_001314186.1:novel_997,XM_013973393.2:novel_1513,XM_018039176.1:novel_326,XM_018061818.1:novel_1251,XM_005699265.3:novel_462,XM_018046125.1:chi-miR-1271-3p,XM_018046126.1:chi-miR-1271-3p
Biological Process	GO:0090330	regulation of platelet aggregation	11	20	0.0129093	0.197077	XM_013968554.2:novel_972,XM_018052258.1:novel_326,XM_018063664.1:novel_326,XM_018063664.1:novel_294,XM_005683975.3:novel_326,XM_018052259.1:novel_326,XM_013966099.2:novel_326,XM_018063666.1:novel_326,XM_018063666.1:novel_294,XM_018052260.1:novel_326,XM_018052256.1:novel_326,XM_018063665.1:novel_326,XM_018063665.1:novel_294,XM_018052264.1:novel_326
Biological Process	GO:1900015	regulation of cytokine production involved in inflammatory response	11	20	0.0129093	0.197077	XM_005675093.3:chi-miR-1271-3p,XM_005683151.3:novel_1251,XM_005683151.3:novel_465,XM_018041783.1:novel_1251,XM_018041783.1:novel_465,XM_018041690.1:novel_1125,XM_018041690.1:novel_1251,XM_018041690.1:novel_465,XM_018041773.1:novel_1251,XM_018041773.1:novel_465,XM_018041789.1:novel_1251,XM_018041789.1:novel_465,XM_018038793.1:novel_997,XM_018041689.1:novel_1125,XM_018041689.1:novel_1251,XM_0180416…
Biological Process	GO:1901741	positive regulation of myoblast fusion	11	20	0.0129093	0.197077	XM_018058990.1:novel_997,NM_001285733.1:novel_403,XM_018062680.1:novel_1251,XM_018062680.1:novel_1195,XM_018043335.1:novel_972,XM_018043335.1:novel_1251,XM_018043335.1:novel_1487,XM_018038859.1:novel_1370,NM_001285602.1:novel_997,XM_018038860.1:novel_1370,NM_001287037.1:chi-miR-346-5p,XM_018038858.1:novel_1370,XM_018038793.1:novel_997,NM_001314329.1:novel_462
Molecular Function	GO:0003873	6-phosphofructo-2-kinase activity	11	20	0.0129093	0.197077	XM_018067019.1:novel_1251,XM_018067020.1:novel_1251,XM_018056959.1:novel_465,XM_018056956.1:novel_465,XM_005695991.3:novel_1251,XM_018056958.1:novel_465,XM_018067021.1:novel_1251,XM_013968474.2:novel_465,XM_018056953.1:novel_465,XM_018056955.1:novel_465,XM_018056957.1:novel_465
Molecular Function	GO:0016594	glycine binding	11	20	0.0129093	0.197077	XR_001918905.1:novel_1513,XR_001918905.1:novel_1371,XM_018044055.1:novel_1251,XR_001918904.1:novel_1513,XR_001918904.1:novel_1371,XM_018056251.1:novel_465,XM_018056247.1:novel_1513,XM_018056247.1:novel_1371,XR_001918902.1:novel_1513,XR_001918902.1:novel_1371,XM_018056250.1:novel_1125,XM_018056250.1:novel_1251,XM_018056250.1:novel_462,XM_018056250.1:novel_1371,XM_018056250.1:novel_465,XM_018056248…
Molecular Function	GO:0051184	cofactor transporter activity	11	20	0.0129093	0.197077	XM_018052240.1:novel_465,XM_018051475.1:novel_1125,XM_018051475.1:novel_274,XM_018051475.1:novel_465,XM_018051475.1:novel_997,XM_018051473.1:novel_1125,XM_018051473.1:novel_274,XM_018051473.1:novel_465,XM_018051473.1:novel_997,XM_018051474.1:novel_1125,XM_018051474.1:novel_274,XM_018051474.1:novel_465,XM_018051474.1:novel_997,XM_005689889.2:novel_1251,XM_018067000.1:novel_1251,XM_018064295.1:nove…
Biological Process	GO:0042445	hormone metabolic process	61	164	0.0134691	0.205384	XM_018066316.1:novel_1125,XM_018066316.1:novel_1251,XM_018065115.1:novel_1125,XM_018041231.1:novel_1370,XM_018066317.1:novel_1125,XM_018066317.1:novel_1251,XM_013963965.2:novel_1371,XM_013963965.2:novel_294,XM_013963965.2:novel_997,XM_018058728.1:novel_1251,XM_018041234.1:novel_1370,XM_018066319.1:novel_1125,XM_018066319.1:novel_1251,XM_018041229.1:novel_1370,XM_018065117.1:novel_1125,XM_01804726…
Cellular Component	GO:0005770	late endosome	85	238	0.0135388	0.206208	XM_018041042.1:novel_1251,XM_018055371.1:novel_465,XM_013971274.2:novel_972,XM_018058747.1:novel_1487,XM_018056698.1:novel_1125,XM_018062261.1:novel_972,XM_018063588.1:novel_326,XM_018051809.1:novel_1125,XM_018063590.1:novel_326,XM_018048120.1:novel_1125,XM_018048120.1:novel_997,XM_018042487.1:novel_1125,XM_018042487.1:novel_1487,XM_005699751.3:novel_1371,XM_018061496.1:novel_61,XM_018061496.1:no…
Biological Process	GO:0000272	polysaccharide catabolic process	16	33	0.0136657	0.206227	XM_018047863.1:novel_465,XM_013972367.2:novel_982,XM_018063642.1:novel_982,XR_001919014.1:novel_465,XM_018063641.1:novel_982,XM_018047864.1:novel_465,XM_018047862.1:novel_465,XM_005694082.3:novel_982,XM_018047859.1:novel_465,XM_018043484.1:novel_1251,XM_018047861.1:novel_465,XM_005699864.3:novel_1251,XM_005699864.3:novel_326,XM_013972368.2:novel_982,XM_018063640.1:novel_982,XM_018043483.1:novel_1…
Biological Process	GO:0001755	neural crest cell migration	29	69	0.0135862	0.206227	XM_005677358.3:novel_326,XM_018054871.1:chi-miR-1271-3p,XM_018054871.1:novel_403,XM_018054871.1:novel_997,XM_018067130.1:novel_1125,XM_018067130.1:novel_1251,XM_018046554.1:novel_1125,XM_018066816.1:novel_1125,XM_018054872.1:chi-miR-1271-3p,XM_018054872.1:novel_403,XM_018054872.1:novel_997,XM_018048743.1:novel_982,XM_018048743.1:novel_403,XM_013976694.2:novel_326,XM_018042770.1:novel_403,XM_01805…
Biological Process	GO:0030834	regulation of actin filament depolymerization	29	69	0.0135862	0.206227	XM_018052258.1:novel_326,XM_018052715.1:novel_403,XM_005683975.3:novel_326,XM_018052204.1:chi-miR-1271-3p,XM_018052204.1:novel_997,XM_018044910.1:novel_403,XM_018052205.1:chi-miR-1271-3p,XM_018052205.1:novel_997,XM_018044453.1:chi-miR-193b-5p,XM_005679507.3:chi-miR-193b-5p,XM_018049845.1:novel_972,XM_018052202.1:chi-miR-1271-3p,XM_018052202.1:novel_997,XM_018060874.1:novel_465,XM_018060874.1:nove…
Biological Process	GO:0030970	retrograde protein transport, ER to cytosol	16	33	0.0136657	0.206227	XM_018044840.1:novel_403,XM_018044840.1:novel_997,XM_018048008.1:chi-miR-193b-5p,XM_018048008.1:novel_465,XM_005676623.3:novel_1251,XM_018038258.1:novel_997,XM_013971020.2:novel_465,XM_013973035.2:novel_1251,XM_005688870.3:novel_465,XM_018063596.1:novel_326,XM_005676624.3:novel_1251,XM_005676625.3:novel_1251,XM_018044839.1:novel_403,XM_018044839.1:novel_997,XM_018056404.1:novel_1125,XM_018062025.…
Biological Process	GO:1903513	endoplasmic reticulum to cytosol transport	16	33	0.0136657	0.206227	XM_013971020.2:novel_465,XM_018044840.1:novel_403,XM_018044840.1:novel_997,XM_018048008.1:chi-miR-193b-5p,XM_018048008.1:novel_465,XM_005676623.3:novel_1251,XM_018038258.1:novel_997,XM_005676624.3:novel_1251,XM_005676625.3:novel_1251,XM_018044839.1:novel_403,XM_018044839.1:novel_997,XM_018056404.1:novel_1125,XM_018062025.1:novel_465,XM_018043284.1:novel_1125,XM_018043284.1:novel_1371,XM_018052110…
Molecular Function	GO:0017076	purine nucleotide binding	872	2837	0.0135877	0.206227	XM_018040427.1:novel_1371,XM_018040427.1:novel_465,XM_005680833.3:novel_409,XM_018044782.1:novel_465,XM_018041268.1:novel_465,XM_005689540.3:novel_123,XM_005689540.3:novel_294,XM_005683152.3:novel_584,XM_005693530.3:chi-miR-193b-5p,XM_005693530.3:novel_326,XM_018048388.1:chi-miR-1271-3p,XM_018048388.1:novel_997,XM_018044576.1:novel_465,XM_018050988.1:novel_462,XM_018050988.1:novel_294,XM_01397672…	.1:novel_1263,XM_018058700.1:novel_1371,XM_018058700.1:novel_658,XM_005693519.2:novel_972,XM_018060785.1:chi-miR-346-5p,XM_018050170.1:chi-miR-193b-5p,XM_018044580.1:novel_465,XM_018044772.1:novel_465,XM_018055864.1:novel_1251,XM_018058704.1:novel_1125,XM_018058704.1:novel_1263,XM_018058704.1:novel_1371,XM_018058704.1:novel_658,XM_018052110.1:novel_1487,XM_018048951.1:novel_403,XM_018066663.1:chi…
Molecular Function	GO:0042800	histone methyltransferase activity (H3-K4 specific)	16	33	0.0136657	0.206227	XM_018066259.1:novel_1125,XM_018066259.1:novel_997,XM_018047245.1:novel_462,XM_018066257.1:novel_1125,XM_018066257.1:novel_997,XM_005686394.3:novel_462,XM_018056173.1:chi-miR-346-5p,XM_018056173.1:novel_1125,XM_018056173.1:novel_294,XM_018047244.1:novel_462,XM_018066253.1:novel_1125,XM_018066253.1:novel_997,XM_018047246.1:novel_462,XR_001919443.1:novel_1513,XM_018066255.1:novel_1125,XM_018066255.…
Molecular Function	GO:0080025	phosphatidylinositol-3,5-bisphosphate binding	16	33	0.0136657	0.206227	XM_018049573.1:novel_1263,XM_005700756.3:novel_982,XM_018055770.1:novel_462,XM_018060882.1:novel_1125,XM_018060882.1:novel_1195,XM_018049570.1:novel_1263,XM_018055769.1:novel_462,XM_005687140.3:novel_462,XM_018040674.1:novel_1125,XM_018055777.1:novel_462,XM_018049571.1:novel_1263,XM_018040672.1:novel_1125,XM_018040673.1:novel_1125,XM_018055774.1:novel_462,XM_018055771.1:novel_1125,XM_018055772.1:…
Cellular Component	GO:0044309	neuron spine	43	110	0.013906	0.209612	XM_018041612.1:novel_982,XM_018043603.1:novel_1251,XR_001918905.1:novel_1513,XR_001918905.1:novel_1371,XR_001918902.1:novel_1513,XR_001918902.1:novel_1371,XM_018064546.1:novel_1125,XM_018060077.1:novel_1513,XM_018060077.1:novel_403,XM_018048998.1:novel_1251,XM_018048998.1:novel_403,XM_018057281.1:novel_274,XM_018064633.1:novel_1125,XM_018064633.1:novel_982,XM_013968621.2:novel_274,XM_018050616.1:…
Biological Process	GO:0043244	regulation of protein complex disassembly	44	113	0.0139709	0.210184	XM_018052258.1:novel_326,XM_018052715.1:novel_403,XM_005683975.3:novel_326,XM_018051458.1:novel_294,XM_018044910.1:novel_403,XM_018043817.1:chi-miR-1271-3p,XM_005679507.3:chi-miR-193b-5p,XM_018061025.1:novel_972,XM_018061025.1:novel_1125,XM_018061025.1:novel_1251,XM_018049845.1:novel_972,XM_018056036.1:novel_462,XM_018052264.1:novel_326,XM_018052203.1:chi-miR-1271-3p,XM_018052203.1:novel_997,XM_0…
Molecular Function	GO:0046906	tetrapyrrole binding	72	198	0.013976	0.210184	XM_018042134.1:novel_1251,XM_018042134.1:novel_465,XM_013975088.2:novel_1251,XM_005698880.3:novel_1251,XM_005698880.3:novel_465,XM_018057838.1:novel_1251,XM_018057838.1:novel_326,XM_018057838.1:novel_465,XM_018058109.1:novel_465,XM_018046872.1:novel_1251,XM_018041128.1:novel_1251,XM_018041109.1:novel_1251,XM_005697335.3:novel_465,XM_005697335.3:novel_403,XM_005697335.3:novel_997,XM_018048094.1:no…
Biological Process	GO:0097194	execution phase of apoptosis	30	72	0.0139926	0.210193	XM_018054644.1:novel_465,XM_018064593.1:chi-miR-193b-5p,XM_018064593.1:novel_326,XM_018057681.1:novel_997,XM_018062751.1:novel_1125,XM_018062751.1:novel_465,XM_018062751.1:novel_1487,XM_018062751.1:novel_997,XM_018055921.1:novel_465,XM_018055921.1:novel_403,XM_005690688.3:novel_997,XM_018039799.1:novel_972,XM_018039799.1:novel_1251,XM_018039799.1:novel_465,XM_018057682.1:novel_997,XM_018041789.1:…
Biological Process	GO:0071222	cellular response to lipopolysaccharide	48	125	0.0140939	0.211472	XM_018060323.1:novel_326,XM_018064531.1:novel_123,XM_018050467.1:novel_1125,XM_018050467.1:novel_1251,XM_018041783.1:novel_1251,XM_018041783.1:novel_465,XR_001919541.1:chi-miR-193b-5p,XR_001919541.1:novel_1125,XR_001919541.1:novel_465,XM_018062796.1:chi-miR-193b-5p,XM_018062796.1:novel_1125,XM_018062796.1:novel_465,XM_005693201.3:novel_1251,XM_005693201.3:novel_982,XM_018061819.1:novel_1251,XM_00…
Biological Process	GO:0007268	chemical synaptic transmission	220	670	0.0141923	0.21174	XM_018064545.1:novel_1125,XM_018053709.1:novel_1125,XM_018053709.1:novel_1251,XM_018053709.1:novel_462,XM_018053709.1:novel_403,XM_018055864.1:novel_1251,XM_018063090.1:novel_1251,XM_018063090.1:novel_326,XM_018063090.1:novel_1370,XM_013976574.2:novel_465,XM_018065473.1:novel_1251,XM_018065473.1:novel_274,XM_018038436.1:novel_1125,XM_018044580.1:novel_465,XM_018039948.1:novel_658,XM_018039082.1:n…
Biological Process	GO:0098916	anterograde trans-synaptic signaling	220	670	0.0141923	0.21174	XM_018039948.1:novel_658,XM_018039082.1:novel_972,XM_018063090.1:novel_1251,XM_018063090.1:novel_326,XM_018063090.1:novel_1370,XM_013976574.2:novel_465,XM_018053709.1:novel_1125,XM_018053709.1:novel_1251,XM_018053709.1:novel_462,XM_018053709.1:novel_403,XM_018064545.1:novel_1125,XM_018055864.1:novel_1251,XM_018044580.1:novel_465,XM_018038436.1:novel_1125,XM_018065473.1:novel_1251,XM_018065473.1:n…
Biological Process	GO:0099536	synaptic signaling	220	670	0.0141923	0.21174	XM_005677158.2:novel_1125,XM_018049885.1:novel_294,XM_018049885.1:novel_1487,XM_018047014.1:novel_1125,XM_018047014.1:novel_403,XM_018051867.1:novel_403,XM_018044055.1:novel_1251,XM_005697718.3:novel_1195,XM_005697718.3:novel_997,XM_005684708.3:novel_1595,XM_013965892.2:novel_403,XM_018043560.1:novel_972,XM_018043560.1:novel_1125,XM_018043560.1:novel_1251,XM_018043560.1:novel_1371,XM_005676193.3:…
Biological Process	GO:0099537	trans-synaptic signaling	220	670	0.0141923	0.21174	XM_005690521.3:chi-miR-193b-5p,XM_018042600.1:chi-miR-10b-5p,XM_018050638.1:novel_1263,XM_005677372.3:novel_1125,XM_005677372.3:novel_123,XM_018063628.1:novel_403,XM_018058943.1:novel_1125,XM_013965891.2:novel_403,XM_018056248.1:novel_465,XM_018039947.1:novel_658,XM_005683168.3:chi-miR-346-5p,XM_018056247.1:novel_1513,XM_018056247.1:novel_1371,XM_018047854.1:novel_1251,XM_018047854.1:novel_465,XM…
Biological Process	GO:1903363	negative regulation of cellular protein catabolic process	24	55	0.0141329	0.21174	XM_018065314.1:novel_326,XM_018063036.1:novel_403,XM_005699785.2:novel_403,XM_005699785.2:novel_997,XM_018063035.1:novel_982,XM_018063035.1:novel_274,XM_005695770.3:novel_294,XM_005699786.3:novel_403,XM_005699786.3:novel_997,XM_005695769.3:novel_294,XM_018038762.1:novel_1251,XM_018038762.1:novel_326,XM_018038762.1:novel_465,XM_005696358.2:novel_1487,XM_018038275.1:novel_294,XM_018038276.1:novel_2…
Biological Process	GO:0009410	response to xenobiotic stimulus	20	44	0.0145317	0.213169	XR_001918904.1:novel_1513,XR_001918904.1:novel_1371,XR_001918905.1:novel_1513,XR_001918905.1:novel_1371,XM_018063560.1:novel_403,XM_018056251.1:novel_465,XR_001918902.1:novel_1513,XR_001918902.1:novel_1371,XM_018056250.1:novel_1125,XM_018056250.1:novel_1251,XM_018056250.1:novel_462,XM_018056250.1:novel_1371,XM_018056250.1:novel_465,XM_018061973.1:novel_1195,XM_018063559.1:novel_403,XM_018057728.1…
Biological Process	GO:0030205	dermatan sulfate metabolic process	8	13	0.0145029	0.213169	XM_018049881.1:novel_982,XR_001918239.1:novel_1251,XR_001918237.1:novel_1251,XM_018049883.1:novel_1251,XM_018049880.1:novel_982,XR_001918238.1:novel_1251,XM_018049884.1:novel_1251,XM_018049882.1:novel_1251
Biological Process	GO:0035751	regulation of lysosomal lumen pH	8	13	0.0145029	0.213169	XR_001917640.1:novel_465,XM_005697654.3:novel_123,XM_005697654.3:novel_1251,XM_018053598.1:novel_1125,XM_018053598.1:novel_584,XM_018053599.1:novel_1125,XM_018053599.1:novel_294,XM_018053599.1:novel_1370,XM_018040653.1:novel_123,XM_018040653.1:novel_1251,XR_001918598.1:novel_1125,XR_001918598.1:novel_1487,XR_001918598.1:novel_584,XM_018040654.1:novel_123,XM_018040654.1:novel_1251,XM_018053597.1:n…
Biological Process	GO:0042148	strand invasion	8	13	0.0145029	0.213169	XM_018064229.1:novel_403,XM_005681072.1:novel_1091,XM_018066013.1:novel_1125,XM_018066011.1:novel_1125,XM_018066014.1:novel_1125,XM_018064228.1:novel_403,XM_018064227.1:novel_403,XM_018066012.1:novel_1125
Biological Process	GO:0042558	pteridine-containing compound metabolic process	20	44	0.0145317	0.213169	XM_018042444.1:chi-miR-1271-3p,XM_018060337.1:novel_1251,XM_005690673.3:novel_1251,XM_005695057.3:chi-miR-1271-3p,XM_005690672.3:novel_1251,XM_018055824.1:novel_972,XM_018055824.1:novel_326,XM_018055823.1:novel_972,XM_018055823.1:novel_326,XM_018042442.1:chi-miR-1271-3p,XM_013970156.2:novel_1251,XM_013970155.2:novel_1251,XM_018055825.1:novel_972,XM_018055825.1:novel_326,XM_005693614.3:novel_403,X…
Biological Process	GO:0045086	positive regulation of interleukin-2 biosynthetic process	8	13	0.0145029	0.213169	XM_018065112.1:chi-miR-346-5p,XM_018065115.1:novel_1125,XM_018065114.1:chi-miR-346-5p,XM_018065113.1:chi-miR-346-5p,XM_018065117.1:novel_1125,XM_005689508.3:novel_326,XM_018040869.1:novel_1125,XM_018040869.1:novel_1251,XM_018040869.1:novel_1487,XM_013968554.2:novel_972
Biological Process	GO:0045136	development of secondary sexual characteristics	8	13	0.0145029	0.213169	XM_018065113.1:chi-miR-346-5p,XM_018048542.1:novel_465,XM_018048542.1:novel_997,XM_018065117.1:novel_1125,XM_018062750.1:novel_1125,XM_018062750.1:novel_465,XM_018062750.1:novel_1487,XM_018062750.1:novel_997,XM_018065115.1:novel_1125,XM_018065112.1:chi-miR-346-5p,XM_018062751.1:novel_1125,XM_018062751.1:novel_465,XM_018062751.1:novel_1487,XM_018062751.1:novel_997,XM_018065114.1:chi-miR-346-5p
Biological Process	GO:0046184	aldehyde biosynthetic process	8	13	0.0145029	0.213169	XM_018055386.1:novel_1125,XM_018055386.1:novel_294,XM_018051780.1:novel_972,XM_018051780.1:novel_1125,XM_018051780.1:novel_1251,XM_018058131.1:novel_465,XM_018058132.1:novel_465,XM_018040762.1:novel_997,XM_018055379.1:novel_1125,XM_018055379.1:novel_294,XM_005693713.3:novel_1251,XM_018058109.1:novel_465
Biological Process	GO:0050919	negative chemotaxis	20	44	0.0145317	0.213169	XM_013976688.2:novel_326,XM_018066809.1:novel_1125,XM_018066812.1:novel_1125,XM_018054874.1:chi-miR-1271-3p,XM_018054874.1:novel_403,XM_018054874.1:novel_997,XM_018067131.1:novel_1125,XM_018067131.1:novel_1251,XM_018054875.1:chi-miR-1271-3p,XM_018054875.1:novel_403,XM_018054875.1:novel_997,XM_013975176.2:novel_294,XM_018066811.1:novel_1125,XM_018067132.1:novel_1125,XM_018067132.1:novel_1251,XM_01…
Biological Process	GO:0071276	cellular response to cadmium ion	8	13	0.0145029	0.213169	XM_018058071.1:novel_1251,NM_001285567.1:chi-miR-1271-3p,NM_001285567.1:novel_465,XM_018058072.1:novel_1251,XM_018058067.1:novel_1251,XM_018058069.1:novel_1251,NM_001314344.1:novel_1251,NM_001314344.1:novel_997,XM_018058070.1:novel_1251,XM_018058068.1:novel_1251
Biological Process	GO:1900037	regulation of cellular response to hypoxia	8	13	0.0145029	0.213169	XM_018059687.1:novel_1125,XM_018059687.1:novel_462,XM_018047820.1:novel_465,XM_018059686.1:novel_1125,XM_018059686.1:novel_462,XM_005679983.3:novel_1125,XM_005697756.3:novel_1487,XM_013969493.2:novel_1125,XM_013969493.2:novel_462,XM_018059688.1:novel_1125,XM_018059688.1:novel_462,XM_018059685.1:novel_1125,XM_018059685.1:novel_462
Molecular Function	GO:0004062	aryl sulfotransferase activity	8	13	0.0145029	0.213169	XM_018040159.1:novel_1251,XM_018040163.1:novel_1251,XM_018040158.1:novel_1251,XM_018040162.1:novel_1251,XM_018040161.1:novel_1251,XR_001918134.1:novel_1487,XM_018048879.1:novel_1251,XM_018048879.1:novel_1487,XM_005697657.3:novel_1251
Molecular Function	GO:0008131	primary amine oxidase activity	8	13	0.0145029	0.213169	XM_013972176.2:novel_1125,XM_013972175.2:chi-miR-193b-5p,XM_018065151.1:novel_294,XM_018065149.1:novel_403,XM_018064010.1:novel_403,XM_005693872.3:chi-miR-193b-5p,XM_005679653.3:novel_1125,XM_005679653.3:novel_1251,XM_005679653.3:novel_403,XM_018065152.1:novel_294
Molecular Function	GO:0035586	purinergic receptor activity	20	44	0.0145317	0.213169	XM_005689953.3:novel_1125,XM_018044913.1:novel_1125,XM_018061323.1:novel_1125,XM_005690366.3:novel_465,XM_018044914.1:novel_1125,XM_018059997.1:novel_465,XM_018059377.1:novel_1263,XM_018059377.1:novel_294,XM_005691420.3:novel_1487,XM_018059378.1:novel_1263,XM_018059378.1:novel_294,XM_013969780.2:novel_1125,XM_018064431.1:novel_465,XM_018058943.1:novel_1125,XM_005682349.3:novel_326,XM_005682349.3:…
Molecular Function	GO:0070034	telomerase RNA binding	8	13	0.0145029	0.213169	XM_018057446.1:novel_1195,XM_018057447.1:novel_1195,XM_005681312.3:novel_997,XM_018044622.1:novel_409,XM_018045027.1:novel_462,XM_005681313.2:novel_997,XM_018044621.1:novel_409,XM_018044621.1:novel_982,XM_018044621.1:novel_997,XM_005685447.3:novel_1263,XM_005685447.3:novel_462
Biological Process	GO:0015807	L-amino acid transport	32	78	0.0146914	0.215271	XM_018045890.1:novel_403,XM_018042715.1:novel_274,XM_018042715.1:novel_1370,XM_018042713.1:novel_274,XM_018042713.1:novel_1370,XM_018045889.1:novel_403,XM_018064393.1:novel_982,XM_018062077.1:novel_326,XM_018057395.1:novel_1251,XM_018057395.1:novel_982,XM_005685250.3:novel_326,XM_018042714.1:novel_274,XM_018042714.1:novel_1370,XM_018044880.1:novel_1487,XM_005677234.3:novel_1125,XM_018043631.1:nov…
Biological Process	GO:0006869	lipid transport	102	292	0.0147363	0.215688	XM_018052872.1:novel_972,XM_005690167.3:novel_403,XM_018061053.1:novel_1125,XM_018061053.1:novel_294,XM_018059389.1:novel_1251,XM_018059389.1:novel_1487,XM_005693262.3:chi-miR-193b-5p,XM_005693262.3:novel_1125,XM_005693262.3:novel_1251,XM_018062563.1:novel_1125,XM_018062563.1:novel_1251,XM_018062563.1:novel_465,XM_018059676.1:novel_465,XM_018059676.1:novel_997,XM_018052395.1:novel_972,XM_01805239…
Molecular Function	GO:0032553	ribonucleotide binding	875	2850	0.014941	0.218441	XM_018057697.1:novel_1125,XM_018043789.1:novel_972,XM_018043789.1:novel_326,XM_018043284.1:novel_1125,XM_018043284.1:novel_1371,XM_018067014.1:novel_1125,XM_018059162.1:novel_294,XM_013974012.2:chi-miR-193b-5p,XM_013974012.2:novel_1125,XM_018055294.1:novel_1371,XM_018055294.1:novel_403,XM_018047859.1:novel_465,XM_018055419.1:novel_294,XM_018055419.1:novel_403,XM_018055419.1:novel_997,XM_018061849…	el_1125,XM_018039755.1:novel_462,XM_018061263.1:novel_1487,XM_018055862.1:novel_1251,XM_005693713.3:novel_1251,XM_018058087.1:chi-miR-1271-3p,XM_005678554.2:novel_972,XM_013972749.2:chi-miR-193b-5p,XM_005686382.3:novel_465,XM_018049009.1:novel_1125,XM_013967930.2:novel_326,XM_013967930.2:novel_403,XM_018051459.1:novel_294,XM_018046122.1:novel_1251,XM_018041972.1:novel_1263,XM_018064174.1:novel_27…
Molecular Function	GO:0001618	virus receptor activity	14	28	0.0150046	0.21864	XM_005676047.3:chi-miR-10b-5p,XM_005679542.3:novel_972,XM_018059781.1:novel_584,XM_018059781.1:novel_403,XM_013963546.2:novel_972,XM_018043614.1:novel_972,XM_018041406.1:chi-miR-193b-5p,XM_018041407.1:chi-miR-193b-5p,XM_018059779.1:novel_584,XM_018059779.1:novel_403,NM_001285749.1:chi-miR-346-5p,XM_018038368.1:novel_1125,XM_018038368.1:novel_1251,XM_013973310.2:chi-miR-346-5p,XM_005701072.3:novel…
Molecular Function	GO:0030515	snoRNA binding	14	28	0.0150046	0.21864	XM_005681312.3:novel_997,XM_018044622.1:novel_409,XM_018051387.1:novel_294,XM_018066123.1:novel_982,XM_005696096.3:novel_1125,XM_005696096.3:novel_465,XM_005696096.3:novel_403,XM_018040804.1:novel_465,XM_018040266.1:novel_403,XM_005685447.3:novel_1263,XM_005685447.3:novel_462,XM_005694942.3:novel_1251,XM_018051861.1:novel_1125,XM_018051861.1:novel_403,XM_018051397.1:novel_1251,XM_018044621.1:nove…
Molecular Function	GO:0042043	neurexin family protein binding	14	28	0.0150046	0.21864	XM_018044579.1:novel_465,XM_018044573.1:novel_465,XM_018044578.1:novel_465,XM_018044572.1:novel_465,XM_018044582.1:novel_465,XM_005687291.3:novel_982,XM_005687291.3:novel_294,XM_018044576.1:novel_465,XM_018044577.1:novel_465,XM_018044574.1:novel_465,XM_018044580.1:novel_465,XM_018044583.1:novel_465,XM_013976574.2:novel_465,XM_018043873.1:novel_465,XM_018064576.1:novel_1125,XM_018064576.1:novel_27…
Cellular Component	GO:0031982	vesicle	1440	4762	0.0150547	0.219128	XM_018053578.1:novel_465,XM_005695130.3:novel_972,XM_018050163.1:novel_632,XM_018050163.1:novel_997,XM_018051076.1:novel_1125,XM_018051076.1:novel_1251,XM_018041070.1:novel_1125,XM_018041070.1:novel_1513,XM_018041070.1:novel_1251,XM_018041070.1:novel_982,XM_018041070.1:novel_294,XM_018041070.1:novel_403,XM_018054624.1:novel_326,XM_005699778.3:novel_326,XM_005692376.3:novel_584,XM_018044501.1:nove…	997,XM_018054899.1:novel_465,XM_018054899.1:novel_997,XM_018048835.1:novel_61,XM_018048835.1:novel_403,XM_013974068.2:novel_1371,XM_018057410.1:novel_462,XM_018046073.1:novel_465,XM_005687140.3:novel_462,XM_018063631.1:novel_1487,XM_018051044.1:novel_1125,XM_018051044.1:novel_1513,XM_018064751.1:novel_1125,XM_018047841.1:novel_972,XM_018054619.1:chi-miR-1271-3p,XM_005685228.3:novel_972,XM_0180405…
Biological Process	GO:0034121	regulation of toll-like receptor signaling pathway	17	36	0.0152339	0.220757	XM_018064294.1:novel_982,XM_018055709.1:novel_1251,XM_018055709.1:novel_294,XM_018064523.1:novel_1251,XM_018059894.1:chi-miR-1271-3p,XM_018038860.1:novel_1370,XM_018065020.1:novel_326,XM_018043034.1:novel_1251,XM_018043034.1:novel_1371,XM_018043034.1:novel_465,XM_018043034.1:novel_1487,XM_018045759.1:novel_326,XM_018050832.1:novel_1195,XM_018038858.1:novel_1370,XM_018054421.1:novel_1125,XM_018045…
Biological Process	GO:0046037	GMP metabolic process	17	36	0.0152339	0.220757	XM_018064546.1:novel_1125,XM_018044574.1:novel_465,XM_018044580.1:novel_465,XM_013966834.2:novel_1125,XM_018064545.1:novel_1125,XM_013976574.2:novel_465,XM_018042832.1:novel_972,XM_018051582.1:novel_584,XM_018044576.1:novel_465,XM_005685212.2:novel_1125,XM_018044583.1:novel_465,XM_018042838.1:novel_972,XM_005693911.3:novel_1251,XM_005693911.3:novel_326,XM_018051581.1:novel_584,XM_018042833.1:nove…
Biological Process	GO:0070584	mitochondrion morphogenesis	17	36	0.0152339	0.220757	XM_018062751.1:novel_1125,XM_018062751.1:novel_465,XM_018062751.1:novel_1487,XM_018062751.1:novel_997,XM_018057681.1:novel_997,XM_018057682.1:novel_997,XM_018057387.1:novel_972,XM_018065717.1:novel_1251,XM_018065717.1:novel_465,XM_018057389.1:novel_972,XM_018057389.1:novel_997,XM_018057383.1:novel_972,XM_018057683.1:novel_997,XM_018057385.1:novel_972,XM_018057388.1:novel_972,XM_018057386.1:novel_…
Biological Process	GO:0072525	pyridine-containing compound biosynthetic process	17	36	0.0152339	0.220757	XM_005693713.3:novel_1251,XM_018060703.1:novel_972,XM_005690959.3:novel_972,XM_005686543.3:novel_465,XM_018051780.1:novel_972,XM_018051780.1:novel_1125,XM_018051780.1:novel_1251,XM_018058680.1:novel_465,XM_013970348.2:novel_972,XM_018049838.1:novel_972,XM_013967594.2:novel_465,XM_018040916.1:chi-miR-1271-3p,XM_013967592.2:novel_465,XM_018060702.1:novel_972,XM_018058679.1:novel_465,XM_013967593.2:…
Molecular Function	GO:0001883	purine nucleoside binding	203	616	0.0153605	0.222346	XM_018050995.1:novel_1263,XM_018050995.1:novel_1251,XR_001919565.1:chi-miR-1271-3p,XR_001918863.1:novel_1251,XM_018049005.1:novel_1125,XM_018049007.1:novel_1125,XM_018048098.1:novel_274,XM_018049937.1:novel_1125,XM_018049937.1:novel_294,XM_018055856.1:novel_1251,XM_018046754.1:novel_1125,XM_018046754.1:novel_1371,XM_018062680.1:novel_1251,XM_018062680.1:novel_1195,XM_005701147.2:novel_326,XM_0180…
Biological Process	GO:0030317	flagellated sperm motility	26	61	0.01541	0.222572	XM_018043993.1:novel_584,XM_005700732.3:novel_584,XM_005691644.3:novel_1125,XM_005698340.3:chi-miR-1271-3p,XM_013976478.2:novel_584,XM_018050914.1:novel_1125,XM_018050914.1:novel_982,XM_018041555.1:chi-miR-1271-3p,XM_018041555.1:novel_997,XM_018046090.1:novel_326,XM_018060142.1:novel_294,XM_018041613.1:novel_982,XM_005691944.3:chi-miR-346-5p,XM_005691944.3:novel_465,XM_013976472.2:novel_584,XM_01…
Biological Process	GO:0097722	sperm motility	26	61	0.01541	0.222572	XM_013972322.2:novel_1125,XM_013971009.2:chi-miR-346-5p,XM_013971009.2:novel_465,XM_013976472.2:novel_584,XM_005691944.3:chi-miR-346-5p,XM_005691944.3:novel_465,XM_018041613.1:novel_982,XM_018060142.1:novel_294,XM_018046090.1:novel_326,XM_018041555.1:chi-miR-1271-3p,XM_018041555.1:novel_997,XM_018050914.1:novel_1125,XM_018050914.1:novel_982,XM_005691644.3:novel_1125,XM_013976478.2:novel_584,XM_00…
Biological Process	GO:0016192	vesicle-mediated transport	501	1598	0.0154878	0.22345	XM_018040621.1:novel_1251,XM_018040352.1:chi-miR-1271-3p,XM_018040352.1:novel_1195,XM_018040352.1:novel_997,XM_005683152.3:novel_584,XM_018043560.1:novel_972,XM_018043560.1:novel_1125,XM_018043560.1:novel_1251,XM_018043560.1:novel_1371,XM_018055255.1:novel_1251,XM_018055255.1:chi-miR-1271-3p,XM_018055255.1:novel_1487,XM_018044966.1:novel_1371,XM_018062261.1:novel_972,XM_018041504.1:novel_465,XM_0…
Cellular Component	GO:0055037	recycling endosome	59	159	0.015681	0.22599	XM_013971174.2:chi-miR-193b-5p,XM_013971174.2:novel_294,XM_018046458.1:novel_1195,XM_018048835.1:novel_61,XM_018048835.1:novel_403,XM_005676571.3:novel_972,XM_005676571.3:novel_1251,XM_018065137.1:novel_1263,XM_018065137.1:novel_465,XM_018066375.1:novel_465,XM_018049767.1:novel_61,XM_005686846.3:novel_1251,XM_018040622.1:novel_1251,XM_013973826.2:novel_403,XM_018049772.1:novel_61,XM_018040617.1:n…
Molecular Function	GO:0004715	non-membrane spanning protein tyrosine kinase activity	37	93	0.0158695	0.228454	XM_018046073.1:novel_465,XM_018046068.1:novel_465,XM_018066108.1:novel_403,XM_018046103.1:novel_1251,XM_018055989.1:novel_1125,XM_005684038.3:novel_972,XM_005684038.3:chi-miR-1271-3p,XM_018050843.1:novel_1125,XM_018050843.1:novel_403,XM_018050842.1:novel_1125,XM_018050842.1:novel_403,XM_005681591.3:novel_972,XM_018056817.1:chi-miR-193b-5p,XM_018046063.1:novel_1251,XM_018046063.1:novel_465,XM_0180…
Biological Process	GO:0001779	natural killer cell differentiation	12	23	0.0159941	0.229243	XM_018065117.1:novel_1125,XM_018038367.1:novel_1125,XM_018038367.1:novel_1251,XM_018065113.1:chi-miR-346-5p,XM_005677517.3:chi-miR-1271-3p,XM_005677518.3:chi-miR-1271-3p,XM_018065112.1:chi-miR-346-5p,XM_018065115.1:novel_1125,XM_018046126.1:chi-miR-1271-3p,XM_005676816.3:novel_982,XM_018046125.1:chi-miR-1271-3p,XM_018065114.1:chi-miR-346-5p,XM_013974107.2:novel_982
Biological Process	GO:0032459	regulation of protein oligomerization	12	23	0.0159941	0.229243	XM_018064779.1:novel_465,XM_018041407.1:chi-miR-193b-5p,XM_018064593.1:chi-miR-193b-5p,XM_018064593.1:novel_326,XM_018063699.1:novel_1251,XM_018062751.1:novel_1125,XM_018062751.1:novel_465,XM_018062751.1:novel_1487,XM_018062751.1:novel_997,XM_005693530.3:chi-miR-193b-5p,XM_005693530.3:novel_326,XM_018062750.1:novel_1125,XM_018062750.1:novel_465,XM_018062750.1:novel_1487,XM_018062750.1:novel_997,X…
Biological Process	GO:0043624	cellular protein complex disassembly	56	150	0.0159891	0.229243	XM_018049846.1:novel_972,XM_018060874.1:novel_465,XM_018060874.1:novel_1487,XM_018062055.1:novel_326,XM_018062055.1:novel_1487,XM_018064570.1:novel_1251,XM_018064570.1:novel_465,XM_018052202.1:chi-miR-1271-3p,XM_018052202.1:novel_997,XM_018044453.1:chi-miR-193b-5p,XM_005684035.2:novel_465,XM_018052205.1:chi-miR-1271-3p,XM_018052205.1:novel_997,XM_018064569.1:novel_1251,XM_018064569.1:novel_465,XM…
Biological Process	GO:0060143	positive regulation of syncytium formation by plasma membrane fusion	12	23	0.0159941	0.229243	XM_018038793.1:novel_997,NM_001314329.1:novel_462,XM_018038858.1:novel_1370,XM_018038860.1:novel_1370,NM_001287037.1:chi-miR-346-5p,XM_018058121.1:novel_465,XM_018058121.1:novel_997,XM_018038859.1:novel_1370,NM_001285602.1:novel_997,XM_018043335.1:novel_972,XM_018043335.1:novel_1251,XM_018043335.1:novel_1487,NM_001285733.1:novel_403,XM_018062680.1:novel_1251,XM_018062680.1:novel_1195,XM_018058990…
Molecular Function	GO:0097367	carbohydrate derivative binding	990	3240	0.0160407	0.229661	XM_018044994.1:novel_1125,XM_018044994.1:novel_465,XM_018042326.1:novel_326,XM_018049734.1:novel_403,XM_018055989.1:novel_1125,XM_018049940.1:novel_1125,XM_018049940.1:novel_294,XM_005691654.3:chi-miR-1271-3p,XM_005679525.3:novel_972,XM_018054686.1:novel_465,XM_018054686.1:novel_997,XM_018040349.1:chi-miR-1271-3p,XM_018040349.1:novel_1195,XM_018040349.1:novel_997,XM_018054463.1:novel_462,XM_01805…	25,XM_018038368.1:novel_1251,XM_018061889.1:novel_274,XM_005687462.3:novel_1125,XM_005687462.3:novel_982,XM_018046436.1:novel_1370,XM_018041014.1:novel_1251,XM_018044582.1:novel_465,XM_018064667.1:novel_61,XM_005677470.3:novel_997,XM_018049383.1:novel_1371,XM_018049383.1:novel_997,XM_005701705.2:novel_465,XM_018061686.1:novel_465,XM_018047020.1:novel_1125,XM_018047020.1:novel_403,XM_005683169.3:c…
Biological Process	GO:0032328	alanine transport	10	18	0.0161458	0.229662	XM_018062075.1:novel_326,XM_013971045.2:novel_326,XM_018045889.1:novel_403,XM_018062078.1:novel_326,XM_018062076.1:novel_326,XM_018055426.1:novel_1125,XM_018062077.1:novel_326,XM_018045888.1:novel_403,XM_018045890.1:novel_403,XM_018045891.1:novel_972,XM_018045891.1:novel_1251,XM_018045891.1:novel_1091,XM_018045891.1:novel_1195
Biological Process	GO:0042537	benzene-containing compound metabolic process	10	18	0.0161458	0.229662	XM_005686543.3:novel_465,XM_013967593.2:novel_465,XM_005691311.3:novel_326,XM_005694095.3:novel_1251,XM_005694097.3:novel_1251,XM_013967594.2:novel_465,XM_005698880.3:novel_1251,XM_005698880.3:novel_465,XM_018042134.1:novel_1251,XM_018042134.1:novel_465,XM_005698881.3:novel_1251,XM_005698881.3:novel_465,XM_013967592.2:novel_465
Biological Process	GO:0070255	regulation of mucus secretion	10	18	0.0161458	0.229662	XM_018057906.1:novel_972,XM_018057906.1:novel_1125,XM_018057906.1:novel_1251,XM_018057906.1:novel_465,XM_018057905.1:novel_972,XM_018057905.1:novel_1125,XM_018057905.1:novel_1251,XM_018057905.1:novel_465,XM_018057904.1:novel_972,XM_018057904.1:novel_1125,XM_018057904.1:novel_1251,XM_018057904.1:novel_465,XM_018059379.1:novel_1263,XM_018059379.1:novel_294,XM_005690366.3:novel_465,XM_018059378.1:no…
Biological Process	GO:0097154	GABAergic neuron differentiation	10	18	0.0161458	0.229662	NM_001285581.1:novel_972,XM_018060040.1:novel_997,XM_018060039.1:novel_997,XM_018059765.1:novel_1125,XM_018059765.1:novel_465,XM_013963334.2:novel_972,XM_018065432.1:novel_403,XM_018060038.1:novel_997,XM_018041819.1:novel_274,XM_018044003.1:novel_1371,XM_018041818.1:novel_274
Molecular Function	GO:0016787	hydrolase activity	1077	3534	0.0160739	0.229662	XM_005675194.3:novel_982,XM_005675194.3:novel_326,XM_018061455.1:chi-miR-346-5p,XM_005697840.3:novel_465,XM_005697840.3:novel_1487,XM_005697840.3:novel_997,XM_018042913.1:novel_1513,XM_018062859.1:novel_1125,XM_018062859.1:chi-miR-1271-3p,XM_018062859.1:novel_465,XM_018058710.1:chi-miR-346-5p,XM_018058710.1:novel_1371,XM_018058710.1:novel_465,XM_018058710.1:novel_403,XM_018065560.1:novel_465,XM_0…	-1271-3p,XM_013974287.2:novel_1125,XM_018064094.1:chi-miR-193b-5p,XM_018064094.1:novel_1251,XM_018061890.1:novel_274,XR_001918130.1:novel_1125,XM_018045956.1:novel_403,XM_018042329.1:novel_1251,XM_005690132.3:chi-miR-346-5p,XM_018050153.1:novel_403,XM_018054918.1:novel_982,XM_018062063.1:novel_972,XM_018062063.1:novel_294,XM_018064633.1:novel_1125,XM_018064633.1:novel_982,XR_001918335.1:novel_972…
Molecular Function	GO:0051183	vitamin transporter activity	10	18	0.0161458	0.229662	XM_005689888.3:novel_1251,XM_005688782.3:novel_1251,XM_005689890.3:novel_1125,XM_005689890.3:novel_465,XM_018066558.1:novel_465,XM_018057659.1:novel_1251,XR_001917157.1:novel_1125,XM_018064295.1:novel_403,XM_005689889.2:novel_1251,XM_018058734.1:novel_1251,XM_018052240.1:novel_465
Biological Process	GO:0031333	negative regulation of protein complex assembly	54	144	0.0161649	0.229685	XM_005692274.3:chi-miR-193b-5p,XM_005692274.3:novel_294,XM_018063700.1:novel_1251,XM_018052258.1:novel_326,XM_018052715.1:novel_403,XM_005683975.3:novel_326,XM_018061434.1:chi-miR-10b-5p,XM_018062615.1:novel_326,XM_018049845.1:novel_972,XM_018062259.1:novel_972,XM_018066959.1:novel_326,XM_018062614.1:novel_326,XM_018052264.1:novel_326,XM_013971174.2:chi-miR-193b-5p,XM_013971174.2:novel_294,XM_005…
Biological Process	GO:0050728	negative regulation of inflammatory response	40	102	0.0162611	0.230554	XM_018057904.1:novel_972,XM_018057904.1:novel_1125,XM_018057904.1:novel_1251,XM_018057904.1:novel_465,XM_018041773.1:novel_1251,XM_018041773.1:novel_465,XM_018041783.1:novel_1251,XM_018041783.1:novel_465,XM_018060323.1:novel_326,XM_018054420.1:novel_1125,XM_013962421.2:novel_465,XM_018047715.1:novel_997,XM_018044915.1:novel_1125,XM_018058712.1:novel_982,XM_018058712.1:novel_584,XM_018065667.1:nov…
Molecular Function	GO:0019205	nucleobase-containing compound kinase activity	40	102	0.0162611	0.230554	XM_005698420.3:novel_1371,XM_018056021.1:novel_465,XM_018046436.1:novel_1370,XM_018064546.1:novel_1125,XM_005686349.2:novel_1125,XM_005686349.2:novel_294,XM_018049383.1:novel_1371,XM_018049383.1:novel_997,XM_018039755.1:novel_1125,XM_018039755.1:novel_462,XM_018040066.1:novel_403,XM_018058087.1:chi-miR-1271-3p,XM_013967498.2:novel_972,XM_013967498.2:novel_294,XM_018062820.1:chi-miR-193b-5p,XM_018…
Biological Process	GO:0032387	negative regulation of intracellular transport	50	132	0.0164255	0.232633	XM_018052264.1:novel_326,XM_018051051.1:novel_1263,XM_018059398.1:novel_997,XM_018055709.1:novel_1251,XM_018055709.1:novel_294,XM_018048008.1:chi-miR-193b-5p,XM_018048008.1:novel_465,XM_018065493.1:novel_972,NM_001314329.1:novel_462,XM_013975113.2:chi-miR-1271-3p,XM_018065495.1:novel_972,XM_018045356.1:novel_1251,XM_018040588.1:novel_465,XM_018040588.1:novel_1487,XM_018040588.1:novel_997,XM_00568…
Biological Process	GO:0050685	positive regulation of mRNA processing	22	50	0.0164745	0.232824	NM_001314344.1:novel_1251,NM_001314344.1:novel_997,XM_018058072.1:novel_1251,XM_005678698.3:novel_123,XM_018058068.1:novel_1251,XM_018062757.1:novel_997,XM_018058070.1:novel_1251,XM_018046026.1:novel_1125,XM_018043487.1:novel_1125,XM_018046090.1:novel_326,XM_018058071.1:novel_1251,XM_018058980.1:novel_997,XM_005678697.3:novel_123,XM_018058069.1:novel_1251,XM_018046088.1:novel_326,XM_018041733.1:n…
Molecular Function	GO:0008227	G-protein coupled amine receptor activity	22	50	0.0164745	0.232824	XM_018052358.1:novel_1263,XM_005690149.3:novel_326,XM_018053708.1:novel_465,XM_018053708.1:novel_403,XM_018053708.1:novel_997,XM_018041800.1:novel_1251,XM_018041800.1:novel_403,XM_018043586.1:novel_1125,XM_018043586.1:novel_1251,XM_018043586.1:novel_465,XM_018043586.1:novel_1195,XM_018041732.1:novel_274,XM_018041732.1:novel_465,XM_018055516.1:novel_972,XM_005675199.3:novel_326,XM_013965499.2:nove…
Cellular Component	GO:0008328	ionotropic glutamate receptor complex	29	70	0.0169084	0.238443	XM_018047448.1:novel_982,XM_018056248.1:novel_465,XM_018042838.1:novel_972,XM_018064666.1:novel_465,XM_018057289.1:chi-miR-1271-3p,XM_018042833.1:novel_972,XM_018042832.1:novel_972,XR_001918903.1:novel_1513,XR_001918903.1:novel_1371,XM_005690521.3:chi-miR-193b-5p,XM_018048828.1:novel_61,XM_018048828.1:novel_274,XM_018056250.1:novel_1125,XM_018056250.1:novel_1251,XM_018056250.1:novel_462,XM_018056…
Cellular Component	GO:0098878	neurotransmitter receptor complex	29	70	0.0169084	0.238443	XM_018048828.1:novel_61,XM_018048828.1:novel_274,XM_005690521.3:chi-miR-193b-5p,XR_001918903.1:novel_1513,XR_001918903.1:novel_1371,XM_018042832.1:novel_972,XM_018057289.1:chi-miR-1271-3p,XM_018042833.1:novel_972,XM_018064666.1:novel_465,XM_018042838.1:novel_972,XM_018056248.1:novel_465,XM_018047448.1:novel_982,XM_018063975.1:novel_465,XM_013976480.2:novel_584,XM_018057288.1:chi-miR-1271-3p,XM_01…
Biological Process	GO:0000466	maturation of 5.8S rRNA from tricistronic rRNA transcript (SSU-rRNA, 5.8S rRNA, LSU-rRNA)	15	31	0.0170941	0.24003	XM_018043272.1:novel_1125,XM_018043272.1:novel_294,XM_018043272.1:novel_403,XM_013973310.2:chi-miR-346-5p,XM_005678556.3:novel_1125,XM_005678556.3:novel_294,XM_005678556.3:novel_403,NM_001285749.1:chi-miR-346-5p,XM_005691668.3:chi-miR-346-5p,XM_018043300.1:novel_1125,XM_018043300.1:novel_294,XM_018043300.1:novel_403,XM_018043294.1:novel_1125,XM_018043294.1:novel_294,XM_018043294.1:novel_403,XM_01…
Biological Process	GO:0006783	heme biosynthetic process	15	31	0.0170941	0.24003	XM_018041251.1:novel_403,XM_018041250.1:novel_403,XM_018041249.1:novel_403,XM_013966279.2:chi-miR-10a-5p,XM_013966279.2:chi-miR-10b-5p,XM_013966279.2:novel_403,XM_013975643.2:novel_1125,XM_018065237.1:novel_1125,XM_018065237.1:chi-miR-1271-3p,XM_018065236.1:novel_1125,XM_018065236.1:chi-miR-1271-3p,XM_005677168.3:novel_1125,XM_005677169.3:novel_1125,XM_018041248.1:novel_403,XM_018065235.1:novel_1…
Cellular Component	GO:0031082	BLOC complex	15	31	0.0170941	0.24003	XM_018048122.1:chi-miR-1271-3p,XM_018048122.1:novel_997,XM_013975209.2:novel_1263,XM_005698386.3:novel_465,XM_018061064.1:novel_1195,XM_018061064.1:novel_584,XM_018041358.1:novel_465,XM_018041361.1:novel_465,XM_018041364.1:novel_465,XR_001917312.1:novel_972,XM_018061061.1:novel_1195,XM_018061061.1:novel_584,XM_018038771.1:novel_465,XM_018038771.1:novel_997,XM_018041359.1:novel_465,XM_018041362.1:…
Cellular Component	GO:0031305	integral component of mitochondrial inner membrane	15	31	0.0170941	0.24003	XM_018061484.1:novel_465,XM_005691301.3:novel_465,XM_005682516.3:novel_1125,XM_005682516.3:novel_1251,XM_018045077.1:novel_403,XM_018055364.1:novel_465,XM_018064825.1:novel_1251,XM_018064825.1:novel_465,XM_018045347.1:novel_1251,XM_018055365.1:novel_465,XM_005700777.3:novel_403,XM_018038406.1:novel_972,XM_018038406.1:novel_1251,XM_018038406.1:novel_61,XM_005686702.3:novel_465,XM_005682403.3:novel…
[truncated: 12,194 more rows]
[truncated: 3 more columns]

## Sheet: LP-HF vs. LP-LF BP
GO_class	GO ID	GO_term	Hit_number	Background number	P-Value	Q-Value	Gene IDs
[truncated: 9,425 more rows]
[truncated: 1 more columns]

## Sheet: LP-HF vs. LP-LF MF
GO_class	GO ID	GO_term	Hit_number	Background number	P-Value	Q-Value	Gene IDs
[truncated: 2,458 more rows]

## Sheet: LP-HF vs. LP-LF CC
GO_class	GO ID	GO_term	Hit_number	Background number	P-Value	Q-Value	Gene IDs
[truncated: 1,246 more rows]
